# Supplementary material for: Global chromatin mobility induced by a DSB is dictated by chromosomal conformation and defines the HR outcome
Source: eLife. 2022 Sep 20;11:e78015. doi: 10.7554/eLife.78015 (PMC9489209; doi:10.7554/eLife.78015)
Supplement: Figure 1—source data 2. [file elife-78015-fig1-data2.zip]

Archive with 209 entries (200 files):
- Source FACS1 FiGURES/
- Source FACS1 FiGURES/.DS_Store
- __MACOSX/
- __MACOSX/Source FACS1 FiGURES/
- __MACOSX/Source FACS1 FiGURES/._.DS_Store
- Source FACS1 FiGURES/Figure 1D-source data 1_190524/
- Source FACS1 FiGURES/Figure 1D-source data 1_190524/.DS_Store
- __MACOSX/Source FACS1 FiGURES/Figure 1D-source data 1_190524/
- __MACOSX/Source FACS1 FiGURES/Figure 1D-source data 1_190524/._.DS_Store
- Source FACS1 FiGURES/Figure 1D-source data 1_190524/190524_Cell cycle_YEF1202.wsp
- __MACOSX/Source FACS1 FiGURES/Figure 1D-source data 1_190524/._190524_Cell cycle_YEF1202.wsp
- Source FACS1 FiGURES/Figure 1D-source data 1_190524/Control_Cell cycle_T+.fcs
- __MACOSX/Source FACS1 FiGURES/Figure 1D-source data 1_190524/._Control_Cell cycle_T+.fcs
- Source FACS1 FiGURES/Figure 1D-source data 1_190524/H2AS129A_Cen_tube(1).fcs
- __MACOSX/Source FACS1 FiGURES/Figure 1D-source data 1_190524/._H2AS129A_Cen_tube(1).fcs
- Source FACS1 FiGURES/Figure 1D-source data 1_190524/H2AS129A_Cen_tube(2).fcs
- __MACOSX/Source FACS1 FiGURES/Figure 1D-source data 1_190524/._H2AS129A_Cen_tube(2).fcs
- Source FACS1 FiGURES/Figure 1D-source data 1_190524/H2AS129A_Cen_tube(3).fcs
- __MACOSX/Source FACS1 FiGURES/Figure 1D-source data 1_190524/._H2AS129A_Cen_tube(3).fcs
- Source FACS1 FiGURES/Figure 1D-source data 1_190524/H2AS129A_Cen_tube(4).fcs
- __MACOSX/Source FACS1 FiGURES/Figure 1D-source data 1_190524/._H2AS129A_Cen_tube(4).fcs
- Source FACS1 FiGURES/Figure 1D-source data 1_190524/H2AS129A_Cen_tube(5).fcs
- __MACOSX/Source FACS1 FiGURES/Figure 1D-source data 1_190524/._H2AS129A_Cen_tube(5).fcs
- Source FACS1 FiGURES/Figure 1D-source data 1_190524/H2AS129A_Cen_tube(6).fcs
- __MACOSX/Source FACS1 FiGURES/Figure 1D-source data 1_190524/._H2AS129A_Cen_tube(6).fcs
- Source FACS1 FiGURES/Figure 1D-source data 1_190524/H2AS129A_Cen_tube.fcs
- __MACOSX/Source FACS1 FiGURES/Figure 1D-source data 1_190524/._H2AS129A_Cen_tube.fcs
- Source FACS1 FiGURES/Figure 1D-source data 1_190524/H2AS129A_pRS_tube(1).fcs
- __MACOSX/Source FACS1 FiGURES/Figure 1D-source data 1_190524/._H2AS129A_pRS_tube(1).fcs
- Source FACS1 FiGURES/Figure 1D-source data 1_190524/H2AS129A_pRS_tube(2).fcs
- __MACOSX/Source FACS1 FiGURES/Figure 1D-source data 1_190524/._H2AS129A_pRS_tube(2).fcs
- Source FACS1 FiGURES/Figure 1D-source data 1_190524/H2AS129A_pRS_tube(3).fcs
- __MACOSX/Source FACS1 FiGURES/Figure 1D-source data 1_190524/._H2AS129A_pRS_tube(3).fcs
- Source FACS1 FiGURES/Figure 1D-source data 1_190524/H2AS129A_pRS_tube(4).fcs
- __MACOSX/Source FACS1 FiGURES/Figure 1D-source data 1_190524/._H2AS129A_pRS_tube(4).fcs
- Source FACS1 FiGURES/Figure 1D-source data 1_190524/H2AS129A_pRS_tube(5).fcs
- __MACOSX/Source FACS1 FiGURES/Figure 1D-source data 1_190524/._H2AS129A_pRS_tube(5).fcs
- Source FACS1 FiGURES/Figure 1D-source data 1_190524/H2AS129A_pRS_tube(6).fcs
- __MACOSX/Source FACS1 FiGURES/Figure 1D-source data 1_190524/._H2AS129A_pRS_tube(6).fcs
- Source FACS1 FiGURES/Figure 1D-source data 1_190524/H2AS129A_pRS_tube.fcs
- __MACOSX/Source FACS1 FiGURES/Figure 1D-source data 1_190524/._H2AS129A_pRS_tube.fcs
- Source FACS1 FiGURES/Figure 1D-source data 1_190524/YEF1202_Cen_tube(1).fcs
- __MACOSX/Source FACS1 FiGURES/Figure 1D-source data 1_190524/._YEF1202_Cen_tube(1).fcs
- Source FACS1 FiGURES/Figure 1D-source data 1_190524/YEF1202_Cen_tube(2).fcs
- __MACOSX/Source FACS1 FiGURES/Figure 1D-source data 1_190524/._YEF1202_Cen_tube(2).fcs
- Source FACS1 FiGURES/Figure 1D-source data 1_190524/YEF1202_Cen_tube(3).fcs
- __MACOSX/Source FACS1 FiGURES/Figure 1D-source data 1_190524/._YEF1202_Cen_tube(3).fcs
- Source FACS1 FiGURES/Figure 1D-source data 1_190524/YEF1202_Cen_tube(4).fcs
- __MACOSX/Source FACS1 FiGURES/Figure 1D-source data 1_190524/._YEF1202_Cen_tube(4).fcs
- Source FACS1 FiGURES/Figure 1D-source data 1_190524/YEF1202_Cen_tube(5).fcs
- __MACOSX/Source FACS1 FiGURES/Figure 1D-source data 1_190524/._YEF1202_Cen_tube(5).fcs
- Source FACS1 FiGURES/Figure 1D-source data 1_190524/YEF1202_Cen_tube(6).fcs
- __MACOSX/Source FACS1 FiGURES/Figure 1D-source data 1_190524/._YEF1202_Cen_tube(6).fcs
- Source FACS1 FiGURES/Figure 1D-source data 1_190524/YEF1202_Cen_tube.fcs
- __MACOSX/Source FACS1 FiGURES/Figure 1D-source data 1_190524/._YEF1202_Cen_tube.fcs
- Source FACS1 FiGURES/Figure 1D-source data 1_190524/YEF1202_pRS_tube(2).fcs
- __MACOSX/Source FACS1 FiGURES/Figure 1D-source data 1_190524/._YEF1202_pRS_tube(2).fcs
- Source FACS1 FiGURES/Figure 1D-source data 1_190524/YEF1202_pRS_tube(3).fcs
- __MACOSX/Source FACS1 FiGURES/Figure 1D-source data 1_190524/._YEF1202_pRS_tube(3).fcs
- Source FACS1 FiGURES/Figure 1D-source data 1_190524/YEF1202_pRS_tube(4).fcs
- __MACOSX/Source FACS1 FiGURES/Figure 1D-source data 1_190524/._YEF1202_pRS_tube(4).fcs
- Source FACS1 FiGURES/Figure 1D-source data 1_190524/YEF1202_pRS_tube(5).fcs
- __MACOSX/Source FACS1 FiGURES/Figure 1D-source data 1_190524/._YEF1202_pRS_tube(5).fcs
- Source FACS1 FiGURES/Figure 1D-source data 1_190524/YEF1202_pRS_tube(6).fcs
- __MACOSX/Source FACS1 FiGURES/Figure 1D-source data 1_190524/._YEF1202_pRS_tube(6).fcs
- Source FACS1 FiGURES/Figure 1D-source data 1_190524/YEF1202_pRS_tube.fcs
- __MACOSX/Source FACS1 FiGURES/Figure 1D-source data 1_190524/._YEF1202_pRS_tube.fcs
- Source FACS1 FiGURES/Figure 1D-source data 1_190524/YEF1202_tube(1).fcs
- __MACOSX/Source FACS1 FiGURES/Figure 1D-source data 1_190524/._YEF1202_tube(1).fcs
- __MACOSX/Source FACS1 FiGURES/._Figure 1D-source data 1_190524
- Source FACS1 FiGURES/Figure 1D-source data 2_180727/
- Source FACS1 FiGURES/Figure 1D-source data 2_180727/YEF1202_tube(1).fcs
- __MACOSX/Source FACS1 FiGURES/Figure 1D-source data 2_180727/
- __MACOSX/Source FACS1 FiGURES/Figure 1D-source data 2_180727/._YEF1202_tube(1).fcs
- Source FACS1 FiGURES/Figure 1D-source data 2_180727/YEF1202_tube(2).fcs
- __MACOSX/Source FACS1 FiGURES/Figure 1D-source data 2_180727/._YEF1202_tube(2).fcs
- Source FACS1 FiGURES/Figure 1D-source data 2_180727/YEF1202_tube(3).fcs
- __MACOSX/Source FACS1 FiGURES/Figure 1D-source data 2_180727/._YEF1202_tube(3).fcs
- Source FACS1 FiGURES/Figure 1D-source data 2_180727/YEF1202_tube(4).fcs
- __MACOSX/Source FACS1 FiGURES/Figure 1D-source data 2_180727/._YEF1202_tube(4).fcs
- Source FACS1 FiGURES/Figure 1D-source data 2_180727/YEF1202_tube(5).fcs
- __MACOSX/Source FACS1 FiGURES/Figure 1D-source data 2_180727/._YEF1202_tube(5).fcs
- Source FACS1 FiGURES/Figure 1D-source data 2_180727/YEF1202_tube(6).fcs
- __MACOSX/Source FACS1 FiGURES/Figure 1D-source data 2_180727/._YEF1202_tube(6).fcs
- Source FACS1 FiGURES/Figure 1D-source data 2_180727/YEF1202_tube(7).fcs
- __MACOSX/Source FACS1 FiGURES/Figure 1D-source data 2_180727/._YEF1202_tube(7).fcs
- Source FACS1 FiGURES/Figure 1D-source data 2_180727/YEF1202_tube.fcs
- __MACOSX/Source FACS1 FiGURES/Figure 1D-source data 2_180727/._YEF1202_tube.fcs
- Source FACS1 FiGURES/Figure 1D-source data 2_180727/YEF1202_wo__tube(2).fcs
- __MACOSX/Source FACS1 FiGURES/Figure 1D-source data 2_180727/._YEF1202_wo__tube(2).fcs
- Source FACS1 FiGURES/Figure 1D-source data 2_180727/YEF1202_wo_tube(1).fcs
- __MACOSX/Source FACS1 FiGURES/Figure 1D-source data 2_180727/._YEF1202_wo_tube(1).fcs
- Source FACS1 FiGURES/Figure 1D-source data 2_180727/YEF1202_wo_tube(3).fcs
- __MACOSX/Source FACS1 FiGURES/Figure 1D-source data 2_180727/._YEF1202_wo_tube(3).fcs
- Source FACS1 FiGURES/Figure 1D-source data 2_180727/YEF1202_wo_tube(4).fcs
- __MACOSX/Source FACS1 FiGURES/Figure 1D-source data 2_180727/._YEF1202_wo_tube(4).fcs
- Source FACS1 FiGURES/Figure 1D-source data 2_180727/YEF1202_wo_tube(5).fcs
- __MACOSX/Source FACS1 FiGURES/Figure 1D-source data 2_180727/._YEF1202_wo_tube(5).fcs
- Source FACS1 FiGURES/Figure 1D-source data 2_180727/YEF1202_wo_tube(6).fcs
- __MACOSX/Source FACS1 FiGURES/Figure 1D-source data 2_180727/._YEF1202_wo_tube(6).fcs
- Source FACS1 FiGURES/Figure 1D-source data 2_180727/YEF1202_wo_tube(7).fcs
- __MACOSX/Source FACS1 FiGURES/Figure 1D-source data 2_180727/._YEF1202_wo_tube(7).fcs
- Source FACS1 FiGURES/Figure 1D-source data 2_180727/YEF1202_wo_tube.fcs
- __MACOSX/Source FACS1 FiGURES/Figure 1D-source data 2_180727/._YEF1202_wo_tube.fcs
- Source FACS1 FiGURES/Figure 1D-source data 2_180727/YEF1203_tube(1).fcs
- __MACOSX/Source FACS1 FiGURES/Figure 1D-source data 2_180727/._YEF1203_tube(1).fcs
- Source FACS1 FiGURES/Figure 1D-source data 2_180727/YEF1203_tube(2).fcs
- __MACOSX/Source FACS1 FiGURES/Figure 1D-source data 2_180727/._YEF1203_tube(2).fcs
- Source FACS1 FiGURES/Figure 1D-source data 2_180727/YEF1203_tube(3).fcs
- __MACOSX/Source FACS1 FiGURES/Figure 1D-source data 2_180727/._YEF1203_tube(3).fcs
- Source FACS1 FiGURES/Figure 1D-source data 2_180727/YEF1203_tube(4).fcs
- __MACOSX/Source FACS1 FiGURES/Figure 1D-source data 2_180727/._YEF1203_tube(4).fcs
- Source FACS1 FiGURES/Figure 1D-source data 2_180727/YEF1203_tube(5).fcs
- __MACOSX/Source FACS1 FiGURES/Figure 1D-source data 2_180727/._YEF1203_tube(5).fcs
- Source FACS1 FiGURES/Figure 1D-source data 2_180727/YEF1203_tube(6).fcs
- __MACOSX/Source FACS1 FiGURES/Figure 1D-source data 2_180727/._YEF1203_tube(6).fcs
- Source FACS1 FiGURES/Figure 1D-source data 2_180727/YEF1203_tube(7).fcs
- __MACOSX/Source FACS1 FiGURES/Figure 1D-source data 2_180727/._YEF1203_tube(7).fcs
- Source FACS1 FiGURES/Figure 1D-source data 2_180727/YEF1203_tube.fcs
- __MACOSX/Source FACS1 FiGURES/Figure 1D-source data 2_180727/._YEF1203_tube.fcs
- Source FACS1 FiGURES/Figure 1D-source data 2_180727/YEF1205_tube(1).fcs
- __MACOSX/Source FACS1 FiGURES/Figure 1D-source data 2_180727/._YEF1205_tube(1).fcs
- Source FACS1 FiGURES/Figure 1D-source data 2_180727/YEF1205_tube(2).fcs
- __MACOSX/Source FACS1 FiGURES/Figure 1D-source data 2_180727/._YEF1205_tube(2).fcs
- Source FACS1 FiGURES/Figure 1D-source data 2_180727/YEF1205_tube(3).fcs
- __MACOSX/Source FACS1 FiGURES/Figure 1D-source data 2_180727/._YEF1205_tube(3).fcs
- Source FACS1 FiGURES/Figure 1D-source data 2_180727/YEF1205_tube(4).fcs
- __MACOSX/Source FACS1 FiGURES/Figure 1D-source data 2_180727/._YEF1205_tube(4).fcs
- Source FACS1 FiGURES/Figure 1D-source data 2_180727/YEF1205_tube(5).fcs
- __MACOSX/Source FACS1 FiGURES/Figure 1D-source data 2_180727/._YEF1205_tube(5).fcs
- Source FACS1 FiGURES/Figure 1D-source data 2_180727/YEF1205_tube(6).fcs
- __MACOSX/Source FACS1 FiGURES/Figure 1D-source data 2_180727/._YEF1205_tube(6).fcs
- Source FACS1 FiGURES/Figure 1D-source data 2_180727/YEF1205_tube(7).fcs
- __MACOSX/Source FACS1 FiGURES/Figure 1D-source data 2_180727/._YEF1205_tube(7).fcs
- Source FACS1 FiGURES/Figure 1D-source data 2_180727/YEF1205_tube.fcs
- __MACOSX/Source FACS1 FiGURES/Figure 1D-source data 2_180727/._YEF1205_tube.fcs
- __MACOSX/Source FACS1 FiGURES/._Figure 1D-source data 2_180727
- Source FACS1 FiGURES/Figure 1D-source data 3_180903/
- Source FACS1 FiGURES/Figure 1D-source data 3_180903/20180903_Cell cycle_YEF1202_YEF1203_YEF1205  .wsp
- __MACOSX/Source FACS1 FiGURES/Figure 1D-source data 3_180903/
- __MACOSX/Source FACS1 FiGURES/Figure 1D-source data 3_180903/._20180903_Cell cycle_YEF1202_YEF1203_YEF1205  .wsp
- Source FACS1 FiGURES/Figure 1D-source data 3_180903/20180903_Cell cycle_YEF1202_YEF1203_YEF1205_figures  .pptx
- __MACOSX/Source FACS1 FiGURES/Figure 1D-source data 3_180903/._20180903_Cell cycle_YEF1202_YEF1203_YEF1205_figures  .pptx
- Source FACS1 FiGURES/Figure 1D-source data 3_180903/Controle Cycle_G2.fcs
- __MACOSX/Source FACS1 FiGURES/Figure 1D-source data 3_180903/._Controle Cycle_G2.fcs
- Source FACS1 FiGURES/Figure 1D-source data 3_180903/Controle Cycle_Mix.fcs
- __MACOSX/Source FACS1 FiGURES/Figure 1D-source data 3_180903/._Controle Cycle_Mix.fcs
- Source FACS1 FiGURES/Figure 1D-source data 3_180903/Controle H2AS129A-200 000 event.fcs
- __MACOSX/Source FACS1 FiGURES/Figure 1D-source data 3_180903/._Controle H2AS129A-200 000 event.fcs
- Source FACS1 FiGURES/Figure 1D-source data 3_180903/Controle YEF1202_24h
- __MACOSX/Source FACS1 FiGURES/Figure 1D-source data 3_180903/._Controle YEF1202_24h
- Source FACS1 FiGURES/Figure 1D-source data 3_180903/Controle YEF1202_6h.fcs
- __MACOSX/Source FACS1 FiGURES/Figure 1D-source data 3_180903/._Controle YEF1202_6h.fcs
- Source FACS1 FiGURES/Figure 1D-source data 3_180903/controle_H2AS129A.fcs
- __MACOSX/Source FACS1 FiGURES/Figure 1D-source data 3_180903/._controle_H2AS129A.fcs
- Source FACS1 FiGURES/Figure 1D-source data 3_180903/Figure 1D-source data 4.pdf
- __MACOSX/Source FACS1 FiGURES/Figure 1D-source data 3_180903/._Figure 1D-source data 4.pdf
- Source FACS1 FiGURES/Figure 1D-source data 3_180903/H2AS129A_tube(1).fcs
- __MACOSX/Source FACS1 FiGURES/Figure 1D-source data 3_180903/._H2AS129A_tube(1).fcs
- Source FACS1 FiGURES/Figure 1D-source data 3_180903/H2AS129A_tube(2).fcs
- __MACOSX/Source FACS1 FiGURES/Figure 1D-source data 3_180903/._H2AS129A_tube(2).fcs
- Source FACS1 FiGURES/Figure 1D-source data 3_180903/H2AS129A_tube(3).fcs
- __MACOSX/Source FACS1 FiGURES/Figure 1D-source data 3_180903/._H2AS129A_tube(3).fcs
- Source FACS1 FiGURES/Figure 1D-source data 3_180903/H2AS129A_tube(4).fcs
- __MACOSX/Source FACS1 FiGURES/Figure 1D-source data 3_180903/._H2AS129A_tube(4).fcs
- Source FACS1 FiGURES/Figure 1D-source data 3_180903/H2AS129A_tube.fcs
- __MACOSX/Source FACS1 FiGURES/Figure 1D-source data 3_180903/._H2AS129A_tube.fcs
- Source FACS1 FiGURES/Figure 1D-source data 3_180903/H2AS129E_tube(1).fcs
- __MACOSX/Source FACS1 FiGURES/Figure 1D-source data 3_180903/._H2AS129E_tube(1).fcs
- Source FACS1 FiGURES/Figure 1D-source data 3_180903/H2AS129E_tube(2).fcs
- __MACOSX/Source FACS1 FiGURES/Figure 1D-source data 3_180903/._H2AS129E_tube(2).fcs
- Source FACS1 FiGURES/Figure 1D-source data 3_180903/H2AS129E_tube(3).fcs
- __MACOSX/Source FACS1 FiGURES/Figure 1D-source data 3_180903/._H2AS129E_tube(3).fcs
- Source FACS1 FiGURES/Figure 1D-source data 3_180903/H2AS129E_tube(4).fcs
- __MACOSX/Source FACS1 FiGURES/Figure 1D-source data 3_180903/._H2AS129E_tube(4).fcs
- Source FACS1 FiGURES/Figure 1D-source data 3_180903/H2AS129E_tube.fcs
- __MACOSX/Source FACS1 FiGURES/Figure 1D-source data 3_180903/._H2AS129E_tube.fcs
- Source FACS1 FiGURES/Figure 1D-source data 3_180903/YEF1202_tube(1).fcs
- __MACOSX/Source FACS1 FiGURES/Figure 1D-source data 3_180903/._YEF1202_tube(1).fcs
- Source FACS1 FiGURES/Figure 1D-source data 3_180903/YEF1202_tube(2).fcs
- __MACOSX/Source FACS1 FiGURES/Figure 1D-source data 3_180903/._YEF1202_tube(2).fcs
- Source FACS1 FiGURES/Figure 1D-source data 3_180903/YEF1202_tube(3).fcs
- __MACOSX/Source FACS1 FiGURES/Figure 1D-source data 3_180903/._YEF1202_tube(3).fcs
- Source FACS1 FiGURES/Figure 1D-source data 3_180903/YEF1202_tube(4).fcs
- __MACOSX/Source FACS1 FiGURES/Figure 1D-source data 3_180903/._YEF1202_tube(4).fcs
- Source FACS1 FiGURES/Figure 1D-source data 3_180903/YEF1202_tube.fcs
- __MACOSX/Source FACS1 FiGURES/Figure 1D-source data 3_180903/._YEF1202_tube.fcs
- Source FACS1 FiGURES/Figure 1D-source data 3_180903/YEF1203_tube(1).fcs
- __MACOSX/Source FACS1 FiGURES/Figure 1D-source data 3_180903/._YEF1203_tube(1).fcs
- Source FACS1 FiGURES/Figure 1D-source data 3_180903/YEF1203_tube(2).fcs
- __MACOSX/Source FACS1 FiGURES/Figure 1D-source data 3_180903/._YEF1203_tube(2).fcs
- Source FACS1 FiGURES/Figure 1D-source data 3_180903/YEF1203_tube(3).fcs
- __MACOSX/Source FACS1 FiGURES/Figure 1D-source data 3_180903/._YEF1203_tube(3).fcs
- Source FACS1 FiGURES/Figure 1D-source data 3_180903/YEF1203_tube(4).fcs
- __MACOSX/Source FACS1 FiGURES/Figure 1D-source data 3_180903/._YEF1203_tube(4).fcs
- Source FACS1 FiGURES/Figure 1D-source data 3_180903/YEF1203_tube.fcs
- __MACOSX/Source FACS1 FiGURES/Figure 1D-source data 3_180903/._YEF1203_tube.fcs
- Source FACS1 FiGURES/Figure 1D-source data 3_180903/YEF1205_tube(1).fcs
- __MACOSX/Source FACS1 FiGURES/Figure 1D-source data 3_180903/._YEF1205_tube(1).fcs
- Source FACS1 FiGURES/Figure 1D-source data 3_180903/YEF1205_tube(2).fcs
- __MACOSX/Source FACS1 FiGURES/Figure 1D-source data 3_180903/._YEF1205_tube(2).fcs
- Source FACS1 FiGURES/Figure 1D-source data 3_180903/YEF1205_tube(3).fcs
- __MACOSX/Source FACS1 FiGURES/Figure 1D-source data 3_180903/._YEF1205_tube(3).fcs
- Source FACS1 FiGURES/Figure 1D-source data 3_180903/YEF1205_tube(4).fcs
- __MACOSX/Source FACS1 FiGURES/Figure 1D-source data 3_180903/._YEF1205_tube(4).fcs
- Source FACS1 FiGURES/Figure 1D-source data 3_180903/YEF1205_tube.fcs
- __MACOSX/Source FACS1 FiGURES/Figure 1D-source data 3_180903/._YEF1205_tube.fcs
- __MACOSX/Source FACS1 FiGURES/._Figure 1D-source data 3_180903
- __MACOSX/._Source FACS1 FiGURES
