# Supplementary material for: Global chromatin mobility induced by a DSB is dictated by chromosomal conformation and defines the HR outcome
Source: eLife. 2022 Sep 20;11:e78015. doi: 10.7554/eLife.78015 (PMC9489209; doi:10.7554/eLife.78015)
Supplement: Figure 1—source data 2. [file elife-78015-fig1-data2.zip › Source FACS1 FiGURES/Figure 1D-source data 3_180903/20180903_Cell cycle_YEF1202_YEF1203_YEF1205 .wsp]

<?xml version="1.0" encoding="UTF-8"?>
 <Workspace version="20.0"  modDate="Wed Mar 02 17:54:02 CET 2022"  clientTimestamp="1646240042437"  flowJoVersion="10.8.1"  drawRowBorders="1"  drawColumnBorders="1"  hideCompNodes="1"  curGroup="H2AS129E"  groupPaneHeight="80"  xmlns:xsi="http://www.w3.org/2001/XMLSchema-instance"  xmlns:gating="http://www.isac-net.org/std/Gating-ML/v2.0/gating"  xmlns:transforms="http://www.isac-net.org/std/Gating-ML/v2.0/transformations"  xmlns:data-type="http://www.isac-net.org/std/Gating-ML/v2.0/datatypes"  xsi:schemaLocation="http://www.isac-net.org/std/Gating-ML/v2.0/gating http://www.isac-net.org/std/Gating-ML/v2.0/gating/Gating-ML.v2.0.xsd http://www.isac-net.org/std/Gating-ML/v2.0/transformations http://www.isac-net.org/std/Gating-ML/v2.0/gating/Transformations.v2.0.xsd http://www.isac-net.org/std/Gating-ML/v2.0/datatypes http://www.isac-net.org/std/Gating-ML/v2.0/gating/DataTypes.v2.0.xsd "  nonAutoSaveFileName="file:/Volumes/My%20Passport/ETIENNE%202020/DATA/Cell%20cycle/20180903_Cell%20cycle_YEF1202_YEF1203_YEF1205%20%20.wsp" >
   <WindowPosition x="81"  y="150"  width="1126"  height="720"  displayed="1"  panelState="" />
   <TextTraits font="SansSerif"  size="11"  name=""  style="plain"  color="#000000"  background="#00ffffff"  just="left" />
   <Columns>
     <TColumn width="481" >
       <Property key="fj.appnode.prop.name" />
     </TColumn>
     <TColumn width="321" >
       <Property key="fj.appnode.prop.statistic" />
     </TColumn>
     <TColumn width="320" >
       <Property key="fj.appnode.prop.ncells" />
     </TColumn>
   </Columns>
   <Matrices/>
   <Cytometers>
     <Cytometer name="ATTUNE"  cyt="4486521 Attune NxT Acoustic Focusing Cytometer (Lasers: BRVY)"  useFCS3="1"  extraNegs="0"  widthBasis="-1000"  linMin="0"  logMin="1"  linMax="1048576"  logMax="1048576"  linearRescale="1"  logRescale="1"  linFromKW="0"  logFromKW="0"  useGain="0"  useTransform="1"  transformType="BIEX"  manufacturer=""  serialnumber=""  homepage="workspaces-and-samples/flowjo-and-your-cytometer/flowjo-and-your-cytometer/ws-cytometer-attune/"  icon="attune.png" >
       <LinParams>
         <Param>time</Param>
       </LinParams>
       <LogParams/>
       <FilterParams/>
       <TransformStore/>
     </Cytometer>
   </Cytometers>
   <Groups>
     <GroupNode name="All Samples"  annotation=""  owningGroup="All Samples"  expanded="1"  sortPriority="10"  count="-1" >
       <Graph smoothing="0"  backColor="#ffffff"  foreColor="#000000"  type="Pseudocolor"  fast="1" >
         <Axis dimension="x"  name=""  label=""  auto="auto" />
         <Axis dimension="y"  name=""  label=""  auto="auto" />
         <GraphSettings level="5%"  smoothingHighResolution="1"  contourHighResolution="1"  histogramSmoothingCount="0"  graphResolution="256"  showOutliers="0"  drawLargeDots="0"  dotsToDraw="8000"  tint="le.chartfill.tinted.40"  lineWeight="le.lineweight.normal"  lineStyle="le.linestyle.solid" />
         <GraphEnvironment showGrid="0"  showAxes="tnlTNL"  showGates="1"  showFreqOnPlots="1"  showGateNameOnPlots="1"  showMedians="0"  showUncomped="0"  addEventParam="0"  lastYAxisName="" >
           <TextTraits font="SansSerif"  size="11"  name="Labels"  style="plain"  color="#000000"  background="#00ffffff"  just="left" />
           <TextTraits font="SansSerif"  size="11"  name="LayoutGates"  style="plain"  color="#000000"  background="#00ffffff"  just="left" />
           <TextTraits font="SansSerif"  size="9"  name="Numbers"  style="plain"  color="#000000"  background="#00ffffff"  just="left" />
           <TextTraits font="SansSerif"  size="9"  name="Legend"  style="plain"  color="#000000"  background="#00ffffff"  just="left" />
         </GraphEnvironment>
       </Graph>
       <Group name="All Samples"  live="1"  role="ws.group.dlog.test"  key=""  synchronized="0"  foreground="#000000"  fontStyle="bold" >
         <Criteria/>
         <SampleRefs>
           <SampleRef sampleID="2" />
           <SampleRef sampleID="7" />
           <SampleRef sampleID="12" />
           <SampleRef sampleID="27" />
           <SampleRef sampleID="32" />
           <SampleRef sampleID="3" />
           <SampleRef sampleID="8" />
           <SampleRef sampleID="13" />
           <SampleRef sampleID="28" />
           <SampleRef sampleID="33" />
           <SampleRef sampleID="4" />
           <SampleRef sampleID="9" />
           <SampleRef sampleID="14" />
           <SampleRef sampleID="29" />
           <SampleRef sampleID="34" />
           <SampleRef sampleID="5" />
           <SampleRef sampleID="10" />
           <SampleRef sampleID="15" />
           <SampleRef sampleID="30" />
           <SampleRef sampleID="35" />
           <SampleRef sampleID="1" />
           <SampleRef sampleID="6" />
           <SampleRef sampleID="11" />
           <SampleRef sampleID="26" />
           <SampleRef sampleID="31" />
         </SampleRefs>
         <Keywords/>
       </Group>
     </GroupNode>
     <GroupNode name="Compensation"  annotation=""  owningGroup="Compensation"  expanded="1"  sortPriority="10"  count="-1" >
       <Graph smoothing="0"  backColor="#ffffff"  foreColor="#000000"  type="Pseudocolor"  fast="1" >
         <Axis dimension="x"  name=""  label=""  auto="auto" />
         <Axis dimension="y"  name=""  label=""  auto="auto" />
         <GraphSettings level="5%"  smoothingHighResolution="1"  contourHighResolution="1"  histogramSmoothingCount="0"  graphResolution="256"  showOutliers="0"  drawLargeDots="0"  dotsToDraw="8000"  tint="le.chartfill.tinted.40"  lineWeight="le.lineweight.normal"  lineStyle="le.linestyle.solid" />
         <GraphEnvironment showGrid="0"  showAxes="tnlTNL"  showGates="1"  showFreqOnPlots="1"  showGateNameOnPlots="1"  showMedians="0"  showUncomped="0"  addEventParam="0"  lastYAxisName="" >
           <TextTraits font="SansSerif"  size="11"  name="Labels"  style="plain"  color="#000000"  background="#00ffffff"  just="left" />
           <TextTraits font="SansSerif"  size="11"  name="LayoutGates"  style="plain"  color="#000000"  background="#00ffffff"  just="left" />
           <TextTraits font="SansSerif"  size="9"  name="Numbers"  style="plain"  color="#000000"  background="#00ffffff"  just="left" />
           <TextTraits font="SansSerif"  size="9"  name="Legend"  style="plain"  color="#000000"  background="#00ffffff"  just="left" />
         </GraphEnvironment>
       </Graph>
       <Group name="Compensation"  live="1"  role="ws.group.dlog.compensation"  key=""  synchronized="0"  foreground="#bc1900"  fontStyle="bold" >
         <Criteria>
           <Criterion connector="And"  keyword="$FIL"  function="Contains"  value="comp" />
           <Criterion connector="Or"  keyword="$FIL"  function="Contains"  value="unstained" />
         </Criteria>
         <Keywords/>
       </Group>
     </GroupNode>
     <GroupNode name="YEF1202"  annotation=""  owningGroup="YEF1202"  expanded="0"  sortPriority="10"  count="-1" >
       <Graph smoothing="0"  backColor="#ffffff"  foreColor="#000000"  type="Pseudocolor"  fast="1" >
         <Axis dimension="x"  name=""  label=""  auto="auto" />
         <Axis dimension="y"  name=""  label=""  auto="auto" />
         <GraphSettings level="5%"  smoothingHighResolution="1"  contourHighResolution="1"  histogramSmoothingCount="0"  graphResolution="256"  showOutliers="0"  drawLargeDots="0"  dotsToDraw="8000"  tint="le.chartfill.tinted.40"  lineWeight="le.lineweight.normal"  lineStyle="le.linestyle.solid" />
         <GraphEnvironment showGrid="0"  showAxes="tnlTNL"  showGates="1"  showFreqOnPlots="1"  showGateNameOnPlots="1"  showMedians="0"  showUncomped="0"  addEventParam="0"  lastYAxisName="" >
           <TextTraits font="SansSerif"  size="11"  name="Labels"  style="plain"  color="#000000"  background="#00ffffff"  just="left" />
           <TextTraits font="SansSerif"  size="11"  name="LayoutGates"  style="plain"  color="#000000"  background="#00ffffff"  just="left" />
           <TextTraits font="SansSerif"  size="9"  name="Numbers"  style="plain"  color="#000000"  background="#00ffffff"  just="left" />
           <TextTraits font="SansSerif"  size="9"  name="Legend"  style="plain"  color="#000000"  background="#00ffffff"  just="left" />
           <WindowPosition x="0"  y="0"  width="0"  height="0"  displayed="0"  panelState="" />
         </GraphEnvironment>
       </Graph>
       <Subpopulations>
         <Population name="All"  annotation=""  owningGroup="YEF1202"  expanded="0"  sortPriority="10"  count="100021" >
           <Graph smoothing="0"  backColor="#ffffff"  foreColor="#000000"  heatMapStatParameter="BL1-A"  type="Pseudocolor"  fast="1" >
             <Axis dimension="x"  name="FSC-H"  label=""  auto="auto" />
             <Axis dimension="y"  name="FSC-A"  label=""  auto="auto" />
             <GraphSettings level="5%"  smoothingHighResolution="1"  contourHighResolution="1"  histogramSmoothingCount="0"  graphResolution="256"  showOutliers="0"  drawLargeDots="0"  dotsToDraw="8000"  tint="le.chartfill.tinted.40"  lineWeight="le.lineweight.normal"  lineStyle="le.linestyle.solid" />
             <GraphEnvironment showGrid="0"  showAxes="tnlTNL"  showGates="1"  showFreqOnPlots="1"  showGateNameOnPlots="1"  showMedians="0"  showUncomped="0"  addEventParam="0"  lastYAxisName="" >
               <TextTraits font="SansSerif"  size="11"  name="Labels"  style="plain"  color="#000000"  background="#00ffffff"  just="left" />
               <TextTraits font="SansSerif"  size="11"  name="LayoutGates"  style="plain"  color="#000000"  background="#00ffffff"  just="left" />
               <TextTraits font="SansSerif"  size="9"  name="Numbers"  style="plain"  color="#000000"  background="#00ffffff"  just="left" />
               <TextTraits font="SansSerif"  size="9"  name="Legend"  style="plain"  color="#000000"  background="#00ffffff"  just="left" />
               <WindowPosition x="620"  y="23"  width="390"  height="622"  displayed="1"  panelState="---" />
             </GraphEnvironment>
           </Graph>
           <Gate gating:id="ID1137166434" >
             <gating:PolygonGate eventsInside="1"  annoOffsetX="0"  annoOffsetY="0"  tint="#000000"  isTinted="0"  lineWeight="Normal"  userDefined="1"  quadId="-1"  gateResolution="256" >
               <gating:dimension>
                 <data-type:fcs-dimension data-type:name="FSC-H" />
               </gating:dimension>
               <gating:dimension>
                 <data-type:fcs-dimension data-type:name="SSC-H" />
               </gating:dimension>
               <gating:vertex>
                 <gating:coordinate data-type:value="36631.3558005249" />
                 <gating:coordinate data-type:value="843.1584286036" />
               </gating:vertex>
               <gating:vertex>
                 <gating:coordinate data-type:value="-24420.9038670166" />
                 <gating:coordinate data-type:value="289.44244564" />
               </gating:vertex>
               <gating:vertex>
                 <gating:coordinate data-type:value="14430.5341032371" />
                 <gating:coordinate data-type:value="-125.8445415826" />
               </gating:vertex>
               <gating:vertex>
                 <gating:coordinate data-type:value="624953.1307786527" />
                 <gating:coordinate data-type:value="25.1689083165" />
               </gating:vertex>
               <gating:vertex>
                 <gating:coordinate data-type:value="1224375.3166054245" />
                 <gating:coordinate data-type:value="1057.0941492941" />
               </gating:vertex>
               <gating:vertex>
                 <gating:coordinate data-type:value="1229925.5220297463" />
                 <gating:coordinate data-type:value="2894.4244564005" />
               </gating:vertex>
               <gating:vertex>
                 <gating:coordinate data-type:value="147635.4642869641" />
                 <gating:coordinate data-type:value="2919.593364717" />
               </gating:vertex>
             </gating:PolygonGate>
           </Gate>
           <Subpopulations>
             <Population name="Single Cells"  annotation=""  owningGroup="YEF1202"  expanded="0"  sortPriority="10"  count="90261" >
               <Graph smoothing="13"  backColor="#ffffff"  foreColor="#000000"  heatMapStatParameter="BL1-A"  type="Histogram"  fast="1" >
                 <Axis dimension="x"  name="BL1-H"  label=""  auto="auto" />
                 <Axis dimension="y"  name=""  label=""  auto="auto" />
                 <GraphSettings level="5%"  smoothingHighResolution="1"  contourHighResolution="1"  histogramSmoothingCount="0"  graphResolution="256"  showOutliers="0"  drawLargeDots="0"  dotsToDraw="8000"  tint="le.chartfill.tinted.40"  lineWeight="le.lineweight.normal"  lineStyle="le.linestyle.solid" />
                 <GraphEnvironment showGrid="0"  showAxes="tnlTNL"  showGates="1"  showFreqOnPlots="1"  showGateNameOnPlots="1"  showMedians="0"  showUncomped="0"  addEventParam="0"  lastYAxisName="" >
                   <TextTraits font="SansSerif"  size="11"  name="Labels"  style="plain"  color="#000000"  background="#00ffffff"  just="left" />
                   <TextTraits font="SansSerif"  size="11"  name="LayoutGates"  style="plain"  color="#000000"  background="#00ffffff"  just="left" />
                   <TextTraits font="SansSerif"  size="9"  name="Numbers"  style="plain"  color="#000000"  background="#00ffffff"  just="left" />
                   <TextTraits font="SansSerif"  size="9"  name="Legend"  style="plain"  color="#000000"  background="#00ffffff"  just="left" />
                   <WindowPosition x="936"  y="23"  width="390"  height="622"  displayed="1"  panelState="---" />
                 </GraphEnvironment>
               </Graph>
               <Gate gating:id="ID854773695"  gating:parent_id="ID1137166434" >
                 <gating:PolygonGate eventsInside="1"  annoOffsetX="0"  annoOffsetY="0"  tint="#000000"  isTinted="0"  lineWeight="Normal"  userDefined="1"  quadId="-1"  gateResolution="256" >
                   <gating:dimension>
                     <data-type:fcs-dimension data-type:name="FSC-H" />
                   </gating:dimension>
                   <gating:dimension>
                     <data-type:fcs-dimension data-type:name="FSC-A" />
                   </gating:dimension>
                   <gating:vertex>
                     <gating:coordinate data-type:value="-18870.6984426947" />
                     <gating:coordinate data-type:value="32039.8222222222" />
                   </gating:vertex>
                   <gating:vertex>
                     <gating:coordinate data-type:value="81032.9991951006" />
                     <gating:coordinate data-type:value="-35923.437037037" />
                   </gating:vertex>
                   <gating:vertex>
                     <gating:coordinate data-type:value="957965.4562379705" />
                     <gating:coordinate data-type:value="1070906.7851851853" />
                   </gating:vertex>
                   <gating:vertex>
                     <gating:coordinate data-type:value="791459.2935083115" />
                     <gating:coordinate data-type:value="1134015.525925926" />
                   </gating:vertex>
                 </gating:PolygonGate>
               </Gate>
               <Subpopulations>
                 <Population name="BL1-H, FSC-H subset"  annotation=""  owningGroup="YEF1202"  expanded="0"  sortPriority="10"  count="67647" >
                   <Graph smoothing="13"  backColor="#ffffff"  foreColor="#000000"  heatMapStatParameter="BL1-A"  type="Histogram"  fast="1" >
                     <Axis dimension="x"  name="BL1-H"  label=""  auto="auto" />
                     <Axis dimension="y"  name=""  label=""  auto="auto" />
                     <GraphSettings level="5%"  smoothingHighResolution="1"  contourHighResolution="1"  histogramSmoothingCount="0"  graphResolution="256"  showOutliers="0"  drawLargeDots="0"  dotsToDraw="8000"  tint="le.chartfill.tinted.40"  lineWeight="le.lineweight.normal"  lineStyle="le.linestyle.solid" />
                     <GraphEnvironment showGrid="0"  showAxes="tnlTNL"  showGates="1"  showFreqOnPlots="1"  showGateNameOnPlots="1"  showMedians="0"  showUncomped="0"  addEventParam="0"  lastYAxisName="" >
                       <TextTraits font="SansSerif"  size="11"  name="Labels"  style="plain"  color="#000000"  background="#00ffffff"  just="left" />
                       <TextTraits font="SansSerif"  size="11"  name="LayoutGates"  style="plain"  color="#000000"  background="#00ffffff"  just="left" />
                       <TextTraits font="SansSerif"  size="9"  name="Numbers"  style="plain"  color="#000000"  background="#00ffffff"  just="left" />
                       <TextTraits font="SansSerif"  size="9"  name="Legend"  style="plain"  color="#000000"  background="#00ffffff"  just="left" />
                       <WindowPosition x="936"  y="23"  width="390"  height="622"  displayed="1"  panelState="---" />
                     </GraphEnvironment>
                   </Graph>
                   <Gate gating:id="ID1242681958"  gating:parent_id="ID854773695" >
                     <gating:PolygonGate eventsInside="1"  annoOffsetX="0"  annoOffsetY="0"  tint="#000000"  isTinted="0"  lineWeight="Normal"  userDefined="1"  quadId="-1"  gateResolution="256" >
                       <gating:dimension>
                         <data-type:fcs-dimension data-type:name="BL1-H" />
                       </gating:dimension>
                       <gating:dimension>
                         <data-type:fcs-dimension data-type:name="FSC-H" />
                       </gating:dimension>
                       <gating:vertex>
                         <gating:coordinate data-type:value="191627.8426854487" />
                         <gating:coordinate data-type:value="152723.1525925926" />
                       </gating:vertex>
                       <gating:vertex>
                         <gating:coordinate data-type:value="182408.8405040697" />
                         <gating:coordinate data-type:value="72623.597037037" />
                       </gating:vertex>
                       <gating:vertex>
                         <gating:coordinate data-type:value="246941.8557737229" />
                         <gating:coordinate data-type:value="35243.8044444444" />
                       </gating:vertex>
                       <gating:vertex>
                         <gating:coordinate data-type:value="316084.3721340657" />
                         <gating:coordinate data-type:value="61943.6562962963" />
                       </gating:vertex>
                       <gating:vertex>
                         <gating:coordinate data-type:value="408274.393947856" />
                         <gating:coordinate data-type:value="56603.6859259259" />
                       </gating:vertex>
                       <gating:vertex>
                         <gating:coordinate data-type:value="491245.4135802674" />
                         <gating:coordinate data-type:value="72623.597037037" />
                       </gating:vertex>
                       <gating:vertex>
                         <gating:coordinate data-type:value="546559.4266685415" />
                         <gating:coordinate data-type:value="110003.3896296296" />
                       </gating:vertex>
                       <gating:vertex>
                         <gating:coordinate data-type:value="601873.4397568157" />
                         <gating:coordinate data-type:value="158063.122962963" />
                       </gating:vertex>
                       <gating:vertex>
                         <gating:coordinate data-type:value="666406.455026469" />
                         <gating:coordinate data-type:value="190102.9451851852" />
                       </gating:vertex>
                       <gating:vertex>
                         <gating:coordinate data-type:value="730939.4702961221" />
                         <gating:coordinate data-type:value="227482.7377777778" />
                       </gating:vertex>
                       <gating:vertex>
                         <gating:coordinate data-type:value="777034.4812030174" />
                         <gating:coordinate data-type:value="275542.4711111111" />
                       </gating:vertex>
                       <gating:vertex>
                         <gating:coordinate data-type:value="827738.993200602" />
                         <gating:coordinate data-type:value="328942.1748148148" />
                       </gating:vertex>
                       <gating:vertex>
                         <gating:coordinate data-type:value="850786.4986540497" />
                         <gating:coordinate data-type:value="403701.76" />
                       </gating:vertex>
                       <gating:vertex>
                         <gating:coordinate data-type:value="860005.5008354287" />
                         <gating:coordinate data-type:value="499821.2266666667" />
                       </gating:vertex>
                       <gating:vertex>
                         <gating:coordinate data-type:value="804691.4877471544" />
                         <gating:coordinate data-type:value="542540.9896296297" />
                       </gating:vertex>
                       <gating:vertex>
                         <gating:coordinate data-type:value="712501.4659333641" />
                         <gating:coordinate data-type:value="542540.9896296297" />
                       </gating:vertex>
                       <gating:vertex>
                         <gating:coordinate data-type:value="638749.4484823319" />
                         <gating:coordinate data-type:value="515841.1377777777" />
                       </gating:vertex>
                       <gating:vertex>
                         <gating:coordinate data-type:value="564997.4310312996" />
                         <gating:coordinate data-type:value="499821.2266666667" />
                       </gating:vertex>
                       <gating:vertex>
                         <gating:coordinate data-type:value="491245.4135802674" />
                         <gating:coordinate data-type:value="473121.3748148149" />
                       </gating:vertex>
                       <gating:vertex>
                         <gating:coordinate data-type:value="445150.4026733722" />
                         <gating:coordinate data-type:value="419721.6711111111" />
                       </gating:vertex>
                       <gating:vertex>
                         <gating:coordinate data-type:value="399055.391766477" />
                         <gating:coordinate data-type:value="360981.997037037" />
                       </gating:vertex>
                       <gating:vertex>
                         <gating:coordinate data-type:value="352960.3808595819" />
                         <gating:coordinate data-type:value="312922.2637037037" />
                       </gating:vertex>
                       <gating:vertex>
                         <gating:coordinate data-type:value="297646.3677713076" />
                         <gating:coordinate data-type:value="259522.5600000001" />
                       </gating:vertex>
                       <gating:vertex>
                         <gating:coordinate data-type:value="246941.8557737229" />
                         <gating:coordinate data-type:value="222142.7674074074" />
                       </gating:vertex>
                       <gating:vertex>
                         <gating:coordinate data-type:value="200846.8448668278" />
                         <gating:coordinate data-type:value="168743.0637037037" />
                       </gating:vertex>
                     </gating:PolygonGate>
                   </Gate>
                 </Population>
               </Subpopulations>
             </Population>
           </Subpopulations>
         </Population>
       </Subpopulations>
       <Group name="YEF1202"  live="1"  role="ws.group.dlog.undefined"  key=""  synchronized="0"  foreground="#00c000"  fontStyle="plain" >
         <Criteria/>
         <SampleRefs>
           <SampleRef sampleID="2" />
           <SampleRef sampleID="3" />
           <SampleRef sampleID="4" />
           <SampleRef sampleID="5" />
           <SampleRef sampleID="1" />
         </SampleRefs>
         <Keywords/>
       </Group>
     </GroupNode>
     <GroupNode name="YEF1203"  annotation=""  owningGroup="YEF1203"  expanded="0"  sortPriority="10"  count="-1" >
       <Graph smoothing="0"  backColor="#ffffff"  foreColor="#000000"  type="Pseudocolor"  fast="1" >
         <Axis dimension="x"  name=""  label=""  auto="auto" />
         <Axis dimension="y"  name=""  label=""  auto="auto" />
         <GraphSettings level="5%"  smoothingHighResolution="1"  contourHighResolution="1"  histogramSmoothingCount="0"  graphResolution="256"  showOutliers="0"  drawLargeDots="0"  dotsToDraw="8000"  tint="le.chartfill.tinted.40"  lineWeight="le.lineweight.normal"  lineStyle="le.linestyle.solid" />
         <GraphEnvironment showGrid="0"  showAxes="tnlTNL"  showGates="1"  showFreqOnPlots="1"  showGateNameOnPlots="1"  showMedians="0"  showUncomped="0"  addEventParam="0"  lastYAxisName="" >
           <TextTraits font="SansSerif"  size="11"  name="Labels"  style="plain"  color="#000000"  background="#00ffffff"  just="left" />
           <TextTraits font="SansSerif"  size="11"  name="LayoutGates"  style="plain"  color="#000000"  background="#00ffffff"  just="left" />
           <TextTraits font="SansSerif"  size="9"  name="Numbers"  style="plain"  color="#000000"  background="#00ffffff"  just="left" />
           <TextTraits font="SansSerif"  size="9"  name="Legend"  style="plain"  color="#000000"  background="#00ffffff"  just="left" />
           <WindowPosition x="0"  y="0"  width="0"  height="0"  displayed="0"  panelState="" />
         </GraphEnvironment>
       </Graph>
       <Subpopulations>
         <Population name="All"  annotation=""  owningGroup="YEF1203"  expanded="0"  sortPriority="10"  count="100021" >
           <Graph smoothing="0"  backColor="#ffffff"  foreColor="#000000"  heatMapStatParameter="BL1-A"  type="Pseudocolor"  fast="1" >
             <Axis dimension="x"  name="FSC-H"  label=""  auto="auto" />
             <Axis dimension="y"  name="FSC-A"  label=""  auto="auto" />
             <GraphSettings level="5%"  smoothingHighResolution="1"  contourHighResolution="1"  histogramSmoothingCount="0"  graphResolution="256"  showOutliers="0"  drawLargeDots="0"  dotsToDraw="8000"  tint="le.chartfill.tinted.40"  lineWeight="le.lineweight.normal"  lineStyle="le.linestyle.solid" />
             <GraphEnvironment showGrid="0"  showAxes="tnlTNL"  showGates="1"  showFreqOnPlots="1"  showGateNameOnPlots="1"  showMedians="0"  showUncomped="0"  addEventParam="0"  lastYAxisName="" >
               <TextTraits font="SansSerif"  size="11"  name="Labels"  style="plain"  color="#000000"  background="#00ffffff"  just="left" />
               <TextTraits font="SansSerif"  size="11"  name="LayoutGates"  style="plain"  color="#000000"  background="#00ffffff"  just="left" />
               <TextTraits font="SansSerif"  size="9"  name="Numbers"  style="plain"  color="#000000"  background="#00ffffff"  just="left" />
               <TextTraits font="SansSerif"  size="9"  name="Legend"  style="plain"  color="#000000"  background="#00ffffff"  just="left" />
               <WindowPosition x="620"  y="23"  width="390"  height="622"  displayed="1"  panelState="---" />
             </GraphEnvironment>
           </Graph>
           <Gate gating:id="ID441029966" >
             <gating:PolygonGate eventsInside="1"  annoOffsetX="0"  annoOffsetY="0"  tint="#000000"  isTinted="0"  lineWeight="Normal"  userDefined="1"  quadId="-1"  gateResolution="256" >
               <gating:dimension>
                 <data-type:fcs-dimension data-type:name="FSC-H" />
               </gating:dimension>
               <gating:dimension>
                 <data-type:fcs-dimension data-type:name="SSC-H" />
               </gating:dimension>
               <gating:vertex>
                 <gating:coordinate data-type:value="36631.3558005249" />
                 <gating:coordinate data-type:value="843.1584286036" />
               </gating:vertex>
               <gating:vertex>
                 <gating:coordinate data-type:value="-24420.9038670166" />
                 <gating:coordinate data-type:value="289.44244564" />
               </gating:vertex>
               <gating:vertex>
                 <gating:coordinate data-type:value="14430.5341032371" />
                 <gating:coordinate data-type:value="-125.8445415826" />
               </gating:vertex>
               <gating:vertex>
                 <gating:coordinate data-type:value="624953.1307786527" />
                 <gating:coordinate data-type:value="25.1689083165" />
               </gating:vertex>
               <gating:vertex>
                 <gating:coordinate data-type:value="1224375.3166054245" />
                 <gating:coordinate data-type:value="1057.0941492941" />
               </gating:vertex>
               <gating:vertex>
                 <gating:coordinate data-type:value="1229925.5220297463" />
                 <gating:coordinate data-type:value="2894.4244564005" />
               </gating:vertex>
               <gating:vertex>
                 <gating:coordinate data-type:value="147635.4642869641" />
                 <gating:coordinate data-type:value="2919.593364717" />
               </gating:vertex>
             </gating:PolygonGate>
           </Gate>
           <Subpopulations>
             <Population name="Single Cells"  annotation=""  owningGroup="YEF1203"  expanded="0"  sortPriority="10"  count="90261" >
               <Graph smoothing="0"  backColor="#ffffff"  foreColor="#000000"  heatMapStatParameter="BL1-A"  type="Pseudocolor"  fast="1" >
                 <Axis dimension="x"  name="BL1-H"  label=""  auto="auto" />
                 <Axis dimension="y"  name="FSC-H"  label=""  auto="auto" />
                 <GraphSettings level="5%"  smoothingHighResolution="1"  contourHighResolution="1"  histogramSmoothingCount="0"  graphResolution="256"  showOutliers="0"  drawLargeDots="0"  dotsToDraw="8000"  tint="le.chartfill.tinted.40"  lineWeight="le.lineweight.normal"  lineStyle="le.linestyle.solid" />
                 <GraphEnvironment showGrid="0"  showAxes="tnlTNL"  showGates="1"  showFreqOnPlots="1"  showGateNameOnPlots="1"  showMedians="0"  showUncomped="0"  addEventParam="0"  lastYAxisName="" >
                   <TextTraits font="SansSerif"  size="11"  name="Labels"  style="plain"  color="#000000"  background="#00ffffff"  just="left" />
                   <TextTraits font="SansSerif"  size="11"  name="LayoutGates"  style="plain"  color="#000000"  background="#00ffffff"  just="left" />
                   <TextTraits font="SansSerif"  size="9"  name="Numbers"  style="plain"  color="#000000"  background="#00ffffff"  just="left" />
                   <TextTraits font="SansSerif"  size="9"  name="Legend"  style="plain"  color="#000000"  background="#00ffffff"  just="left" />
                   <WindowPosition x="936"  y="23"  width="390"  height="622"  displayed="1"  panelState="---" />
                 </GraphEnvironment>
               </Graph>
               <Gate gating:id="ID1731250877"  gating:parent_id="ID441029966" >
                 <gating:PolygonGate eventsInside="1"  annoOffsetX="0"  annoOffsetY="0"  tint="#000000"  isTinted="0"  lineWeight="Normal"  userDefined="1"  quadId="-1"  gateResolution="256" >
                   <gating:dimension>
                     <data-type:fcs-dimension data-type:name="FSC-H" />
                   </gating:dimension>
                   <gating:dimension>
                     <data-type:fcs-dimension data-type:name="FSC-A" />
                   </gating:dimension>
                   <gating:vertex>
                     <gating:coordinate data-type:value="-18870.6984426947" />
                     <gating:coordinate data-type:value="32039.8222222222" />
                   </gating:vertex>
                   <gating:vertex>
                     <gating:coordinate data-type:value="81032.9991951006" />
                     <gating:coordinate data-type:value="-35923.437037037" />
                   </gating:vertex>
                   <gating:vertex>
                     <gating:coordinate data-type:value="957965.4562379705" />
                     <gating:coordinate data-type:value="1070906.7851851853" />
                   </gating:vertex>
                   <gating:vertex>
                     <gating:coordinate data-type:value="791459.2935083115" />
                     <gating:coordinate data-type:value="1134015.525925926" />
                   </gating:vertex>
                 </gating:PolygonGate>
               </Gate>
               <Subpopulations>
                 <Population name="BL1-H, FSC-H subset"  annotation=""  owningGroup="YEF1203"  expanded="0"  sortPriority="10"  count="67647" >
                   <Graph smoothing="13"  backColor="#ffffff"  foreColor="#000000"  heatMapStatParameter="BL1-A"  type="Histogram"  fast="1" >
                     <Axis dimension="x"  name="BL1-H"  label=""  auto="auto" />
                     <Axis dimension="y"  name=""  label=""  auto="auto" />
                     <GraphSettings level="5%"  smoothingHighResolution="1"  contourHighResolution="1"  histogramSmoothingCount="0"  graphResolution="256"  showOutliers="0"  drawLargeDots="0"  dotsToDraw="8000"  tint="le.chartfill.tinted.40"  lineWeight="le.lineweight.normal"  lineStyle="le.linestyle.solid" />
                     <GraphEnvironment showGrid="0"  showAxes="tnlTNL"  showGates="1"  showFreqOnPlots="1"  showGateNameOnPlots="1"  showMedians="0"  showUncomped="0"  addEventParam="0"  lastYAxisName="" >
                       <TextTraits font="SansSerif"  size="11"  name="Labels"  style="plain"  color="#000000"  background="#00ffffff"  just="left" />
                       <TextTraits font="SansSerif"  size="11"  name="LayoutGates"  style="plain"  color="#000000"  background="#00ffffff"  just="left" />
                       <TextTraits font="SansSerif"  size="9"  name="Numbers"  style="plain"  color="#000000"  background="#00ffffff"  just="left" />
                       <TextTraits font="SansSerif"  size="9"  name="Legend"  style="plain"  color="#000000"  background="#00ffffff"  just="left" />
                       <WindowPosition x="936"  y="23"  width="390"  height="622"  displayed="1"  panelState="---" />
                     </GraphEnvironment>
                   </Graph>
                   <Gate gating:id="ID1125871315"  gating:parent_id="ID1731250877" >
                     <gating:PolygonGate eventsInside="1"  annoOffsetX="0"  annoOffsetY="0"  tint="#000000"  isTinted="0"  lineWeight="Normal"  userDefined="1"  quadId="-1"  gateResolution="256" >
                       <gating:dimension>
                         <data-type:fcs-dimension data-type:name="BL1-H" />
                       </gating:dimension>
                       <gating:dimension>
                         <data-type:fcs-dimension data-type:name="FSC-H" />
                       </gating:dimension>
                       <gating:vertex>
                         <gating:coordinate data-type:value="191627.8426854487" />
                         <gating:coordinate data-type:value="152723.1525925926" />
                       </gating:vertex>
                       <gating:vertex>
                         <gating:coordinate data-type:value="182408.8405040697" />
                         <gating:coordinate data-type:value="72623.597037037" />
                       </gating:vertex>
                       <gating:vertex>
                         <gating:coordinate data-type:value="246941.8557737229" />
                         <gating:coordinate data-type:value="35243.8044444444" />
                       </gating:vertex>
                       <gating:vertex>
                         <gating:coordinate data-type:value="316084.3721340657" />
                         <gating:coordinate data-type:value="61943.6562962963" />
                       </gating:vertex>
                       <gating:vertex>
                         <gating:coordinate data-type:value="408274.393947856" />
                         <gating:coordinate data-type:value="56603.6859259259" />
                       </gating:vertex>
                       <gating:vertex>
                         <gating:coordinate data-type:value="491245.4135802674" />
                         <gating:coordinate data-type:value="72623.597037037" />
                       </gating:vertex>
                       <gating:vertex>
                         <gating:coordinate data-type:value="546559.4266685415" />
                         <gating:coordinate data-type:value="110003.3896296296" />
                       </gating:vertex>
                       <gating:vertex>
                         <gating:coordinate data-type:value="601873.4397568157" />
                         <gating:coordinate data-type:value="158063.122962963" />
                       </gating:vertex>
                       <gating:vertex>
                         <gating:coordinate data-type:value="666406.455026469" />
                         <gating:coordinate data-type:value="190102.9451851852" />
                       </gating:vertex>
                       <gating:vertex>
                         <gating:coordinate data-type:value="730939.4702961221" />
                         <gating:coordinate data-type:value="227482.7377777778" />
                       </gating:vertex>
                       <gating:vertex>
                         <gating:coordinate data-type:value="777034.4812030174" />
                         <gating:coordinate data-type:value="275542.4711111111" />
                       </gating:vertex>
                       <gating:vertex>
                         <gating:coordinate data-type:value="827738.993200602" />
                         <gating:coordinate data-type:value="328942.1748148148" />
                       </gating:vertex>
                       <gating:vertex>
                         <gating:coordinate data-type:value="850786.4986540497" />
                         <gating:coordinate data-type:value="403701.76" />
                       </gating:vertex>
                       <gating:vertex>
                         <gating:coordinate data-type:value="860005.5008354287" />
                         <gating:coordinate data-type:value="499821.2266666667" />
                       </gating:vertex>
                       <gating:vertex>
                         <gating:coordinate data-type:value="804691.4877471544" />
                         <gating:coordinate data-type:value="542540.9896296297" />
                       </gating:vertex>
                       <gating:vertex>
                         <gating:coordinate data-type:value="712501.4659333641" />
                         <gating:coordinate data-type:value="542540.9896296297" />
                       </gating:vertex>
                       <gating:vertex>
                         <gating:coordinate data-type:value="638749.4484823319" />
                         <gating:coordinate data-type:value="515841.1377777777" />
                       </gating:vertex>
                       <gating:vertex>
                         <gating:coordinate data-type:value="564997.4310312996" />
                         <gating:coordinate data-type:value="499821.2266666667" />
                       </gating:vertex>
                       <gating:vertex>
                         <gating:coordinate data-type:value="491245.4135802674" />
                         <gating:coordinate data-type:value="473121.3748148149" />
                       </gating:vertex>
                       <gating:vertex>
                         <gating:coordinate data-type:value="445150.4026733722" />
                         <gating:coordinate data-type:value="419721.6711111111" />
                       </gating:vertex>
                       <gating:vertex>
                         <gating:coordinate data-type:value="399055.391766477" />
                         <gating:coordinate data-type:value="360981.997037037" />
                       </gating:vertex>
                       <gating:vertex>
                         <gating:coordinate data-type:value="352960.3808595819" />
                         <gating:coordinate data-type:value="312922.2637037037" />
                       </gating:vertex>
                       <gating:vertex>
                         <gating:coordinate data-type:value="297646.3677713076" />
                         <gating:coordinate data-type:value="259522.5600000001" />
                       </gating:vertex>
                       <gating:vertex>
                         <gating:coordinate data-type:value="246941.8557737229" />
                         <gating:coordinate data-type:value="222142.7674074074" />
                       </gating:vertex>
                       <gating:vertex>
                         <gating:coordinate data-type:value="200846.8448668278" />
                         <gating:coordinate data-type:value="168743.0637037037" />
                       </gating:vertex>
                     </gating:PolygonGate>
                   </Gate>
                 </Population>
               </Subpopulations>
             </Population>
           </Subpopulations>
         </Population>
       </Subpopulations>
       <Group name="YEF1203"  live="1"  role="ws.group.dlog.undefined"  key=""  synchronized="0"  foreground="#009090"  fontStyle="plain" >
         <Criteria/>
         <SampleRefs>
           <SampleRef sampleID="7" />
           <SampleRef sampleID="8" />
           <SampleRef sampleID="9" />
           <SampleRef sampleID="10" />
           <SampleRef sampleID="6" />
         </SampleRefs>
         <Keywords/>
       </Group>
     </GroupNode>
     <GroupNode name="YEF1205"  annotation=""  owningGroup="YEF1205"  expanded="0"  sortPriority="10"  count="-1" >
       <Graph smoothing="0"  backColor="#ffffff"  foreColor="#000000"  type="Pseudocolor"  fast="1" >
         <Axis dimension="x"  name=""  label=""  auto="auto" />
         <Axis dimension="y"  name=""  label=""  auto="auto" />
         <GraphSettings level="5%"  smoothingHighResolution="1"  contourHighResolution="1"  histogramSmoothingCount="0"  graphResolution="256"  showOutliers="0"  drawLargeDots="0"  dotsToDraw="8000"  tint="le.chartfill.tinted.40"  lineWeight="le.lineweight.normal"  lineStyle="le.linestyle.solid" />
         <GraphEnvironment showGrid="0"  showAxes="tnlTNL"  showGates="1"  showFreqOnPlots="1"  showGateNameOnPlots="1"  showMedians="0"  showUncomped="0"  addEventParam="0"  lastYAxisName="" >
           <TextTraits font="SansSerif"  size="11"  name="Labels"  style="plain"  color="#000000"  background="#00ffffff"  just="left" />
           <TextTraits font="SansSerif"  size="11"  name="LayoutGates"  style="plain"  color="#000000"  background="#00ffffff"  just="left" />
           <TextTraits font="SansSerif"  size="9"  name="Numbers"  style="plain"  color="#000000"  background="#00ffffff"  just="left" />
           <TextTraits font="SansSerif"  size="9"  name="Legend"  style="plain"  color="#000000"  background="#00ffffff"  just="left" />
           <WindowPosition x="0"  y="0"  width="0"  height="0"  displayed="0"  panelState="" />
         </GraphEnvironment>
       </Graph>
       <Subpopulations>
         <Population name="All"  annotation=""  owningGroup="YEF1205"  expanded="0"  sortPriority="10"  count="100126" >
           <Graph smoothing="0"  backColor="#ffffff"  foreColor="#000000"  heatMapStatParameter="BL1-A"  type="Pseudocolor"  fast="1" >
             <Axis dimension="x"  name="FSC-H"  label=""  auto="auto" />
             <Axis dimension="y"  name="FSC-A"  label=""  auto="auto" />
             <GraphSettings level="5%"  smoothingHighResolution="1"  contourHighResolution="1"  histogramSmoothingCount="0"  graphResolution="256"  showOutliers="0"  drawLargeDots="0"  dotsToDraw="8000"  tint="le.chartfill.tinted.40"  lineWeight="le.lineweight.normal"  lineStyle="le.linestyle.solid" />
             <GraphEnvironment showGrid="0"  showAxes="tnlTNL"  showGates="1"  showFreqOnPlots="1"  showGateNameOnPlots="1"  showMedians="0"  showUncomped="0"  addEventParam="0"  lastYAxisName="" >
               <TextTraits font="SansSerif"  size="11"  name="Labels"  style="plain"  color="#000000"  background="#00ffffff"  just="left" />
               <TextTraits font="SansSerif"  size="11"  name="LayoutGates"  style="plain"  color="#000000"  background="#00ffffff"  just="left" />
               <TextTraits font="SansSerif"  size="9"  name="Numbers"  style="plain"  color="#000000"  background="#00ffffff"  just="left" />
               <TextTraits font="SansSerif"  size="9"  name="Legend"  style="plain"  color="#000000"  background="#00ffffff"  just="left" />
               <WindowPosition x="620"  y="23"  width="390"  height="622"  displayed="1"  panelState="---" />
             </GraphEnvironment>
           </Graph>
           <Gate gating:id="ID123536948" >
             <gating:PolygonGate eventsInside="1"  annoOffsetX="0"  annoOffsetY="0"  tint="#000000"  isTinted="0"  lineWeight="Normal"  userDefined="1"  quadId="-1"  gateResolution="256" >
               <gating:dimension>
                 <data-type:fcs-dimension data-type:name="FSC-H" />
               </gating:dimension>
               <gating:dimension>
                 <data-type:fcs-dimension data-type:name="SSC-H" />
               </gating:dimension>
               <gating:vertex>
                 <gating:coordinate data-type:value="36631.3558005249" />
                 <gating:coordinate data-type:value="843.1584286036" />
               </gating:vertex>
               <gating:vertex>
                 <gating:coordinate data-type:value="-24420.9038670166" />
                 <gating:coordinate data-type:value="289.44244564" />
               </gating:vertex>
               <gating:vertex>
                 <gating:coordinate data-type:value="14430.5341032371" />
                 <gating:coordinate data-type:value="-125.8445415826" />
               </gating:vertex>
               <gating:vertex>
                 <gating:coordinate data-type:value="624953.1307786527" />
                 <gating:coordinate data-type:value="25.1689083165" />
               </gating:vertex>
               <gating:vertex>
                 <gating:coordinate data-type:value="1224375.3166054245" />
                 <gating:coordinate data-type:value="1057.0941492941" />
               </gating:vertex>
               <gating:vertex>
                 <gating:coordinate data-type:value="1229925.5220297463" />
                 <gating:coordinate data-type:value="2894.4244564005" />
               </gating:vertex>
               <gating:vertex>
                 <gating:coordinate data-type:value="147635.4642869641" />
                 <gating:coordinate data-type:value="2919.593364717" />
               </gating:vertex>
             </gating:PolygonGate>
           </Gate>
           <Subpopulations>
             <Population name="Single Cells"  annotation=""  owningGroup="YEF1205"  expanded="0"  sortPriority="10"  count="93011" >
               <Graph smoothing="0"  backColor="#ffffff"  foreColor="#000000"  heatMapStatParameter="BL1-A"  type="Pseudocolor"  fast="1" >
                 <Axis dimension="x"  name="BL1-H"  label=""  auto="auto" />
                 <Axis dimension="y"  name="FSC-H"  label=""  auto="auto" />
                 <GraphSettings level="5%"  smoothingHighResolution="1"  contourHighResolution="1"  histogramSmoothingCount="0"  graphResolution="256"  showOutliers="0"  drawLargeDots="0"  dotsToDraw="8000"  tint="le.chartfill.tinted.40"  lineWeight="le.lineweight.normal"  lineStyle="le.linestyle.solid" />
                 <GraphEnvironment showGrid="0"  showAxes="tnlTNL"  showGates="1"  showFreqOnPlots="1"  showGateNameOnPlots="1"  showMedians="0"  showUncomped="0"  addEventParam="0"  lastYAxisName="" >
                   <TextTraits font="SansSerif"  size="11"  name="Labels"  style="plain"  color="#000000"  background="#00ffffff"  just="left" />
                   <TextTraits font="SansSerif"  size="11"  name="LayoutGates"  style="plain"  color="#000000"  background="#00ffffff"  just="left" />
                   <TextTraits font="SansSerif"  size="9"  name="Numbers"  style="plain"  color="#000000"  background="#00ffffff"  just="left" />
                   <TextTraits font="SansSerif"  size="9"  name="Legend"  style="plain"  color="#000000"  background="#00ffffff"  just="left" />
                   <WindowPosition x="936"  y="23"  width="390"  height="622"  displayed="1"  panelState="---" />
                 </GraphEnvironment>
               </Graph>
               <Gate gating:id="ID1374163060"  gating:parent_id="ID123536948" >
                 <gating:PolygonGate eventsInside="1"  annoOffsetX="0"  annoOffsetY="0"  tint="#000000"  isTinted="0"  lineWeight="Normal"  userDefined="1"  quadId="-1"  gateResolution="256" >
                   <gating:dimension>
                     <data-type:fcs-dimension data-type:name="FSC-H" />
                   </gating:dimension>
                   <gating:dimension>
                     <data-type:fcs-dimension data-type:name="FSC-A" />
                   </gating:dimension>
                   <gating:vertex>
                     <gating:coordinate data-type:value="-18870.6984426947" />
                     <gating:coordinate data-type:value="32039.8222222222" />
                   </gating:vertex>
                   <gating:vertex>
                     <gating:coordinate data-type:value="81032.9991951006" />
                     <gating:coordinate data-type:value="-35923.437037037" />
                   </gating:vertex>
                   <gating:vertex>
                     <gating:coordinate data-type:value="957965.4562379705" />
                     <gating:coordinate data-type:value="1070906.7851851853" />
                   </gating:vertex>
                   <gating:vertex>
                     <gating:coordinate data-type:value="791459.2935083115" />
                     <gating:coordinate data-type:value="1134015.525925926" />
                   </gating:vertex>
                 </gating:PolygonGate>
               </Gate>
               <Subpopulations>
                 <Population name="BL1-H, FSC-H subset"  annotation=""  owningGroup="YEF1205"  expanded="0"  sortPriority="10"  count="84615" >
                   <Graph smoothing="13"  backColor="#ffffff"  foreColor="#000000"  heatMapStatParameter="BL1-A"  type="Histogram"  fast="1" >
                     <Axis dimension="x"  name="BL1-H"  label=""  auto="auto" />
                     <Axis dimension="y"  name=""  label=""  auto="auto" />
                     <GraphSettings level="5%"  smoothingHighResolution="1"  contourHighResolution="1"  histogramSmoothingCount="0"  graphResolution="256"  showOutliers="0"  drawLargeDots="0"  dotsToDraw="8000"  tint="le.chartfill.tinted.40"  lineWeight="le.lineweight.normal"  lineStyle="le.linestyle.solid" />
                     <GraphEnvironment showGrid="0"  showAxes="tnlTNL"  showGates="1"  showFreqOnPlots="1"  showGateNameOnPlots="1"  showMedians="0"  showUncomped="0"  addEventParam="0"  lastYAxisName="" >
                       <TextTraits font="SansSerif"  size="11"  name="Labels"  style="plain"  color="#000000"  background="#00ffffff"  just="left" />
                       <TextTraits font="SansSerif"  size="11"  name="LayoutGates"  style="plain"  color="#000000"  background="#00ffffff"  just="left" />
                       <TextTraits font="SansSerif"  size="9"  name="Numbers"  style="plain"  color="#000000"  background="#00ffffff"  just="left" />
                       <TextTraits font="SansSerif"  size="9"  name="Legend"  style="plain"  color="#000000"  background="#00ffffff"  just="left" />
                       <WindowPosition x="936"  y="23"  width="390"  height="622"  displayed="1"  panelState="---" />
                     </GraphEnvironment>
                   </Graph>
                   <Gate gating:id="ID820792790"  gating:parent_id="ID1374163060" >
                     <gating:PolygonGate eventsInside="1"  annoOffsetX="0"  annoOffsetY="0"  tint="#000000"  isTinted="0"  lineWeight="Normal"  userDefined="1"  quadId="-1"  gateResolution="256" >
                       <gating:dimension>
                         <data-type:fcs-dimension data-type:name="BL1-H" />
                       </gating:dimension>
                       <gating:dimension>
                         <data-type:fcs-dimension data-type:name="FSC-H" />
                       </gating:dimension>
                       <gating:vertex>
                         <gating:coordinate data-type:value="191627.8426854487" />
                         <gating:coordinate data-type:value="152723.1525925926" />
                       </gating:vertex>
                       <gating:vertex>
                         <gating:coordinate data-type:value="182408.8405040697" />
                         <gating:coordinate data-type:value="72623.597037037" />
                       </gating:vertex>
                       <gating:vertex>
                         <gating:coordinate data-type:value="246941.8557737229" />
                         <gating:coordinate data-type:value="35243.8044444444" />
                       </gating:vertex>
                       <gating:vertex>
                         <gating:coordinate data-type:value="316084.3721340657" />
                         <gating:coordinate data-type:value="61943.6562962963" />
                       </gating:vertex>
                       <gating:vertex>
                         <gating:coordinate data-type:value="408274.393947856" />
                         <gating:coordinate data-type:value="56603.6859259259" />
                       </gating:vertex>
                       <gating:vertex>
                         <gating:coordinate data-type:value="491245.4135802674" />
                         <gating:coordinate data-type:value="72623.597037037" />
                       </gating:vertex>
                       <gating:vertex>
                         <gating:coordinate data-type:value="546559.4266685415" />
                         <gating:coordinate data-type:value="110003.3896296296" />
                       </gating:vertex>
                       <gating:vertex>
                         <gating:coordinate data-type:value="601873.4397568157" />
                         <gating:coordinate data-type:value="158063.122962963" />
                       </gating:vertex>
                       <gating:vertex>
                         <gating:coordinate data-type:value="666406.455026469" />
                         <gating:coordinate data-type:value="190102.9451851852" />
                       </gating:vertex>
                       <gating:vertex>
                         <gating:coordinate data-type:value="730939.4702961221" />
                         <gating:coordinate data-type:value="227482.7377777778" />
                       </gating:vertex>
                       <gating:vertex>
                         <gating:coordinate data-type:value="777034.4812030174" />
                         <gating:coordinate data-type:value="275542.4711111111" />
                       </gating:vertex>
                       <gating:vertex>
                         <gating:coordinate data-type:value="827738.993200602" />
                         <gating:coordinate data-type:value="328942.1748148148" />
                       </gating:vertex>
                       <gating:vertex>
                         <gating:coordinate data-type:value="850786.4986540497" />
                         <gating:coordinate data-type:value="403701.76" />
                       </gating:vertex>
                       <gating:vertex>
                         <gating:coordinate data-type:value="860005.5008354287" />
                         <gating:coordinate data-type:value="499821.2266666667" />
                       </gating:vertex>
                       <gating:vertex>
                         <gating:coordinate data-type:value="804691.4877471544" />
                         <gating:coordinate data-type:value="542540.9896296297" />
                       </gating:vertex>
                       <gating:vertex>
                         <gating:coordinate data-type:value="712501.4659333641" />
                         <gating:coordinate data-type:value="542540.9896296297" />
                       </gating:vertex>
                       <gating:vertex>
                         <gating:coordinate data-type:value="638749.4484823319" />
                         <gating:coordinate data-type:value="515841.1377777777" />
                       </gating:vertex>
                       <gating:vertex>
                         <gating:coordinate data-type:value="564997.4310312996" />
                         <gating:coordinate data-type:value="499821.2266666667" />
                       </gating:vertex>
                       <gating:vertex>
                         <gating:coordinate data-type:value="491245.4135802674" />
                         <gating:coordinate data-type:value="473121.3748148149" />
                       </gating:vertex>
                       <gating:vertex>
                         <gating:coordinate data-type:value="445150.4026733722" />
                         <gating:coordinate data-type:value="419721.6711111111" />
                       </gating:vertex>
                       <gating:vertex>
                         <gating:coordinate data-type:value="399055.391766477" />
                         <gating:coordinate data-type:value="360981.997037037" />
                       </gating:vertex>
                       <gating:vertex>
                         <gating:coordinate data-type:value="352960.3808595819" />
                         <gating:coordinate data-type:value="312922.2637037037" />
                       </gating:vertex>
                       <gating:vertex>
                         <gating:coordinate data-type:value="297646.3677713076" />
                         <gating:coordinate data-type:value="259522.5600000001" />
                       </gating:vertex>
                       <gating:vertex>
                         <gating:coordinate data-type:value="246941.8557737229" />
                         <gating:coordinate data-type:value="222142.7674074074" />
                       </gating:vertex>
                       <gating:vertex>
                         <gating:coordinate data-type:value="200846.8448668278" />
                         <gating:coordinate data-type:value="168743.0637037037" />
                       </gating:vertex>
                     </gating:PolygonGate>
                   </Gate>
                 </Population>
               </Subpopulations>
             </Population>
           </Subpopulations>
         </Population>
       </Subpopulations>
       <Group name="YEF1205"  live="1"  role="ws.group.dlog.undefined"  key=""  synchronized="0"  foreground="#909000"  fontStyle="plain" >
         <Criteria/>
         <SampleRefs>
           <SampleRef sampleID="12" />
           <SampleRef sampleID="13" />
           <SampleRef sampleID="14" />
           <SampleRef sampleID="15" />
           <SampleRef sampleID="11" />
         </SampleRefs>
         <Keywords/>
       </Group>
     </GroupNode>
     <GroupNode name="H2AS129A"  annotation=""  owningGroup="H2AS129A"  expanded="0"  sortPriority="10"  count="-1" >
       <Graph smoothing="0"  backColor="#ffffff"  foreColor="#000000"  type="Pseudocolor"  fast="1" >
         <Axis dimension="x"  name=""  label=""  auto="auto" />
         <Axis dimension="y"  name=""  label=""  auto="auto" />
         <GraphSettings level="5%"  smoothingHighResolution="1"  contourHighResolution="1"  histogramSmoothingCount="0"  graphResolution="256"  showOutliers="0"  drawLargeDots="0"  dotsToDraw="8000"  tint="le.chartfill.tinted.40"  lineWeight="le.lineweight.normal"  lineStyle="le.linestyle.solid" />
         <GraphEnvironment showGrid="0"  showAxes="tnlTNL"  showGates="1"  showFreqOnPlots="1"  showGateNameOnPlots="1"  showMedians="0"  showUncomped="0"  addEventParam="0"  lastYAxisName="" >
           <TextTraits font="SansSerif"  size="11"  name="Labels"  style="plain"  color="#000000"  background="#00ffffff"  just="left" />
           <TextTraits font="SansSerif"  size="11"  name="LayoutGates"  style="plain"  color="#000000"  background="#00ffffff"  just="left" />
           <TextTraits font="SansSerif"  size="9"  name="Numbers"  style="plain"  color="#000000"  background="#00ffffff"  just="left" />
           <TextTraits font="SansSerif"  size="9"  name="Legend"  style="plain"  color="#000000"  background="#00ffffff"  just="left" />
           <WindowPosition x="0"  y="0"  width="0"  height="0"  displayed="0"  panelState="" />
         </GraphEnvironment>
       </Graph>
       <Subpopulations>
         <Population name="All"  annotation=""  owningGroup="H2AS129A"  expanded="0"  sortPriority="10"  count="100119" >
           <Graph smoothing="0"  backColor="#ffffff"  foreColor="#000000"  heatMapStatParameter="BL1-A"  type="Pseudocolor"  fast="1" >
             <Axis dimension="x"  name="FSC-H"  label=""  auto="auto" />
             <Axis dimension="y"  name="FSC-A"  label=""  auto="auto" />
             <GraphSettings level="5%"  smoothingHighResolution="1"  contourHighResolution="1"  histogramSmoothingCount="0"  graphResolution="256"  showOutliers="0"  drawLargeDots="0"  dotsToDraw="8000"  tint="le.chartfill.tinted.40"  lineWeight="le.lineweight.normal"  lineStyle="le.linestyle.solid" />
             <GraphEnvironment showGrid="0"  showAxes="tnlTNL"  showGates="1"  showFreqOnPlots="1"  showGateNameOnPlots="1"  showMedians="0"  showUncomped="0"  addEventParam="0"  lastYAxisName="" >
               <TextTraits font="SansSerif"  size="11"  name="Labels"  style="plain"  color="#000000"  background="#00ffffff"  just="left" />
               <TextTraits font="SansSerif"  size="11"  name="LayoutGates"  style="plain"  color="#000000"  background="#00ffffff"  just="left" />
               <TextTraits font="SansSerif"  size="9"  name="Numbers"  style="plain"  color="#000000"  background="#00ffffff"  just="left" />
               <TextTraits font="SansSerif"  size="9"  name="Legend"  style="plain"  color="#000000"  background="#00ffffff"  just="left" />
               <WindowPosition x="620"  y="23"  width="390"  height="622"  displayed="1"  panelState="---" />
             </GraphEnvironment>
           </Graph>
           <Gate gating:id="ID672776430" >
             <gating:PolygonGate eventsInside="1"  annoOffsetX="0"  annoOffsetY="0"  tint="#000000"  isTinted="0"  lineWeight="Normal"  userDefined="1"  quadId="-1"  gateResolution="256" >
               <gating:dimension>
                 <data-type:fcs-dimension data-type:name="FSC-H" />
               </gating:dimension>
               <gating:dimension>
                 <data-type:fcs-dimension data-type:name="SSC-H" />
               </gating:dimension>
               <gating:vertex>
                 <gating:coordinate data-type:value="36631.3558005249" />
                 <gating:coordinate data-type:value="843.1584286036" />
               </gating:vertex>
               <gating:vertex>
                 <gating:coordinate data-type:value="-24420.9038670166" />
                 <gating:coordinate data-type:value="289.44244564" />
               </gating:vertex>
               <gating:vertex>
                 <gating:coordinate data-type:value="14430.5341032371" />
                 <gating:coordinate data-type:value="-125.8445415826" />
               </gating:vertex>
               <gating:vertex>
                 <gating:coordinate data-type:value="624953.1307786527" />
                 <gating:coordinate data-type:value="25.1689083165" />
               </gating:vertex>
               <gating:vertex>
                 <gating:coordinate data-type:value="1224375.3166054245" />
                 <gating:coordinate data-type:value="1057.0941492941" />
               </gating:vertex>
               <gating:vertex>
                 <gating:coordinate data-type:value="1229925.5220297463" />
                 <gating:coordinate data-type:value="2894.4244564005" />
               </gating:vertex>
               <gating:vertex>
                 <gating:coordinate data-type:value="147635.4642869641" />
                 <gating:coordinate data-type:value="2919.593364717" />
               </gating:vertex>
             </gating:PolygonGate>
           </Gate>
           <Subpopulations>
             <Population name="Single Cells"  annotation=""  owningGroup="H2AS129A"  expanded="0"  sortPriority="10"  count="94185" >
               <Graph smoothing="0"  backColor="#ffffff"  foreColor="#000000"  heatMapStatParameter="BL1-A"  type="Pseudocolor"  fast="1" >
                 <Axis dimension="x"  name="BL1-H"  label=""  auto="auto" />
                 <Axis dimension="y"  name="FSC-H"  label=""  auto="auto" />
                 <GraphSettings level="5%"  smoothingHighResolution="1"  contourHighResolution="1"  histogramSmoothingCount="0"  graphResolution="256"  showOutliers="0"  drawLargeDots="0"  dotsToDraw="8000"  tint="le.chartfill.tinted.40"  lineWeight="le.lineweight.normal"  lineStyle="le.linestyle.solid" />
                 <GraphEnvironment showGrid="0"  showAxes="tnlTNL"  showGates="1"  showFreqOnPlots="1"  showGateNameOnPlots="1"  showMedians="0"  showUncomped="0"  addEventParam="0"  lastYAxisName="" >
                   <TextTraits font="SansSerif"  size="11"  name="Labels"  style="plain"  color="#000000"  background="#00ffffff"  just="left" />
                   <TextTraits font="SansSerif"  size="11"  name="LayoutGates"  style="plain"  color="#000000"  background="#00ffffff"  just="left" />
                   <TextTraits font="SansSerif"  size="9"  name="Numbers"  style="plain"  color="#000000"  background="#00ffffff"  just="left" />
                   <TextTraits font="SansSerif"  size="9"  name="Legend"  style="plain"  color="#000000"  background="#00ffffff"  just="left" />
                   <WindowPosition x="936"  y="23"  width="390"  height="622"  displayed="1"  panelState="---" />
                 </GraphEnvironment>
               </Graph>
               <Gate gating:id="ID1192890239"  gating:parent_id="ID672776430" >
                 <gating:PolygonGate eventsInside="1"  annoOffsetX="0"  annoOffsetY="0"  tint="#000000"  isTinted="0"  lineWeight="Normal"  userDefined="1"  quadId="-1"  gateResolution="256" >
                   <gating:dimension>
                     <data-type:fcs-dimension data-type:name="FSC-H" />
                   </gating:dimension>
                   <gating:dimension>
                     <data-type:fcs-dimension data-type:name="FSC-A" />
                   </gating:dimension>
                   <gating:vertex>
                     <gating:coordinate data-type:value="-18870.6984426947" />
                     <gating:coordinate data-type:value="32039.8222222222" />
                   </gating:vertex>
                   <gating:vertex>
                     <gating:coordinate data-type:value="81032.9991951006" />
                     <gating:coordinate data-type:value="-35923.437037037" />
                   </gating:vertex>
                   <gating:vertex>
                     <gating:coordinate data-type:value="957965.4562379705" />
                     <gating:coordinate data-type:value="1070906.7851851853" />
                   </gating:vertex>
                   <gating:vertex>
                     <gating:coordinate data-type:value="791459.2935083115" />
                     <gating:coordinate data-type:value="1134015.525925926" />
                   </gating:vertex>
                 </gating:PolygonGate>
               </Gate>
               <Subpopulations>
                 <Population name="BL1-H, FSC-H subset"  annotation=""  owningGroup="H2AS129A"  expanded="0"  sortPriority="10"  count="85104" >
                   <Graph smoothing="13"  backColor="#ffffff"  foreColor="#000000"  heatMapStatParameter="BL1-A"  type="Histogram"  fast="1" >
                     <Axis dimension="x"  name="BL1-H"  label=""  auto="auto" />
                     <Axis dimension="y"  name=""  label=""  auto="auto" />
                     <GraphSettings level="5%"  smoothingHighResolution="1"  contourHighResolution="1"  histogramSmoothingCount="0"  graphResolution="256"  showOutliers="0"  drawLargeDots="0"  dotsToDraw="8000"  tint="le.chartfill.tinted.40"  lineWeight="le.lineweight.normal"  lineStyle="le.linestyle.solid" />
                     <GraphEnvironment showGrid="0"  showAxes="tnlTNL"  showGates="1"  showFreqOnPlots="1"  showGateNameOnPlots="1"  showMedians="0"  showUncomped="0"  addEventParam="0"  lastYAxisName="" >
                       <TextTraits font="SansSerif"  size="11"  name="Labels"  style="plain"  color="#000000"  background="#00ffffff"  just="left" />
                       <TextTraits font="SansSerif"  size="11"  name="LayoutGates"  style="plain"  color="#000000"  background="#00ffffff"  just="left" />
                       <TextTraits font="SansSerif"  size="9"  name="Numbers"  style="plain"  color="#000000"  background="#00ffffff"  just="left" />
                       <TextTraits font="SansSerif"  size="9"  name="Legend"  style="plain"  color="#000000"  background="#00ffffff"  just="left" />
                       <WindowPosition x="936"  y="23"  width="390"  height="622"  displayed="1"  panelState="---" />
                     </GraphEnvironment>
                   </Graph>
                   <Gate gating:id="ID1457577048"  gating:parent_id="ID1192890239" >
                     <gating:PolygonGate eventsInside="1"  annoOffsetX="0"  annoOffsetY="0"  tint="#000000"  isTinted="0"  lineWeight="Normal"  userDefined="1"  quadId="-1"  gateResolution="256" >
                       <gating:dimension>
                         <data-type:fcs-dimension data-type:name="BL1-H" />
                       </gating:dimension>
                       <gating:dimension>
                         <data-type:fcs-dimension data-type:name="FSC-H" />
                       </gating:dimension>
                       <gating:vertex>
                         <gating:coordinate data-type:value="191627.8426854487" />
                         <gating:coordinate data-type:value="152723.1525925926" />
                       </gating:vertex>
                       <gating:vertex>
                         <gating:coordinate data-type:value="182408.8405040697" />
                         <gating:coordinate data-type:value="72623.597037037" />
                       </gating:vertex>
                       <gating:vertex>
                         <gating:coordinate data-type:value="246941.8557737229" />
                         <gating:coordinate data-type:value="35243.8044444444" />
                       </gating:vertex>
                       <gating:vertex>
                         <gating:coordinate data-type:value="316084.3721340657" />
                         <gating:coordinate data-type:value="61943.6562962963" />
                       </gating:vertex>
                       <gating:vertex>
                         <gating:coordinate data-type:value="408274.393947856" />
                         <gating:coordinate data-type:value="56603.6859259259" />
                       </gating:vertex>
                       <gating:vertex>
                         <gating:coordinate data-type:value="491245.4135802674" />
                         <gating:coordinate data-type:value="72623.597037037" />
                       </gating:vertex>
                       <gating:vertex>
                         <gating:coordinate data-type:value="546559.4266685415" />
                         <gating:coordinate data-type:value="110003.3896296296" />
                       </gating:vertex>
                       <gating:vertex>
                         <gating:coordinate data-type:value="601873.4397568157" />
                         <gating:coordinate data-type:value="158063.122962963" />
                       </gating:vertex>
                       <gating:vertex>
                         <gating:coordinate data-type:value="666406.455026469" />
                         <gating:coordinate data-type:value="190102.9451851852" />
                       </gating:vertex>
                       <gating:vertex>
                         <gating:coordinate data-type:value="730939.4702961221" />
                         <gating:coordinate data-type:value="227482.7377777778" />
                       </gating:vertex>
                       <gating:vertex>
                         <gating:coordinate data-type:value="777034.4812030174" />
                         <gating:coordinate data-type:value="275542.4711111111" />
                       </gating:vertex>
                       <gating:vertex>
                         <gating:coordinate data-type:value="827738.993200602" />
                         <gating:coordinate data-type:value="328942.1748148148" />
                       </gating:vertex>
                       <gating:vertex>
                         <gating:coordinate data-type:value="850786.4986540497" />
                         <gating:coordinate data-type:value="403701.76" />
                       </gating:vertex>
                       <gating:vertex>
                         <gating:coordinate data-type:value="860005.5008354287" />
                         <gating:coordinate data-type:value="499821.2266666667" />
                       </gating:vertex>
                       <gating:vertex>
                         <gating:coordinate data-type:value="804691.4877471544" />
                         <gating:coordinate data-type:value="542540.9896296297" />
                       </gating:vertex>
                       <gating:vertex>
                         <gating:coordinate data-type:value="712501.4659333641" />
                         <gating:coordinate data-type:value="542540.9896296297" />
                       </gating:vertex>
                       <gating:vertex>
                         <gating:coordinate data-type:value="638749.4484823319" />
                         <gating:coordinate data-type:value="515841.1377777777" />
                       </gating:vertex>
                       <gating:vertex>
                         <gating:coordinate data-type:value="564997.4310312996" />
                         <gating:coordinate data-type:value="499821.2266666667" />
                       </gating:vertex>
                       <gating:vertex>
                         <gating:coordinate data-type:value="491245.4135802674" />
                         <gating:coordinate data-type:value="473121.3748148149" />
                       </gating:vertex>
                       <gating:vertex>
                         <gating:coordinate data-type:value="445150.4026733722" />
                         <gating:coordinate data-type:value="419721.6711111111" />
                       </gating:vertex>
                       <gating:vertex>
                         <gating:coordinate data-type:value="399055.391766477" />
                         <gating:coordinate data-type:value="360981.997037037" />
                       </gating:vertex>
                       <gating:vertex>
                         <gating:coordinate data-type:value="352960.3808595819" />
                         <gating:coordinate data-type:value="312922.2637037037" />
                       </gating:vertex>
                       <gating:vertex>
                         <gating:coordinate data-type:value="297646.3677713076" />
                         <gating:coordinate data-type:value="259522.5600000001" />
                       </gating:vertex>
                       <gating:vertex>
                         <gating:coordinate data-type:value="246941.8557737229" />
                         <gating:coordinate data-type:value="222142.7674074074" />
                       </gating:vertex>
                       <gating:vertex>
                         <gating:coordinate data-type:value="200846.8448668278" />
                         <gating:coordinate data-type:value="168743.0637037037" />
                       </gating:vertex>
                     </gating:PolygonGate>
                   </Gate>
                 </Population>
               </Subpopulations>
             </Population>
           </Subpopulations>
         </Population>
       </Subpopulations>
       <Group name="H2AS129A"  live="1"  role="ws.group.dlog.undefined"  key=""  synchronized="0"  foreground="#900080"  fontStyle="plain" >
         <Criteria/>
         <BlacklistedSamples>
           <SampleRef sampleID="22" />
           <SampleRef sampleID="23" />
           <SampleRef sampleID="24" />
           <SampleRef sampleID="25" />
           <SampleRef sampleID="21" />
         </BlacklistedSamples>
         <SampleRefs>
           <SampleRef sampleID="32" />
           <SampleRef sampleID="33" />
           <SampleRef sampleID="34" />
           <SampleRef sampleID="35" />
           <SampleRef sampleID="31" />
         </SampleRefs>
         <Keywords/>
       </Group>
     </GroupNode>
     <GroupNode name="H2AS129E"  annotation=""  owningGroup="H2AS129E"  expanded="0"  sortPriority="10"  count="-1" >
       <Graph smoothing="0"  backColor="#ffffff"  foreColor="#000000"  type="Pseudocolor"  fast="1" >
         <Axis dimension="x"  name=""  label=""  auto="auto" />
         <Axis dimension="y"  name=""  label=""  auto="auto" />
         <GraphSettings level="5%"  smoothingHighResolution="1"  contourHighResolution="1"  histogramSmoothingCount="0"  graphResolution="256"  showOutliers="0"  drawLargeDots="0"  dotsToDraw="8000"  tint="le.chartfill.tinted.40"  lineWeight="le.lineweight.normal"  lineStyle="le.linestyle.solid" />
         <GraphEnvironment showGrid="0"  showAxes="tnlTNL"  showGates="1"  showFreqOnPlots="1"  showGateNameOnPlots="1"  showMedians="0"  showUncomped="0"  addEventParam="0"  lastYAxisName="" >
           <TextTraits font="SansSerif"  size="11"  name="Labels"  style="plain"  color="#000000"  background="#00ffffff"  just="left" />
           <TextTraits font="SansSerif"  size="11"  name="LayoutGates"  style="plain"  color="#000000"  background="#00ffffff"  just="left" />
           <TextTraits font="SansSerif"  size="9"  name="Numbers"  style="plain"  color="#000000"  background="#00ffffff"  just="left" />
           <TextTraits font="SansSerif"  size="9"  name="Legend"  style="plain"  color="#000000"  background="#00ffffff"  just="left" />
           <WindowPosition x="0"  y="0"  width="0"  height="0"  displayed="0"  panelState="" />
         </GraphEnvironment>
       </Graph>
       <Subpopulations>
         <Population name="All"  annotation=""  owningGroup="H2AS129E"  expanded="0"  sortPriority="10"  count="100110" >
           <Graph smoothing="0"  backColor="#ffffff"  foreColor="#000000"  heatMapStatParameter="BL1-A"  type="Pseudocolor"  fast="1" >
             <Axis dimension="x"  name="FSC-H"  label=""  auto="auto" />
             <Axis dimension="y"  name="FSC-A"  label=""  auto="auto" />
             <GraphSettings level="5%"  smoothingHighResolution="1"  contourHighResolution="1"  histogramSmoothingCount="0"  graphResolution="256"  showOutliers="0"  drawLargeDots="0"  dotsToDraw="8000"  tint="le.chartfill.tinted.40"  lineWeight="le.lineweight.normal"  lineStyle="le.linestyle.solid" />
             <GraphEnvironment showGrid="0"  showAxes="tnlTNL"  showGates="1"  showFreqOnPlots="1"  showGateNameOnPlots="1"  showMedians="0"  showUncomped="0"  addEventParam="0"  lastYAxisName="" >
               <TextTraits font="SansSerif"  size="11"  name="Labels"  style="plain"  color="#000000"  background="#00ffffff"  just="left" />
               <TextTraits font="SansSerif"  size="11"  name="LayoutGates"  style="plain"  color="#000000"  background="#00ffffff"  just="left" />
               <TextTraits font="SansSerif"  size="9"  name="Numbers"  style="plain"  color="#000000"  background="#00ffffff"  just="left" />
               <TextTraits font="SansSerif"  size="9"  name="Legend"  style="plain"  color="#000000"  background="#00ffffff"  just="left" />
               <WindowPosition x="620"  y="23"  width="390"  height="622"  displayed="1"  panelState="---" />
             </GraphEnvironment>
           </Graph>
           <Gate gating:id="ID78690735" >
             <gating:PolygonGate eventsInside="1"  annoOffsetX="0"  annoOffsetY="0"  tint="#000000"  isTinted="0"  lineWeight="Normal"  userDefined="1"  quadId="-1"  gateResolution="256" >
               <gating:dimension>
                 <data-type:fcs-dimension data-type:name="FSC-H" />
               </gating:dimension>
               <gating:dimension>
                 <data-type:fcs-dimension data-type:name="SSC-H" />
               </gating:dimension>
               <gating:vertex>
                 <gating:coordinate data-type:value="36631.3558005249" />
                 <gating:coordinate data-type:value="843.1584286036" />
               </gating:vertex>
               <gating:vertex>
                 <gating:coordinate data-type:value="-24420.9038670166" />
                 <gating:coordinate data-type:value="289.44244564" />
               </gating:vertex>
               <gating:vertex>
                 <gating:coordinate data-type:value="14430.5341032371" />
                 <gating:coordinate data-type:value="-125.8445415826" />
               </gating:vertex>
               <gating:vertex>
                 <gating:coordinate data-type:value="624953.1307786527" />
                 <gating:coordinate data-type:value="25.1689083165" />
               </gating:vertex>
               <gating:vertex>
                 <gating:coordinate data-type:value="1224375.3166054245" />
                 <gating:coordinate data-type:value="1057.0941492941" />
               </gating:vertex>
               <gating:vertex>
                 <gating:coordinate data-type:value="1229925.5220297463" />
                 <gating:coordinate data-type:value="2894.4244564005" />
               </gating:vertex>
               <gating:vertex>
                 <gating:coordinate data-type:value="147635.4642869641" />
                 <gating:coordinate data-type:value="2919.593364717" />
               </gating:vertex>
             </gating:PolygonGate>
           </Gate>
           <Subpopulations>
             <Population name="Single Cells"  annotation=""  owningGroup="H2AS129E"  expanded="0"  sortPriority="10"  count="96959" >
               <Graph smoothing="0"  backColor="#ffffff"  foreColor="#000000"  heatMapStatParameter="BL1-A"  type="Pseudocolor"  fast="1" >
                 <Axis dimension="x"  name="BL1-H"  label=""  auto="auto" />
                 <Axis dimension="y"  name="FSC-H"  label=""  auto="auto" />
                 <GraphSettings level="5%"  smoothingHighResolution="1"  contourHighResolution="1"  histogramSmoothingCount="0"  graphResolution="256"  showOutliers="0"  drawLargeDots="0"  dotsToDraw="8000"  tint="le.chartfill.tinted.40"  lineWeight="le.lineweight.normal"  lineStyle="le.linestyle.solid" />
                 <GraphEnvironment showGrid="0"  showAxes="tnlTNL"  showGates="1"  showFreqOnPlots="1"  showGateNameOnPlots="1"  showMedians="0"  showUncomped="0"  addEventParam="0"  lastYAxisName="" >
                   <TextTraits font="SansSerif"  size="11"  name="Labels"  style="plain"  color="#000000"  background="#00ffffff"  just="left" />
                   <TextTraits font="SansSerif"  size="11"  name="LayoutGates"  style="plain"  color="#000000"  background="#00ffffff"  just="left" />
                   <TextTraits font="SansSerif"  size="9"  name="Numbers"  style="plain"  color="#000000"  background="#00ffffff"  just="left" />
                   <TextTraits font="SansSerif"  size="9"  name="Legend"  style="plain"  color="#000000"  background="#00ffffff"  just="left" />
                   <WindowPosition x="936"  y="23"  width="390"  height="622"  displayed="1"  panelState="---" />
                 </GraphEnvironment>
               </Graph>
               <Gate gating:id="ID1648891751"  gating:parent_id="ID78690735" >
                 <gating:PolygonGate eventsInside="1"  annoOffsetX="0"  annoOffsetY="0"  tint="#000000"  isTinted="0"  lineWeight="Normal"  userDefined="1"  quadId="-1"  gateResolution="256" >
                   <gating:dimension>
                     <data-type:fcs-dimension data-type:name="FSC-H" />
                   </gating:dimension>
                   <gating:dimension>
                     <data-type:fcs-dimension data-type:name="FSC-A" />
                   </gating:dimension>
                   <gating:vertex>
                     <gating:coordinate data-type:value="-18870.6984426947" />
                     <gating:coordinate data-type:value="32039.8222222222" />
                   </gating:vertex>
                   <gating:vertex>
                     <gating:coordinate data-type:value="81032.9991951006" />
                     <gating:coordinate data-type:value="-35923.437037037" />
                   </gating:vertex>
                   <gating:vertex>
                     <gating:coordinate data-type:value="957965.4562379705" />
                     <gating:coordinate data-type:value="1070906.7851851853" />
                   </gating:vertex>
                   <gating:vertex>
                     <gating:coordinate data-type:value="791459.2935083115" />
                     <gating:coordinate data-type:value="1134015.525925926" />
                   </gating:vertex>
                 </gating:PolygonGate>
               </Gate>
               <Subpopulations>
                 <Population name="BL1-H, FSC-H subset"  annotation=""  owningGroup="H2AS129E"  expanded="0"  sortPriority="10"  count="84764" >
                   <Graph smoothing="13"  backColor="#ffffff"  foreColor="#000000"  heatMapStatParameter="BL1-A"  type="Histogram"  fast="1" >
                     <Axis dimension="x"  name="BL1-H"  label=""  auto="auto" />
                     <Axis dimension="y"  name=""  label=""  auto="auto" />
                     <GraphSettings level="5%"  smoothingHighResolution="1"  contourHighResolution="1"  histogramSmoothingCount="0"  graphResolution="256"  showOutliers="0"  drawLargeDots="0"  dotsToDraw="8000"  tint="le.chartfill.tinted.40"  lineWeight="le.lineweight.normal"  lineStyle="le.linestyle.solid" />
                     <GraphEnvironment showGrid="0"  showAxes="tnlTNL"  showGates="1"  showFreqOnPlots="1"  showGateNameOnPlots="1"  showMedians="0"  showUncomped="0"  addEventParam="0"  lastYAxisName="" >
                       <TextTraits font="SansSerif"  size="11"  name="Labels"  style="plain"  color="#000000"  background="#00ffffff"  just="left" />
                       <TextTraits font="SansSerif"  size="11"  name="LayoutGates"  style="plain"  color="#000000"  background="#00ffffff"  just="left" />
                       <TextTraits font="SansSerif"  size="9"  name="Numbers"  style="plain"  color="#000000"  background="#00ffffff"  just="left" />
                       <TextTraits font="SansSerif"  size="9"  name="Legend"  style="plain"  color="#000000"  background="#00ffffff"  just="left" />
                       <WindowPosition x="936"  y="23"  width="390"  height="622"  displayed="1"  panelState="---" />
                     </GraphEnvironment>
                   </Graph>
                   <Gate gating:id="ID1975426470"  gating:parent_id="ID1648891751" >
                     <gating:PolygonGate eventsInside="1"  annoOffsetX="0"  annoOffsetY="0"  tint="#000000"  isTinted="0"  lineWeight="Normal"  userDefined="1"  quadId="-1"  gateResolution="256" >
                       <gating:dimension>
                         <data-type:fcs-dimension data-type:name="BL1-H" />
                       </gating:dimension>
                       <gating:dimension>
                         <data-type:fcs-dimension data-type:name="FSC-H" />
                       </gating:dimension>
                       <gating:vertex>
                         <gating:coordinate data-type:value="191627.8426854487" />
                         <gating:coordinate data-type:value="152723.1525925926" />
                       </gating:vertex>
                       <gating:vertex>
                         <gating:coordinate data-type:value="182408.8405040697" />
                         <gating:coordinate data-type:value="72623.597037037" />
                       </gating:vertex>
                       <gating:vertex>
                         <gating:coordinate data-type:value="246941.8557737229" />
                         <gating:coordinate data-type:value="35243.8044444444" />
                       </gating:vertex>
                       <gating:vertex>
                         <gating:coordinate data-type:value="316084.3721340657" />
                         <gating:coordinate data-type:value="61943.6562962963" />
                       </gating:vertex>
                       <gating:vertex>
                         <gating:coordinate data-type:value="408274.393947856" />
                         <gating:coordinate data-type:value="56603.6859259259" />
                       </gating:vertex>
                       <gating:vertex>
                         <gating:coordinate data-type:value="491245.4135802674" />
                         <gating:coordinate data-type:value="72623.597037037" />
                       </gating:vertex>
                       <gating:vertex>
                         <gating:coordinate data-type:value="546559.4266685415" />
                         <gating:coordinate data-type:value="110003.3896296296" />
                       </gating:vertex>
                       <gating:vertex>
                         <gating:coordinate data-type:value="601873.4397568157" />
                         <gating:coordinate data-type:value="158063.122962963" />
                       </gating:vertex>
                       <gating:vertex>
                         <gating:coordinate data-type:value="666406.455026469" />
                         <gating:coordinate data-type:value="190102.9451851852" />
                       </gating:vertex>
                       <gating:vertex>
                         <gating:coordinate data-type:value="730939.4702961221" />
                         <gating:coordinate data-type:value="227482.7377777778" />
                       </gating:vertex>
                       <gating:vertex>
                         <gating:coordinate data-type:value="777034.4812030174" />
                         <gating:coordinate data-type:value="275542.4711111111" />
                       </gating:vertex>
                       <gating:vertex>
                         <gating:coordinate data-type:value="827738.993200602" />
                         <gating:coordinate data-type:value="328942.1748148148" />
                       </gating:vertex>
                       <gating:vertex>
                         <gating:coordinate data-type:value="850786.4986540497" />
                         <gating:coordinate data-type:value="403701.76" />
                       </gating:vertex>
                       <gating:vertex>
                         <gating:coordinate data-type:value="860005.5008354287" />
                         <gating:coordinate data-type:value="499821.2266666667" />
                       </gating:vertex>
                       <gating:vertex>
                         <gating:coordinate data-type:value="804691.4877471544" />
                         <gating:coordinate data-type:value="542540.9896296297" />
                       </gating:vertex>
                       <gating:vertex>
                         <gating:coordinate data-type:value="712501.4659333641" />
                         <gating:coordinate data-type:value="542540.9896296297" />
                       </gating:vertex>
                       <gating:vertex>
                         <gating:coordinate data-type:value="638749.4484823319" />
                         <gating:coordinate data-type:value="515841.1377777777" />
                       </gating:vertex>
                       <gating:vertex>
                         <gating:coordinate data-type:value="564997.4310312996" />
                         <gating:coordinate data-type:value="499821.2266666667" />
                       </gating:vertex>
                       <gating:vertex>
                         <gating:coordinate data-type:value="491245.4135802674" />
                         <gating:coordinate data-type:value="473121.3748148149" />
                       </gating:vertex>
                       <gating:vertex>
                         <gating:coordinate data-type:value="445150.4026733722" />
                         <gating:coordinate data-type:value="419721.6711111111" />
                       </gating:vertex>
                       <gating:vertex>
                         <gating:coordinate data-type:value="399055.391766477" />
                         <gating:coordinate data-type:value="360981.997037037" />
                       </gating:vertex>
                       <gating:vertex>
                         <gating:coordinate data-type:value="352960.3808595819" />
                         <gating:coordinate data-type:value="312922.2637037037" />
                       </gating:vertex>
                       <gating:vertex>
                         <gating:coordinate data-type:value="297646.3677713076" />
                         <gating:coordinate data-type:value="259522.5600000001" />
                       </gating:vertex>
                       <gating:vertex>
                         <gating:coordinate data-type:value="246941.8557737229" />
                         <gating:coordinate data-type:value="222142.7674074074" />
                       </gating:vertex>
                       <gating:vertex>
                         <gating:coordinate data-type:value="200846.8448668278" />
                         <gating:coordinate data-type:value="168743.0637037037" />
                       </gating:vertex>
                     </gating:PolygonGate>
                   </Gate>
                 </Population>
               </Subpopulations>
             </Population>
           </Subpopulations>
         </Population>
       </Subpopulations>
       <Group name="H2AS129E"  live="1"  role="ws.group.dlog.undefined"  key=""  synchronized="0"  foreground="#d00000"  fontStyle="plain" >
         <Criteria/>
         <BlacklistedSamples>
           <SampleRef sampleID="16" />
           <SampleRef sampleID="17" />
           <SampleRef sampleID="18" />
           <SampleRef sampleID="19" />
           <SampleRef sampleID="20" />
         </BlacklistedSamples>
         <SampleRefs>
           <SampleRef sampleID="27" />
           <SampleRef sampleID="28" />
           <SampleRef sampleID="29" />
           <SampleRef sampleID="30" />
           <SampleRef sampleID="26" />
         </SampleRefs>
         <Keywords/>
       </Group>
     </GroupNode>
   </Groups>
   <SampleList>
     <Sample>
       <DataSet uri="file:/Users/Etienne/Desktop/180903_cell%20cycle%20R1%20R2%20R4%20SA%20SE/Cell%20cycle%20mutants%20et%20R1%20R2%20R4_mCherry%20SA%2057h_SE_tube.fcs"  sampleID="26" />
       <Transformations>
         <transforms:linear transforms:minRange="0.1071464787"  transforms:maxRange="79"  gain="0.001001369" >
           <data-type:parameter data-type:name="Time" />
         </transforms:linear>
         <transforms:linear transforms:minRange="-128159.2888888889"  transforms:maxRange="1153433.6"  gain="1" >
           <data-type:parameter data-type:name="FSC-A" />
         </transforms:linear>
         <transforms:linear transforms:minRange="0"  transforms:maxRange="1048"  gain="1" >
           <data-type:parameter data-type:name="SSC-A" />
         </transforms:linear>
         <transforms:biex transforms:length="256"  transforms:maxRange="1048576.0000491964"  transforms:neg="0"  transforms:width="-1000"  transforms:pos="5.0205999133" >
           <data-type:parameter data-type:name="BL1-A" />
         </transforms:biex>
         <transforms:biex transforms:length="256"  transforms:maxRange="1048576.0000491964"  transforms:neg="0"  transforms:width="-1000"  transforms:pos="5.0205999133" >
           <data-type:parameter data-type:name="YL2-A" />
         </transforms:biex>
         <transforms:linear transforms:minRange="-140975.2177777778"  transforms:maxRange="1268776.9600000002"  gain="1" >
           <data-type:parameter data-type:name="FSC-H" />
         </transforms:linear>
         <transforms:linear transforms:minRange="-302.0268997983"  transforms:maxRange="3020.2689979831"  gain="1" >
           <data-type:parameter data-type:name="SSC-H" />
         </transforms:linear>
         <transforms:linear transforms:minRange="-15799.7063955796"  transforms:maxRange="1155013.570639558"  gain="1" >
           <data-type:parameter data-type:name="BL1-H" />
         </transforms:linear>
         <transforms:biex transforms:length="256"  transforms:maxRange="1048576.0000491964"  transforms:neg="0"  transforms:width="-1000"  transforms:pos="5.0205999133" >
           <data-type:parameter data-type:name="YL2-H" />
         </transforms:biex>
         <transforms:linear transforms:minRange="0"  transforms:maxRange="1048576"  gain="1" >
           <data-type:parameter data-type:name="FSC-W" />
         </transforms:linear>
         <transforms:linear transforms:minRange="0"  transforms:maxRange="1048576"  gain="1" >
           <data-type:parameter data-type:name="SSC-W" />
         </transforms:linear>
         <transforms:biex transforms:length="256"  transforms:maxRange="1048576.0000491964"  transforms:neg="0"  transforms:width="-1000"  transforms:pos="5.0205999133" >
           <data-type:parameter data-type:name="BL1-W" />
         </transforms:biex>
         <transforms:biex transforms:length="256"  transforms:maxRange="1048576.0000491964"  transforms:neg="0"  transforms:width="-1000"  transforms:pos="5.0205999133" >
           <data-type:parameter data-type:name="YL2-W" />
         </transforms:biex>
       </Transformations>
       <Keywords>
         <Keyword name="$ENDANALYSIS"  value="000000000000" />
         <Keyword name="$BEGINANALYSIS"  value="000000000000" />
         <Keyword name="$ENDSTEXT"  value="000000000000" />
         <Keyword name="$BEGINSTEXT"  value="000000000000" />
         <Keyword name="$NEXTDATA"  value="000000000000" />
         <Keyword name="$ENDDATA"  value="000005221607" />
         <Keyword name="$BEGINDATA"  value="000000008192" />
         <Keyword name="$WELLID"  value="A5" />
         <Keyword name="$VOL"  value="133000" />
         <Keyword name="$TOT"  value="100258" />
         <Keyword name="$TIMESTEP"  value="0.001" />
         <Keyword name="$SYS"  value="OPTIXE2 Microsoft Windows 7 Professional " />
         <Keyword name="$SRC"  value="NA" />
         <Keyword name="$SPILLOVER"  value="6,BL1-A,YL2-A,BL1-H,YL2-H,BL1-W,YL2-W,1.000000,0.000000,0.000000,0.000000,0.000000,0.000000,0.000000,1.000000,0.000000,0.000000,0.000000,0.000000,0.000000,0.000000,1.000000,0.000000,0.000000,0.000000,0.000000,0.000000,0.000000,1.000000,0.000000,0.000000,0.000000,0.000000,0.000000,0.000000,1.000000,0.000000,0.000000,0.000000,0.000000,0.000000,0.000000,1.000000" />
         <Keyword name="$SMNO"  value="SE" />
         <Keyword name="$PROJ"  value="mCherry SA 57h" />
         <Keyword name="$PLATENAME"  value="Cell cycle mutants et R1 R2 R4" />
         <Keyword name="$PLATEID"  value="mCherry R1 R4" />
         <Keyword name="$PAR"  value="13" />
         <Keyword name="$P9V"  value="430" />
         <Keyword name="$P9S"  value="YL2-H" />
         <Keyword name="$P9R"  value="1048576" />
         <Keyword name="$P9N"  value="YL2-H" />
         <Keyword name="$P9L"  value="561" />
         <Keyword name="$P9F"  value="620_15" />
         <Keyword name="$P9E"  value="0,0" />
         <Keyword name="$P9B"  value="32" />
         <Keyword name="$P8V"  value="420" />
         <Keyword name="$P8S"  value="BL1-H" />
         <Keyword name="$P8R"  value="1048576" />
         <Keyword name="$P8N"  value="BL1-H" />
         <Keyword name="$P8L"  value="488" />
         <Keyword name="$P8F"  value="530_30" />
         <Keyword name="$P8E"  value="0,0" />
         <Keyword name="$P8B"  value="32" />
         <Keyword name="$P7V"  value="160" />
         <Keyword name="$P7S"  value="SSC-H" />
         <Keyword name="$P7R"  value="1048576" />
         <Keyword name="$P7N"  value="SSC-H" />
         <Keyword name="$P7L"  value="488" />
         <Keyword name="$P7F"  value="488_10" />
         <Keyword name="$P7E"  value="0,0" />
         <Keyword name="$P7B"  value="32" />
         <Keyword name="$P6V"  value="260" />
         <Keyword name="$P6S"  value="FSC-H" />
         <Keyword name="$P6R"  value="1048576" />
         <Keyword name="$P6N"  value="FSC-H" />
         <Keyword name="$P6L"  value="488" />
         <Keyword name="$P6F"  value="NA" />
         <Keyword name="$P6E"  value="0,0" />
         <Keyword name="$P6B"  value="32" />
         <Keyword name="$P5V"  value="430" />
         <Keyword name="$P5S"  value="YL2-A" />
         <Keyword name="$P5R"  value="1048576" />
         <Keyword name="$P5N"  value="YL2-A" />
         <Keyword name="$P5L"  value="561" />
         <Keyword name="$P5F"  value="620_15" />
         <Keyword name="$P5E"  value="0,0" />
         <Keyword name="$P5B"  value="32" />
         <Keyword name="$P4V"  value="420" />
         <Keyword name="$P4S"  value="BL1-A" />
         <Keyword name="$P4R"  value="1048576" />
         <Keyword name="$P4N"  value="BL1-A" />
         <Keyword name="$P4L"  value="488" />
         <Keyword name="$P4F"  value="530_30" />
         <Keyword name="$P4E"  value="0,0" />
         <Keyword name="$P4B"  value="32" />
         <Keyword name="$P3V"  value="160" />
         <Keyword name="$P3S"  value="SSC-A" />
         <Keyword name="$P3R"  value="1048576" />
         <Keyword name="$P3N"  value="SSC-A" />
         <Keyword name="$P3L"  value="488" />
         <Keyword name="$P3F"  value="488_10" />
         <Keyword name="$P3E"  value="0,0" />
         <Keyword name="$P3B"  value="32" />
         <Keyword name="$P2V"  value="260" />
         <Keyword name="$P2S"  value="FSC-A" />
         <Keyword name="$P2R"  value="1048576" />
         <Keyword name="$P2N"  value="FSC-A" />
         <Keyword name="$P2L"  value="488" />
         <Keyword name="$P2F"  value="NA" />
         <Keyword name="$P2E"  value="0,0" />
         <Keyword name="$P2B"  value="32" />
         <Keyword name="$P1V"  value="NA" />
         <Keyword name="$P1S"  value="Time" />
         <Keyword name="$P1R"  value="67108864" />
         <Keyword name="$P1N"  value="Time" />
         <Keyword name="$P1L"  value="NA" />
         <Keyword name="$P1F"  value="NA" />
         <Keyword name="$P1E"  value="0,0" />
         <Keyword name="$P1B"  value="32" />
         <Keyword name="$P13V"  value="430" />
         <Keyword name="$P13S"  value="YL2-W" />
         <Keyword name="$P13R"  value="1024" />
         <Keyword name="$P13N"  value="YL2-W" />
         <Keyword name="$P13L"  value="561" />
         <Keyword name="$P13F"  value="620_15" />
         <Keyword name="$P13E"  value="0,0" />
         <Keyword name="$P13B"  value="32" />
         <Keyword name="$P12V"  value="420" />
         <Keyword name="$P12S"  value="BL1-W" />
         <Keyword name="$P12R"  value="1024" />
         <Keyword name="$P12N"  value="BL1-W" />
         <Keyword name="$P12L"  value="488" />
         <Keyword name="$P12F"  value="530_30" />
         <Keyword name="$P12E"  value="0,0" />
         <Keyword name="$P12B"  value="32" />
         <Keyword name="$P11V"  value="160" />
         <Keyword name="$P11S"  value="SSC-W" />
         <Keyword name="$P11R"  value="1024" />
         <Keyword name="$P11N"  value="SSC-W" />
         <Keyword name="$P11L"  value="488" />
         <Keyword name="$P11F"  value="488_10" />
         <Keyword name="$P11E"  value="0,0" />
         <Keyword name="$P11B"  value="32" />
         <Keyword name="$P10V"  value="260" />
         <Keyword name="$P10S"  value="FSC-W" />
         <Keyword name="$P10R"  value="1024" />
         <Keyword name="$P10N"  value="FSC-W" />
         <Keyword name="$P10L"  value="488" />
         <Keyword name="$P10F"  value="NA" />
         <Keyword name="$P10E"  value="0,0" />
         <Keyword name="$P10B"  value="32" />
         <Keyword name="$ORIGINALITY"  value="NonDataModified" />
         <Keyword name="$OP"  value="PFIUH PFIUH" />
         <Keyword name="$MODE"  value="L" />
         <Keyword name="$LOST"  value="0" />
         <Keyword name="$LAST_MODIFIER"  value="utilisateurs" />
         <Keyword name="$LAST_MODIFIED"  value="03-Sep-2018 20:44:20" />
         <Keyword name="$INST"  value="NA" />
         <Keyword name="$FIL"  value="tube.fcs" />
         <Keyword name="$EXP"  value="NA" />
         <Keyword name="$ETIM"  value="19:07:53" />
         <Keyword name="$DATE"  value="03-Sep-2018" />
         <Keyword name="$DATATYPE"  value="F" />
         <Keyword name="$CYTSN"  value="2AFC218231017" />
         <Keyword name="$CYT"  value="4486521 Attune NxT Acoustic Focusing Cytometer (Lasers: BRVY)" />
         <Keyword name="$COM"  value="NA" />
         <Keyword name="$CELLS"  value="NA" />
         <Keyword name="$BYTEORD"  value="1,2,3,4" />
         <Keyword name="$BTIM"  value="19:06:34" />
         <Keyword name="#WINEXT"  value="0" />
         <Keyword name="#WIDTHTHRESHOLD"  value="1000" />
         <Keyword name="#TR1"  value="OR_FSC,25000" />
         <Keyword name="#PTRESULT"  value="Pass" />
         <Keyword name="#PTDATE"  value="10-Jul-2018" />
         <Keyword name="#P1Target"  value="NA" />
         <Keyword name="#P1Label"  value="NA" />
         <Keyword name="#LASERCONFIG"  value="BRVY" />
         <Keyword name="#LASER4DELAY"  value="331" />
         <Keyword name="#LASER4COLOR"  value="Yellow" />
         <Keyword name="#LASER4ASF"  value="1.11" />
         <Keyword name="#LASER3DELAY"  value="713" />
         <Keyword name="#LASER3COLOR"  value="Violet" />
         <Keyword name="#LASER3ASF"  value="1.10" />
         <Keyword name="#LASER2DELAY"  value="1513" />
         <Keyword name="#LASER2COLOR"  value="Red" />
         <Keyword name="#LASER2ASF"  value="1.03" />
         <Keyword name="#LASER1DELAY"  value="1100" />
         <Keyword name="#LASER1COLOR"  value="Blue" />
         <Keyword name="#LASER1ASF"  value="1.16" />
         <Keyword name="#FLOWRATE"  value="100" />
         <Keyword name="FJ_FCS_VERSION"  value="3.1" />
       </Keywords>
       <SampleNode name="tube.fcs"  annotation=""  owningGroup=""  expanded="1"  sortPriority="10"  count="100258"  sampleID="26" >
         <Graph smoothing="0"  backColor="#ffffff"  foreColor="#000000"  type="Pseudocolor"  fast="1" >
           <Axis dimension="x"  name="FSC-A"  label=""  auto="auto" />
           <Axis dimension="y"  name="SSC-A"  label=""  auto="auto" />
           <GraphSettings level="5%"  smoothingHighResolution="1"  contourHighResolution="1"  histogramSmoothingCount="0"  graphResolution="256"  showOutliers="0"  drawLargeDots="0"  dotsToDraw="8000"  tint="le.chartfill.tinted.40"  lineWeight="le.lineweight.normal"  lineStyle="le.linestyle.solid" />
           <GraphEnvironment showGrid="0"  showAxes="tnlTNL"  showGates="1"  showFreqOnPlots="1"  showGateNameOnPlots="1"  showMedians="0"  showUncomped="0"  addEventParam="0"  lastYAxisName="" >
             <TextTraits font="SansSerif"  size="11"  name="Labels"  style="plain"  color="#000000"  background="#00ffffff"  just="left" />
             <TextTraits font="SansSerif"  size="11"  name="LayoutGates"  style="plain"  color="#000000"  background="#00ffffff"  just="left" />
             <TextTraits font="SansSerif"  size="9"  name="Numbers"  style="plain"  color="#000000"  background="#00ffffff"  just="left" />
             <TextTraits font="SansSerif"  size="9"  name="Legend"  style="plain"  color="#000000"  background="#00ffffff"  just="left" />
             <WindowPosition x="0"  y="0"  width="0"  height="194"  displayed="0"  panelState="" />
           </GraphEnvironment>
         </Graph>
         <Subpopulations>
           <Population name="All"  annotation=""  owningGroup="H2AS129E"  expanded="1"  sortPriority="10"  count="100113" >
             <Graph smoothing="0"  backColor="#ffffff"  foreColor="#000000"  heatMapStatParameter="BL1-A"  type="Pseudocolor"  fast="1" >
               <Axis dimension="x"  name="FSC-H"  label=""  auto="auto" />
               <Axis dimension="y"  name="FSC-A"  label=""  auto="auto" />
               <GraphSettings level="5%"  smoothingHighResolution="1"  contourHighResolution="1"  histogramSmoothingCount="0"  graphResolution="256"  showOutliers="0"  drawLargeDots="0"  dotsToDraw="8000"  tint="le.chartfill.tinted.40"  lineWeight="le.lineweight.normal"  lineStyle="le.linestyle.solid" />
               <GraphEnvironment showGrid="0"  showAxes="tnlTNL"  showGates="1"  showFreqOnPlots="1"  showGateNameOnPlots="1"  showMedians="0"  showUncomped="0"  addEventParam="0"  lastYAxisName="" >
                 <TextTraits font="SansSerif"  size="11"  name="Labels"  style="plain"  color="#000000"  background="#00ffffff"  just="left" />
                 <TextTraits font="SansSerif"  size="11"  name="LayoutGates"  style="plain"  color="#000000"  background="#00ffffff"  just="left" />
                 <TextTraits font="SansSerif"  size="9"  name="Numbers"  style="plain"  color="#000000"  background="#00ffffff"  just="left" />
                 <TextTraits font="SansSerif"  size="9"  name="Legend"  style="plain"  color="#000000"  background="#00ffffff"  just="left" />
                 <WindowPosition x="620"  y="23"  width="390"  height="816"  displayed="1"  panelState="---" />
               </GraphEnvironment>
             </Graph>
             <Gate gating:id="ID797230767" >
               <gating:PolygonGate eventsInside="1"  annoOffsetX="0"  annoOffsetY="0"  tint="#000000"  isTinted="0"  lineWeight="Normal"  userDefined="1"  quadId="-1"  gateResolution="256" >
                 <gating:dimension>
                   <data-type:fcs-dimension data-type:name="FSC-H" />
                 </gating:dimension>
                 <gating:dimension>
                   <data-type:fcs-dimension data-type:name="SSC-H" />
                 </gating:dimension>
                 <gating:vertex>
                   <gating:coordinate data-type:value="36631.3558005249" />
                   <gating:coordinate data-type:value="843.1584286036" />
                 </gating:vertex>
                 <gating:vertex>
                   <gating:coordinate data-type:value="-24420.9038670166" />
                   <gating:coordinate data-type:value="289.44244564" />
                 </gating:vertex>
                 <gating:vertex>
                   <gating:coordinate data-type:value="14430.5341032371" />
                   <gating:coordinate data-type:value="-125.8445415826" />
                 </gating:vertex>
                 <gating:vertex>
                   <gating:coordinate data-type:value="624953.1307786527" />
                   <gating:coordinate data-type:value="25.1689083165" />
                 </gating:vertex>
                 <gating:vertex>
                   <gating:coordinate data-type:value="1224375.3166054245" />
                   <gating:coordinate data-type:value="1057.0941492941" />
                 </gating:vertex>
                 <gating:vertex>
                   <gating:coordinate data-type:value="1229925.5220297463" />
                   <gating:coordinate data-type:value="2894.4244564005" />
                 </gating:vertex>
                 <gating:vertex>
                   <gating:coordinate data-type:value="147635.4642869641" />
                   <gating:coordinate data-type:value="2919.593364717" />
                 </gating:vertex>
               </gating:PolygonGate>
             </Gate>
             <Subpopulations>
               <Population name="Single Cells"  annotation=""  owningGroup="H2AS129E"  expanded="1"  sortPriority="10"  count="97788" >
                 <Graph smoothing="0"  backColor="#ffffff"  foreColor="#000000"  heatMapStatParameter="BL1-A"  type="Pseudocolor"  fast="1" >
                   <Axis dimension="x"  name="BL1-H"  label=""  auto="auto" />
                   <Axis dimension="y"  name="FSC-H"  label=""  auto="auto" />
                   <GraphSettings level="5%"  smoothingHighResolution="1"  contourHighResolution="1"  histogramSmoothingCount="0"  graphResolution="256"  showOutliers="0"  drawLargeDots="0"  dotsToDraw="8000"  tint="le.chartfill.tinted.40"  lineWeight="le.lineweight.normal"  lineStyle="le.linestyle.solid" />
                   <GraphEnvironment showGrid="0"  showAxes="tnlTNL"  showGates="1"  showFreqOnPlots="1"  showGateNameOnPlots="1"  showMedians="0"  showUncomped="0"  addEventParam="0"  lastYAxisName="" >
                     <TextTraits font="SansSerif"  size="11"  name="Labels"  style="plain"  color="#000000"  background="#00ffffff"  just="left" />
                     <TextTraits font="SansSerif"  size="11"  name="LayoutGates"  style="plain"  color="#000000"  background="#00ffffff"  just="left" />
                     <TextTraits font="SansSerif"  size="9"  name="Numbers"  style="plain"  color="#000000"  background="#00ffffff"  just="left" />
                     <TextTraits font="SansSerif"  size="9"  name="Legend"  style="plain"  color="#000000"  background="#00ffffff"  just="left" />
                     <WindowPosition x="936"  y="23"  width="390"  height="816"  displayed="0"  panelState="---" />
                   </GraphEnvironment>
                 </Graph>
                 <Gate gating:id="ID1202329043"  gating:parent_id="ID797230767" >
                   <gating:PolygonGate eventsInside="1"  annoOffsetX="0"  annoOffsetY="0"  tint="#000000"  isTinted="0"  lineWeight="Normal"  userDefined="1"  quadId="-1"  gateResolution="256" >
                     <gating:dimension>
                       <data-type:fcs-dimension data-type:name="FSC-H" />
                     </gating:dimension>
                     <gating:dimension>
                       <data-type:fcs-dimension data-type:name="FSC-A" />
                     </gating:dimension>
                     <gating:vertex>
                       <gating:coordinate data-type:value="-18870.6984426947" />
                       <gating:coordinate data-type:value="32039.8222222222" />
                     </gating:vertex>
                     <gating:vertex>
                       <gating:coordinate data-type:value="81032.9991951006" />
                       <gating:coordinate data-type:value="-35923.437037037" />
                     </gating:vertex>
                     <gating:vertex>
                       <gating:coordinate data-type:value="957965.4562379705" />
                       <gating:coordinate data-type:value="1070906.7851851853" />
                     </gating:vertex>
                     <gating:vertex>
                       <gating:coordinate data-type:value="791459.2935083115" />
                       <gating:coordinate data-type:value="1134015.525925926" />
                     </gating:vertex>
                   </gating:PolygonGate>
                 </Gate>
                 <Subpopulations>
                   <Population name="BL1-H, FSC-H subset"  annotation=""  owningGroup="H2AS129E"  expanded="1"  sortPriority="10"  count="71066" >
                     <Graph smoothing="13"  backColor="#ffffff"  foreColor="#000000"  heatMapStatParameter="BL1-A"  type="Histogram"  fast="1" >
                       <Axis dimension="x"  name="BL1-H"  label=""  auto="auto" />
                       <Axis dimension="y"  name=""  label=""  auto="auto" />
                       <GraphSettings level="5%"  smoothingHighResolution="1"  contourHighResolution="1"  histogramSmoothingCount="0"  graphResolution="256"  showOutliers="0"  drawLargeDots="0"  dotsToDraw="8000"  tint="le.chartfill.tinted.40"  lineWeight="le.lineweight.normal"  lineStyle="le.linestyle.solid" />
                       <GraphEnvironment showGrid="0"  showAxes="tnlTNL"  showGates="1"  showFreqOnPlots="1"  showGateNameOnPlots="1"  showMedians="0"  showUncomped="0"  addEventParam="0"  lastYAxisName="" >
                         <TextTraits font="SansSerif"  size="11"  name="Labels"  style="plain"  color="#000000"  background="#00ffffff"  just="left" />
                         <TextTraits font="SansSerif"  size="11"  name="LayoutGates"  style="plain"  color="#000000"  background="#00ffffff"  just="left" />
                         <TextTraits font="SansSerif"  size="9"  name="Numbers"  style="plain"  color="#000000"  background="#00ffffff"  just="left" />
                         <TextTraits font="SansSerif"  size="9"  name="Legend"  style="plain"  color="#000000"  background="#00ffffff"  just="left" />
                         <WindowPosition x="936"  y="23"  width="390"  height="816"  displayed="0"  panelState="---" />
                       </GraphEnvironment>
                     </Graph>
                     <Gate gating:id="ID523104252"  gating:parent_id="ID1202329043" >
                       <gating:PolygonGate eventsInside="1"  annoOffsetX="0"  annoOffsetY="0"  tint="#000000"  isTinted="0"  lineWeight="Normal"  userDefined="1"  quadId="-1"  gateResolution="256" >
                         <gating:dimension>
                           <data-type:fcs-dimension data-type:name="BL1-H" />
                         </gating:dimension>
                         <gating:dimension>
                           <data-type:fcs-dimension data-type:name="FSC-H" />
                         </gating:dimension>
                         <gating:vertex>
                           <gating:coordinate data-type:value="191627.8426854487" />
                           <gating:coordinate data-type:value="152723.1525925926" />
                         </gating:vertex>
                         <gating:vertex>
                           <gating:coordinate data-type:value="182408.8405040697" />
                           <gating:coordinate data-type:value="72623.597037037" />
                         </gating:vertex>
                         <gating:vertex>
                           <gating:coordinate data-type:value="246941.8557737229" />
                           <gating:coordinate data-type:value="35243.8044444444" />
                         </gating:vertex>
                         <gating:vertex>
                           <gating:coordinate data-type:value="316084.3721340657" />
                           <gating:coordinate data-type:value="61943.6562962963" />
                         </gating:vertex>
                         <gating:vertex>
                           <gating:coordinate data-type:value="408274.393947856" />
                           <gating:coordinate data-type:value="56603.6859259259" />
                         </gating:vertex>
                         <gating:vertex>
                           <gating:coordinate data-type:value="491245.4135802674" />
                           <gating:coordinate data-type:value="72623.597037037" />
                         </gating:vertex>
                         <gating:vertex>
                           <gating:coordinate data-type:value="546559.4266685415" />
                           <gating:coordinate data-type:value="110003.3896296296" />
                         </gating:vertex>
                         <gating:vertex>
                           <gating:coordinate data-type:value="601873.4397568157" />
                           <gating:coordinate data-type:value="158063.122962963" />
                         </gating:vertex>
                         <gating:vertex>
                           <gating:coordinate data-type:value="666406.455026469" />
                           <gating:coordinate data-type:value="190102.9451851852" />
                         </gating:vertex>
                         <gating:vertex>
                           <gating:coordinate data-type:value="730939.4702961221" />
                           <gating:coordinate data-type:value="227482.7377777778" />
                         </gating:vertex>
                         <gating:vertex>
                           <gating:coordinate data-type:value="777034.4812030174" />
                           <gating:coordinate data-type:value="275542.4711111111" />
                         </gating:vertex>
                         <gating:vertex>
                           <gating:coordinate data-type:value="827738.993200602" />
                           <gating:coordinate data-type:value="328942.1748148148" />
                         </gating:vertex>
                         <gating:vertex>
                           <gating:coordinate data-type:value="850786.4986540497" />
                           <gating:coordinate data-type:value="403701.76" />
                         </gating:vertex>
                         <gating:vertex>
                           <gating:coordinate data-type:value="860005.5008354287" />
                           <gating:coordinate data-type:value="499821.2266666667" />
                         </gating:vertex>
                         <gating:vertex>
                           <gating:coordinate data-type:value="804691.4877471544" />
                           <gating:coordinate data-type:value="542540.9896296297" />
                         </gating:vertex>
                         <gating:vertex>
                           <gating:coordinate data-type:value="712501.4659333641" />
                           <gating:coordinate data-type:value="542540.9896296297" />
                         </gating:vertex>
                         <gating:vertex>
                           <gating:coordinate data-type:value="638749.4484823319" />
                           <gating:coordinate data-type:value="515841.1377777777" />
                         </gating:vertex>
                         <gating:vertex>
                           <gating:coordinate data-type:value="564997.4310312996" />
                           <gating:coordinate data-type:value="499821.2266666667" />
                         </gating:vertex>
                         <gating:vertex>
                           <gating:coordinate data-type:value="491245.4135802674" />
                           <gating:coordinate data-type:value="473121.3748148149" />
                         </gating:vertex>
                         <gating:vertex>
                           <gating:coordinate data-type:value="445150.4026733722" />
                           <gating:coordinate data-type:value="419721.6711111111" />
                         </gating:vertex>
                         <gating:vertex>
                           <gating:coordinate data-type:value="399055.391766477" />
                           <gating:coordinate data-type:value="360981.997037037" />
                         </gating:vertex>
                         <gating:vertex>
                           <gating:coordinate data-type:value="352960.3808595819" />
                           <gating:coordinate data-type:value="312922.2637037037" />
                         </gating:vertex>
                         <gating:vertex>
                           <gating:coordinate data-type:value="297646.3677713076" />
                           <gating:coordinate data-type:value="259522.5600000001" />
                         </gating:vertex>
                         <gating:vertex>
                           <gating:coordinate data-type:value="246941.8557737229" />
                           <gating:coordinate data-type:value="222142.7674074074" />
                         </gating:vertex>
                         <gating:vertex>
                           <gating:coordinate data-type:value="200846.8448668278" />
                           <gating:coordinate data-type:value="168743.0637037037" />
                         </gating:vertex>
                       </gating:PolygonGate>
                     </Gate>
                   </Population>
                 </Subpopulations>
               </Population>
             </Subpopulations>
           </Population>
         </Subpopulations>
       </SampleNode>
     </Sample>
     <Sample>
       <DataSet uri="file:/Users/Etienne/Desktop/180903_cell%20cycle%20R1%20R2%20R4%20SA%20SE/Cell%20cycle%20mutants%20et%20R1%20R2%20R4_mCherry%20SA%2057h_SE_tube(1).fcs"  sampleID="27" />
       <Transformations>
         <transforms:linear transforms:minRange="0.0164409703"  transforms:maxRange="28"  gain="0.0010275606" >
           <data-type:parameter data-type:name="Time" />
         </transforms:linear>
         <transforms:linear transforms:minRange="-128159.2888888889"  transforms:maxRange="1153433.6"  gain="1" >
           <data-type:parameter data-type:name="FSC-A" />
         </transforms:linear>
         <transforms:linear transforms:minRange="0"  transforms:maxRange="1048"  gain="1" >
           <data-type:parameter data-type:name="SSC-A" />
         </transforms:linear>
         <transforms:biex transforms:length="256"  transforms:maxRange="1048576.0000491964"  transforms:neg="0"  transforms:width="-1000"  transforms:pos="5.0205999133" >
           <data-type:parameter data-type:name="BL1-A" />
         </transforms:biex>
         <transforms:biex transforms:length="256"  transforms:maxRange="1048576.0000491964"  transforms:neg="0"  transforms:width="-1000"  transforms:pos="5.0205999133" >
           <data-type:parameter data-type:name="YL2-A" />
         </transforms:biex>
         <transforms:linear transforms:minRange="-140975.2177777778"  transforms:maxRange="1268776.9600000002"  gain="1" >
           <data-type:parameter data-type:name="FSC-H" />
         </transforms:linear>
         <transforms:linear transforms:minRange="-302.0268997983"  transforms:maxRange="3020.2689979831"  gain="1" >
           <data-type:parameter data-type:name="SSC-H" />
         </transforms:linear>
         <transforms:linear transforms:minRange="-15799.7063955796"  transforms:maxRange="1155013.570639558"  gain="1" >
           <data-type:parameter data-type:name="BL1-H" />
         </transforms:linear>
         <transforms:biex transforms:length="256"  transforms:maxRange="1048576.0000491964"  transforms:neg="0"  transforms:width="-1000"  transforms:pos="5.0205999133" >
           <data-type:parameter data-type:name="YL2-H" />
         </transforms:biex>
         <transforms:linear transforms:minRange="0"  transforms:maxRange="1048576"  gain="1" >
           <data-type:parameter data-type:name="FSC-W" />
         </transforms:linear>
         <transforms:linear transforms:minRange="0"  transforms:maxRange="1048576"  gain="1" >
           <data-type:parameter data-type:name="SSC-W" />
         </transforms:linear>
         <transforms:biex transforms:length="256"  transforms:maxRange="1048576.0000491964"  transforms:neg="0"  transforms:width="-1000"  transforms:pos="5.0205999133" >
           <data-type:parameter data-type:name="BL1-W" />
         </transforms:biex>
         <transforms:biex transforms:length="256"  transforms:maxRange="1048576.0000491964"  transforms:neg="0"  transforms:width="-1000"  transforms:pos="5.0205999133" >
           <data-type:parameter data-type:name="YL2-W" />
         </transforms:biex>
       </Transformations>
       <Keywords>
         <Keyword name="$ENDANALYSIS"  value="000000000000" />
         <Keyword name="$BEGINANALYSIS"  value="000000000000" />
         <Keyword name="$ENDSTEXT"  value="000000000000" />
         <Keyword name="$BEGINSTEXT"  value="000000000000" />
         <Keyword name="$NEXTDATA"  value="000000000000" />
         <Keyword name="$ENDDATA"  value="000005217395" />
         <Keyword name="$BEGINDATA"  value="000000008192" />
         <Keyword name="$WELLID"  value="B5" />
         <Keyword name="$VOL"  value="46000" />
         <Keyword name="$TOT"  value="100177" />
         <Keyword name="$TIMESTEP"  value="0.001" />
         <Keyword name="$SYS"  value="OPTIXE2 Microsoft Windows 7 Professional " />
         <Keyword name="$SRC"  value="NA" />
         <Keyword name="$SPILLOVER"  value="6,BL1-A,YL2-A,BL1-H,YL2-H,BL1-W,YL2-W,1.000000,0.000000,0.000000,0.000000,0.000000,0.000000,0.000000,1.000000,0.000000,0.000000,0.000000,0.000000,0.000000,0.000000,1.000000,0.000000,0.000000,0.000000,0.000000,0.000000,0.000000,1.000000,0.000000,0.000000,0.000000,0.000000,0.000000,0.000000,1.000000,0.000000,0.000000,0.000000,0.000000,0.000000,0.000000,1.000000" />
         <Keyword name="$SMNO"  value="SE" />
         <Keyword name="$PROJ"  value="mCherry SA 57h" />
         <Keyword name="$PLATENAME"  value="Cell cycle mutants et R1 R2 R4" />
         <Keyword name="$PLATEID"  value="mCherry R1 R4" />
         <Keyword name="$PAR"  value="13" />
         <Keyword name="$P9V"  value="430" />
         <Keyword name="$P9S"  value="YL2-H" />
         <Keyword name="$P9R"  value="1048576" />
         <Keyword name="$P9N"  value="YL2-H" />
         <Keyword name="$P9L"  value="561" />
         <Keyword name="$P9F"  value="620_15" />
         <Keyword name="$P9E"  value="0,0" />
         <Keyword name="$P9B"  value="32" />
         <Keyword name="$P8V"  value="420" />
         <Keyword name="$P8S"  value="BL1-H" />
         <Keyword name="$P8R"  value="1048576" />
         <Keyword name="$P8N"  value="BL1-H" />
         <Keyword name="$P8L"  value="488" />
         <Keyword name="$P8F"  value="530_30" />
         <Keyword name="$P8E"  value="0,0" />
         <Keyword name="$P8B"  value="32" />
         <Keyword name="$P7V"  value="160" />
         <Keyword name="$P7S"  value="SSC-H" />
         <Keyword name="$P7R"  value="1048576" />
         <Keyword name="$P7N"  value="SSC-H" />
         <Keyword name="$P7L"  value="488" />
         <Keyword name="$P7F"  value="488_10" />
         <Keyword name="$P7E"  value="0,0" />
         <Keyword name="$P7B"  value="32" />
         <Keyword name="$P6V"  value="260" />
         <Keyword name="$P6S"  value="FSC-H" />
         <Keyword name="$P6R"  value="1048576" />
         <Keyword name="$P6N"  value="FSC-H" />
         <Keyword name="$P6L"  value="488" />
         <Keyword name="$P6F"  value="NA" />
         <Keyword name="$P6E"  value="0,0" />
         <Keyword name="$P6B"  value="32" />
         <Keyword name="$P5V"  value="430" />
         <Keyword name="$P5S"  value="YL2-A" />
         <Keyword name="$P5R"  value="1048576" />
         <Keyword name="$P5N"  value="YL2-A" />
         <Keyword name="$P5L"  value="561" />
         <Keyword name="$P5F"  value="620_15" />
         <Keyword name="$P5E"  value="0,0" />
         <Keyword name="$P5B"  value="32" />
         <Keyword name="$P4V"  value="420" />
         <Keyword name="$P4S"  value="BL1-A" />
         <Keyword name="$P4R"  value="1048576" />
         <Keyword name="$P4N"  value="BL1-A" />
         <Keyword name="$P4L"  value="488" />
         <Keyword name="$P4F"  value="530_30" />
         <Keyword name="$P4E"  value="0,0" />
         <Keyword name="$P4B"  value="32" />
         <Keyword name="$P3V"  value="160" />
         <Keyword name="$P3S"  value="SSC-A" />
         <Keyword name="$P3R"  value="1048576" />
         <Keyword name="$P3N"  value="SSC-A" />
         <Keyword name="$P3L"  value="488" />
         <Keyword name="$P3F"  value="488_10" />
         <Keyword name="$P3E"  value="0,0" />
         <Keyword name="$P3B"  value="32" />
         <Keyword name="$P2V"  value="260" />
         <Keyword name="$P2S"  value="FSC-A" />
         <Keyword name="$P2R"  value="1048576" />
         <Keyword name="$P2N"  value="FSC-A" />
         <Keyword name="$P2L"  value="488" />
         <Keyword name="$P2F"  value="NA" />
         <Keyword name="$P2E"  value="0,0" />
         <Keyword name="$P2B"  value="32" />
         <Keyword name="$P1V"  value="NA" />
         <Keyword name="$P1S"  value="Time" />
         <Keyword name="$P1R"  value="67108864" />
         <Keyword name="$P1N"  value="Time" />
         <Keyword name="$P1L"  value="NA" />
         <Keyword name="$P1F"  value="NA" />
         <Keyword name="$P1E"  value="0,0" />
         <Keyword name="$P1B"  value="32" />
         <Keyword name="$P13V"  value="430" />
         <Keyword name="$P13S"  value="YL2-W" />
         <Keyword name="$P13R"  value="1024" />
         <Keyword name="$P13N"  value="YL2-W" />
         <Keyword name="$P13L"  value="561" />
         <Keyword name="$P13F"  value="620_15" />
         <Keyword name="$P13E"  value="0,0" />
         <Keyword name="$P13B"  value="32" />
         <Keyword name="$P12V"  value="420" />
         <Keyword name="$P12S"  value="BL1-W" />
         <Keyword name="$P12R"  value="1024" />
         <Keyword name="$P12N"  value="BL1-W" />
         <Keyword name="$P12L"  value="488" />
         <Keyword name="$P12F"  value="530_30" />
         <Keyword name="$P12E"  value="0,0" />
         <Keyword name="$P12B"  value="32" />
         <Keyword name="$P11V"  value="160" />
         <Keyword name="$P11S"  value="SSC-W" />
         <Keyword name="$P11R"  value="1024" />
         <Keyword name="$P11N"  value="SSC-W" />
         <Keyword name="$P11L"  value="488" />
         <Keyword name="$P11F"  value="488_10" />
         <Keyword name="$P11E"  value="0,0" />
         <Keyword name="$P11B"  value="32" />
         <Keyword name="$P10V"  value="260" />
         <Keyword name="$P10S"  value="FSC-W" />
         <Keyword name="$P10R"  value="1024" />
         <Keyword name="$P10N"  value="FSC-W" />
         <Keyword name="$P10L"  value="488" />
         <Keyword name="$P10F"  value="NA" />
         <Keyword name="$P10E"  value="0,0" />
         <Keyword name="$P10B"  value="32" />
         <Keyword name="$ORIGINALITY"  value="NonDataModified" />
         <Keyword name="$OP"  value="PFIUH PFIUH" />
         <Keyword name="$MODE"  value="L" />
         <Keyword name="$LOST"  value="0" />
         <Keyword name="$LAST_MODIFIER"  value="utilisateurs" />
         <Keyword name="$LAST_MODIFIED"  value="03-Sep-2018 20:44:20" />
         <Keyword name="$INST"  value="NA" />
         <Keyword name="$FIL"  value="tube(1).fcs" />
         <Keyword name="$EXP"  value="NA" />
         <Keyword name="$ETIM"  value="19:14:33" />
         <Keyword name="$DATE"  value="03-Sep-2018" />
         <Keyword name="$DATATYPE"  value="F" />
         <Keyword name="$CYTSN"  value="2AFC218231017" />
         <Keyword name="$CYT"  value="4486521 Attune NxT Acoustic Focusing Cytometer (Lasers: BRVY)" />
         <Keyword name="$COM"  value="NA" />
         <Keyword name="$CELLS"  value="NA" />
         <Keyword name="$BYTEORD"  value="1,2,3,4" />
         <Keyword name="$BTIM"  value="19:14:05" />
         <Keyword name="#WINEXT"  value="0" />
         <Keyword name="#WIDTHTHRESHOLD"  value="1000" />
         <Keyword name="#TR1"  value="OR_FSC,25000" />
         <Keyword name="#PTRESULT"  value="Pass" />
         <Keyword name="#PTDATE"  value="10-Jul-2018" />
         <Keyword name="#P1Target"  value="NA" />
         <Keyword name="#P1Label"  value="NA" />
         <Keyword name="#LASERCONFIG"  value="BRVY" />
         <Keyword name="#LASER4DELAY"  value="331" />
         <Keyword name="#LASER4COLOR"  value="Yellow" />
         <Keyword name="#LASER4ASF"  value="1.11" />
         <Keyword name="#LASER3DELAY"  value="713" />
         <Keyword name="#LASER3COLOR"  value="Violet" />
         <Keyword name="#LASER3ASF"  value="1.10" />
         <Keyword name="#LASER2DELAY"  value="1513" />
         <Keyword name="#LASER2COLOR"  value="Red" />
         <Keyword name="#LASER2ASF"  value="1.03" />
         <Keyword name="#LASER1DELAY"  value="1100" />
         <Keyword name="#LASER1COLOR"  value="Blue" />
         <Keyword name="#LASER1ASF"  value="1.16" />
         <Keyword name="#FLOWRATE"  value="100" />
         <Keyword name="FJ_FCS_VERSION"  value="3.1" />
       </Keywords>
       <SampleNode name="tube(1).fcs"  annotation=""  owningGroup=""  expanded="1"  sortPriority="10"  count="100177"  sampleID="27" >
         <Graph smoothing="0"  backColor="#ffffff"  foreColor="#000000"  type="Pseudocolor"  fast="1" >
           <Axis dimension="x"  name="FSC-A"  label=""  auto="auto" />
           <Axis dimension="y"  name="SSC-A"  label=""  auto="auto" />
           <GraphSettings level="5%"  smoothingHighResolution="1"  contourHighResolution="1"  histogramSmoothingCount="0"  graphResolution="256"  showOutliers="0"  drawLargeDots="0"  dotsToDraw="8000"  tint="le.chartfill.tinted.40"  lineWeight="le.lineweight.normal"  lineStyle="le.linestyle.solid" />
           <GraphEnvironment showGrid="0"  showAxes="tnlTNL"  showGates="1"  showFreqOnPlots="1"  showGateNameOnPlots="1"  showMedians="0"  showUncomped="0"  addEventParam="0"  lastYAxisName="" >
             <TextTraits font="SansSerif"  size="11"  name="Labels"  style="plain"  color="#000000"  background="#00ffffff"  just="left" />
             <TextTraits font="SansSerif"  size="11"  name="LayoutGates"  style="plain"  color="#000000"  background="#00ffffff"  just="left" />
             <TextTraits font="SansSerif"  size="9"  name="Numbers"  style="plain"  color="#000000"  background="#00ffffff"  just="left" />
             <TextTraits font="SansSerif"  size="9"  name="Legend"  style="plain"  color="#000000"  background="#00ffffff"  just="left" />
             <WindowPosition x="0"  y="0"  width="0"  height="194"  displayed="0"  panelState="" />
           </GraphEnvironment>
         </Graph>
         <Subpopulations>
           <Population name="All"  annotation=""  owningGroup="H2AS129E"  expanded="1"  sortPriority="10"  count="100119" >
             <Graph smoothing="0"  backColor="#ffffff"  foreColor="#000000"  heatMapStatParameter="BL1-A"  type="Pseudocolor"  fast="1" >
               <Axis dimension="x"  name="FSC-H"  label=""  auto="auto" />
               <Axis dimension="y"  name="FSC-A"  label=""  auto="auto" />
               <GraphSettings level="5%"  smoothingHighResolution="1"  contourHighResolution="1"  histogramSmoothingCount="0"  graphResolution="256"  showOutliers="0"  drawLargeDots="0"  dotsToDraw="8000"  tint="le.chartfill.tinted.40"  lineWeight="le.lineweight.normal"  lineStyle="le.linestyle.solid" />
               <GraphEnvironment showGrid="0"  showAxes="tnlTNL"  showGates="1"  showFreqOnPlots="1"  showGateNameOnPlots="1"  showMedians="0"  showUncomped="0"  addEventParam="0"  lastYAxisName="" >
                 <TextTraits font="SansSerif"  size="11"  name="Labels"  style="plain"  color="#000000"  background="#00ffffff"  just="left" />
                 <TextTraits font="SansSerif"  size="11"  name="LayoutGates"  style="plain"  color="#000000"  background="#00ffffff"  just="left" />
                 <TextTraits font="SansSerif"  size="9"  name="Numbers"  style="plain"  color="#000000"  background="#00ffffff"  just="left" />
                 <TextTraits font="SansSerif"  size="9"  name="Legend"  style="plain"  color="#000000"  background="#00ffffff"  just="left" />
                 <WindowPosition x="620"  y="23"  width="390"  height="816"  displayed="1"  panelState="---" />
               </GraphEnvironment>
             </Graph>
             <Gate gating:id="ID1547552100" >
               <gating:PolygonGate eventsInside="1"  annoOffsetX="0"  annoOffsetY="0"  tint="#000000"  isTinted="0"  lineWeight="Normal"  userDefined="1"  quadId="-1"  gateResolution="256" >
                 <gating:dimension>
                   <data-type:fcs-dimension data-type:name="FSC-H" />
                 </gating:dimension>
                 <gating:dimension>
                   <data-type:fcs-dimension data-type:name="SSC-H" />
                 </gating:dimension>
                 <gating:vertex>
                   <gating:coordinate data-type:value="36631.3558005249" />
                   <gating:coordinate data-type:value="843.1584286036" />
                 </gating:vertex>
                 <gating:vertex>
                   <gating:coordinate data-type:value="-24420.9038670166" />
                   <gating:coordinate data-type:value="289.44244564" />
                 </gating:vertex>
                 <gating:vertex>
                   <gating:coordinate data-type:value="14430.5341032371" />
                   <gating:coordinate data-type:value="-125.8445415826" />
                 </gating:vertex>
                 <gating:vertex>
                   <gating:coordinate data-type:value="624953.1307786527" />
                   <gating:coordinate data-type:value="25.1689083165" />
                 </gating:vertex>
                 <gating:vertex>
                   <gating:coordinate data-type:value="1224375.3166054245" />
                   <gating:coordinate data-type:value="1057.0941492941" />
                 </gating:vertex>
                 <gating:vertex>
                   <gating:coordinate data-type:value="1229925.5220297463" />
                   <gating:coordinate data-type:value="2894.4244564005" />
                 </gating:vertex>
                 <gating:vertex>
                   <gating:coordinate data-type:value="147635.4642869641" />
                   <gating:coordinate data-type:value="2919.593364717" />
                 </gating:vertex>
               </gating:PolygonGate>
             </Gate>
             <Subpopulations>
               <Population name="Single Cells"  annotation=""  owningGroup="H2AS129E"  expanded="1"  sortPriority="10"  count="94185" >
                 <Graph smoothing="0"  backColor="#ffffff"  foreColor="#000000"  heatMapStatParameter="BL1-A"  type="Pseudocolor"  fast="1" >
                   <Axis dimension="x"  name="BL1-H"  label=""  auto="auto" />
                   <Axis dimension="y"  name="FSC-H"  label=""  auto="auto" />
                   <GraphSettings level="5%"  smoothingHighResolution="1"  contourHighResolution="1"  histogramSmoothingCount="0"  graphResolution="256"  showOutliers="0"  drawLargeDots="0"  dotsToDraw="8000"  tint="le.chartfill.tinted.40"  lineWeight="le.lineweight.normal"  lineStyle="le.linestyle.solid" />
                   <GraphEnvironment showGrid="0"  showAxes="tnlTNL"  showGates="1"  showFreqOnPlots="1"  showGateNameOnPlots="1"  showMedians="0"  showUncomped="0"  addEventParam="0"  lastYAxisName="" >
                     <TextTraits font="SansSerif"  size="11"  name="Labels"  style="plain"  color="#000000"  background="#00ffffff"  just="left" />
                     <TextTraits font="SansSerif"  size="11"  name="LayoutGates"  style="plain"  color="#000000"  background="#00ffffff"  just="left" />
                     <TextTraits font="SansSerif"  size="9"  name="Numbers"  style="plain"  color="#000000"  background="#00ffffff"  just="left" />
                     <TextTraits font="SansSerif"  size="9"  name="Legend"  style="plain"  color="#000000"  background="#00ffffff"  just="left" />
                     <WindowPosition x="936"  y="23"  width="390"  height="816"  displayed="0"  panelState="---" />
                   </GraphEnvironment>
                 </Graph>
                 <Gate gating:id="ID1830943985"  gating:parent_id="ID1547552100" >
                   <gating:PolygonGate eventsInside="1"  annoOffsetX="0"  annoOffsetY="0"  tint="#000000"  isTinted="0"  lineWeight="Normal"  userDefined="1"  quadId="-1"  gateResolution="256" >
                     <gating:dimension>
                       <data-type:fcs-dimension data-type:name="FSC-H" />
                     </gating:dimension>
                     <gating:dimension>
                       <data-type:fcs-dimension data-type:name="FSC-A" />
                     </gating:dimension>
                     <gating:vertex>
                       <gating:coordinate data-type:value="-18870.6984426947" />
                       <gating:coordinate data-type:value="32039.8222222222" />
                     </gating:vertex>
                     <gating:vertex>
                       <gating:coordinate data-type:value="81032.9991951006" />
                       <gating:coordinate data-type:value="-35923.437037037" />
                     </gating:vertex>
                     <gating:vertex>
                       <gating:coordinate data-type:value="957965.4562379705" />
                       <gating:coordinate data-type:value="1070906.7851851853" />
                     </gating:vertex>
                     <gating:vertex>
                       <gating:coordinate data-type:value="791459.2935083115" />
                       <gating:coordinate data-type:value="1134015.525925926" />
                     </gating:vertex>
                   </gating:PolygonGate>
                 </Gate>
                 <Subpopulations>
                   <Population name="BL1-H, FSC-H subset"  annotation=""  owningGroup="H2AS129E"  expanded="1"  sortPriority="10"  count="85104" >
                     <Graph smoothing="13"  backColor="#ffffff"  foreColor="#000000"  heatMapStatParameter="BL1-A"  type="Histogram"  fast="1" >
                       <Axis dimension="x"  name="BL1-H"  label=""  auto="auto" />
                       <Axis dimension="y"  name=""  label=""  auto="auto" />
                       <GraphSettings level="5%"  smoothingHighResolution="1"  contourHighResolution="1"  histogramSmoothingCount="0"  graphResolution="256"  showOutliers="0"  drawLargeDots="0"  dotsToDraw="8000"  tint="le.chartfill.tinted.40"  lineWeight="le.lineweight.normal"  lineStyle="le.linestyle.solid" />
                       <GraphEnvironment showGrid="0"  showAxes="tnlTNL"  showGates="1"  showFreqOnPlots="1"  showGateNameOnPlots="1"  showMedians="0"  showUncomped="0"  addEventParam="0"  lastYAxisName="" >
                         <TextTraits font="SansSerif"  size="11"  name="Labels"  style="plain"  color="#000000"  background="#00ffffff"  just="left" />
                         <TextTraits font="SansSerif"  size="11"  name="LayoutGates"  style="plain"  color="#000000"  background="#00ffffff"  just="left" />
                         <TextTraits font="SansSerif"  size="9"  name="Numbers"  style="plain"  color="#000000"  background="#00ffffff"  just="left" />
                         <TextTraits font="SansSerif"  size="9"  name="Legend"  style="plain"  color="#000000"  background="#00ffffff"  just="left" />
                         <WindowPosition x="936"  y="23"  width="390"  height="816"  displayed="0"  panelState="---" />
                       </GraphEnvironment>
                     </Graph>
                     <Gate gating:id="ID746403440"  gating:parent_id="ID1830943985" >
                       <gating:PolygonGate eventsInside="1"  annoOffsetX="0"  annoOffsetY="0"  tint="#000000"  isTinted="0"  lineWeight="Normal"  userDefined="1"  quadId="-1"  gateResolution="256" >
                         <gating:dimension>
                           <data-type:fcs-dimension data-type:name="BL1-H" />
                         </gating:dimension>
                         <gating:dimension>
                           <data-type:fcs-dimension data-type:name="FSC-H" />
                         </gating:dimension>
                         <gating:vertex>
                           <gating:coordinate data-type:value="191627.8426854487" />
                           <gating:coordinate data-type:value="152723.1525925926" />
                         </gating:vertex>
                         <gating:vertex>
                           <gating:coordinate data-type:value="182408.8405040697" />
                           <gating:coordinate data-type:value="72623.597037037" />
                         </gating:vertex>
                         <gating:vertex>
                           <gating:coordinate data-type:value="246941.8557737229" />
                           <gating:coordinate data-type:value="35243.8044444444" />
                         </gating:vertex>
                         <gating:vertex>
                           <gating:coordinate data-type:value="316084.3721340657" />
                           <gating:coordinate data-type:value="61943.6562962963" />
                         </gating:vertex>
                         <gating:vertex>
                           <gating:coordinate data-type:value="408274.393947856" />
                           <gating:coordinate data-type:value="56603.6859259259" />
                         </gating:vertex>
                         <gating:vertex>
                           <gating:coordinate data-type:value="491245.4135802674" />
                           <gating:coordinate data-type:value="72623.597037037" />
                         </gating:vertex>
                         <gating:vertex>
                           <gating:coordinate data-type:value="546559.4266685415" />
                           <gating:coordinate data-type:value="110003.3896296296" />
                         </gating:vertex>
                         <gating:vertex>
                           <gating:coordinate data-type:value="601873.4397568157" />
                           <gating:coordinate data-type:value="158063.122962963" />
                         </gating:vertex>
                         <gating:vertex>
                           <gating:coordinate data-type:value="666406.455026469" />
                           <gating:coordinate data-type:value="190102.9451851852" />
                         </gating:vertex>
                         <gating:vertex>
                           <gating:coordinate data-type:value="730939.4702961221" />
                           <gating:coordinate data-type:value="227482.7377777778" />
                         </gating:vertex>
                         <gating:vertex>
                           <gating:coordinate data-type:value="777034.4812030174" />
                           <gating:coordinate data-type:value="275542.4711111111" />
                         </gating:vertex>
                         <gating:vertex>
                           <gating:coordinate data-type:value="827738.993200602" />
                           <gating:coordinate data-type:value="328942.1748148148" />
                         </gating:vertex>
                         <gating:vertex>
                           <gating:coordinate data-type:value="850786.4986540497" />
                           <gating:coordinate data-type:value="403701.76" />
                         </gating:vertex>
                         <gating:vertex>
                           <gating:coordinate data-type:value="860005.5008354287" />
                           <gating:coordinate data-type:value="499821.2266666667" />
                         </gating:vertex>
                         <gating:vertex>
                           <gating:coordinate data-type:value="804691.4877471544" />
                           <gating:coordinate data-type:value="542540.9896296297" />
                         </gating:vertex>
                         <gating:vertex>
                           <gating:coordinate data-type:value="712501.4659333641" />
                           <gating:coordinate data-type:value="542540.9896296297" />
                         </gating:vertex>
                         <gating:vertex>
                           <gating:coordinate data-type:value="638749.4484823319" />
                           <gating:coordinate data-type:value="515841.1377777777" />
                         </gating:vertex>
                         <gating:vertex>
                           <gating:coordinate data-type:value="564997.4310312996" />
                           <gating:coordinate data-type:value="499821.2266666667" />
                         </gating:vertex>
                         <gating:vertex>
                           <gating:coordinate data-type:value="491245.4135802674" />
                           <gating:coordinate data-type:value="473121.3748148149" />
                         </gating:vertex>
                         <gating:vertex>
                           <gating:coordinate data-type:value="445150.4026733722" />
                           <gating:coordinate data-type:value="419721.6711111111" />
                         </gating:vertex>
                         <gating:vertex>
                           <gating:coordinate data-type:value="399055.391766477" />
                           <gating:coordinate data-type:value="360981.997037037" />
                         </gating:vertex>
                         <gating:vertex>
                           <gating:coordinate data-type:value="352960.3808595819" />
                           <gating:coordinate data-type:value="312922.2637037037" />
                         </gating:vertex>
                         <gating:vertex>
                           <gating:coordinate data-type:value="297646.3677713076" />
                           <gating:coordinate data-type:value="259522.5600000001" />
                         </gating:vertex>
                         <gating:vertex>
                           <gating:coordinate data-type:value="246941.8557737229" />
                           <gating:coordinate data-type:value="222142.7674074074" />
                         </gating:vertex>
                         <gating:vertex>
                           <gating:coordinate data-type:value="200846.8448668278" />
                           <gating:coordinate data-type:value="168743.0637037037" />
                         </gating:vertex>
                       </gating:PolygonGate>
                     </Gate>
                   </Population>
                 </Subpopulations>
               </Population>
             </Subpopulations>
           </Population>
         </Subpopulations>
       </SampleNode>
     </Sample>
     <Sample>
       <DataSet uri="file:/Users/Etienne/Desktop/180903_cell%20cycle%20R1%20R2%20R4%20SA%20SE/Cell%20cycle%20mutants%20et%20R1%20R2%20R4_mCherry%20SA%2057h_SE_tube(2).fcs"  sampleID="28" />
       <Transformations>
         <transforms:linear transforms:minRange="0.6440681657"  transforms:maxRange="93"  gain="0.0010126858" >
           <data-type:parameter data-type:name="Time" />
         </transforms:linear>
         <transforms:linear transforms:minRange="-128159.2888888889"  transforms:maxRange="1153433.6"  gain="1" >
           <data-type:parameter data-type:name="FSC-A" />
         </transforms:linear>
         <transforms:linear transforms:minRange="0"  transforms:maxRange="1048"  gain="1" >
           <data-type:parameter data-type:name="SSC-A" />
         </transforms:linear>
         <transforms:biex transforms:length="256"  transforms:maxRange="1048576.0000491964"  transforms:neg="0"  transforms:width="-1000"  transforms:pos="5.0205999133" >
           <data-type:parameter data-type:name="BL1-A" />
         </transforms:biex>
         <transforms:biex transforms:length="256"  transforms:maxRange="1048576.0000491964"  transforms:neg="0"  transforms:width="-1000"  transforms:pos="5.0205999133" >
           <data-type:parameter data-type:name="YL2-A" />
         </transforms:biex>
         <transforms:linear transforms:minRange="-140975.2177777778"  transforms:maxRange="1268776.9600000002"  gain="1" >
           <data-type:parameter data-type:name="FSC-H" />
         </transforms:linear>
         <transforms:linear transforms:minRange="-302.0268997983"  transforms:maxRange="3020.2689979831"  gain="1" >
           <data-type:parameter data-type:name="SSC-H" />
         </transforms:linear>
         <transforms:linear transforms:minRange="-15799.7063955796"  transforms:maxRange="1155013.570639558"  gain="1" >
           <data-type:parameter data-type:name="BL1-H" />
         </transforms:linear>
         <transforms:biex transforms:length="256"  transforms:maxRange="1048576.0000491964"  transforms:neg="0"  transforms:width="-1000"  transforms:pos="5.0205999133" >
           <data-type:parameter data-type:name="YL2-H" />
         </transforms:biex>
         <transforms:linear transforms:minRange="0"  transforms:maxRange="1048576"  gain="1" >
           <data-type:parameter data-type:name="FSC-W" />
         </transforms:linear>
         <transforms:linear transforms:minRange="0"  transforms:maxRange="1048576"  gain="1" >
           <data-type:parameter data-type:name="SSC-W" />
         </transforms:linear>
         <transforms:biex transforms:length="256"  transforms:maxRange="1048576.0000491964"  transforms:neg="0"  transforms:width="-1000"  transforms:pos="5.0205999133" >
           <data-type:parameter data-type:name="BL1-W" />
         </transforms:biex>
         <transforms:biex transforms:length="256"  transforms:maxRange="1048576.0000491964"  transforms:neg="0"  transforms:width="-1000"  transforms:pos="5.0205999133" >
           <data-type:parameter data-type:name="YL2-W" />
         </transforms:biex>
       </Transformations>
       <Keywords>
         <Keyword name="$ENDANALYSIS"  value="000000000000" />
         <Keyword name="$BEGINANALYSIS"  value="000000000000" />
         <Keyword name="$ENDSTEXT"  value="000000000000" />
         <Keyword name="$BEGINSTEXT"  value="000000000000" />
         <Keyword name="$NEXTDATA"  value="000000000000" />
         <Keyword name="$ENDDATA"  value="000005215367" />
         <Keyword name="$BEGINDATA"  value="000000008192" />
         <Keyword name="$WELLID"  value="C5" />
         <Keyword name="$VOL"  value="155000" />
         <Keyword name="$TOT"  value="100138" />
         <Keyword name="$TIMESTEP"  value="0.001" />
         <Keyword name="$SYS"  value="OPTIXE2 Microsoft Windows 7 Professional " />
         <Keyword name="$SRC"  value="NA" />
         <Keyword name="$SPILLOVER"  value="6,BL1-A,YL2-A,BL1-H,YL2-H,BL1-W,YL2-W,1.000000,0.000000,0.000000,0.000000,0.000000,0.000000,0.000000,1.000000,0.000000,0.000000,0.000000,0.000000,0.000000,0.000000,1.000000,0.000000,0.000000,0.000000,0.000000,0.000000,0.000000,1.000000,0.000000,0.000000,0.000000,0.000000,0.000000,0.000000,1.000000,0.000000,0.000000,0.000000,0.000000,0.000000,0.000000,1.000000" />
         <Keyword name="$SMNO"  value="SE" />
         <Keyword name="$PROJ"  value="mCherry SA 57h" />
         <Keyword name="$PLATENAME"  value="Cell cycle mutants et R1 R2 R4" />
         <Keyword name="$PLATEID"  value="mCherry R1 R4" />
         <Keyword name="$PAR"  value="13" />
         <Keyword name="$P9V"  value="430" />
         <Keyword name="$P9S"  value="YL2-H" />
         <Keyword name="$P9R"  value="1048576" />
         <Keyword name="$P9N"  value="YL2-H" />
         <Keyword name="$P9L"  value="561" />
         <Keyword name="$P9F"  value="620_15" />
         <Keyword name="$P9E"  value="0,0" />
         <Keyword name="$P9B"  value="32" />
         <Keyword name="$P8V"  value="420" />
         <Keyword name="$P8S"  value="BL1-H" />
         <Keyword name="$P8R"  value="1048576" />
         <Keyword name="$P8N"  value="BL1-H" />
         <Keyword name="$P8L"  value="488" />
         <Keyword name="$P8F"  value="530_30" />
         <Keyword name="$P8E"  value="0,0" />
         <Keyword name="$P8B"  value="32" />
         <Keyword name="$P7V"  value="160" />
         <Keyword name="$P7S"  value="SSC-H" />
         <Keyword name="$P7R"  value="1048576" />
         <Keyword name="$P7N"  value="SSC-H" />
         <Keyword name="$P7L"  value="488" />
         <Keyword name="$P7F"  value="488_10" />
         <Keyword name="$P7E"  value="0,0" />
         <Keyword name="$P7B"  value="32" />
         <Keyword name="$P6V"  value="260" />
         <Keyword name="$P6S"  value="FSC-H" />
         <Keyword name="$P6R"  value="1048576" />
         <Keyword name="$P6N"  value="FSC-H" />
         <Keyword name="$P6L"  value="488" />
         <Keyword name="$P6F"  value="NA" />
         <Keyword name="$P6E"  value="0,0" />
         <Keyword name="$P6B"  value="32" />
         <Keyword name="$P5V"  value="430" />
         <Keyword name="$P5S"  value="YL2-A" />
         <Keyword name="$P5R"  value="1048576" />
         <Keyword name="$P5N"  value="YL2-A" />
         <Keyword name="$P5L"  value="561" />
         <Keyword name="$P5F"  value="620_15" />
         <Keyword name="$P5E"  value="0,0" />
         <Keyword name="$P5B"  value="32" />
         <Keyword name="$P4V"  value="420" />
         <Keyword name="$P4S"  value="BL1-A" />
         <Keyword name="$P4R"  value="1048576" />
         <Keyword name="$P4N"  value="BL1-A" />
         <Keyword name="$P4L"  value="488" />
         <Keyword name="$P4F"  value="530_30" />
         <Keyword name="$P4E"  value="0,0" />
         <Keyword name="$P4B"  value="32" />
         <Keyword name="$P3V"  value="160" />
         <Keyword name="$P3S"  value="SSC-A" />
         <Keyword name="$P3R"  value="1048576" />
         <Keyword name="$P3N"  value="SSC-A" />
         <Keyword name="$P3L"  value="488" />
         <Keyword name="$P3F"  value="488_10" />
         <Keyword name="$P3E"  value="0,0" />
         <Keyword name="$P3B"  value="32" />
         <Keyword name="$P2V"  value="260" />
         <Keyword name="$P2S"  value="FSC-A" />
         <Keyword name="$P2R"  value="1048576" />
         <Keyword name="$P2N"  value="FSC-A" />
         <Keyword name="$P2L"  value="488" />
         <Keyword name="$P2F"  value="NA" />
         <Keyword name="$P2E"  value="0,0" />
         <Keyword name="$P2B"  value="32" />
         <Keyword name="$P1V"  value="NA" />
         <Keyword name="$P1S"  value="Time" />
         <Keyword name="$P1R"  value="67108864" />
         <Keyword name="$P1N"  value="Time" />
         <Keyword name="$P1L"  value="NA" />
         <Keyword name="$P1F"  value="NA" />
         <Keyword name="$P1E"  value="0,0" />
         <Keyword name="$P1B"  value="32" />
         <Keyword name="$P13V"  value="430" />
         <Keyword name="$P13S"  value="YL2-W" />
         <Keyword name="$P13R"  value="1024" />
         <Keyword name="$P13N"  value="YL2-W" />
         <Keyword name="$P13L"  value="561" />
         <Keyword name="$P13F"  value="620_15" />
         <Keyword name="$P13E"  value="0,0" />
         <Keyword name="$P13B"  value="32" />
         <Keyword name="$P12V"  value="420" />
         <Keyword name="$P12S"  value="BL1-W" />
         <Keyword name="$P12R"  value="1024" />
         <Keyword name="$P12N"  value="BL1-W" />
         <Keyword name="$P12L"  value="488" />
         <Keyword name="$P12F"  value="530_30" />
         <Keyword name="$P12E"  value="0,0" />
         <Keyword name="$P12B"  value="32" />
         <Keyword name="$P11V"  value="160" />
         <Keyword name="$P11S"  value="SSC-W" />
         <Keyword name="$P11R"  value="1024" />
         <Keyword name="$P11N"  value="SSC-W" />
         <Keyword name="$P11L"  value="488" />
         <Keyword name="$P11F"  value="488_10" />
         <Keyword name="$P11E"  value="0,0" />
         <Keyword name="$P11B"  value="32" />
         <Keyword name="$P10V"  value="260" />
         <Keyword name="$P10S"  value="FSC-W" />
         <Keyword name="$P10R"  value="1024" />
         <Keyword name="$P10N"  value="FSC-W" />
         <Keyword name="$P10L"  value="488" />
         <Keyword name="$P10F"  value="NA" />
         <Keyword name="$P10E"  value="0,0" />
         <Keyword name="$P10B"  value="32" />
         <Keyword name="$ORIGINALITY"  value="NonDataModified" />
         <Keyword name="$OP"  value="PFIUH PFIUH" />
         <Keyword name="$MODE"  value="L" />
         <Keyword name="$LOST"  value="0" />
         <Keyword name="$LAST_MODIFIER"  value="utilisateurs" />
         <Keyword name="$LAST_MODIFIED"  value="03-Sep-2018 20:44:20" />
         <Keyword name="$INST"  value="NA" />
         <Keyword name="$FIL"  value="tube(2).fcs" />
         <Keyword name="$EXP"  value="NA" />
         <Keyword name="$ETIM"  value="19:22:09" />
         <Keyword name="$DATE"  value="03-Sep-2018" />
         <Keyword name="$DATATYPE"  value="F" />
         <Keyword name="$CYTSN"  value="2AFC218231017" />
         <Keyword name="$CYT"  value="4486521 Attune NxT Acoustic Focusing Cytometer (Lasers: BRVY)" />
         <Keyword name="$COM"  value="NA" />
         <Keyword name="$CELLS"  value="NA" />
         <Keyword name="$BYTEORD"  value="1,2,3,4" />
         <Keyword name="$BTIM"  value="19:20:36" />
         <Keyword name="#WINEXT"  value="0" />
         <Keyword name="#WIDTHTHRESHOLD"  value="1000" />
         <Keyword name="#TR1"  value="OR_FSC,25000" />
         <Keyword name="#PTRESULT"  value="Pass" />
         <Keyword name="#PTDATE"  value="10-Jul-2018" />
         <Keyword name="#P1Target"  value="NA" />
         <Keyword name="#P1Label"  value="NA" />
         <Keyword name="#LASERCONFIG"  value="BRVY" />
         <Keyword name="#LASER4DELAY"  value="331" />
         <Keyword name="#LASER4COLOR"  value="Yellow" />
         <Keyword name="#LASER4ASF"  value="1.11" />
         <Keyword name="#LASER3DELAY"  value="713" />
         <Keyword name="#LASER3COLOR"  value="Violet" />
         <Keyword name="#LASER3ASF"  value="1.10" />
         <Keyword name="#LASER2DELAY"  value="1513" />
         <Keyword name="#LASER2COLOR"  value="Red" />
         <Keyword name="#LASER2ASF"  value="1.03" />
         <Keyword name="#LASER1DELAY"  value="1100" />
         <Keyword name="#LASER1COLOR"  value="Blue" />
         <Keyword name="#LASER1ASF"  value="1.16" />
         <Keyword name="#FLOWRATE"  value="100" />
         <Keyword name="FJ_FCS_VERSION"  value="3.1" />
       </Keywords>
       <SampleNode name="tube(2).fcs"  annotation=""  owningGroup=""  expanded="1"  sortPriority="10"  count="100138"  sampleID="28" >
         <Graph smoothing="0"  backColor="#ffffff"  foreColor="#000000"  type="Pseudocolor"  fast="1" >
           <Axis dimension="x"  name="FSC-A"  label=""  auto="auto" />
           <Axis dimension="y"  name="SSC-A"  label=""  auto="auto" />
           <GraphSettings level="5%"  smoothingHighResolution="1"  contourHighResolution="1"  histogramSmoothingCount="0"  graphResolution="256"  showOutliers="0"  drawLargeDots="0"  dotsToDraw="8000"  tint="le.chartfill.tinted.40"  lineWeight="le.lineweight.normal"  lineStyle="le.linestyle.solid" />
           <GraphEnvironment showGrid="0"  showAxes="tnlTNL"  showGates="1"  showFreqOnPlots="1"  showGateNameOnPlots="1"  showMedians="0"  showUncomped="0"  addEventParam="0"  lastYAxisName="" >
             <TextTraits font="SansSerif"  size="11"  name="Labels"  style="plain"  color="#000000"  background="#00ffffff"  just="left" />
             <TextTraits font="SansSerif"  size="11"  name="LayoutGates"  style="plain"  color="#000000"  background="#00ffffff"  just="left" />
             <TextTraits font="SansSerif"  size="9"  name="Numbers"  style="plain"  color="#000000"  background="#00ffffff"  just="left" />
             <TextTraits font="SansSerif"  size="9"  name="Legend"  style="plain"  color="#000000"  background="#00ffffff"  just="left" />
             <WindowPosition x="0"  y="0"  width="0"  height="194"  displayed="0"  panelState="" />
           </GraphEnvironment>
         </Graph>
         <Subpopulations>
           <Population name="All"  annotation=""  owningGroup="H2AS129E"  expanded="1"  sortPriority="10"  count="100021" >
             <Graph smoothing="0"  backColor="#ffffff"  foreColor="#000000"  heatMapStatParameter="BL1-A"  type="Pseudocolor"  fast="1" >
               <Axis dimension="x"  name="FSC-H"  label=""  auto="auto" />
               <Axis dimension="y"  name="FSC-A"  label=""  auto="auto" />
               <GraphSettings level="5%"  smoothingHighResolution="1"  contourHighResolution="1"  histogramSmoothingCount="0"  graphResolution="256"  showOutliers="0"  drawLargeDots="0"  dotsToDraw="8000"  tint="le.chartfill.tinted.40"  lineWeight="le.lineweight.normal"  lineStyle="le.linestyle.solid" />
               <GraphEnvironment showGrid="0"  showAxes="tnlTNL"  showGates="1"  showFreqOnPlots="1"  showGateNameOnPlots="1"  showMedians="0"  showUncomped="0"  addEventParam="0"  lastYAxisName="" >
                 <TextTraits font="SansSerif"  size="11"  name="Labels"  style="plain"  color="#000000"  background="#00ffffff"  just="left" />
                 <TextTraits font="SansSerif"  size="11"  name="LayoutGates"  style="plain"  color="#000000"  background="#00ffffff"  just="left" />
                 <TextTraits font="SansSerif"  size="9"  name="Numbers"  style="plain"  color="#000000"  background="#00ffffff"  just="left" />
                 <TextTraits font="SansSerif"  size="9"  name="Legend"  style="plain"  color="#000000"  background="#00ffffff"  just="left" />
                 <WindowPosition x="620"  y="23"  width="390"  height="816"  displayed="1"  panelState="---" />
               </GraphEnvironment>
             </Graph>
             <Gate gating:id="ID22873041" >
               <gating:PolygonGate eventsInside="1"  annoOffsetX="0"  annoOffsetY="0"  tint="#000000"  isTinted="0"  lineWeight="Normal"  userDefined="1"  quadId="-1"  gateResolution="256" >
                 <gating:dimension>
                   <data-type:fcs-dimension data-type:name="FSC-H" />
                 </gating:dimension>
                 <gating:dimension>
                   <data-type:fcs-dimension data-type:name="SSC-H" />
                 </gating:dimension>
                 <gating:vertex>
                   <gating:coordinate data-type:value="36631.3558005249" />
                   <gating:coordinate data-type:value="843.1584286036" />
                 </gating:vertex>
                 <gating:vertex>
                   <gating:coordinate data-type:value="-24420.9038670166" />
                   <gating:coordinate data-type:value="289.44244564" />
                 </gating:vertex>
                 <gating:vertex>
                   <gating:coordinate data-type:value="14430.5341032371" />
                   <gating:coordinate data-type:value="-125.8445415826" />
                 </gating:vertex>
                 <gating:vertex>
                   <gating:coordinate data-type:value="624953.1307786527" />
                   <gating:coordinate data-type:value="25.1689083165" />
                 </gating:vertex>
                 <gating:vertex>
                   <gating:coordinate data-type:value="1224375.3166054245" />
                   <gating:coordinate data-type:value="1057.0941492941" />
                 </gating:vertex>
                 <gating:vertex>
                   <gating:coordinate data-type:value="1229925.5220297463" />
                   <gating:coordinate data-type:value="2894.4244564005" />
                 </gating:vertex>
                 <gating:vertex>
                   <gating:coordinate data-type:value="147635.4642869641" />
                   <gating:coordinate data-type:value="2919.593364717" />
                 </gating:vertex>
               </gating:PolygonGate>
             </Gate>
             <Subpopulations>
               <Population name="Single Cells"  annotation=""  owningGroup="H2AS129E"  expanded="1"  sortPriority="10"  count="87202" >
                 <Graph smoothing="0"  backColor="#ffffff"  foreColor="#000000"  heatMapStatParameter="BL1-A"  type="Pseudocolor"  fast="1" >
                   <Axis dimension="x"  name="BL1-H"  label=""  auto="auto" />
                   <Axis dimension="y"  name="FSC-H"  label=""  auto="auto" />
                   <GraphSettings level="5%"  smoothingHighResolution="1"  contourHighResolution="1"  histogramSmoothingCount="0"  graphResolution="256"  showOutliers="0"  drawLargeDots="0"  dotsToDraw="8000"  tint="le.chartfill.tinted.40"  lineWeight="le.lineweight.normal"  lineStyle="le.linestyle.solid" />
                   <GraphEnvironment showGrid="0"  showAxes="tnlTNL"  showGates="1"  showFreqOnPlots="1"  showGateNameOnPlots="1"  showMedians="0"  showUncomped="0"  addEventParam="0"  lastYAxisName="" >
                     <TextTraits font="SansSerif"  size="11"  name="Labels"  style="plain"  color="#000000"  background="#00ffffff"  just="left" />
                     <TextTraits font="SansSerif"  size="11"  name="LayoutGates"  style="plain"  color="#000000"  background="#00ffffff"  just="left" />
                     <TextTraits font="SansSerif"  size="9"  name="Numbers"  style="plain"  color="#000000"  background="#00ffffff"  just="left" />
                     <TextTraits font="SansSerif"  size="9"  name="Legend"  style="plain"  color="#000000"  background="#00ffffff"  just="left" />
                     <WindowPosition x="936"  y="23"  width="390"  height="816"  displayed="0"  panelState="---" />
                   </GraphEnvironment>
                 </Graph>
                 <Gate gating:id="ID222991525"  gating:parent_id="ID22873041" >
                   <gating:PolygonGate eventsInside="1"  annoOffsetX="0"  annoOffsetY="0"  tint="#000000"  isTinted="0"  lineWeight="Normal"  userDefined="1"  quadId="-1"  gateResolution="256" >
                     <gating:dimension>
                       <data-type:fcs-dimension data-type:name="FSC-H" />
                     </gating:dimension>
                     <gating:dimension>
                       <data-type:fcs-dimension data-type:name="FSC-A" />
                     </gating:dimension>
                     <gating:vertex>
                       <gating:coordinate data-type:value="-18870.6984426947" />
                       <gating:coordinate data-type:value="32039.8222222222" />
                     </gating:vertex>
                     <gating:vertex>
                       <gating:coordinate data-type:value="81032.9991951006" />
                       <gating:coordinate data-type:value="-35923.437037037" />
                     </gating:vertex>
                     <gating:vertex>
                       <gating:coordinate data-type:value="957965.4562379705" />
                       <gating:coordinate data-type:value="1070906.7851851853" />
                     </gating:vertex>
                     <gating:vertex>
                       <gating:coordinate data-type:value="791459.2935083115" />
                       <gating:coordinate data-type:value="1134015.525925926" />
                     </gating:vertex>
                   </gating:PolygonGate>
                 </Gate>
                 <Subpopulations>
                   <Population name="BL1-H, FSC-H subset"  annotation=""  owningGroup="H2AS129E"  expanded="1"  sortPriority="10"  count="66265" >
                     <Graph smoothing="13"  backColor="#ffffff"  foreColor="#000000"  heatMapStatParameter="BL1-A"  type="Histogram"  fast="1" >
                       <Axis dimension="x"  name="BL1-H"  label=""  auto="auto" />
                       <Axis dimension="y"  name=""  label=""  auto="auto" />
                       <GraphSettings level="5%"  smoothingHighResolution="1"  contourHighResolution="1"  histogramSmoothingCount="0"  graphResolution="256"  showOutliers="0"  drawLargeDots="0"  dotsToDraw="8000"  tint="le.chartfill.tinted.40"  lineWeight="le.lineweight.normal"  lineStyle="le.linestyle.solid" />
                       <GraphEnvironment showGrid="0"  showAxes="tnlTNL"  showGates="1"  showFreqOnPlots="1"  showGateNameOnPlots="1"  showMedians="0"  showUncomped="0"  addEventParam="0"  lastYAxisName="" >
                         <TextTraits font="SansSerif"  size="11"  name="Labels"  style="plain"  color="#000000"  background="#00ffffff"  just="left" />
                         <TextTraits font="SansSerif"  size="11"  name="LayoutGates"  style="plain"  color="#000000"  background="#00ffffff"  just="left" />
                         <TextTraits font="SansSerif"  size="9"  name="Numbers"  style="plain"  color="#000000"  background="#00ffffff"  just="left" />
                         <TextTraits font="SansSerif"  size="9"  name="Legend"  style="plain"  color="#000000"  background="#00ffffff"  just="left" />
                         <WindowPosition x="936"  y="23"  width="390"  height="816"  displayed="0"  panelState="---" />
                       </GraphEnvironment>
                     </Graph>
                     <Gate gating:id="ID99919011"  gating:parent_id="ID222991525" >
                       <gating:PolygonGate eventsInside="1"  annoOffsetX="0"  annoOffsetY="0"  tint="#000000"  isTinted="0"  lineWeight="Normal"  userDefined="1"  quadId="-1"  gateResolution="256" >
                         <gating:dimension>
                           <data-type:fcs-dimension data-type:name="BL1-H" />
                         </gating:dimension>
                         <gating:dimension>
                           <data-type:fcs-dimension data-type:name="FSC-H" />
                         </gating:dimension>
                         <gating:vertex>
                           <gating:coordinate data-type:value="191627.8426854487" />
                           <gating:coordinate data-type:value="152723.1525925926" />
                         </gating:vertex>
                         <gating:vertex>
                           <gating:coordinate data-type:value="182408.8405040697" />
                           <gating:coordinate data-type:value="72623.597037037" />
                         </gating:vertex>
                         <gating:vertex>
                           <gating:coordinate data-type:value="246941.8557737229" />
                           <gating:coordinate data-type:value="35243.8044444444" />
                         </gating:vertex>
                         <gating:vertex>
                           <gating:coordinate data-type:value="316084.3721340657" />
                           <gating:coordinate data-type:value="61943.6562962963" />
                         </gating:vertex>
                         <gating:vertex>
                           <gating:coordinate data-type:value="408274.393947856" />
                           <gating:coordinate data-type:value="56603.6859259259" />
                         </gating:vertex>
                         <gating:vertex>
                           <gating:coordinate data-type:value="491245.4135802674" />
                           <gating:coordinate data-type:value="72623.597037037" />
                         </gating:vertex>
                         <gating:vertex>
                           <gating:coordinate data-type:value="546559.4266685415" />
                           <gating:coordinate data-type:value="110003.3896296296" />
                         </gating:vertex>
                         <gating:vertex>
                           <gating:coordinate data-type:value="601873.4397568157" />
                           <gating:coordinate data-type:value="158063.122962963" />
                         </gating:vertex>
                         <gating:vertex>
                           <gating:coordinate data-type:value="666406.455026469" />
                           <gating:coordinate data-type:value="190102.9451851852" />
                         </gating:vertex>
                         <gating:vertex>
                           <gating:coordinate data-type:value="730939.4702961221" />
                           <gating:coordinate data-type:value="227482.7377777778" />
                         </gating:vertex>
                         <gating:vertex>
                           <gating:coordinate data-type:value="777034.4812030174" />
                           <gating:coordinate data-type:value="275542.4711111111" />
                         </gating:vertex>
                         <gating:vertex>
                           <gating:coordinate data-type:value="827738.993200602" />
                           <gating:coordinate data-type:value="328942.1748148148" />
                         </gating:vertex>
                         <gating:vertex>
                           <gating:coordinate data-type:value="850786.4986540497" />
                           <gating:coordinate data-type:value="403701.76" />
                         </gating:vertex>
                         <gating:vertex>
                           <gating:coordinate data-type:value="860005.5008354287" />
                           <gating:coordinate data-type:value="499821.2266666667" />
                         </gating:vertex>
                         <gating:vertex>
                           <gating:coordinate data-type:value="804691.4877471544" />
                           <gating:coordinate data-type:value="542540.9896296297" />
                         </gating:vertex>
                         <gating:vertex>
                           <gating:coordinate data-type:value="712501.4659333641" />
                           <gating:coordinate data-type:value="542540.9896296297" />
                         </gating:vertex>
                         <gating:vertex>
                           <gating:coordinate data-type:value="638749.4484823319" />
                           <gating:coordinate data-type:value="515841.1377777777" />
                         </gating:vertex>
                         <gating:vertex>
                           <gating:coordinate data-type:value="564997.4310312996" />
                           <gating:coordinate data-type:value="499821.2266666667" />
                         </gating:vertex>
                         <gating:vertex>
                           <gating:coordinate data-type:value="491245.4135802674" />
                           <gating:coordinate data-type:value="473121.3748148149" />
                         </gating:vertex>
                         <gating:vertex>
                           <gating:coordinate data-type:value="445150.4026733722" />
                           <gating:coordinate data-type:value="419721.6711111111" />
                         </gating:vertex>
                         <gating:vertex>
                           <gating:coordinate data-type:value="399055.391766477" />
                           <gating:coordinate data-type:value="360981.997037037" />
                         </gating:vertex>
                         <gating:vertex>
                           <gating:coordinate data-type:value="352960.3808595819" />
                           <gating:coordinate data-type:value="312922.2637037037" />
                         </gating:vertex>
                         <gating:vertex>
                           <gating:coordinate data-type:value="297646.3677713076" />
                           <gating:coordinate data-type:value="259522.5600000001" />
                         </gating:vertex>
                         <gating:vertex>
                           <gating:coordinate data-type:value="246941.8557737229" />
                           <gating:coordinate data-type:value="222142.7674074074" />
                         </gating:vertex>
                         <gating:vertex>
                           <gating:coordinate data-type:value="200846.8448668278" />
                           <gating:coordinate data-type:value="168743.0637037037" />
                         </gating:vertex>
                       </gating:PolygonGate>
                     </Gate>
                   </Population>
                 </Subpopulations>
               </Population>
             </Subpopulations>
           </Population>
         </Subpopulations>
       </SampleNode>
     </Sample>
     <Sample>
       <DataSet uri="file:/Users/Etienne/Desktop/180903_cell%20cycle%20R1%20R2%20R4%20SA%20SE/Cell%20cycle%20mutants%20et%20R1%20R2%20R4_mCherry%20SA%2057h_SE_tube(3).fcs"  sampleID="29" />
       <Transformations>
         <transforms:linear transforms:minRange="0.2444395958"  transforms:maxRange="75"  gain="0.0010227598" >
           <data-type:parameter data-type:name="Time" />
         </transforms:linear>
         <transforms:linear transforms:minRange="-128159.2888888889"  transforms:maxRange="1153433.6"  gain="1" >
           <data-type:parameter data-type:name="FSC-A" />
         </transforms:linear>
         <transforms:linear transforms:minRange="0"  transforms:maxRange="1048"  gain="1" >
           <data-type:parameter data-type:name="SSC-A" />
         </transforms:linear>
         <transforms:biex transforms:length="256"  transforms:maxRange="1048576.0000491964"  transforms:neg="0"  transforms:width="-1000"  transforms:pos="5.0205999133" >
           <data-type:parameter data-type:name="BL1-A" />
         </transforms:biex>
         <transforms:biex transforms:length="256"  transforms:maxRange="1048576.0000491964"  transforms:neg="0"  transforms:width="-1000"  transforms:pos="5.0205999133" >
           <data-type:parameter data-type:name="YL2-A" />
         </transforms:biex>
         <transforms:linear transforms:minRange="-140975.2177777778"  transforms:maxRange="1268776.9600000002"  gain="1" >
           <data-type:parameter data-type:name="FSC-H" />
         </transforms:linear>
         <transforms:linear transforms:minRange="-302.0268997983"  transforms:maxRange="3020.2689979831"  gain="1" >
           <data-type:parameter data-type:name="SSC-H" />
         </transforms:linear>
         <transforms:linear transforms:minRange="-15799.7063955796"  transforms:maxRange="1155013.570639558"  gain="1" >
           <data-type:parameter data-type:name="BL1-H" />
         </transforms:linear>
         <transforms:biex transforms:length="256"  transforms:maxRange="1048576.0000491964"  transforms:neg="0"  transforms:width="-1000"  transforms:pos="5.0205999133" >
           <data-type:parameter data-type:name="YL2-H" />
         </transforms:biex>
         <transforms:linear transforms:minRange="0"  transforms:maxRange="1048576"  gain="1" >
           <data-type:parameter data-type:name="FSC-W" />
         </transforms:linear>
         <transforms:linear transforms:minRange="0"  transforms:maxRange="1048576"  gain="1" >
           <data-type:parameter data-type:name="SSC-W" />
         </transforms:linear>
         <transforms:biex transforms:length="256"  transforms:maxRange="1048576.0000491964"  transforms:neg="0"  transforms:width="-1000"  transforms:pos="5.0205999133" >
           <data-type:parameter data-type:name="BL1-W" />
         </transforms:biex>
         <transforms:biex transforms:length="256"  transforms:maxRange="1048576.0000491964"  transforms:neg="0"  transforms:width="-1000"  transforms:pos="5.0205999133" >
           <data-type:parameter data-type:name="YL2-W" />
         </transforms:biex>
       </Transformations>
       <Keywords>
         <Keyword name="$ENDANALYSIS"  value="000000000000" />
         <Keyword name="$BEGINANALYSIS"  value="000000000000" />
         <Keyword name="$ENDSTEXT"  value="000000000000" />
         <Keyword name="$BEGINSTEXT"  value="000000000000" />
         <Keyword name="$NEXTDATA"  value="000000000000" />
         <Keyword name="$ENDDATA"  value="000005217239" />
         <Keyword name="$BEGINDATA"  value="000000008192" />
         <Keyword name="$WELLID"  value="D5" />
         <Keyword name="$VOL"  value="125000" />
         <Keyword name="$TOT"  value="100174" />
         <Keyword name="$TIMESTEP"  value="0.001" />
         <Keyword name="$SYS"  value="OPTIXE2 Microsoft Windows 7 Professional " />
         <Keyword name="$SRC"  value="NA" />
         <Keyword name="$SPILLOVER"  value="6,BL1-A,YL2-A,BL1-H,YL2-H,BL1-W,YL2-W,1.000000,0.000000,0.000000,0.000000,0.000000,0.000000,0.000000,1.000000,0.000000,0.000000,0.000000,0.000000,0.000000,0.000000,1.000000,0.000000,0.000000,0.000000,0.000000,0.000000,0.000000,1.000000,0.000000,0.000000,0.000000,0.000000,0.000000,0.000000,1.000000,0.000000,0.000000,0.000000,0.000000,0.000000,0.000000,1.000000" />
         <Keyword name="$SMNO"  value="SE" />
         <Keyword name="$PROJ"  value="mCherry SA 57h" />
         <Keyword name="$PLATENAME"  value="Cell cycle mutants et R1 R2 R4" />
         <Keyword name="$PLATEID"  value="mCherry R1 R4" />
         <Keyword name="$PAR"  value="13" />
         <Keyword name="$P9V"  value="430" />
         <Keyword name="$P9S"  value="YL2-H" />
         <Keyword name="$P9R"  value="1048576" />
         <Keyword name="$P9N"  value="YL2-H" />
         <Keyword name="$P9L"  value="561" />
         <Keyword name="$P9F"  value="620_15" />
         <Keyword name="$P9E"  value="0,0" />
         <Keyword name="$P9B"  value="32" />
         <Keyword name="$P8V"  value="420" />
         <Keyword name="$P8S"  value="BL1-H" />
         <Keyword name="$P8R"  value="1048576" />
         <Keyword name="$P8N"  value="BL1-H" />
         <Keyword name="$P8L"  value="488" />
         <Keyword name="$P8F"  value="530_30" />
         <Keyword name="$P8E"  value="0,0" />
         <Keyword name="$P8B"  value="32" />
         <Keyword name="$P7V"  value="160" />
         <Keyword name="$P7S"  value="SSC-H" />
         <Keyword name="$P7R"  value="1048576" />
         <Keyword name="$P7N"  value="SSC-H" />
         <Keyword name="$P7L"  value="488" />
         <Keyword name="$P7F"  value="488_10" />
         <Keyword name="$P7E"  value="0,0" />
         <Keyword name="$P7B"  value="32" />
         <Keyword name="$P6V"  value="260" />
         <Keyword name="$P6S"  value="FSC-H" />
         <Keyword name="$P6R"  value="1048576" />
         <Keyword name="$P6N"  value="FSC-H" />
         <Keyword name="$P6L"  value="488" />
         <Keyword name="$P6F"  value="NA" />
         <Keyword name="$P6E"  value="0,0" />
         <Keyword name="$P6B"  value="32" />
         <Keyword name="$P5V"  value="430" />
         <Keyword name="$P5S"  value="YL2-A" />
         <Keyword name="$P5R"  value="1048576" />
         <Keyword name="$P5N"  value="YL2-A" />
         <Keyword name="$P5L"  value="561" />
         <Keyword name="$P5F"  value="620_15" />
         <Keyword name="$P5E"  value="0,0" />
         <Keyword name="$P5B"  value="32" />
         <Keyword name="$P4V"  value="420" />
         <Keyword name="$P4S"  value="BL1-A" />
         <Keyword name="$P4R"  value="1048576" />
         <Keyword name="$P4N"  value="BL1-A" />
         <Keyword name="$P4L"  value="488" />
         <Keyword name="$P4F"  value="530_30" />
         <Keyword name="$P4E"  value="0,0" />
         <Keyword name="$P4B"  value="32" />
         <Keyword name="$P3V"  value="160" />
         <Keyword name="$P3S"  value="SSC-A" />
         <Keyword name="$P3R"  value="1048576" />
         <Keyword name="$P3N"  value="SSC-A" />
         <Keyword name="$P3L"  value="488" />
         <Keyword name="$P3F"  value="488_10" />
         <Keyword name="$P3E"  value="0,0" />
         <Keyword name="$P3B"  value="32" />
         <Keyword name="$P2V"  value="260" />
         <Keyword name="$P2S"  value="FSC-A" />
         <Keyword name="$P2R"  value="1048576" />
         <Keyword name="$P2N"  value="FSC-A" />
         <Keyword name="$P2L"  value="488" />
         <Keyword name="$P2F"  value="NA" />
         <Keyword name="$P2E"  value="0,0" />
         <Keyword name="$P2B"  value="32" />
         <Keyword name="$P1V"  value="NA" />
         <Keyword name="$P1S"  value="Time" />
         <Keyword name="$P1R"  value="67108864" />
         <Keyword name="$P1N"  value="Time" />
         <Keyword name="$P1L"  value="NA" />
         <Keyword name="$P1F"  value="NA" />
         <Keyword name="$P1E"  value="0,0" />
         <Keyword name="$P1B"  value="32" />
         <Keyword name="$P13V"  value="430" />
         <Keyword name="$P13S"  value="YL2-W" />
         <Keyword name="$P13R"  value="1024" />
         <Keyword name="$P13N"  value="YL2-W" />
         <Keyword name="$P13L"  value="561" />
         <Keyword name="$P13F"  value="620_15" />
         <Keyword name="$P13E"  value="0,0" />
         <Keyword name="$P13B"  value="32" />
         <Keyword name="$P12V"  value="420" />
         <Keyword name="$P12S"  value="BL1-W" />
         <Keyword name="$P12R"  value="1024" />
         <Keyword name="$P12N"  value="BL1-W" />
         <Keyword name="$P12L"  value="488" />
         <Keyword name="$P12F"  value="530_30" />
         <Keyword name="$P12E"  value="0,0" />
         <Keyword name="$P12B"  value="32" />
         <Keyword name="$P11V"  value="160" />
         <Keyword name="$P11S"  value="SSC-W" />
         <Keyword name="$P11R"  value="1024" />
         <Keyword name="$P11N"  value="SSC-W" />
         <Keyword name="$P11L"  value="488" />
         <Keyword name="$P11F"  value="488_10" />
         <Keyword name="$P11E"  value="0,0" />
         <Keyword name="$P11B"  value="32" />
         <Keyword name="$P10V"  value="260" />
         <Keyword name="$P10S"  value="FSC-W" />
         <Keyword name="$P10R"  value="1024" />
         <Keyword name="$P10N"  value="FSC-W" />
         <Keyword name="$P10L"  value="488" />
         <Keyword name="$P10F"  value="NA" />
         <Keyword name="$P10E"  value="0,0" />
         <Keyword name="$P10B"  value="32" />
         <Keyword name="$ORIGINALITY"  value="NonDataModified" />
         <Keyword name="$OP"  value="PFIUH PFIUH" />
         <Keyword name="$MODE"  value="L" />
         <Keyword name="$LOST"  value="0" />
         <Keyword name="$LAST_MODIFIER"  value="utilisateurs" />
         <Keyword name="$LAST_MODIFIED"  value="03-Sep-2018 20:44:20" />
         <Keyword name="$INST"  value="NA" />
         <Keyword name="$FIL"  value="tube(3).fcs" />
         <Keyword name="$EXP"  value="NA" />
         <Keyword name="$ETIM"  value="19:29:19" />
         <Keyword name="$DATE"  value="03-Sep-2018" />
         <Keyword name="$DATATYPE"  value="F" />
         <Keyword name="$CYTSN"  value="2AFC218231017" />
         <Keyword name="$CYT"  value="4486521 Attune NxT Acoustic Focusing Cytometer (Lasers: BRVY)" />
         <Keyword name="$COM"  value="NA" />
         <Keyword name="$CELLS"  value="NA" />
         <Keyword name="$BYTEORD"  value="1,2,3,4" />
         <Keyword name="$BTIM"  value="19:28:04" />
         <Keyword name="#WINEXT"  value="0" />
         <Keyword name="#WIDTHTHRESHOLD"  value="1000" />
         <Keyword name="#TR1"  value="OR_FSC,25000" />
         <Keyword name="#PTRESULT"  value="Pass" />
         <Keyword name="#PTDATE"  value="10-Jul-2018" />
         <Keyword name="#P1Target"  value="NA" />
         <Keyword name="#P1Label"  value="NA" />
         <Keyword name="#LASERCONFIG"  value="BRVY" />
         <Keyword name="#LASER4DELAY"  value="331" />
         <Keyword name="#LASER4COLOR"  value="Yellow" />
         <Keyword name="#LASER4ASF"  value="1.11" />
         <Keyword name="#LASER3DELAY"  value="713" />
         <Keyword name="#LASER3COLOR"  value="Violet" />
         <Keyword name="#LASER3ASF"  value="1.10" />
         <Keyword name="#LASER2DELAY"  value="1513" />
         <Keyword name="#LASER2COLOR"  value="Red" />
         <Keyword name="#LASER2ASF"  value="1.03" />
         <Keyword name="#LASER1DELAY"  value="1100" />
         <Keyword name="#LASER1COLOR"  value="Blue" />
         <Keyword name="#LASER1ASF"  value="1.16" />
         <Keyword name="#FLOWRATE"  value="100" />
         <Keyword name="FJ_FCS_VERSION"  value="3.1" />
       </Keywords>
       <SampleNode name="tube(3).fcs"  annotation=""  owningGroup=""  expanded="1"  sortPriority="10"  count="100174"  sampleID="29" >
         <Graph smoothing="0"  backColor="#ffffff"  foreColor="#000000"  type="Pseudocolor"  fast="1" >
           <Axis dimension="x"  name="FSC-A"  label=""  auto="auto" />
           <Axis dimension="y"  name="SSC-A"  label=""  auto="auto" />
           <GraphSettings level="5%"  smoothingHighResolution="1"  contourHighResolution="1"  histogramSmoothingCount="0"  graphResolution="256"  showOutliers="0"  drawLargeDots="0"  dotsToDraw="8000"  tint="le.chartfill.tinted.40"  lineWeight="le.lineweight.normal"  lineStyle="le.linestyle.solid" />
           <GraphEnvironment showGrid="0"  showAxes="tnlTNL"  showGates="1"  showFreqOnPlots="1"  showGateNameOnPlots="1"  showMedians="0"  showUncomped="0"  addEventParam="0"  lastYAxisName="" >
             <TextTraits font="SansSerif"  size="11"  name="Labels"  style="plain"  color="#000000"  background="#00ffffff"  just="left" />
             <TextTraits font="SansSerif"  size="11"  name="LayoutGates"  style="plain"  color="#000000"  background="#00ffffff"  just="left" />
             <TextTraits font="SansSerif"  size="9"  name="Numbers"  style="plain"  color="#000000"  background="#00ffffff"  just="left" />
             <TextTraits font="SansSerif"  size="9"  name="Legend"  style="plain"  color="#000000"  background="#00ffffff"  just="left" />
             <WindowPosition x="0"  y="0"  width="0"  height="194"  displayed="0"  panelState="" />
           </GraphEnvironment>
         </Graph>
         <Subpopulations>
           <Population name="All"  annotation=""  owningGroup="H2AS129E"  expanded="1"  sortPriority="10"  count="100005" >
             <Graph smoothing="0"  backColor="#ffffff"  foreColor="#000000"  heatMapStatParameter="BL1-A"  type="Pseudocolor"  fast="1" >
               <Axis dimension="x"  name="FSC-H"  label=""  auto="auto" />
               <Axis dimension="y"  name="FSC-A"  label=""  auto="auto" />
               <GraphSettings level="5%"  smoothingHighResolution="1"  contourHighResolution="1"  histogramSmoothingCount="0"  graphResolution="256"  showOutliers="0"  drawLargeDots="0"  dotsToDraw="8000"  tint="le.chartfill.tinted.40"  lineWeight="le.lineweight.normal"  lineStyle="le.linestyle.solid" />
               <GraphEnvironment showGrid="0"  showAxes="tnlTNL"  showGates="1"  showFreqOnPlots="1"  showGateNameOnPlots="1"  showMedians="0"  showUncomped="0"  addEventParam="0"  lastYAxisName="" >
                 <TextTraits font="SansSerif"  size="11"  name="Labels"  style="plain"  color="#000000"  background="#00ffffff"  just="left" />
                 <TextTraits font="SansSerif"  size="11"  name="LayoutGates"  style="plain"  color="#000000"  background="#00ffffff"  just="left" />
                 <TextTraits font="SansSerif"  size="9"  name="Numbers"  style="plain"  color="#000000"  background="#00ffffff"  just="left" />
                 <TextTraits font="SansSerif"  size="9"  name="Legend"  style="plain"  color="#000000"  background="#00ffffff"  just="left" />
                 <WindowPosition x="620"  y="23"  width="390"  height="816"  displayed="1"  panelState="---" />
               </GraphEnvironment>
             </Graph>
             <Gate gating:id="ID3215396" >
               <gating:PolygonGate eventsInside="1"  annoOffsetX="0"  annoOffsetY="0"  tint="#000000"  isTinted="0"  lineWeight="Normal"  userDefined="1"  quadId="-1"  gateResolution="256" >
                 <gating:dimension>
                   <data-type:fcs-dimension data-type:name="FSC-H" />
                 </gating:dimension>
                 <gating:dimension>
                   <data-type:fcs-dimension data-type:name="SSC-H" />
                 </gating:dimension>
                 <gating:vertex>
                   <gating:coordinate data-type:value="36631.3558005249" />
                   <gating:coordinate data-type:value="843.1584286036" />
                 </gating:vertex>
                 <gating:vertex>
                   <gating:coordinate data-type:value="-24420.9038670166" />
                   <gating:coordinate data-type:value="289.44244564" />
                 </gating:vertex>
                 <gating:vertex>
                   <gating:coordinate data-type:value="14430.5341032371" />
                   <gating:coordinate data-type:value="-125.8445415826" />
                 </gating:vertex>
                 <gating:vertex>
                   <gating:coordinate data-type:value="624953.1307786527" />
                   <gating:coordinate data-type:value="25.1689083165" />
                 </gating:vertex>
                 <gating:vertex>
                   <gating:coordinate data-type:value="1224375.3166054245" />
                   <gating:coordinate data-type:value="1057.0941492941" />
                 </gating:vertex>
                 <gating:vertex>
                   <gating:coordinate data-type:value="1229925.5220297463" />
                   <gating:coordinate data-type:value="2894.4244564005" />
                 </gating:vertex>
                 <gating:vertex>
                   <gating:coordinate data-type:value="147635.4642869641" />
                   <gating:coordinate data-type:value="2919.593364717" />
                 </gating:vertex>
               </gating:PolygonGate>
             </Gate>
             <Subpopulations>
               <Population name="Single Cells"  annotation=""  owningGroup="H2AS129E"  expanded="1"  sortPriority="10"  count="90862" >
                 <Graph smoothing="0"  backColor="#ffffff"  foreColor="#000000"  heatMapStatParameter="BL1-A"  type="Pseudocolor"  fast="1" >
                   <Axis dimension="x"  name="BL1-H"  label=""  auto="auto" />
                   <Axis dimension="y"  name="FSC-H"  label=""  auto="auto" />
                   <GraphSettings level="5%"  smoothingHighResolution="1"  contourHighResolution="1"  histogramSmoothingCount="0"  graphResolution="256"  showOutliers="0"  drawLargeDots="0"  dotsToDraw="8000"  tint="le.chartfill.tinted.40"  lineWeight="le.lineweight.normal"  lineStyle="le.linestyle.solid" />
                   <GraphEnvironment showGrid="0"  showAxes="tnlTNL"  showGates="1"  showFreqOnPlots="1"  showGateNameOnPlots="1"  showMedians="0"  showUncomped="0"  addEventParam="0"  lastYAxisName="" >
                     <TextTraits font="SansSerif"  size="11"  name="Labels"  style="plain"  color="#000000"  background="#00ffffff"  just="left" />
                     <TextTraits font="SansSerif"  size="11"  name="LayoutGates"  style="plain"  color="#000000"  background="#00ffffff"  just="left" />
                     <TextTraits font="SansSerif"  size="9"  name="Numbers"  style="plain"  color="#000000"  background="#00ffffff"  just="left" />
                     <TextTraits font="SansSerif"  size="9"  name="Legend"  style="plain"  color="#000000"  background="#00ffffff"  just="left" />
                     <WindowPosition x="936"  y="23"  width="390"  height="816"  displayed="0"  panelState="---" />
                   </GraphEnvironment>
                 </Graph>
                 <Gate gating:id="ID1091490221"  gating:parent_id="ID3215396" >
                   <gating:PolygonGate eventsInside="1"  annoOffsetX="0"  annoOffsetY="0"  tint="#000000"  isTinted="0"  lineWeight="Normal"  userDefined="1"  quadId="-1"  gateResolution="256" >
                     <gating:dimension>
                       <data-type:fcs-dimension data-type:name="FSC-H" />
                     </gating:dimension>
                     <gating:dimension>
                       <data-type:fcs-dimension data-type:name="FSC-A" />
                     </gating:dimension>
                     <gating:vertex>
                       <gating:coordinate data-type:value="-18870.6984426947" />
                       <gating:coordinate data-type:value="32039.8222222222" />
                     </gating:vertex>
                     <gating:vertex>
                       <gating:coordinate data-type:value="81032.9991951006" />
                       <gating:coordinate data-type:value="-35923.437037037" />
                     </gating:vertex>
                     <gating:vertex>
                       <gating:coordinate data-type:value="957965.4562379705" />
                       <gating:coordinate data-type:value="1070906.7851851853" />
                     </gating:vertex>
                     <gating:vertex>
                       <gating:coordinate data-type:value="791459.2935083115" />
                       <gating:coordinate data-type:value="1134015.525925926" />
                     </gating:vertex>
                   </gating:PolygonGate>
                 </Gate>
                 <Subpopulations>
                   <Population name="BL1-H, FSC-H subset"  annotation=""  owningGroup="H2AS129E"  expanded="1"  sortPriority="10"  count="68123" >
                     <Graph smoothing="13"  backColor="#ffffff"  foreColor="#000000"  heatMapStatParameter="BL1-A"  type="Histogram"  fast="1" >
                       <Axis dimension="x"  name="BL1-H"  label=""  auto="auto" />
                       <Axis dimension="y"  name=""  label=""  auto="auto" />
                       <GraphSettings level="5%"  smoothingHighResolution="1"  contourHighResolution="1"  histogramSmoothingCount="0"  graphResolution="256"  showOutliers="0"  drawLargeDots="0"  dotsToDraw="8000"  tint="le.chartfill.tinted.40"  lineWeight="le.lineweight.normal"  lineStyle="le.linestyle.solid" />
                       <GraphEnvironment showGrid="0"  showAxes="tnlTNL"  showGates="1"  showFreqOnPlots="1"  showGateNameOnPlots="1"  showMedians="0"  showUncomped="0"  addEventParam="0"  lastYAxisName="" >
                         <TextTraits font="SansSerif"  size="11"  name="Labels"  style="plain"  color="#000000"  background="#00ffffff"  just="left" />
                         <TextTraits font="SansSerif"  size="11"  name="LayoutGates"  style="plain"  color="#000000"  background="#00ffffff"  just="left" />
                         <TextTraits font="SansSerif"  size="9"  name="Numbers"  style="plain"  color="#000000"  background="#00ffffff"  just="left" />
                         <TextTraits font="SansSerif"  size="9"  name="Legend"  style="plain"  color="#000000"  background="#00ffffff"  just="left" />
                         <WindowPosition x="936"  y="23"  width="390"  height="816"  displayed="0"  panelState="---" />
                       </GraphEnvironment>
                     </Graph>
                     <Gate gating:id="ID470078375"  gating:parent_id="ID1091490221" >
                       <gating:PolygonGate eventsInside="1"  annoOffsetX="0"  annoOffsetY="0"  tint="#000000"  isTinted="0"  lineWeight="Normal"  userDefined="1"  quadId="-1"  gateResolution="256" >
                         <gating:dimension>
                           <data-type:fcs-dimension data-type:name="BL1-H" />
                         </gating:dimension>
                         <gating:dimension>
                           <data-type:fcs-dimension data-type:name="FSC-H" />
                         </gating:dimension>
                         <gating:vertex>
                           <gating:coordinate data-type:value="191627.8426854487" />
                           <gating:coordinate data-type:value="152723.1525925926" />
                         </gating:vertex>
                         <gating:vertex>
                           <gating:coordinate data-type:value="182408.8405040697" />
                           <gating:coordinate data-type:value="72623.597037037" />
                         </gating:vertex>
                         <gating:vertex>
                           <gating:coordinate data-type:value="246941.8557737229" />
                           <gating:coordinate data-type:value="35243.8044444444" />
                         </gating:vertex>
                         <gating:vertex>
                           <gating:coordinate data-type:value="316084.3721340657" />
                           <gating:coordinate data-type:value="61943.6562962963" />
                         </gating:vertex>
                         <gating:vertex>
                           <gating:coordinate data-type:value="408274.393947856" />
                           <gating:coordinate data-type:value="56603.6859259259" />
                         </gating:vertex>
                         <gating:vertex>
                           <gating:coordinate data-type:value="491245.4135802674" />
                           <gating:coordinate data-type:value="72623.597037037" />
                         </gating:vertex>
                         <gating:vertex>
                           <gating:coordinate data-type:value="546559.4266685415" />
                           <gating:coordinate data-type:value="110003.3896296296" />
                         </gating:vertex>
                         <gating:vertex>
                           <gating:coordinate data-type:value="601873.4397568157" />
                           <gating:coordinate data-type:value="158063.122962963" />
                         </gating:vertex>
                         <gating:vertex>
                           <gating:coordinate data-type:value="666406.455026469" />
                           <gating:coordinate data-type:value="190102.9451851852" />
                         </gating:vertex>
                         <gating:vertex>
                           <gating:coordinate data-type:value="730939.4702961221" />
                           <gating:coordinate data-type:value="227482.7377777778" />
                         </gating:vertex>
                         <gating:vertex>
                           <gating:coordinate data-type:value="777034.4812030174" />
                           <gating:coordinate data-type:value="275542.4711111111" />
                         </gating:vertex>
                         <gating:vertex>
                           <gating:coordinate data-type:value="827738.993200602" />
                           <gating:coordinate data-type:value="328942.1748148148" />
                         </gating:vertex>
                         <gating:vertex>
                           <gating:coordinate data-type:value="850786.4986540497" />
                           <gating:coordinate data-type:value="403701.76" />
                         </gating:vertex>
                         <gating:vertex>
                           <gating:coordinate data-type:value="860005.5008354287" />
                           <gating:coordinate data-type:value="499821.2266666667" />
                         </gating:vertex>
                         <gating:vertex>
                           <gating:coordinate data-type:value="804691.4877471544" />
                           <gating:coordinate data-type:value="542540.9896296297" />
                         </gating:vertex>
                         <gating:vertex>
                           <gating:coordinate data-type:value="712501.4659333641" />
                           <gating:coordinate data-type:value="542540.9896296297" />
                         </gating:vertex>
                         <gating:vertex>
                           <gating:coordinate data-type:value="638749.4484823319" />
                           <gating:coordinate data-type:value="515841.1377777777" />
                         </gating:vertex>
                         <gating:vertex>
                           <gating:coordinate data-type:value="564997.4310312996" />
                           <gating:coordinate data-type:value="499821.2266666667" />
                         </gating:vertex>
                         <gating:vertex>
                           <gating:coordinate data-type:value="491245.4135802674" />
                           <gating:coordinate data-type:value="473121.3748148149" />
                         </gating:vertex>
                         <gating:vertex>
                           <gating:coordinate data-type:value="445150.4026733722" />
                           <gating:coordinate data-type:value="419721.6711111111" />
                         </gating:vertex>
                         <gating:vertex>
                           <gating:coordinate data-type:value="399055.391766477" />
                           <gating:coordinate data-type:value="360981.997037037" />
                         </gating:vertex>
                         <gating:vertex>
                           <gating:coordinate data-type:value="352960.3808595819" />
                           <gating:coordinate data-type:value="312922.2637037037" />
                         </gating:vertex>
                         <gating:vertex>
                           <gating:coordinate data-type:value="297646.3677713076" />
                           <gating:coordinate data-type:value="259522.5600000001" />
                         </gating:vertex>
                         <gating:vertex>
                           <gating:coordinate data-type:value="246941.8557737229" />
                           <gating:coordinate data-type:value="222142.7674074074" />
                         </gating:vertex>
                         <gating:vertex>
                           <gating:coordinate data-type:value="200846.8448668278" />
                           <gating:coordinate data-type:value="168743.0637037037" />
                         </gating:vertex>
                       </gating:PolygonGate>
                     </Gate>
                   </Population>
                   <Population name="BL1-H, FSC-H subset-1"  annotation=""  owningGroup=""  expanded="1"  sortPriority="10"  count="78939" >
                     <Graph smoothing="13"  backColor="#ffffff"  foreColor="#000000"  heatMapStatParameter="BL1-A"  type="Histogram"  fast="1" >
                       <Axis dimension="x"  name="BL1-H"  label=""  auto="auto" />
                       <Axis dimension="y"  name=""  label=""  auto="auto" />
                       <GraphSettings level="5%"  smoothingHighResolution="1"  contourHighResolution="1"  histogramSmoothingCount="0"  graphResolution="256"  showOutliers="0"  drawLargeDots="0"  dotsToDraw="8000"  tint="le.chartfill.tinted.40"  lineWeight="le.lineweight.normal"  lineStyle="le.linestyle.solid" />
                       <GraphEnvironment showGrid="0"  showAxes="tnlTNL"  showGates="1"  showFreqOnPlots="1"  showGateNameOnPlots="1"  showMedians="0"  showUncomped="0"  addEventParam="0"  lastYAxisName="" >
                         <TextTraits font="SansSerif"  size="11"  name="Labels"  style="plain"  color="#000000"  background="#00ffffff"  just="left" />
                         <TextTraits font="SansSerif"  size="11"  name="LayoutGates"  style="plain"  color="#000000"  background="#00ffffff"  just="left" />
                         <TextTraits font="SansSerif"  size="9"  name="Numbers"  style="plain"  color="#000000"  background="#00ffffff"  just="left" />
                         <TextTraits font="SansSerif"  size="9"  name="Legend"  style="plain"  color="#000000"  background="#00ffffff"  just="left" />
                         <WindowPosition x="936"  y="23"  width="390"  height="816"  displayed="0"  panelState="---" />
                       </GraphEnvironment>
                     </Graph>
                     <Gate gating:id="ID936396700"  gating:parent_id="ID1091490221" >
                       <gating:EllipsoidGate eventsInside="1"  annoOffsetX="0"  annoOffsetY="0"  tint="#000000"  isTinted="0"  lineWeight="Normal"  userDefined="1"  gating:distance="239.52889558539232" >
                         <gating:dimension>
                           <data-type:fcs-dimension data-type:name="BL1-H" />
                         </gating:dimension>
                         <gating:dimension>
                           <data-type:fcs-dimension data-type:name="FSC-H" />
                         </gating:dimension>
                         <gating:foci>
                           <gating:vertex>
                             <gating:coordinate data-type:value="61.9004331994" />
                             <gating:coordinate data-type:value="40.3977723002" />
                           </gating:vertex>
                           <gating:vertex>
                             <gating:coordinate data-type:value="169.0995668006" />
                             <gating:coordinate data-type:value="119.6022276998" />
                           </gating:vertex>
                         </gating:foci>
                         <gating:edge>
                           <gating:vertex>
                             <gating:coordinate data-type:value="37" />
                             <gating:coordinate data-type:value="22" />
                           </gating:vertex>
                           <gating:vertex>
                             <gating:coordinate data-type:value="194" />
                             <gating:coordinate data-type:value="138" />
                           </gating:vertex>
                           <gating:vertex>
                             <gating:coordinate data-type:value="181" />
                             <gating:coordinate data-type:value="53" />
                           </gating:vertex>
                           <gating:vertex>
                             <gating:coordinate data-type:value="49" />
                             <gating:coordinate data-type:value="107" />
                           </gating:vertex>
                         </gating:edge>
                       </gating:EllipsoidGate>
                     </Gate>
                   </Population>
                 </Subpopulations>
               </Population>
             </Subpopulations>
           </Population>
         </Subpopulations>
       </SampleNode>
     </Sample>
     <Sample>
       <DataSet uri="file:/Users/Etienne/Desktop/180903_cell%20cycle%20R1%20R2%20R4%20SA%20SE/Cell%20cycle%20mutants%20et%20R1%20R2%20R4_mCherry%20SA%2057h_SE_tube(4).fcs"  sampleID="30" />
       <Transformations>
         <transforms:linear transforms:minRange="0.0193906864"  transforms:maxRange="27"  gain="0.0010205624" >
           <data-type:parameter data-type:name="Time" />
         </transforms:linear>
         <transforms:linear transforms:minRange="-128159.2888888889"  transforms:maxRange="1153433.6"  gain="1" >
           <data-type:parameter data-type:name="FSC-A" />
         </transforms:linear>
         <transforms:linear transforms:minRange="0"  transforms:maxRange="1048"  gain="1" >
           <data-type:parameter data-type:name="SSC-A" />
         </transforms:linear>
         <transforms:biex transforms:length="256"  transforms:maxRange="1048576.0000491964"  transforms:neg="0"  transforms:width="-1000"  transforms:pos="5.0205999133" >
           <data-type:parameter data-type:name="BL1-A" />
         </transforms:biex>
         <transforms:biex transforms:length="256"  transforms:maxRange="1048576.0000491964"  transforms:neg="0"  transforms:width="-1000"  transforms:pos="5.0205999133" >
           <data-type:parameter data-type:name="YL2-A" />
         </transforms:biex>
         <transforms:linear transforms:minRange="-140975.2177777778"  transforms:maxRange="1268776.9600000002"  gain="1" >
           <data-type:parameter data-type:name="FSC-H" />
         </transforms:linear>
         <transforms:linear transforms:minRange="-302.0268997983"  transforms:maxRange="3020.2689979831"  gain="1" >
           <data-type:parameter data-type:name="SSC-H" />
         </transforms:linear>
         <transforms:linear transforms:minRange="-15799.7063955796"  transforms:maxRange="1155013.570639558"  gain="1" >
           <data-type:parameter data-type:name="BL1-H" />
         </transforms:linear>
         <transforms:biex transforms:length="256"  transforms:maxRange="1048576.0000491964"  transforms:neg="0"  transforms:width="-1000"  transforms:pos="5.0205999133" >
           <data-type:parameter data-type:name="YL2-H" />
         </transforms:biex>
         <transforms:linear transforms:minRange="0"  transforms:maxRange="1048576"  gain="1" >
           <data-type:parameter data-type:name="FSC-W" />
         </transforms:linear>
         <transforms:linear transforms:minRange="0"  transforms:maxRange="1048576"  gain="1" >
           <data-type:parameter data-type:name="SSC-W" />
         </transforms:linear>
         <transforms:biex transforms:length="256"  transforms:maxRange="1048576.0000491964"  transforms:neg="0"  transforms:width="-1000"  transforms:pos="5.0205999133" >
           <data-type:parameter data-type:name="BL1-W" />
         </transforms:biex>
         <transforms:biex transforms:length="256"  transforms:maxRange="1048576.0000491964"  transforms:neg="0"  transforms:width="-1000"  transforms:pos="5.0205999133" >
           <data-type:parameter data-type:name="YL2-W" />
         </transforms:biex>
       </Transformations>
       <Keywords>
         <Keyword name="$ENDANALYSIS"  value="000000000000" />
         <Keyword name="$BEGINANALYSIS"  value="000000000000" />
         <Keyword name="$ENDSTEXT"  value="000000000000" />
         <Keyword name="$BEGINSTEXT"  value="000000000000" />
         <Keyword name="$NEXTDATA"  value="000000000000" />
         <Keyword name="$ENDDATA"  value="000005220775" />
         <Keyword name="$BEGINDATA"  value="000000008192" />
         <Keyword name="$WELLID"  value="E5" />
         <Keyword name="$VOL"  value="46000" />
         <Keyword name="$TOT"  value="100242" />
         <Keyword name="$TIMESTEP"  value="0.001" />
         <Keyword name="$SYS"  value="OPTIXE2 Microsoft Windows 7 Professional " />
         <Keyword name="$SRC"  value="NA" />
         <Keyword name="$SPILLOVER"  value="6,BL1-A,YL2-A,BL1-H,YL2-H,BL1-W,YL2-W,1.000000,0.000000,0.000000,0.000000,0.000000,0.000000,0.000000,1.000000,0.000000,0.000000,0.000000,0.000000,0.000000,0.000000,1.000000,0.000000,0.000000,0.000000,0.000000,0.000000,0.000000,1.000000,0.000000,0.000000,0.000000,0.000000,0.000000,0.000000,1.000000,0.000000,0.000000,0.000000,0.000000,0.000000,0.000000,1.000000" />
         <Keyword name="$SMNO"  value="SE" />
         <Keyword name="$PROJ"  value="mCherry SA 57h" />
         <Keyword name="$PLATENAME"  value="Cell cycle mutants et R1 R2 R4" />
         <Keyword name="$PLATEID"  value="mCherry R1 R4" />
         <Keyword name="$PAR"  value="13" />
         <Keyword name="$P9V"  value="430" />
         <Keyword name="$P9S"  value="YL2-H" />
         <Keyword name="$P9R"  value="1048576" />
         <Keyword name="$P9N"  value="YL2-H" />
         <Keyword name="$P9L"  value="561" />
         <Keyword name="$P9F"  value="620_15" />
         <Keyword name="$P9E"  value="0,0" />
         <Keyword name="$P9B"  value="32" />
         <Keyword name="$P8V"  value="420" />
         <Keyword name="$P8S"  value="BL1-H" />
         <Keyword name="$P8R"  value="1048576" />
         <Keyword name="$P8N"  value="BL1-H" />
         <Keyword name="$P8L"  value="488" />
         <Keyword name="$P8F"  value="530_30" />
         <Keyword name="$P8E"  value="0,0" />
         <Keyword name="$P8B"  value="32" />
         <Keyword name="$P7V"  value="160" />
         <Keyword name="$P7S"  value="SSC-H" />
         <Keyword name="$P7R"  value="1048576" />
         <Keyword name="$P7N"  value="SSC-H" />
         <Keyword name="$P7L"  value="488" />
         <Keyword name="$P7F"  value="488_10" />
         <Keyword name="$P7E"  value="0,0" />
         <Keyword name="$P7B"  value="32" />
         <Keyword name="$P6V"  value="260" />
         <Keyword name="$P6S"  value="FSC-H" />
         <Keyword name="$P6R"  value="1048576" />
         <Keyword name="$P6N"  value="FSC-H" />
         <Keyword name="$P6L"  value="488" />
         <Keyword name="$P6F"  value="NA" />
         <Keyword name="$P6E"  value="0,0" />
         <Keyword name="$P6B"  value="32" />
         <Keyword name="$P5V"  value="430" />
         <Keyword name="$P5S"  value="YL2-A" />
         <Keyword name="$P5R"  value="1048576" />
         <Keyword name="$P5N"  value="YL2-A" />
         <Keyword name="$P5L"  value="561" />
         <Keyword name="$P5F"  value="620_15" />
         <Keyword name="$P5E"  value="0,0" />
         <Keyword name="$P5B"  value="32" />
         <Keyword name="$P4V"  value="420" />
         <Keyword name="$P4S"  value="BL1-A" />
         <Keyword name="$P4R"  value="1048576" />
         <Keyword name="$P4N"  value="BL1-A" />
         <Keyword name="$P4L"  value="488" />
         <Keyword name="$P4F"  value="530_30" />
         <Keyword name="$P4E"  value="0,0" />
         <Keyword name="$P4B"  value="32" />
         <Keyword name="$P3V"  value="160" />
         <Keyword name="$P3S"  value="SSC-A" />
         <Keyword name="$P3R"  value="1048576" />
         <Keyword name="$P3N"  value="SSC-A" />
         <Keyword name="$P3L"  value="488" />
         <Keyword name="$P3F"  value="488_10" />
         <Keyword name="$P3E"  value="0,0" />
         <Keyword name="$P3B"  value="32" />
         <Keyword name="$P2V"  value="260" />
         <Keyword name="$P2S"  value="FSC-A" />
         <Keyword name="$P2R"  value="1048576" />
         <Keyword name="$P2N"  value="FSC-A" />
         <Keyword name="$P2L"  value="488" />
         <Keyword name="$P2F"  value="NA" />
         <Keyword name="$P2E"  value="0,0" />
         <Keyword name="$P2B"  value="32" />
         <Keyword name="$P1V"  value="NA" />
         <Keyword name="$P1S"  value="Time" />
         <Keyword name="$P1R"  value="67108864" />
         <Keyword name="$P1N"  value="Time" />
         <Keyword name="$P1L"  value="NA" />
         <Keyword name="$P1F"  value="NA" />
         <Keyword name="$P1E"  value="0,0" />
         <Keyword name="$P1B"  value="32" />
         <Keyword name="$P13V"  value="430" />
         <Keyword name="$P13S"  value="YL2-W" />
         <Keyword name="$P13R"  value="1024" />
         <Keyword name="$P13N"  value="YL2-W" />
         <Keyword name="$P13L"  value="561" />
         <Keyword name="$P13F"  value="620_15" />
         <Keyword name="$P13E"  value="0,0" />
         <Keyword name="$P13B"  value="32" />
         <Keyword name="$P12V"  value="420" />
         <Keyword name="$P12S"  value="BL1-W" />
         <Keyword name="$P12R"  value="1024" />
         <Keyword name="$P12N"  value="BL1-W" />
         <Keyword name="$P12L"  value="488" />
         <Keyword name="$P12F"  value="530_30" />
         <Keyword name="$P12E"  value="0,0" />
         <Keyword name="$P12B"  value="32" />
         <Keyword name="$P11V"  value="160" />
         <Keyword name="$P11S"  value="SSC-W" />
         <Keyword name="$P11R"  value="1024" />
         <Keyword name="$P11N"  value="SSC-W" />
         <Keyword name="$P11L"  value="488" />
         <Keyword name="$P11F"  value="488_10" />
         <Keyword name="$P11E"  value="0,0" />
         <Keyword name="$P11B"  value="32" />
         <Keyword name="$P10V"  value="260" />
         <Keyword name="$P10S"  value="FSC-W" />
         <Keyword name="$P10R"  value="1024" />
         <Keyword name="$P10N"  value="FSC-W" />
         <Keyword name="$P10L"  value="488" />
         <Keyword name="$P10F"  value="NA" />
         <Keyword name="$P10E"  value="0,0" />
         <Keyword name="$P10B"  value="32" />
         <Keyword name="$ORIGINALITY"  value="NonDataModified" />
         <Keyword name="$OP"  value="PFIUH PFIUH" />
         <Keyword name="$MODE"  value="L" />
         <Keyword name="$LOST"  value="0" />
         <Keyword name="$LAST_MODIFIER"  value="utilisateurs" />
         <Keyword name="$LAST_MODIFIED"  value="03-Sep-2018 20:44:20" />
         <Keyword name="$INST"  value="NA" />
         <Keyword name="$FIL"  value="tube(4).fcs" />
         <Keyword name="$EXP"  value="NA" />
         <Keyword name="$ETIM"  value="19:33:22" />
         <Keyword name="$DATE"  value="03-Sep-2018" />
         <Keyword name="$DATATYPE"  value="F" />
         <Keyword name="$CYTSN"  value="2AFC218231017" />
         <Keyword name="$CYT"  value="4486521 Attune NxT Acoustic Focusing Cytometer (Lasers: BRVY)" />
         <Keyword name="$COM"  value="NA" />
         <Keyword name="$CELLS"  value="NA" />
         <Keyword name="$BYTEORD"  value="1,2,3,4" />
         <Keyword name="$BTIM"  value="19:32:55" />
         <Keyword name="#WINEXT"  value="0" />
         <Keyword name="#WIDTHTHRESHOLD"  value="1000" />
         <Keyword name="#TR1"  value="OR_FSC,25000" />
         <Keyword name="#PTRESULT"  value="Pass" />
         <Keyword name="#PTDATE"  value="10-Jul-2018" />
         <Keyword name="#P1Target"  value="NA" />
         <Keyword name="#P1Label"  value="NA" />
         <Keyword name="#LASERCONFIG"  value="BRVY" />
         <Keyword name="#LASER4DELAY"  value="331" />
         <Keyword name="#LASER4COLOR"  value="Yellow" />
         <Keyword name="#LASER4ASF"  value="1.11" />
         <Keyword name="#LASER3DELAY"  value="713" />
         <Keyword name="#LASER3COLOR"  value="Violet" />
         <Keyword name="#LASER3ASF"  value="1.10" />
         <Keyword name="#LASER2DELAY"  value="1513" />
         <Keyword name="#LASER2COLOR"  value="Red" />
         <Keyword name="#LASER2ASF"  value="1.03" />
         <Keyword name="#LASER1DELAY"  value="1100" />
         <Keyword name="#LASER1COLOR"  value="Blue" />
         <Keyword name="#LASER1ASF"  value="1.16" />
         <Keyword name="#FLOWRATE"  value="100" />
         <Keyword name="FJ_FCS_VERSION"  value="3.1" />
       </Keywords>
       <SampleNode name="tube(4).fcs"  annotation=""  owningGroup=""  expanded="1"  sortPriority="10"  count="100242"  sampleID="30" >
         <Graph smoothing="0"  backColor="#ffffff"  foreColor="#000000"  type="Pseudocolor"  fast="1" >
           <Axis dimension="x"  name="FSC-A"  label=""  auto="auto" />
           <Axis dimension="y"  name="SSC-A"  label=""  auto="auto" />
           <GraphSettings level="5%"  smoothingHighResolution="1"  contourHighResolution="1"  histogramSmoothingCount="0"  graphResolution="256"  showOutliers="0"  drawLargeDots="0"  dotsToDraw="8000"  tint="le.chartfill.tinted.40"  lineWeight="le.lineweight.normal"  lineStyle="le.linestyle.solid" />
           <GraphEnvironment showGrid="0"  showAxes="tnlTNL"  showGates="1"  showFreqOnPlots="1"  showGateNameOnPlots="1"  showMedians="0"  showUncomped="0"  addEventParam="0"  lastYAxisName="" >
             <TextTraits font="SansSerif"  size="11"  name="Labels"  style="plain"  color="#000000"  background="#00ffffff"  just="left" />
             <TextTraits font="SansSerif"  size="11"  name="LayoutGates"  style="plain"  color="#000000"  background="#00ffffff"  just="left" />
             <TextTraits font="SansSerif"  size="9"  name="Numbers"  style="plain"  color="#000000"  background="#00ffffff"  just="left" />
             <TextTraits font="SansSerif"  size="9"  name="Legend"  style="plain"  color="#000000"  background="#00ffffff"  just="left" />
             <WindowPosition x="0"  y="0"  width="0"  height="194"  displayed="0"  panelState="" />
           </GraphEnvironment>
         </Graph>
         <Subpopulations>
           <Population name="All"  annotation=""  owningGroup="H2AS129E"  expanded="1"  sortPriority="10"  count="100100" >
             <Graph smoothing="0"  backColor="#ffffff"  foreColor="#000000"  heatMapStatParameter="BL1-A"  type="Pseudocolor"  fast="1" >
               <Axis dimension="x"  name="FSC-H"  label=""  auto="auto" />
               <Axis dimension="y"  name="FSC-A"  label=""  auto="auto" />
               <GraphSettings level="5%"  smoothingHighResolution="1"  contourHighResolution="1"  histogramSmoothingCount="0"  graphResolution="256"  showOutliers="0"  drawLargeDots="0"  dotsToDraw="8000"  tint="le.chartfill.tinted.40"  lineWeight="le.lineweight.normal"  lineStyle="le.linestyle.solid" />
               <GraphEnvironment showGrid="0"  showAxes="tnlTNL"  showGates="1"  showFreqOnPlots="1"  showGateNameOnPlots="1"  showMedians="0"  showUncomped="0"  addEventParam="0"  lastYAxisName="" >
                 <TextTraits font="SansSerif"  size="11"  name="Labels"  style="plain"  color="#000000"  background="#00ffffff"  just="left" />
                 <TextTraits font="SansSerif"  size="11"  name="LayoutGates"  style="plain"  color="#000000"  background="#00ffffff"  just="left" />
                 <TextTraits font="SansSerif"  size="9"  name="Numbers"  style="plain"  color="#000000"  background="#00ffffff"  just="left" />
                 <TextTraits font="SansSerif"  size="9"  name="Legend"  style="plain"  color="#000000"  background="#00ffffff"  just="left" />
                 <WindowPosition x="620"  y="23"  width="390"  height="816"  displayed="1"  panelState="---" />
               </GraphEnvironment>
             </Graph>
             <Gate gating:id="ID563791541" >
               <gating:PolygonGate eventsInside="1"  annoOffsetX="0"  annoOffsetY="0"  tint="#000000"  isTinted="0"  lineWeight="Normal"  userDefined="1"  quadId="-1"  gateResolution="256" >
                 <gating:dimension>
                   <data-type:fcs-dimension data-type:name="FSC-H" />
                 </gating:dimension>
                 <gating:dimension>
                   <data-type:fcs-dimension data-type:name="SSC-H" />
                 </gating:dimension>
                 <gating:vertex>
                   <gating:coordinate data-type:value="36631.3558005249" />
                   <gating:coordinate data-type:value="843.1584286036" />
                 </gating:vertex>
                 <gating:vertex>
                   <gating:coordinate data-type:value="-24420.9038670166" />
                   <gating:coordinate data-type:value="289.44244564" />
                 </gating:vertex>
                 <gating:vertex>
                   <gating:coordinate data-type:value="14430.5341032371" />
                   <gating:coordinate data-type:value="-125.8445415826" />
                 </gating:vertex>
                 <gating:vertex>
                   <gating:coordinate data-type:value="624953.1307786527" />
                   <gating:coordinate data-type:value="25.1689083165" />
                 </gating:vertex>
                 <gating:vertex>
                   <gating:coordinate data-type:value="1224375.3166054245" />
                   <gating:coordinate data-type:value="1057.0941492941" />
                 </gating:vertex>
                 <gating:vertex>
                   <gating:coordinate data-type:value="1229925.5220297463" />
                   <gating:coordinate data-type:value="2894.4244564005" />
                 </gating:vertex>
                 <gating:vertex>
                   <gating:coordinate data-type:value="147635.4642869641" />
                   <gating:coordinate data-type:value="2919.593364717" />
                 </gating:vertex>
               </gating:PolygonGate>
             </Gate>
             <Subpopulations>
               <Population name="Single Cells"  annotation=""  owningGroup="H2AS129E"  expanded="1"  sortPriority="10"  count="90627" >
                 <Graph smoothing="0"  backColor="#ffffff"  foreColor="#000000"  heatMapStatParameter="BL1-A"  type="Pseudocolor"  fast="1" >
                   <Axis dimension="x"  name="BL1-H"  label=""  auto="auto" />
                   <Axis dimension="y"  name="FSC-H"  label=""  auto="auto" />
                   <GraphSettings level="5%"  smoothingHighResolution="1"  contourHighResolution="1"  histogramSmoothingCount="0"  graphResolution="256"  showOutliers="0"  drawLargeDots="0"  dotsToDraw="8000"  tint="le.chartfill.tinted.40"  lineWeight="le.lineweight.normal"  lineStyle="le.linestyle.solid" />
                   <GraphEnvironment showGrid="0"  showAxes="tnlTNL"  showGates="1"  showFreqOnPlots="1"  showGateNameOnPlots="1"  showMedians="0"  showUncomped="0"  addEventParam="0"  lastYAxisName="" >
                     <TextTraits font="SansSerif"  size="11"  name="Labels"  style="plain"  color="#000000"  background="#00ffffff"  just="left" />
                     <TextTraits font="SansSerif"  size="11"  name="LayoutGates"  style="plain"  color="#000000"  background="#00ffffff"  just="left" />
                     <TextTraits font="SansSerif"  size="9"  name="Numbers"  style="plain"  color="#000000"  background="#00ffffff"  just="left" />
                     <TextTraits font="SansSerif"  size="9"  name="Legend"  style="plain"  color="#000000"  background="#00ffffff"  just="left" />
                     <WindowPosition x="936"  y="23"  width="390"  height="816"  displayed="0"  panelState="---" />
                   </GraphEnvironment>
                 </Graph>
                 <Gate gating:id="ID225539898"  gating:parent_id="ID563791541" >
                   <gating:PolygonGate eventsInside="1"  annoOffsetX="0"  annoOffsetY="0"  tint="#000000"  isTinted="0"  lineWeight="Normal"  userDefined="1"  quadId="-1"  gateResolution="256" >
                     <gating:dimension>
                       <data-type:fcs-dimension data-type:name="FSC-H" />
                     </gating:dimension>
                     <gating:dimension>
                       <data-type:fcs-dimension data-type:name="FSC-A" />
                     </gating:dimension>
                     <gating:vertex>
                       <gating:coordinate data-type:value="-18870.6984426947" />
                       <gating:coordinate data-type:value="32039.8222222222" />
                     </gating:vertex>
                     <gating:vertex>
                       <gating:coordinate data-type:value="81032.9991951006" />
                       <gating:coordinate data-type:value="-35923.437037037" />
                     </gating:vertex>
                     <gating:vertex>
                       <gating:coordinate data-type:value="957965.4562379705" />
                       <gating:coordinate data-type:value="1070906.7851851853" />
                     </gating:vertex>
                     <gating:vertex>
                       <gating:coordinate data-type:value="791459.2935083115" />
                       <gating:coordinate data-type:value="1134015.525925926" />
                     </gating:vertex>
                   </gating:PolygonGate>
                 </Gate>
                 <Subpopulations>
                   <Population name="BL1-H, FSC-H subset"  annotation=""  owningGroup="H2AS129E"  expanded="1"  sortPriority="10"  count="72847" >
                     <Graph smoothing="13"  backColor="#ffffff"  foreColor="#000000"  heatMapStatParameter="BL1-A"  type="Histogram"  fast="1" >
                       <Axis dimension="x"  name="BL1-H"  label=""  auto="auto" />
                       <Axis dimension="y"  name=""  label=""  auto="auto" />
                       <GraphSettings level="5%"  smoothingHighResolution="1"  contourHighResolution="1"  histogramSmoothingCount="0"  graphResolution="256"  showOutliers="0"  drawLargeDots="0"  dotsToDraw="8000"  tint="le.chartfill.tinted.40"  lineWeight="le.lineweight.normal"  lineStyle="le.linestyle.solid" />
                       <GraphEnvironment showGrid="0"  showAxes="tnlTNL"  showGates="1"  showFreqOnPlots="1"  showGateNameOnPlots="1"  showMedians="0"  showUncomped="0"  addEventParam="0"  lastYAxisName="" >
                         <TextTraits font="SansSerif"  size="11"  name="Labels"  style="plain"  color="#000000"  background="#00ffffff"  just="left" />
                         <TextTraits font="SansSerif"  size="11"  name="LayoutGates"  style="plain"  color="#000000"  background="#00ffffff"  just="left" />
                         <TextTraits font="SansSerif"  size="9"  name="Numbers"  style="plain"  color="#000000"  background="#00ffffff"  just="left" />
                         <TextTraits font="SansSerif"  size="9"  name="Legend"  style="plain"  color="#000000"  background="#00ffffff"  just="left" />
                         <WindowPosition x="936"  y="23"  width="390"  height="816"  displayed="1"  panelState="---" />
                       </GraphEnvironment>
                     </Graph>
                     <Gate gating:id="ID950366421"  gating:parent_id="ID225539898" >
                       <gating:PolygonGate eventsInside="1"  annoOffsetX="0"  annoOffsetY="0"  tint="#000000"  isTinted="0"  lineWeight="Normal"  userDefined="1"  quadId="-1"  gateResolution="256" >
                         <gating:dimension>
                           <data-type:fcs-dimension data-type:name="BL1-H" />
                         </gating:dimension>
                         <gating:dimension>
                           <data-type:fcs-dimension data-type:name="FSC-H" />
                         </gating:dimension>
                         <gating:vertex>
                           <gating:coordinate data-type:value="191627.8426854487" />
                           <gating:coordinate data-type:value="152723.1525925926" />
                         </gating:vertex>
                         <gating:vertex>
                           <gating:coordinate data-type:value="182408.8405040697" />
                           <gating:coordinate data-type:value="72623.597037037" />
                         </gating:vertex>
                         <gating:vertex>
                           <gating:coordinate data-type:value="246941.8557737229" />
                           <gating:coordinate data-type:value="35243.8044444444" />
                         </gating:vertex>
                         <gating:vertex>
                           <gating:coordinate data-type:value="316084.3721340657" />
                           <gating:coordinate data-type:value="61943.6562962963" />
                         </gating:vertex>
                         <gating:vertex>
                           <gating:coordinate data-type:value="408274.393947856" />
                           <gating:coordinate data-type:value="56603.6859259259" />
                         </gating:vertex>
                         <gating:vertex>
                           <gating:coordinate data-type:value="491245.4135802674" />
                           <gating:coordinate data-type:value="72623.597037037" />
                         </gating:vertex>
                         <gating:vertex>
                           <gating:coordinate data-type:value="546559.4266685415" />
                           <gating:coordinate data-type:value="110003.3896296296" />
                         </gating:vertex>
                         <gating:vertex>
                           <gating:coordinate data-type:value="601873.4397568157" />
                           <gating:coordinate data-type:value="158063.122962963" />
                         </gating:vertex>
                         <gating:vertex>
                           <gating:coordinate data-type:value="666406.455026469" />
                           <gating:coordinate data-type:value="190102.9451851852" />
                         </gating:vertex>
                         <gating:vertex>
                           <gating:coordinate data-type:value="730939.4702961221" />
                           <gating:coordinate data-type:value="227482.7377777778" />
                         </gating:vertex>
                         <gating:vertex>
                           <gating:coordinate data-type:value="777034.4812030174" />
                           <gating:coordinate data-type:value="275542.4711111111" />
                         </gating:vertex>
                         <gating:vertex>
                           <gating:coordinate data-type:value="827738.993200602" />
                           <gating:coordinate data-type:value="328942.1748148148" />
                         </gating:vertex>
                         <gating:vertex>
                           <gating:coordinate data-type:value="850786.4986540497" />
                           <gating:coordinate data-type:value="403701.76" />
                         </gating:vertex>
                         <gating:vertex>
                           <gating:coordinate data-type:value="860005.5008354287" />
                           <gating:coordinate data-type:value="499821.2266666667" />
                         </gating:vertex>
                         <gating:vertex>
                           <gating:coordinate data-type:value="804691.4877471544" />
                           <gating:coordinate data-type:value="542540.9896296297" />
                         </gating:vertex>
                         <gating:vertex>
                           <gating:coordinate data-type:value="712501.4659333641" />
                           <gating:coordinate data-type:value="542540.9896296297" />
                         </gating:vertex>
                         <gating:vertex>
                           <gating:coordinate data-type:value="638749.4484823319" />
                           <gating:coordinate data-type:value="515841.1377777777" />
                         </gating:vertex>
                         <gating:vertex>
                           <gating:coordinate data-type:value="564997.4310312996" />
                           <gating:coordinate data-type:value="499821.2266666667" />
                         </gating:vertex>
                         <gating:vertex>
                           <gating:coordinate data-type:value="491245.4135802674" />
                           <gating:coordinate data-type:value="473121.3748148149" />
                         </gating:vertex>
                         <gating:vertex>
                           <gating:coordinate data-type:value="445150.4026733722" />
                           <gating:coordinate data-type:value="419721.6711111111" />
                         </gating:vertex>
                         <gating:vertex>
                           <gating:coordinate data-type:value="399055.391766477" />
                           <gating:coordinate data-type:value="360981.997037037" />
                         </gating:vertex>
                         <gating:vertex>
                           <gating:coordinate data-type:value="352960.3808595819" />
                           <gating:coordinate data-type:value="312922.2637037037" />
                         </gating:vertex>
                         <gating:vertex>
                           <gating:coordinate data-type:value="297646.3677713076" />
                           <gating:coordinate data-type:value="259522.5600000001" />
                         </gating:vertex>
                         <gating:vertex>
                           <gating:coordinate data-type:value="246941.8557737229" />
                           <gating:coordinate data-type:value="222142.7674074074" />
                         </gating:vertex>
                         <gating:vertex>
                           <gating:coordinate data-type:value="200846.8448668278" />
                           <gating:coordinate data-type:value="168743.0637037037" />
                         </gating:vertex>
                       </gating:PolygonGate>
                     </Gate>
                   </Population>
                 </Subpopulations>
               </Population>
             </Subpopulations>
           </Population>
         </Subpopulations>
       </SampleNode>
     </Sample>
     <Sample>
       <DataSet uri="file:/Users/Etienne/Desktop/180903_cell%20cycle%20R1%20R2%20R4%20SA%20SE/Cell%20cycle%20mutants%20et%20R1%20R2%20R4_mCherry%20SA%2057h_SA_tube.fcs"  sampleID="31" />
       <Transformations>
         <transforms:linear transforms:minRange="0.0030474041"  transforms:maxRange="63"  gain="0.0010158014" >
           <data-type:parameter data-type:name="Time" />
         </transforms:linear>
         <transforms:linear transforms:minRange="-128159.2888888889"  transforms:maxRange="1153433.6"  gain="1" >
           <data-type:parameter data-type:name="FSC-A" />
         </transforms:linear>
         <transforms:linear transforms:minRange="0"  transforms:maxRange="1048"  gain="1" >
           <data-type:parameter data-type:name="SSC-A" />
         </transforms:linear>
         <transforms:biex transforms:length="256"  transforms:maxRange="1048576.0000491964"  transforms:neg="0"  transforms:width="-1000"  transforms:pos="5.0205999133" >
           <data-type:parameter data-type:name="BL1-A" />
         </transforms:biex>
         <transforms:biex transforms:length="256"  transforms:maxRange="1048576.0000491964"  transforms:neg="0"  transforms:width="-1000"  transforms:pos="5.0205999133" >
           <data-type:parameter data-type:name="YL2-A" />
         </transforms:biex>
         <transforms:linear transforms:minRange="-140975.2177777778"  transforms:maxRange="1268776.9600000002"  gain="1" >
           <data-type:parameter data-type:name="FSC-H" />
         </transforms:linear>
         <transforms:linear transforms:minRange="-302.0268997983"  transforms:maxRange="3020.2689979831"  gain="1" >
           <data-type:parameter data-type:name="SSC-H" />
         </transforms:linear>
         <transforms:linear transforms:minRange="-15799.7063955796"  transforms:maxRange="1155013.570639558"  gain="1" >
           <data-type:parameter data-type:name="BL1-H" />
         </transforms:linear>
         <transforms:biex transforms:length="256"  transforms:maxRange="1048576.0000491964"  transforms:neg="0"  transforms:width="-1000"  transforms:pos="5.0205999133" >
           <data-type:parameter data-type:name="YL2-H" />
         </transforms:biex>
         <transforms:linear transforms:minRange="0"  transforms:maxRange="1048576"  gain="1" >
           <data-type:parameter data-type:name="FSC-W" />
         </transforms:linear>
         <transforms:linear transforms:minRange="0"  transforms:maxRange="1048576"  gain="1" >
           <data-type:parameter data-type:name="SSC-W" />
         </transforms:linear>
         <transforms:biex transforms:length="256"  transforms:maxRange="1048576.0000491964"  transforms:neg="0"  transforms:width="-1000"  transforms:pos="5.0205999133" >
           <data-type:parameter data-type:name="BL1-W" />
         </transforms:biex>
         <transforms:biex transforms:length="256"  transforms:maxRange="1048576.0000491964"  transforms:neg="0"  transforms:width="-1000"  transforms:pos="5.0205999133" >
           <data-type:parameter data-type:name="YL2-W" />
         </transforms:biex>
       </Transformations>
       <Keywords>
         <Keyword name="$ENDANALYSIS"  value="000000000000" />
         <Keyword name="$BEGINANALYSIS"  value="000000000000" />
         <Keyword name="$ENDSTEXT"  value="000000000000" />
         <Keyword name="$BEGINSTEXT"  value="000000000000" />
         <Keyword name="$NEXTDATA"  value="000000000000" />
         <Keyword name="$ENDDATA"  value="000005241991" />
         <Keyword name="$BEGINDATA"  value="000000008192" />
         <Keyword name="$WELLID"  value="A4" />
         <Keyword name="$VOL"  value="105000" />
         <Keyword name="$TOT"  value="100650" />
         <Keyword name="$TIMESTEP"  value="0.001" />
         <Keyword name="$SYS"  value="OPTIXE2 Microsoft Windows 7 Professional " />
         <Keyword name="$SRC"  value="NA" />
         <Keyword name="$SPILLOVER"  value="6,BL1-A,YL2-A,BL1-H,YL2-H,BL1-W,YL2-W,1.000000,0.000000,0.000000,0.000000,0.000000,0.000000,0.000000,1.000000,0.000000,0.000000,0.000000,0.000000,0.000000,0.000000,1.000000,0.000000,0.000000,0.000000,0.000000,0.000000,0.000000,1.000000,0.000000,0.000000,0.000000,0.000000,0.000000,0.000000,1.000000,0.000000,0.000000,0.000000,0.000000,0.000000,0.000000,1.000000" />
         <Keyword name="$SMNO"  value="SA" />
         <Keyword name="$PROJ"  value="mCherry SA 57h" />
         <Keyword name="$PLATENAME"  value="Cell cycle mutants et R1 R2 R4" />
         <Keyword name="$PLATEID"  value="mCherry R1 R4" />
         <Keyword name="$PAR"  value="13" />
         <Keyword name="$P9V"  value="430" />
         <Keyword name="$P9S"  value="YL2-H" />
         <Keyword name="$P9R"  value="1048576" />
         <Keyword name="$P9N"  value="YL2-H" />
         <Keyword name="$P9L"  value="561" />
         <Keyword name="$P9F"  value="620_15" />
         <Keyword name="$P9E"  value="0,0" />
         <Keyword name="$P9B"  value="32" />
         <Keyword name="$P8V"  value="420" />
         <Keyword name="$P8S"  value="BL1-H" />
         <Keyword name="$P8R"  value="1048576" />
         <Keyword name="$P8N"  value="BL1-H" />
         <Keyword name="$P8L"  value="488" />
         <Keyword name="$P8F"  value="530_30" />
         <Keyword name="$P8E"  value="0,0" />
         <Keyword name="$P8B"  value="32" />
         <Keyword name="$P7V"  value="160" />
         <Keyword name="$P7S"  value="SSC-H" />
         <Keyword name="$P7R"  value="1048576" />
         <Keyword name="$P7N"  value="SSC-H" />
         <Keyword name="$P7L"  value="488" />
         <Keyword name="$P7F"  value="488_10" />
         <Keyword name="$P7E"  value="0,0" />
         <Keyword name="$P7B"  value="32" />
         <Keyword name="$P6V"  value="260" />
         <Keyword name="$P6S"  value="FSC-H" />
         <Keyword name="$P6R"  value="1048576" />
         <Keyword name="$P6N"  value="FSC-H" />
         <Keyword name="$P6L"  value="488" />
         <Keyword name="$P6F"  value="NA" />
         <Keyword name="$P6E"  value="0,0" />
         <Keyword name="$P6B"  value="32" />
         <Keyword name="$P5V"  value="430" />
         <Keyword name="$P5S"  value="YL2-A" />
         <Keyword name="$P5R"  value="1048576" />
         <Keyword name="$P5N"  value="YL2-A" />
         <Keyword name="$P5L"  value="561" />
         <Keyword name="$P5F"  value="620_15" />
         <Keyword name="$P5E"  value="0,0" />
         <Keyword name="$P5B"  value="32" />
         <Keyword name="$P4V"  value="420" />
         <Keyword name="$P4S"  value="BL1-A" />
         <Keyword name="$P4R"  value="1048576" />
         <Keyword name="$P4N"  value="BL1-A" />
         <Keyword name="$P4L"  value="488" />
         <Keyword name="$P4F"  value="530_30" />
         <Keyword name="$P4E"  value="0,0" />
         <Keyword name="$P4B"  value="32" />
         <Keyword name="$P3V"  value="160" />
         <Keyword name="$P3S"  value="SSC-A" />
         <Keyword name="$P3R"  value="1048576" />
         <Keyword name="$P3N"  value="SSC-A" />
         <Keyword name="$P3L"  value="488" />
         <Keyword name="$P3F"  value="488_10" />
         <Keyword name="$P3E"  value="0,0" />
         <Keyword name="$P3B"  value="32" />
         <Keyword name="$P2V"  value="260" />
         <Keyword name="$P2S"  value="FSC-A" />
         <Keyword name="$P2R"  value="1048576" />
         <Keyword name="$P2N"  value="FSC-A" />
         <Keyword name="$P2L"  value="488" />
         <Keyword name="$P2F"  value="NA" />
         <Keyword name="$P2E"  value="0,0" />
         <Keyword name="$P2B"  value="32" />
         <Keyword name="$P1V"  value="NA" />
         <Keyword name="$P1S"  value="Time" />
         <Keyword name="$P1R"  value="67108864" />
         <Keyword name="$P1N"  value="Time" />
         <Keyword name="$P1L"  value="NA" />
         <Keyword name="$P1F"  value="NA" />
         <Keyword name="$P1E"  value="0,0" />
         <Keyword name="$P1B"  value="32" />
         <Keyword name="$P13V"  value="430" />
         <Keyword name="$P13S"  value="YL2-W" />
         <Keyword name="$P13R"  value="1024" />
         <Keyword name="$P13N"  value="YL2-W" />
         <Keyword name="$P13L"  value="561" />
         <Keyword name="$P13F"  value="620_15" />
         <Keyword name="$P13E"  value="0,0" />
         <Keyword name="$P13B"  value="32" />
         <Keyword name="$P12V"  value="420" />
         <Keyword name="$P12S"  value="BL1-W" />
         <Keyword name="$P12R"  value="1024" />
         <Keyword name="$P12N"  value="BL1-W" />
         <Keyword name="$P12L"  value="488" />
         <Keyword name="$P12F"  value="530_30" />
         <Keyword name="$P12E"  value="0,0" />
         <Keyword name="$P12B"  value="32" />
         <Keyword name="$P11V"  value="160" />
         <Keyword name="$P11S"  value="SSC-W" />
         <Keyword name="$P11R"  value="1024" />
         <Keyword name="$P11N"  value="SSC-W" />
         <Keyword name="$P11L"  value="488" />
         <Keyword name="$P11F"  value="488_10" />
         <Keyword name="$P11E"  value="0,0" />
         <Keyword name="$P11B"  value="32" />
         <Keyword name="$P10V"  value="260" />
         <Keyword name="$P10S"  value="FSC-W" />
         <Keyword name="$P10R"  value="1024" />
         <Keyword name="$P10N"  value="FSC-W" />
         <Keyword name="$P10L"  value="488" />
         <Keyword name="$P10F"  value="NA" />
         <Keyword name="$P10E"  value="0,0" />
         <Keyword name="$P10B"  value="32" />
         <Keyword name="$ORIGINALITY"  value="NonDataModified" />
         <Keyword name="$OP"  value="PFIUH PFIUH" />
         <Keyword name="$MODE"  value="L" />
         <Keyword name="$LOST"  value="0" />
         <Keyword name="$LAST_MODIFIER"  value="utilisateurs" />
         <Keyword name="$LAST_MODIFIED"  value="03-Sep-2018 20:44:19" />
         <Keyword name="$INST"  value="NA" />
         <Keyword name="$FIL"  value="tube.fcs" />
         <Keyword name="$EXP"  value="NA" />
         <Keyword name="$ETIM"  value="19:06:11" />
         <Keyword name="$DATE"  value="03-Sep-2018" />
         <Keyword name="$DATATYPE"  value="F" />
         <Keyword name="$CYTSN"  value="2AFC218231017" />
         <Keyword name="$CYT"  value="4486521 Attune NxT Acoustic Focusing Cytometer (Lasers: BRVY)" />
         <Keyword name="$COM"  value="NA" />
         <Keyword name="$CELLS"  value="NA" />
         <Keyword name="$BYTEORD"  value="1,2,3,4" />
         <Keyword name="$BTIM"  value="19:05:08" />
         <Keyword name="#WINEXT"  value="0" />
         <Keyword name="#WIDTHTHRESHOLD"  value="1000" />
         <Keyword name="#TR1"  value="OR_FSC,25000" />
         <Keyword name="#PTRESULT"  value="Pass" />
         <Keyword name="#PTDATE"  value="10-Jul-2018" />
         <Keyword name="#P1Target"  value="NA" />
         <Keyword name="#P1Label"  value="NA" />
         <Keyword name="#LASERCONFIG"  value="BRVY" />
         <Keyword name="#LASER4DELAY"  value="331" />
         <Keyword name="#LASER4COLOR"  value="Yellow" />
         <Keyword name="#LASER4ASF"  value="1.11" />
         <Keyword name="#LASER3DELAY"  value="713" />
         <Keyword name="#LASER3COLOR"  value="Violet" />
         <Keyword name="#LASER3ASF"  value="1.10" />
         <Keyword name="#LASER2DELAY"  value="1513" />
         <Keyword name="#LASER2COLOR"  value="Red" />
         <Keyword name="#LASER2ASF"  value="1.03" />
         <Keyword name="#LASER1DELAY"  value="1100" />
         <Keyword name="#LASER1COLOR"  value="Blue" />
         <Keyword name="#LASER1ASF"  value="1.16" />
         <Keyword name="#FLOWRATE"  value="100" />
         <Keyword name="FJ_FCS_VERSION"  value="3.1" />
       </Keywords>
       <SampleNode name="tube.fcs"  annotation=""  owningGroup=""  expanded="1"  sortPriority="10"  count="100650"  sampleID="31" >
         <Graph smoothing="0"  backColor="#ffffff"  foreColor="#000000"  type="Pseudocolor"  fast="1" >
           <Axis dimension="x"  name="FSC-A"  label=""  auto="auto" />
           <Axis dimension="y"  name="SSC-A"  label=""  auto="auto" />
           <GraphSettings level="5%"  smoothingHighResolution="1"  contourHighResolution="1"  histogramSmoothingCount="0"  graphResolution="256"  showOutliers="0"  drawLargeDots="0"  dotsToDraw="8000"  tint="le.chartfill.tinted.40"  lineWeight="le.lineweight.normal"  lineStyle="le.linestyle.solid" />
           <GraphEnvironment showGrid="0"  showAxes="tnlTNL"  showGates="1"  showFreqOnPlots="1"  showGateNameOnPlots="1"  showMedians="0"  showUncomped="0"  addEventParam="0"  lastYAxisName="" >
             <TextTraits font="SansSerif"  size="11"  name="Labels"  style="plain"  color="#000000"  background="#00ffffff"  just="left" />
             <TextTraits font="SansSerif"  size="11"  name="LayoutGates"  style="plain"  color="#000000"  background="#00ffffff"  just="left" />
             <TextTraits font="SansSerif"  size="9"  name="Numbers"  style="plain"  color="#000000"  background="#00ffffff"  just="left" />
             <TextTraits font="SansSerif"  size="9"  name="Legend"  style="plain"  color="#000000"  background="#00ffffff"  just="left" />
             <WindowPosition x="0"  y="0"  width="0"  height="194"  displayed="0"  panelState="" />
           </GraphEnvironment>
         </Graph>
         <Subpopulations>
           <Population name="All"  annotation=""  owningGroup="H2AS129A"  expanded="1"  sortPriority="10"  count="100573" >
             <Graph smoothing="0"  backColor="#ffffff"  foreColor="#000000"  heatMapStatParameter="BL1-A"  type="Pseudocolor"  fast="1" >
               <Axis dimension="x"  name="FSC-H"  label=""  auto="auto" />
               <Axis dimension="y"  name="FSC-A"  label=""  auto="auto" />
               <GraphSettings level="5%"  smoothingHighResolution="1"  contourHighResolution="1"  histogramSmoothingCount="0"  graphResolution="256"  showOutliers="0"  drawLargeDots="0"  dotsToDraw="8000"  tint="le.chartfill.tinted.40"  lineWeight="le.lineweight.normal"  lineStyle="le.linestyle.solid" />
               <GraphEnvironment showGrid="0"  showAxes="tnlTNL"  showGates="1"  showFreqOnPlots="1"  showGateNameOnPlots="1"  showMedians="0"  showUncomped="0"  addEventParam="0"  lastYAxisName="" >
                 <TextTraits font="SansSerif"  size="11"  name="Labels"  style="plain"  color="#000000"  background="#00ffffff"  just="left" />
                 <TextTraits font="SansSerif"  size="11"  name="LayoutGates"  style="plain"  color="#000000"  background="#00ffffff"  just="left" />
                 <TextTraits font="SansSerif"  size="9"  name="Numbers"  style="plain"  color="#000000"  background="#00ffffff"  just="left" />
                 <TextTraits font="SansSerif"  size="9"  name="Legend"  style="plain"  color="#000000"  background="#00ffffff"  just="left" />
                 <WindowPosition x="620"  y="23"  width="390"  height="816"  displayed="1"  panelState="---" />
               </GraphEnvironment>
             </Graph>
             <Gate gating:id="ID1921623959" >
               <gating:PolygonGate eventsInside="1"  annoOffsetX="0"  annoOffsetY="0"  tint="#000000"  isTinted="0"  lineWeight="Normal"  userDefined="1"  quadId="-1"  gateResolution="256" >
                 <gating:dimension>
                   <data-type:fcs-dimension data-type:name="FSC-H" />
                 </gating:dimension>
                 <gating:dimension>
                   <data-type:fcs-dimension data-type:name="SSC-H" />
                 </gating:dimension>
                 <gating:vertex>
                   <gating:coordinate data-type:value="36631.3558005249" />
                   <gating:coordinate data-type:value="843.1584286036" />
                 </gating:vertex>
                 <gating:vertex>
                   <gating:coordinate data-type:value="-24420.9038670166" />
                   <gating:coordinate data-type:value="289.44244564" />
                 </gating:vertex>
                 <gating:vertex>
                   <gating:coordinate data-type:value="14430.5341032371" />
                   <gating:coordinate data-type:value="-125.8445415826" />
                 </gating:vertex>
                 <gating:vertex>
                   <gating:coordinate data-type:value="624953.1307786527" />
                   <gating:coordinate data-type:value="25.1689083165" />
                 </gating:vertex>
                 <gating:vertex>
                   <gating:coordinate data-type:value="1224375.3166054245" />
                   <gating:coordinate data-type:value="1057.0941492941" />
                 </gating:vertex>
                 <gating:vertex>
                   <gating:coordinate data-type:value="1229925.5220297463" />
                   <gating:coordinate data-type:value="2894.4244564005" />
                 </gating:vertex>
                 <gating:vertex>
                   <gating:coordinate data-type:value="147635.4642869641" />
                   <gating:coordinate data-type:value="2919.593364717" />
                 </gating:vertex>
               </gating:PolygonGate>
             </Gate>
             <Subpopulations>
               <Population name="Single Cells"  annotation=""  owningGroup="H2AS129A"  expanded="1"  sortPriority="10"  count="99047" >
                 <Graph smoothing="0"  backColor="#ffffff"  foreColor="#000000"  heatMapStatParameter="BL1-A"  type="Pseudocolor"  fast="1" >
                   <Axis dimension="x"  name="BL1-H"  label=""  auto="auto" />
                   <Axis dimension="y"  name="FSC-H"  label=""  auto="auto" />
                   <GraphSettings level="5%"  smoothingHighResolution="1"  contourHighResolution="1"  histogramSmoothingCount="0"  graphResolution="256"  showOutliers="0"  drawLargeDots="0"  dotsToDraw="8000"  tint="le.chartfill.tinted.40"  lineWeight="le.lineweight.normal"  lineStyle="le.linestyle.solid" />
                   <GraphEnvironment showGrid="0"  showAxes="tnlTNL"  showGates="1"  showFreqOnPlots="1"  showGateNameOnPlots="1"  showMedians="0"  showUncomped="0"  addEventParam="0"  lastYAxisName="" >
                     <TextTraits font="SansSerif"  size="11"  name="Labels"  style="plain"  color="#000000"  background="#00ffffff"  just="left" />
                     <TextTraits font="SansSerif"  size="11"  name="LayoutGates"  style="plain"  color="#000000"  background="#00ffffff"  just="left" />
                     <TextTraits font="SansSerif"  size="9"  name="Numbers"  style="plain"  color="#000000"  background="#00ffffff"  just="left" />
                     <TextTraits font="SansSerif"  size="9"  name="Legend"  style="plain"  color="#000000"  background="#00ffffff"  just="left" />
                     <WindowPosition x="936"  y="23"  width="390"  height="816"  displayed="0"  panelState="---" />
                   </GraphEnvironment>
                 </Graph>
                 <Gate gating:id="ID847839299"  gating:parent_id="ID1921623959" >
                   <gating:PolygonGate eventsInside="1"  annoOffsetX="0"  annoOffsetY="0"  tint="#000000"  isTinted="0"  lineWeight="Normal"  userDefined="1"  quadId="-1"  gateResolution="256" >
                     <gating:dimension>
                       <data-type:fcs-dimension data-type:name="FSC-H" />
                     </gating:dimension>
                     <gating:dimension>
                       <data-type:fcs-dimension data-type:name="FSC-A" />
                     </gating:dimension>
                     <gating:vertex>
                       <gating:coordinate data-type:value="-18870.6984426947" />
                       <gating:coordinate data-type:value="32039.8222222222" />
                     </gating:vertex>
                     <gating:vertex>
                       <gating:coordinate data-type:value="81032.9991951006" />
                       <gating:coordinate data-type:value="-35923.437037037" />
                     </gating:vertex>
                     <gating:vertex>
                       <gating:coordinate data-type:value="957965.4562379705" />
                       <gating:coordinate data-type:value="1070906.7851851853" />
                     </gating:vertex>
                     <gating:vertex>
                       <gating:coordinate data-type:value="791459.2935083115" />
                       <gating:coordinate data-type:value="1134015.525925926" />
                     </gating:vertex>
                   </gating:PolygonGate>
                 </Gate>
                 <Subpopulations>
                   <Population name="BL1-H, FSC-H subset"  annotation=""  owningGroup="H2AS129A"  expanded="1"  sortPriority="10"  count="79949" >
                     <Graph smoothing="13"  backColor="#ffffff"  foreColor="#000000"  heatMapStatParameter="BL1-A"  type="Histogram"  fast="1" >
                       <Axis dimension="x"  name="BL1-H"  label=""  auto="auto" />
                       <Axis dimension="y"  name=""  label=""  auto="auto" />
                       <GraphSettings level="5%"  smoothingHighResolution="1"  contourHighResolution="1"  histogramSmoothingCount="0"  graphResolution="256"  showOutliers="0"  drawLargeDots="0"  dotsToDraw="8000"  tint="le.chartfill.tinted.40"  lineWeight="le.lineweight.normal"  lineStyle="le.linestyle.solid" />
                       <GraphEnvironment showGrid="0"  showAxes="tnlTNL"  showGates="1"  showFreqOnPlots="1"  showGateNameOnPlots="1"  showMedians="0"  showUncomped="0"  addEventParam="0"  lastYAxisName="" >
                         <TextTraits font="SansSerif"  size="11"  name="Labels"  style="plain"  color="#000000"  background="#00ffffff"  just="left" />
                         <TextTraits font="SansSerif"  size="11"  name="LayoutGates"  style="plain"  color="#000000"  background="#00ffffff"  just="left" />
                         <TextTraits font="SansSerif"  size="9"  name="Numbers"  style="plain"  color="#000000"  background="#00ffffff"  just="left" />
                         <TextTraits font="SansSerif"  size="9"  name="Legend"  style="plain"  color="#000000"  background="#00ffffff"  just="left" />
                         <WindowPosition x="936"  y="23"  width="390"  height="816"  displayed="0"  panelState="---" />
                       </GraphEnvironment>
                     </Graph>
                     <Gate gating:id="ID890871931"  gating:parent_id="ID847839299" >
                       <gating:PolygonGate eventsInside="1"  annoOffsetX="0"  annoOffsetY="0"  tint="#000000"  isTinted="0"  lineWeight="Normal"  userDefined="1"  quadId="-1"  gateResolution="256" >
                         <gating:dimension>
                           <data-type:fcs-dimension data-type:name="BL1-H" />
                         </gating:dimension>
                         <gating:dimension>
                           <data-type:fcs-dimension data-type:name="FSC-H" />
                         </gating:dimension>
                         <gating:vertex>
                           <gating:coordinate data-type:value="191627.8426854487" />
                           <gating:coordinate data-type:value="152723.1525925926" />
                         </gating:vertex>
                         <gating:vertex>
                           <gating:coordinate data-type:value="182408.8405040697" />
                           <gating:coordinate data-type:value="72623.597037037" />
                         </gating:vertex>
                         <gating:vertex>
                           <gating:coordinate data-type:value="246941.8557737229" />
                           <gating:coordinate data-type:value="35243.8044444444" />
                         </gating:vertex>
                         <gating:vertex>
                           <gating:coordinate data-type:value="316084.3721340657" />
                           <gating:coordinate data-type:value="61943.6562962963" />
                         </gating:vertex>
                         <gating:vertex>
                           <gating:coordinate data-type:value="408274.393947856" />
                           <gating:coordinate data-type:value="56603.6859259259" />
                         </gating:vertex>
                         <gating:vertex>
                           <gating:coordinate data-type:value="491245.4135802674" />
                           <gating:coordinate data-type:value="72623.597037037" />
                         </gating:vertex>
                         <gating:vertex>
                           <gating:coordinate data-type:value="546559.4266685415" />
                           <gating:coordinate data-type:value="110003.3896296296" />
                         </gating:vertex>
                         <gating:vertex>
                           <gating:coordinate data-type:value="601873.4397568157" />
                           <gating:coordinate data-type:value="158063.122962963" />
                         </gating:vertex>
                         <gating:vertex>
                           <gating:coordinate data-type:value="666406.455026469" />
                           <gating:coordinate data-type:value="190102.9451851852" />
                         </gating:vertex>
                         <gating:vertex>
                           <gating:coordinate data-type:value="730939.4702961221" />
                           <gating:coordinate data-type:value="227482.7377777778" />
                         </gating:vertex>
                         <gating:vertex>
                           <gating:coordinate data-type:value="777034.4812030174" />
                           <gating:coordinate data-type:value="275542.4711111111" />
                         </gating:vertex>
                         <gating:vertex>
                           <gating:coordinate data-type:value="827738.993200602" />
                           <gating:coordinate data-type:value="328942.1748148148" />
                         </gating:vertex>
                         <gating:vertex>
                           <gating:coordinate data-type:value="850786.4986540497" />
                           <gating:coordinate data-type:value="403701.76" />
                         </gating:vertex>
                         <gating:vertex>
                           <gating:coordinate data-type:value="860005.5008354287" />
                           <gating:coordinate data-type:value="499821.2266666667" />
                         </gating:vertex>
                         <gating:vertex>
                           <gating:coordinate data-type:value="804691.4877471544" />
                           <gating:coordinate data-type:value="542540.9896296297" />
                         </gating:vertex>
                         <gating:vertex>
                           <gating:coordinate data-type:value="712501.4659333641" />
                           <gating:coordinate data-type:value="542540.9896296297" />
                         </gating:vertex>
                         <gating:vertex>
                           <gating:coordinate data-type:value="638749.4484823319" />
                           <gating:coordinate data-type:value="515841.1377777777" />
                         </gating:vertex>
                         <gating:vertex>
                           <gating:coordinate data-type:value="564997.4310312996" />
                           <gating:coordinate data-type:value="499821.2266666667" />
                         </gating:vertex>
                         <gating:vertex>
                           <gating:coordinate data-type:value="491245.4135802674" />
                           <gating:coordinate data-type:value="473121.3748148149" />
                         </gating:vertex>
                         <gating:vertex>
                           <gating:coordinate data-type:value="445150.4026733722" />
                           <gating:coordinate data-type:value="419721.6711111111" />
                         </gating:vertex>
                         <gating:vertex>
                           <gating:coordinate data-type:value="399055.391766477" />
                           <gating:coordinate data-type:value="360981.997037037" />
                         </gating:vertex>
                         <gating:vertex>
                           <gating:coordinate data-type:value="352960.3808595819" />
                           <gating:coordinate data-type:value="312922.2637037037" />
                         </gating:vertex>
                         <gating:vertex>
                           <gating:coordinate data-type:value="297646.3677713076" />
                           <gating:coordinate data-type:value="259522.5600000001" />
                         </gating:vertex>
                         <gating:vertex>
                           <gating:coordinate data-type:value="246941.8557737229" />
                           <gating:coordinate data-type:value="222142.7674074074" />
                         </gating:vertex>
                         <gating:vertex>
                           <gating:coordinate data-type:value="200846.8448668278" />
                           <gating:coordinate data-type:value="168743.0637037037" />
                         </gating:vertex>
                       </gating:PolygonGate>
                     </Gate>
                   </Population>
                 </Subpopulations>
               </Population>
             </Subpopulations>
           </Population>
         </Subpopulations>
       </SampleNode>
     </Sample>
     <Sample>
       <DataSet uri="file:/Users/Etienne/Desktop/180903_cell%20cycle%20R1%20R2%20R4%20SA%20SE/Cell%20cycle%20mutants%20et%20R1%20R2%20R4_mCherry%20SA%2057h_R2_tube(4).fcs"  sampleID="10" />
       <Transformations>
         <transforms:linear transforms:minRange="0.1094305092"  transforms:maxRange="19"  gain="0.001022715" >
           <data-type:parameter data-type:name="Time" />
         </transforms:linear>
         <transforms:linear transforms:minRange="-128159.2888888889"  transforms:maxRange="1153433.6"  gain="1" >
           <data-type:parameter data-type:name="FSC-A" />
         </transforms:linear>
         <transforms:linear transforms:minRange="0"  transforms:maxRange="1048"  gain="1" >
           <data-type:parameter data-type:name="SSC-A" />
         </transforms:linear>
         <transforms:biex transforms:length="256"  transforms:maxRange="1048576.0000491964"  transforms:neg="0"  transforms:width="-1000"  transforms:pos="5.0205999133" >
           <data-type:parameter data-type:name="BL1-A" />
         </transforms:biex>
         <transforms:biex transforms:length="256"  transforms:maxRange="1048576.0000491964"  transforms:neg="0"  transforms:width="-1000"  transforms:pos="5.0205999133" >
           <data-type:parameter data-type:name="YL2-A" />
         </transforms:biex>
         <transforms:linear transforms:minRange="-140975.2177777778"  transforms:maxRange="1268776.9600000002"  gain="1" >
           <data-type:parameter data-type:name="FSC-H" />
         </transforms:linear>
         <transforms:linear transforms:minRange="-302.0268997983"  transforms:maxRange="3020.2689979831"  gain="1" >
           <data-type:parameter data-type:name="SSC-H" />
         </transforms:linear>
         <transforms:linear transforms:minRange="-15799.7063955796"  transforms:maxRange="1155013.570639558"  gain="1" >
           <data-type:parameter data-type:name="BL1-H" />
         </transforms:linear>
         <transforms:biex transforms:length="256"  transforms:maxRange="1048576.0000491964"  transforms:neg="0"  transforms:width="-1000"  transforms:pos="5.0205999133" >
           <data-type:parameter data-type:name="YL2-H" />
         </transforms:biex>
         <transforms:linear transforms:minRange="0"  transforms:maxRange="1048576"  gain="1" >
           <data-type:parameter data-type:name="FSC-W" />
         </transforms:linear>
         <transforms:linear transforms:minRange="0"  transforms:maxRange="1048576"  gain="1" >
           <data-type:parameter data-type:name="SSC-W" />
         </transforms:linear>
         <transforms:biex transforms:length="256"  transforms:maxRange="1048576.0000491964"  transforms:neg="0"  transforms:width="-1000"  transforms:pos="5.0205999133" >
           <data-type:parameter data-type:name="BL1-W" />
         </transforms:biex>
         <transforms:biex transforms:length="256"  transforms:maxRange="1048576.0000491964"  transforms:neg="0"  transforms:width="-1000"  transforms:pos="5.0205999133" >
           <data-type:parameter data-type:name="YL2-W" />
         </transforms:biex>
       </Transformations>
       <Keywords>
         <Keyword name="$ENDANALYSIS"  value="000000000000" />
         <Keyword name="$BEGINANALYSIS"  value="000000000000" />
         <Keyword name="$ENDSTEXT"  value="000000000000" />
         <Keyword name="$BEGINSTEXT"  value="000000000000" />
         <Keyword name="$NEXTDATA"  value="000000000000" />
         <Keyword name="$ENDDATA"  value="000005220827" />
         <Keyword name="$BEGINDATA"  value="000000008192" />
         <Keyword name="$WELLID"  value="E2" />
         <Keyword name="$VOL"  value="32000" />
         <Keyword name="$TOT"  value="100243" />
         <Keyword name="$TIMESTEP"  value="0.001" />
         <Keyword name="$SYS"  value="OPTIXE2 Microsoft Windows 7 Professional " />
         <Keyword name="$SRC"  value="NA" />
         <Keyword name="$SPILLOVER"  value="6,BL1-A,YL2-A,BL1-H,YL2-H,BL1-W,YL2-W,1.000000,0.000000,0.000000,0.000000,0.000000,0.000000,0.000000,1.000000,0.000000,0.000000,0.000000,0.000000,0.000000,0.000000,1.000000,0.000000,0.000000,0.000000,0.000000,0.000000,0.000000,1.000000,0.000000,0.000000,0.000000,0.000000,0.000000,0.000000,1.000000,0.000000,0.000000,0.000000,0.000000,0.000000,0.000000,1.000000" />
         <Keyword name="$SMNO"  value="R2" />
         <Keyword name="$PROJ"  value="mCherry SA 57h" />
         <Keyword name="$PLATENAME"  value="Cell cycle mutants et R1 R2 R4" />
         <Keyword name="$PLATEID"  value="mCherry R1 R4" />
         <Keyword name="$PAR"  value="13" />
         <Keyword name="$P9V"  value="430" />
         <Keyword name="$P9S"  value="YL2-H" />
         <Keyword name="$P9R"  value="1048576" />
         <Keyword name="$P9N"  value="YL2-H" />
         <Keyword name="$P9L"  value="561" />
         <Keyword name="$P9F"  value="620_15" />
         <Keyword name="$P9E"  value="0,0" />
         <Keyword name="$P9B"  value="32" />
         <Keyword name="$P8V"  value="420" />
         <Keyword name="$P8S"  value="BL1-H" />
         <Keyword name="$P8R"  value="1048576" />
         <Keyword name="$P8N"  value="BL1-H" />
         <Keyword name="$P8L"  value="488" />
         <Keyword name="$P8F"  value="530_30" />
         <Keyword name="$P8E"  value="0,0" />
         <Keyword name="$P8B"  value="32" />
         <Keyword name="$P7V"  value="160" />
         <Keyword name="$P7S"  value="SSC-H" />
         <Keyword name="$P7R"  value="1048576" />
         <Keyword name="$P7N"  value="SSC-H" />
         <Keyword name="$P7L"  value="488" />
         <Keyword name="$P7F"  value="488_10" />
         <Keyword name="$P7E"  value="0,0" />
         <Keyword name="$P7B"  value="32" />
         <Keyword name="$P6V"  value="260" />
         <Keyword name="$P6S"  value="FSC-H" />
         <Keyword name="$P6R"  value="1048576" />
         <Keyword name="$P6N"  value="FSC-H" />
         <Keyword name="$P6L"  value="488" />
         <Keyword name="$P6F"  value="NA" />
         <Keyword name="$P6E"  value="0,0" />
         <Keyword name="$P6B"  value="32" />
         <Keyword name="$P5V"  value="430" />
         <Keyword name="$P5S"  value="YL2-A" />
         <Keyword name="$P5R"  value="1048576" />
         <Keyword name="$P5N"  value="YL2-A" />
         <Keyword name="$P5L"  value="561" />
         <Keyword name="$P5F"  value="620_15" />
         <Keyword name="$P5E"  value="0,0" />
         <Keyword name="$P5B"  value="32" />
         <Keyword name="$P4V"  value="420" />
         <Keyword name="$P4S"  value="BL1-A" />
         <Keyword name="$P4R"  value="1048576" />
         <Keyword name="$P4N"  value="BL1-A" />
         <Keyword name="$P4L"  value="488" />
         <Keyword name="$P4F"  value="530_30" />
         <Keyword name="$P4E"  value="0,0" />
         <Keyword name="$P4B"  value="32" />
         <Keyword name="$P3V"  value="160" />
         <Keyword name="$P3S"  value="SSC-A" />
         <Keyword name="$P3R"  value="1048576" />
         <Keyword name="$P3N"  value="SSC-A" />
         <Keyword name="$P3L"  value="488" />
         <Keyword name="$P3F"  value="488_10" />
         <Keyword name="$P3E"  value="0,0" />
         <Keyword name="$P3B"  value="32" />
         <Keyword name="$P2V"  value="260" />
         <Keyword name="$P2S"  value="FSC-A" />
         <Keyword name="$P2R"  value="1048576" />
         <Keyword name="$P2N"  value="FSC-A" />
         <Keyword name="$P2L"  value="488" />
         <Keyword name="$P2F"  value="NA" />
         <Keyword name="$P2E"  value="0,0" />
         <Keyword name="$P2B"  value="32" />
         <Keyword name="$P1V"  value="NA" />
         <Keyword name="$P1S"  value="Time" />
         <Keyword name="$P1R"  value="67108864" />
         <Keyword name="$P1N"  value="Time" />
         <Keyword name="$P1L"  value="NA" />
         <Keyword name="$P1F"  value="NA" />
         <Keyword name="$P1E"  value="0,0" />
         <Keyword name="$P1B"  value="32" />
         <Keyword name="$P13V"  value="430" />
         <Keyword name="$P13S"  value="YL2-W" />
         <Keyword name="$P13R"  value="1024" />
         <Keyword name="$P13N"  value="YL2-W" />
         <Keyword name="$P13L"  value="561" />
         <Keyword name="$P13F"  value="620_15" />
         <Keyword name="$P13E"  value="0,0" />
         <Keyword name="$P13B"  value="32" />
         <Keyword name="$P12V"  value="420" />
         <Keyword name="$P12S"  value="BL1-W" />
         <Keyword name="$P12R"  value="1024" />
         <Keyword name="$P12N"  value="BL1-W" />
         <Keyword name="$P12L"  value="488" />
         <Keyword name="$P12F"  value="530_30" />
         <Keyword name="$P12E"  value="0,0" />
         <Keyword name="$P12B"  value="32" />
         <Keyword name="$P11V"  value="160" />
         <Keyword name="$P11S"  value="SSC-W" />
         <Keyword name="$P11R"  value="1024" />
         <Keyword name="$P11N"  value="SSC-W" />
         <Keyword name="$P11L"  value="488" />
         <Keyword name="$P11F"  value="488_10" />
         <Keyword name="$P11E"  value="0,0" />
         <Keyword name="$P11B"  value="32" />
         <Keyword name="$P10V"  value="260" />
         <Keyword name="$P10S"  value="FSC-W" />
         <Keyword name="$P10R"  value="1024" />
         <Keyword name="$P10N"  value="FSC-W" />
         <Keyword name="$P10L"  value="488" />
         <Keyword name="$P10F"  value="NA" />
         <Keyword name="$P10E"  value="0,0" />
         <Keyword name="$P10B"  value="32" />
         <Keyword name="$ORIGINALITY"  value="NonDataModified" />
         <Keyword name="$OP"  value="PFIUH PFIUH" />
         <Keyword name="$MODE"  value="L" />
         <Keyword name="$LOST"  value="0" />
         <Keyword name="$LAST_MODIFIER"  value="utilisateurs" />
         <Keyword name="$LAST_MODIFIED"  value="03-Sep-2018 20:44:19" />
         <Keyword name="$INST"  value="NA" />
         <Keyword name="$FIL"  value="tube(4).fcs" />
         <Keyword name="$EXP"  value="NA" />
         <Keyword name="$ETIM"  value="19:30:54" />
         <Keyword name="$DATE"  value="03-Sep-2018" />
         <Keyword name="$DATATYPE"  value="F" />
         <Keyword name="$CYTSN"  value="2AFC218231017" />
         <Keyword name="$CYT"  value="4486521 Attune NxT Acoustic Focusing Cytometer (Lasers: BRVY)" />
         <Keyword name="$COM"  value="NA" />
         <Keyword name="$CELLS"  value="NA" />
         <Keyword name="$BYTEORD"  value="1,2,3,4" />
         <Keyword name="$BTIM"  value="19:30:35" />
         <Keyword name="#WINEXT"  value="0" />
         <Keyword name="#WIDTHTHRESHOLD"  value="1000" />
         <Keyword name="#TR1"  value="OR_FSC,25000" />
         <Keyword name="#PTRESULT"  value="Pass" />
         <Keyword name="#PTDATE"  value="10-Jul-2018" />
         <Keyword name="#P1Target"  value="NA" />
         <Keyword name="#P1Label"  value="NA" />
         <Keyword name="#LASERCONFIG"  value="BRVY" />
         <Keyword name="#LASER4DELAY"  value="331" />
         <Keyword name="#LASER4COLOR"  value="Yellow" />
         <Keyword name="#LASER4ASF"  value="1.11" />
         <Keyword name="#LASER3DELAY"  value="713" />
         <Keyword name="#LASER3COLOR"  value="Violet" />
         <Keyword name="#LASER3ASF"  value="1.10" />
         <Keyword name="#LASER2DELAY"  value="1513" />
         <Keyword name="#LASER2COLOR"  value="Red" />
         <Keyword name="#LASER2ASF"  value="1.03" />
         <Keyword name="#LASER1DELAY"  value="1100" />
         <Keyword name="#LASER1COLOR"  value="Blue" />
         <Keyword name="#LASER1ASF"  value="1.16" />
         <Keyword name="#FLOWRATE"  value="100" />
         <Keyword name="FJ_FCS_VERSION"  value="3.1" />
       </Keywords>
       <SampleNode name="tube(4).fcs"  annotation=""  owningGroup=""  expanded="1"  sortPriority="10"  count="100243"  sampleID="10" >
         <Graph smoothing="0"  backColor="#ffffff"  foreColor="#000000"  type="Pseudocolor"  fast="1" >
           <Axis dimension="x"  name="FSC-A"  label=""  auto="auto" />
           <Axis dimension="y"  name="SSC-A"  label=""  auto="auto" />
           <GraphSettings level="5%"  smoothingHighResolution="1"  contourHighResolution="1"  histogramSmoothingCount="0"  graphResolution="256"  showOutliers="0"  drawLargeDots="0"  dotsToDraw="8000"  tint="le.chartfill.tinted.40"  lineWeight="le.lineweight.normal"  lineStyle="le.linestyle.solid" />
           <GraphEnvironment showGrid="0"  showAxes="tnlTNL"  showGates="1"  showFreqOnPlots="1"  showGateNameOnPlots="1"  showMedians="0"  showUncomped="0"  addEventParam="0"  lastYAxisName="" >
             <TextTraits font="SansSerif"  size="11"  name="Labels"  style="plain"  color="#000000"  background="#00ffffff"  just="left" />
             <TextTraits font="SansSerif"  size="11"  name="LayoutGates"  style="plain"  color="#000000"  background="#00ffffff"  just="left" />
             <TextTraits font="SansSerif"  size="9"  name="Numbers"  style="plain"  color="#000000"  background="#00ffffff"  just="left" />
             <TextTraits font="SansSerif"  size="9"  name="Legend"  style="plain"  color="#000000"  background="#00ffffff"  just="left" />
             <WindowPosition x="0"  y="0"  width="0"  height="194"  displayed="0"  panelState="" />
           </GraphEnvironment>
         </Graph>
         <Subpopulations>
           <Population name="All"  annotation=""  owningGroup="YEF1203"  expanded="1"  sortPriority="10"  count="100173" >
             <Graph smoothing="0"  backColor="#ffffff"  foreColor="#000000"  heatMapStatParameter="BL1-A"  type="Pseudocolor"  fast="1" >
               <Axis dimension="x"  name="FSC-H"  label=""  auto="auto" />
               <Axis dimension="y"  name="FSC-A"  label=""  auto="auto" />
               <GraphSettings level="5%"  smoothingHighResolution="1"  contourHighResolution="1"  histogramSmoothingCount="0"  graphResolution="256"  showOutliers="0"  drawLargeDots="0"  dotsToDraw="8000"  tint="le.chartfill.tinted.40"  lineWeight="le.lineweight.normal"  lineStyle="le.linestyle.solid" />
               <GraphEnvironment showGrid="0"  showAxes="tnlTNL"  showGates="1"  showFreqOnPlots="1"  showGateNameOnPlots="1"  showMedians="0"  showUncomped="0"  addEventParam="0"  lastYAxisName="" >
                 <TextTraits font="SansSerif"  size="11"  name="Labels"  style="plain"  color="#000000"  background="#00ffffff"  just="left" />
                 <TextTraits font="SansSerif"  size="11"  name="LayoutGates"  style="plain"  color="#000000"  background="#00ffffff"  just="left" />
                 <TextTraits font="SansSerif"  size="9"  name="Numbers"  style="plain"  color="#000000"  background="#00ffffff"  just="left" />
                 <TextTraits font="SansSerif"  size="9"  name="Legend"  style="plain"  color="#000000"  background="#00ffffff"  just="left" />
                 <WindowPosition x="620"  y="23"  width="390"  height="816"  displayed="1"  panelState="---" />
               </GraphEnvironment>
             </Graph>
             <Gate gating:id="ID1315737559" >
               <gating:PolygonGate eventsInside="1"  annoOffsetX="0"  annoOffsetY="0"  tint="#000000"  isTinted="0"  lineWeight="Normal"  userDefined="1"  quadId="-1"  gateResolution="256" >
                 <gating:dimension>
                   <data-type:fcs-dimension data-type:name="FSC-H" />
                 </gating:dimension>
                 <gating:dimension>
                   <data-type:fcs-dimension data-type:name="SSC-H" />
                 </gating:dimension>
                 <gating:vertex>
                   <gating:coordinate data-type:value="36631.3558005249" />
                   <gating:coordinate data-type:value="843.1584286036" />
                 </gating:vertex>
                 <gating:vertex>
                   <gating:coordinate data-type:value="-24420.9038670166" />
                   <gating:coordinate data-type:value="289.44244564" />
                 </gating:vertex>
                 <gating:vertex>
                   <gating:coordinate data-type:value="14430.5341032371" />
                   <gating:coordinate data-type:value="-125.8445415826" />
                 </gating:vertex>
                 <gating:vertex>
                   <gating:coordinate data-type:value="624953.1307786527" />
                   <gating:coordinate data-type:value="25.1689083165" />
                 </gating:vertex>
                 <gating:vertex>
                   <gating:coordinate data-type:value="1224375.3166054245" />
                   <gating:coordinate data-type:value="1057.0941492941" />
                 </gating:vertex>
                 <gating:vertex>
                   <gating:coordinate data-type:value="1229925.5220297463" />
                   <gating:coordinate data-type:value="2894.4244564005" />
                 </gating:vertex>
                 <gating:vertex>
                   <gating:coordinate data-type:value="147635.4642869641" />
                   <gating:coordinate data-type:value="2919.593364717" />
                 </gating:vertex>
               </gating:PolygonGate>
             </Gate>
             <Subpopulations>
               <Population name="Single Cells"  annotation=""  owningGroup="YEF1203"  expanded="1"  sortPriority="10"  count="93087" >
                 <Graph smoothing="0"  backColor="#ffffff"  foreColor="#000000"  heatMapStatParameter="BL1-A"  type="Pseudocolor"  fast="1" >
                   <Axis dimension="x"  name="BL1-H"  label=""  auto="auto" />
                   <Axis dimension="y"  name="FSC-H"  label=""  auto="auto" />
                   <GraphSettings level="5%"  smoothingHighResolution="1"  contourHighResolution="1"  histogramSmoothingCount="0"  graphResolution="256"  showOutliers="0"  drawLargeDots="0"  dotsToDraw="8000"  tint="le.chartfill.tinted.40"  lineWeight="le.lineweight.normal"  lineStyle="le.linestyle.solid" />
                   <GraphEnvironment showGrid="0"  showAxes="tnlTNL"  showGates="1"  showFreqOnPlots="1"  showGateNameOnPlots="1"  showMedians="0"  showUncomped="0"  addEventParam="0"  lastYAxisName="" >
                     <TextTraits font="SansSerif"  size="11"  name="Labels"  style="plain"  color="#000000"  background="#00ffffff"  just="left" />
                     <TextTraits font="SansSerif"  size="11"  name="LayoutGates"  style="plain"  color="#000000"  background="#00ffffff"  just="left" />
                     <TextTraits font="SansSerif"  size="9"  name="Numbers"  style="plain"  color="#000000"  background="#00ffffff"  just="left" />
                     <TextTraits font="SansSerif"  size="9"  name="Legend"  style="plain"  color="#000000"  background="#00ffffff"  just="left" />
                     <WindowPosition x="936"  y="23"  width="390"  height="816"  displayed="0"  panelState="---" />
                   </GraphEnvironment>
                 </Graph>
                 <Gate gating:id="ID1317624177"  gating:parent_id="ID1315737559" >
                   <gating:PolygonGate eventsInside="1"  annoOffsetX="0"  annoOffsetY="0"  tint="#000000"  isTinted="0"  lineWeight="Normal"  userDefined="1"  quadId="-1"  gateResolution="256" >
                     <gating:dimension>
                       <data-type:fcs-dimension data-type:name="FSC-H" />
                     </gating:dimension>
                     <gating:dimension>
                       <data-type:fcs-dimension data-type:name="FSC-A" />
                     </gating:dimension>
                     <gating:vertex>
                       <gating:coordinate data-type:value="-18870.6984426947" />
                       <gating:coordinate data-type:value="32039.8222222222" />
                     </gating:vertex>
                     <gating:vertex>
                       <gating:coordinate data-type:value="81032.9991951006" />
                       <gating:coordinate data-type:value="-35923.437037037" />
                     </gating:vertex>
                     <gating:vertex>
                       <gating:coordinate data-type:value="957965.4562379705" />
                       <gating:coordinate data-type:value="1070906.7851851853" />
                     </gating:vertex>
                     <gating:vertex>
                       <gating:coordinate data-type:value="791459.2935083115" />
                       <gating:coordinate data-type:value="1134015.525925926" />
                     </gating:vertex>
                   </gating:PolygonGate>
                 </Gate>
                 <Subpopulations>
                   <Population name="BL1-H, FSC-H subset"  annotation=""  owningGroup="YEF1203"  expanded="1"  sortPriority="10"  count="72243" >
                     <Graph smoothing="13"  backColor="#ffffff"  foreColor="#000000"  heatMapStatParameter="BL1-A"  type="Histogram"  fast="1" >
                       <Axis dimension="x"  name="BL1-H"  label=""  auto="auto" />
                       <Axis dimension="y"  name=""  label=""  auto="auto" />
                       <GraphSettings level="5%"  smoothingHighResolution="1"  contourHighResolution="1"  histogramSmoothingCount="0"  graphResolution="256"  showOutliers="0"  drawLargeDots="0"  dotsToDraw="8000"  tint="le.chartfill.tinted.40"  lineWeight="le.lineweight.normal"  lineStyle="le.linestyle.solid" />
                       <GraphEnvironment showGrid="0"  showAxes="tnlTNL"  showGates="1"  showFreqOnPlots="1"  showGateNameOnPlots="1"  showMedians="0"  showUncomped="0"  addEventParam="0"  lastYAxisName="" >
                         <TextTraits font="SansSerif"  size="11"  name="Labels"  style="plain"  color="#000000"  background="#00ffffff"  just="left" />
                         <TextTraits font="SansSerif"  size="11"  name="LayoutGates"  style="plain"  color="#000000"  background="#00ffffff"  just="left" />
                         <TextTraits font="SansSerif"  size="9"  name="Numbers"  style="plain"  color="#000000"  background="#00ffffff"  just="left" />
                         <TextTraits font="SansSerif"  size="9"  name="Legend"  style="plain"  color="#000000"  background="#00ffffff"  just="left" />
                         <WindowPosition x="936"  y="23"  width="390"  height="816"  displayed="0"  panelState="---" />
                       </GraphEnvironment>
                     </Graph>
                     <Gate gating:id="ID1011113593"  gating:parent_id="ID1317624177" >
                       <gating:PolygonGate eventsInside="1"  annoOffsetX="0"  annoOffsetY="0"  tint="#000000"  isTinted="0"  lineWeight="Normal"  userDefined="1"  quadId="-1"  gateResolution="256" >
                         <gating:dimension>
                           <data-type:fcs-dimension data-type:name="BL1-H" />
                         </gating:dimension>
                         <gating:dimension>
                           <data-type:fcs-dimension data-type:name="FSC-H" />
                         </gating:dimension>
                         <gating:vertex>
                           <gating:coordinate data-type:value="191627.8426854487" />
                           <gating:coordinate data-type:value="152723.1525925926" />
                         </gating:vertex>
                         <gating:vertex>
                           <gating:coordinate data-type:value="182408.8405040697" />
                           <gating:coordinate data-type:value="72623.597037037" />
                         </gating:vertex>
                         <gating:vertex>
                           <gating:coordinate data-type:value="246941.8557737229" />
                           <gating:coordinate data-type:value="35243.8044444444" />
                         </gating:vertex>
                         <gating:vertex>
                           <gating:coordinate data-type:value="316084.3721340657" />
                           <gating:coordinate data-type:value="61943.6562962963" />
                         </gating:vertex>
                         <gating:vertex>
                           <gating:coordinate data-type:value="408274.393947856" />
                           <gating:coordinate data-type:value="56603.6859259259" />
                         </gating:vertex>
                         <gating:vertex>
                           <gating:coordinate data-type:value="491245.4135802674" />
                           <gating:coordinate data-type:value="72623.597037037" />
                         </gating:vertex>
                         <gating:vertex>
                           <gating:coordinate data-type:value="546559.4266685415" />
                           <gating:coordinate data-type:value="110003.3896296296" />
                         </gating:vertex>
                         <gating:vertex>
                           <gating:coordinate data-type:value="601873.4397568157" />
                           <gating:coordinate data-type:value="158063.122962963" />
                         </gating:vertex>
                         <gating:vertex>
                           <gating:coordinate data-type:value="666406.455026469" />
                           <gating:coordinate data-type:value="190102.9451851852" />
                         </gating:vertex>
                         <gating:vertex>
                           <gating:coordinate data-type:value="730939.4702961221" />
                           <gating:coordinate data-type:value="227482.7377777778" />
                         </gating:vertex>
                         <gating:vertex>
                           <gating:coordinate data-type:value="777034.4812030174" />
                           <gating:coordinate data-type:value="275542.4711111111" />
                         </gating:vertex>
                         <gating:vertex>
                           <gating:coordinate data-type:value="827738.993200602" />
                           <gating:coordinate data-type:value="328942.1748148148" />
                         </gating:vertex>
                         <gating:vertex>
                           <gating:coordinate data-type:value="850786.4986540497" />
                           <gating:coordinate data-type:value="403701.76" />
                         </gating:vertex>
                         <gating:vertex>
                           <gating:coordinate data-type:value="860005.5008354287" />
                           <gating:coordinate data-type:value="499821.2266666667" />
                         </gating:vertex>
                         <gating:vertex>
                           <gating:coordinate data-type:value="804691.4877471544" />
                           <gating:coordinate data-type:value="542540.9896296297" />
                         </gating:vertex>
                         <gating:vertex>
                           <gating:coordinate data-type:value="712501.4659333641" />
                           <gating:coordinate data-type:value="542540.9896296297" />
                         </gating:vertex>
                         <gating:vertex>
                           <gating:coordinate data-type:value="638749.4484823319" />
                           <gating:coordinate data-type:value="515841.1377777777" />
                         </gating:vertex>
                         <gating:vertex>
                           <gating:coordinate data-type:value="564997.4310312996" />
                           <gating:coordinate data-type:value="499821.2266666667" />
                         </gating:vertex>
                         <gating:vertex>
                           <gating:coordinate data-type:value="491245.4135802674" />
                           <gating:coordinate data-type:value="473121.3748148149" />
                         </gating:vertex>
                         <gating:vertex>
                           <gating:coordinate data-type:value="445150.4026733722" />
                           <gating:coordinate data-type:value="419721.6711111111" />
                         </gating:vertex>
                         <gating:vertex>
                           <gating:coordinate data-type:value="399055.391766477" />
                           <gating:coordinate data-type:value="360981.997037037" />
                         </gating:vertex>
                         <gating:vertex>
                           <gating:coordinate data-type:value="352960.3808595819" />
                           <gating:coordinate data-type:value="312922.2637037037" />
                         </gating:vertex>
                         <gating:vertex>
                           <gating:coordinate data-type:value="297646.3677713076" />
                           <gating:coordinate data-type:value="259522.5600000001" />
                         </gating:vertex>
                         <gating:vertex>
                           <gating:coordinate data-type:value="246941.8557737229" />
                           <gating:coordinate data-type:value="222142.7674074074" />
                         </gating:vertex>
                         <gating:vertex>
                           <gating:coordinate data-type:value="200846.8448668278" />
                           <gating:coordinate data-type:value="168743.0637037037" />
                         </gating:vertex>
                       </gating:PolygonGate>
                     </Gate>
                   </Population>
                 </Subpopulations>
               </Population>
             </Subpopulations>
           </Population>
         </Subpopulations>
       </SampleNode>
     </Sample>
     <Sample>
       <DataSet uri="file:/Users/Etienne/Desktop/180903_cell%20cycle%20R1%20R2%20R4%20SA%20SE/Cell%20cycle%20mutants%20et%20R1%20R2%20R4_mCherry%20SA%2057h_SA_tube(1).fcs"  sampleID="32" />
       <Transformations>
         <transforms:linear transforms:minRange="0.6409932872"  transforms:maxRange="120"  gain="0.0010094382" >
           <data-type:parameter data-type:name="Time" />
         </transforms:linear>
         <transforms:linear transforms:minRange="-128159.2888888889"  transforms:maxRange="1153433.6"  gain="1" >
           <data-type:parameter data-type:name="FSC-A" />
         </transforms:linear>
         <transforms:linear transforms:minRange="0"  transforms:maxRange="1048"  gain="1" >
           <data-type:parameter data-type:name="SSC-A" />
         </transforms:linear>
         <transforms:biex transforms:length="256"  transforms:maxRange="1048576.0000491964"  transforms:neg="0"  transforms:width="-1000"  transforms:pos="5.0205999133" >
           <data-type:parameter data-type:name="BL1-A" />
         </transforms:biex>
         <transforms:biex transforms:length="256"  transforms:maxRange="1048576.0000491964"  transforms:neg="0"  transforms:width="-1000"  transforms:pos="5.0205999133" >
           <data-type:parameter data-type:name="YL2-A" />
         </transforms:biex>
         <transforms:linear transforms:minRange="-140975.2177777778"  transforms:maxRange="1268776.9600000002"  gain="1" >
           <data-type:parameter data-type:name="FSC-H" />
         </transforms:linear>
         <transforms:linear transforms:minRange="-302.0268997983"  transforms:maxRange="3020.2689979831"  gain="1" >
           <data-type:parameter data-type:name="SSC-H" />
         </transforms:linear>
         <transforms:linear transforms:minRange="-15799.7063955796"  transforms:maxRange="1155013.570639558"  gain="1" >
           <data-type:parameter data-type:name="BL1-H" />
         </transforms:linear>
         <transforms:biex transforms:length="256"  transforms:maxRange="1048576.0000491964"  transforms:neg="0"  transforms:width="-1000"  transforms:pos="5.0205999133" >
           <data-type:parameter data-type:name="YL2-H" />
         </transforms:biex>
         <transforms:linear transforms:minRange="0"  transforms:maxRange="1048576"  gain="1" >
           <data-type:parameter data-type:name="FSC-W" />
         </transforms:linear>
         <transforms:linear transforms:minRange="0"  transforms:maxRange="1048576"  gain="1" >
           <data-type:parameter data-type:name="SSC-W" />
         </transforms:linear>
         <transforms:biex transforms:length="256"  transforms:maxRange="1048576.0000491964"  transforms:neg="0"  transforms:width="-1000"  transforms:pos="5.0205999133" >
           <data-type:parameter data-type:name="BL1-W" />
         </transforms:biex>
         <transforms:biex transforms:length="256"  transforms:maxRange="1048576.0000491964"  transforms:neg="0"  transforms:width="-1000"  transforms:pos="5.0205999133" >
           <data-type:parameter data-type:name="YL2-W" />
         </transforms:biex>
       </Transformations>
       <Keywords>
         <Keyword name="$ENDANALYSIS"  value="000000000000" />
         <Keyword name="$BEGINANALYSIS"  value="000000000000" />
         <Keyword name="$ENDSTEXT"  value="000000000000" />
         <Keyword name="$BEGINSTEXT"  value="000000000000" />
         <Keyword name="$NEXTDATA"  value="000000000000" />
         <Keyword name="$ENDDATA"  value="000004526835" />
         <Keyword name="$BEGINDATA"  value="000000008192" />
         <Keyword name="$WELLID"  value="B4" />
         <Keyword name="$VOL"  value="200000" />
         <Keyword name="$TOT"  value="86897" />
         <Keyword name="$TIMESTEP"  value="0.001" />
         <Keyword name="$SYS"  value="OPTIXE2 Microsoft Windows 7 Professional " />
         <Keyword name="$SRC"  value="NA" />
         <Keyword name="$SPILLOVER"  value="6,BL1-A,YL2-A,BL1-H,YL2-H,BL1-W,YL2-W,1.000000,0.000000,0.000000,0.000000,0.000000,0.000000,0.000000,1.000000,0.000000,0.000000,0.000000,0.000000,0.000000,0.000000,1.000000,0.000000,0.000000,0.000000,0.000000,0.000000,0.000000,1.000000,0.000000,0.000000,0.000000,0.000000,0.000000,0.000000,1.000000,0.000000,0.000000,0.000000,0.000000,0.000000,0.000000,1.000000" />
         <Keyword name="$SMNO"  value="SA" />
         <Keyword name="$PROJ"  value="mCherry SA 57h" />
         <Keyword name="$PLATENAME"  value="Cell cycle mutants et R1 R2 R4" />
         <Keyword name="$PLATEID"  value="mCherry R1 R4" />
         <Keyword name="$PAR"  value="13" />
         <Keyword name="$P9V"  value="430" />
         <Keyword name="$P9S"  value="YL2-H" />
         <Keyword name="$P9R"  value="1048576" />
         <Keyword name="$P9N"  value="YL2-H" />
         <Keyword name="$P9L"  value="561" />
         <Keyword name="$P9F"  value="620_15" />
         <Keyword name="$P9E"  value="0,0" />
         <Keyword name="$P9B"  value="32" />
         <Keyword name="$P8V"  value="420" />
         <Keyword name="$P8S"  value="BL1-H" />
         <Keyword name="$P8R"  value="1048576" />
         <Keyword name="$P8N"  value="BL1-H" />
         <Keyword name="$P8L"  value="488" />
         <Keyword name="$P8F"  value="530_30" />
         <Keyword name="$P8E"  value="0,0" />
         <Keyword name="$P8B"  value="32" />
         <Keyword name="$P7V"  value="160" />
         <Keyword name="$P7S"  value="SSC-H" />
         <Keyword name="$P7R"  value="1048576" />
         <Keyword name="$P7N"  value="SSC-H" />
         <Keyword name="$P7L"  value="488" />
         <Keyword name="$P7F"  value="488_10" />
         <Keyword name="$P7E"  value="0,0" />
         <Keyword name="$P7B"  value="32" />
         <Keyword name="$P6V"  value="260" />
         <Keyword name="$P6S"  value="FSC-H" />
         <Keyword name="$P6R"  value="1048576" />
         <Keyword name="$P6N"  value="FSC-H" />
         <Keyword name="$P6L"  value="488" />
         <Keyword name="$P6F"  value="NA" />
         <Keyword name="$P6E"  value="0,0" />
         <Keyword name="$P6B"  value="32" />
         <Keyword name="$P5V"  value="430" />
         <Keyword name="$P5S"  value="YL2-A" />
         <Keyword name="$P5R"  value="1048576" />
         <Keyword name="$P5N"  value="YL2-A" />
         <Keyword name="$P5L"  value="561" />
         <Keyword name="$P5F"  value="620_15" />
         <Keyword name="$P5E"  value="0,0" />
         <Keyword name="$P5B"  value="32" />
         <Keyword name="$P4V"  value="420" />
         <Keyword name="$P4S"  value="BL1-A" />
         <Keyword name="$P4R"  value="1048576" />
         <Keyword name="$P4N"  value="BL1-A" />
         <Keyword name="$P4L"  value="488" />
         <Keyword name="$P4F"  value="530_30" />
         <Keyword name="$P4E"  value="0,0" />
         <Keyword name="$P4B"  value="32" />
         <Keyword name="$P3V"  value="160" />
         <Keyword name="$P3S"  value="SSC-A" />
         <Keyword name="$P3R"  value="1048576" />
         <Keyword name="$P3N"  value="SSC-A" />
         <Keyword name="$P3L"  value="488" />
         <Keyword name="$P3F"  value="488_10" />
         <Keyword name="$P3E"  value="0,0" />
         <Keyword name="$P3B"  value="32" />
         <Keyword name="$P2V"  value="260" />
         <Keyword name="$P2S"  value="FSC-A" />
         <Keyword name="$P2R"  value="1048576" />
         <Keyword name="$P2N"  value="FSC-A" />
         <Keyword name="$P2L"  value="488" />
         <Keyword name="$P2F"  value="NA" />
         <Keyword name="$P2E"  value="0,0" />
         <Keyword name="$P2B"  value="32" />
         <Keyword name="$P1V"  value="NA" />
         <Keyword name="$P1S"  value="Time" />
         <Keyword name="$P1R"  value="67108864" />
         <Keyword name="$P1N"  value="Time" />
         <Keyword name="$P1L"  value="NA" />
         <Keyword name="$P1F"  value="NA" />
         <Keyword name="$P1E"  value="0,0" />
         <Keyword name="$P1B"  value="32" />
         <Keyword name="$P13V"  value="430" />
         <Keyword name="$P13S"  value="YL2-W" />
         <Keyword name="$P13R"  value="1024" />
         <Keyword name="$P13N"  value="YL2-W" />
         <Keyword name="$P13L"  value="561" />
         <Keyword name="$P13F"  value="620_15" />
         <Keyword name="$P13E"  value="0,0" />
         <Keyword name="$P13B"  value="32" />
         <Keyword name="$P12V"  value="420" />
         <Keyword name="$P12S"  value="BL1-W" />
         <Keyword name="$P12R"  value="1024" />
         <Keyword name="$P12N"  value="BL1-W" />
         <Keyword name="$P12L"  value="488" />
         <Keyword name="$P12F"  value="530_30" />
         <Keyword name="$P12E"  value="0,0" />
         <Keyword name="$P12B"  value="32" />
         <Keyword name="$P11V"  value="160" />
         <Keyword name="$P11S"  value="SSC-W" />
         <Keyword name="$P11R"  value="1024" />
         <Keyword name="$P11N"  value="SSC-W" />
         <Keyword name="$P11L"  value="488" />
         <Keyword name="$P11F"  value="488_10" />
         <Keyword name="$P11E"  value="0,0" />
         <Keyword name="$P11B"  value="32" />
         <Keyword name="$P10V"  value="260" />
         <Keyword name="$P10S"  value="FSC-W" />
         <Keyword name="$P10R"  value="1024" />
         <Keyword name="$P10N"  value="FSC-W" />
         <Keyword name="$P10L"  value="488" />
         <Keyword name="$P10F"  value="NA" />
         <Keyword name="$P10E"  value="0,0" />
         <Keyword name="$P10B"  value="32" />
         <Keyword name="$ORIGINALITY"  value="NonDataModified" />
         <Keyword name="$OP"  value="PFIUH PFIUH" />
         <Keyword name="$MODE"  value="L" />
         <Keyword name="$LOST"  value="0" />
         <Keyword name="$LAST_MODIFIER"  value="utilisateurs" />
         <Keyword name="$LAST_MODIFIED"  value="03-Sep-2018 20:44:20" />
         <Keyword name="$INST"  value="NA" />
         <Keyword name="$FIL"  value="tube(1).fcs" />
         <Keyword name="$EXP"  value="NA" />
         <Keyword name="$ETIM"  value="19:13:43" />
         <Keyword name="$DATE"  value="03-Sep-2018" />
         <Keyword name="$DATATYPE"  value="F" />
         <Keyword name="$CYTSN"  value="2AFC218231017" />
         <Keyword name="$CYT"  value="4486521 Attune NxT Acoustic Focusing Cytometer (Lasers: BRVY)" />
         <Keyword name="$COM"  value="NA" />
         <Keyword name="$CELLS"  value="NA" />
         <Keyword name="$BYTEORD"  value="1,2,3,4" />
         <Keyword name="$BTIM"  value="19:11:43" />
         <Keyword name="#WINEXT"  value="0" />
         <Keyword name="#WIDTHTHRESHOLD"  value="1000" />
         <Keyword name="#TR1"  value="OR_FSC,25000" />
         <Keyword name="#PTRESULT"  value="Pass" />
         <Keyword name="#PTDATE"  value="10-Jul-2018" />
         <Keyword name="#P1Target"  value="NA" />
         <Keyword name="#P1Label"  value="NA" />
         <Keyword name="#LASERCONFIG"  value="BRVY" />
         <Keyword name="#LASER4DELAY"  value="331" />
         <Keyword name="#LASER4COLOR"  value="Yellow" />
         <Keyword name="#LASER4ASF"  value="1.11" />
         <Keyword name="#LASER3DELAY"  value="713" />
         <Keyword name="#LASER3COLOR"  value="Violet" />
         <Keyword name="#LASER3ASF"  value="1.10" />
         <Keyword name="#LASER2DELAY"  value="1513" />
         <Keyword name="#LASER2COLOR"  value="Red" />
         <Keyword name="#LASER2ASF"  value="1.03" />
         <Keyword name="#LASER1DELAY"  value="1100" />
         <Keyword name="#LASER1COLOR"  value="Blue" />
         <Keyword name="#LASER1ASF"  value="1.16" />
         <Keyword name="#FLOWRATE"  value="100" />
         <Keyword name="FJ_FCS_VERSION"  value="3.1" />
       </Keywords>
       <SampleNode name="tube(1).fcs"  annotation=""  owningGroup=""  expanded="1"  sortPriority="10"  count="86897"  sampleID="32" >
         <Graph smoothing="0"  backColor="#ffffff"  foreColor="#000000"  type="Pseudocolor"  fast="1" >
           <Axis dimension="x"  name="FSC-A"  label=""  auto="auto" />
           <Axis dimension="y"  name="SSC-A"  label=""  auto="auto" />
           <GraphSettings level="5%"  smoothingHighResolution="1"  contourHighResolution="1"  histogramSmoothingCount="0"  graphResolution="256"  showOutliers="0"  drawLargeDots="0"  dotsToDraw="8000"  tint="le.chartfill.tinted.40"  lineWeight="le.lineweight.normal"  lineStyle="le.linestyle.solid" />
           <GraphEnvironment showGrid="0"  showAxes="tnlTNL"  showGates="1"  showFreqOnPlots="1"  showGateNameOnPlots="1"  showMedians="0"  showUncomped="0"  addEventParam="0"  lastYAxisName="" >
             <TextTraits font="SansSerif"  size="11"  name="Labels"  style="plain"  color="#000000"  background="#00ffffff"  just="left" />
             <TextTraits font="SansSerif"  size="11"  name="LayoutGates"  style="plain"  color="#000000"  background="#00ffffff"  just="left" />
             <TextTraits font="SansSerif"  size="9"  name="Numbers"  style="plain"  color="#000000"  background="#00ffffff"  just="left" />
             <TextTraits font="SansSerif"  size="9"  name="Legend"  style="plain"  color="#000000"  background="#00ffffff"  just="left" />
             <WindowPosition x="0"  y="0"  width="0"  height="194"  displayed="0"  panelState="" />
           </GraphEnvironment>
         </Graph>
         <Subpopulations>
           <Population name="All"  annotation=""  owningGroup="H2AS129A"  expanded="1"  sortPriority="10"  count="86791" >
             <Graph smoothing="0"  backColor="#ffffff"  foreColor="#000000"  heatMapStatParameter="BL1-A"  type="Pseudocolor"  fast="1" >
               <Axis dimension="x"  name="FSC-H"  label=""  auto="auto" />
               <Axis dimension="y"  name="FSC-A"  label=""  auto="auto" />
               <GraphSettings level="5%"  smoothingHighResolution="1"  contourHighResolution="1"  histogramSmoothingCount="0"  graphResolution="256"  showOutliers="0"  drawLargeDots="0"  dotsToDraw="8000"  tint="le.chartfill.tinted.40"  lineWeight="le.lineweight.normal"  lineStyle="le.linestyle.solid" />
               <GraphEnvironment showGrid="0"  showAxes="tnlTNL"  showGates="1"  showFreqOnPlots="1"  showGateNameOnPlots="1"  showMedians="0"  showUncomped="0"  addEventParam="0"  lastYAxisName="" >
                 <TextTraits font="SansSerif"  size="11"  name="Labels"  style="plain"  color="#000000"  background="#00ffffff"  just="left" />
                 <TextTraits font="SansSerif"  size="11"  name="LayoutGates"  style="plain"  color="#000000"  background="#00ffffff"  just="left" />
                 <TextTraits font="SansSerif"  size="9"  name="Numbers"  style="plain"  color="#000000"  background="#00ffffff"  just="left" />
                 <TextTraits font="SansSerif"  size="9"  name="Legend"  style="plain"  color="#000000"  background="#00ffffff"  just="left" />
                 <WindowPosition x="620"  y="23"  width="390"  height="816"  displayed="0"  panelState="---" />
               </GraphEnvironment>
             </Graph>
             <Gate gating:id="ID1786704993" >
               <gating:PolygonGate eventsInside="1"  annoOffsetX="0"  annoOffsetY="0"  tint="#000000"  isTinted="0"  lineWeight="Normal"  userDefined="1"  quadId="-1"  gateResolution="256" >
                 <gating:dimension>
                   <data-type:fcs-dimension data-type:name="FSC-H" />
                 </gating:dimension>
                 <gating:dimension>
                   <data-type:fcs-dimension data-type:name="SSC-H" />
                 </gating:dimension>
                 <gating:vertex>
                   <gating:coordinate data-type:value="36631.3558005249" />
                   <gating:coordinate data-type:value="843.1584286036" />
                 </gating:vertex>
                 <gating:vertex>
                   <gating:coordinate data-type:value="-24420.9038670166" />
                   <gating:coordinate data-type:value="289.44244564" />
                 </gating:vertex>
                 <gating:vertex>
                   <gating:coordinate data-type:value="14430.5341032371" />
                   <gating:coordinate data-type:value="-125.8445415826" />
                 </gating:vertex>
                 <gating:vertex>
                   <gating:coordinate data-type:value="624953.1307786527" />
                   <gating:coordinate data-type:value="25.1689083165" />
                 </gating:vertex>
                 <gating:vertex>
                   <gating:coordinate data-type:value="1224375.3166054245" />
                   <gating:coordinate data-type:value="1057.0941492941" />
                 </gating:vertex>
                 <gating:vertex>
                   <gating:coordinate data-type:value="1229925.5220297463" />
                   <gating:coordinate data-type:value="2894.4244564005" />
                 </gating:vertex>
                 <gating:vertex>
                   <gating:coordinate data-type:value="147635.4642869641" />
                   <gating:coordinate data-type:value="2919.593364717" />
                 </gating:vertex>
               </gating:PolygonGate>
             </Gate>
             <Subpopulations>
               <Population name="Single Cells"  annotation=""  owningGroup="H2AS129A"  expanded="1"  sortPriority="10"  count="86071" >
                 <Graph smoothing="0"  backColor="#ffffff"  foreColor="#000000"  heatMapStatParameter="BL1-A"  type="Pseudocolor"  fast="1" >
                   <Axis dimension="x"  name="BL1-H"  label=""  auto="auto" />
                   <Axis dimension="y"  name="FSC-H"  label=""  auto="auto" />
                   <GraphSettings level="5%"  smoothingHighResolution="1"  contourHighResolution="1"  histogramSmoothingCount="0"  graphResolution="256"  showOutliers="0"  drawLargeDots="0"  dotsToDraw="8000"  tint="le.chartfill.tinted.40"  lineWeight="le.lineweight.normal"  lineStyle="le.linestyle.solid" />
                   <GraphEnvironment showGrid="0"  showAxes="tnlTNL"  showGates="1"  showFreqOnPlots="1"  showGateNameOnPlots="1"  showMedians="0"  showUncomped="0"  addEventParam="0"  lastYAxisName="" >
                     <TextTraits font="SansSerif"  size="11"  name="Labels"  style="plain"  color="#000000"  background="#00ffffff"  just="left" />
                     <TextTraits font="SansSerif"  size="11"  name="LayoutGates"  style="plain"  color="#000000"  background="#00ffffff"  just="left" />
                     <TextTraits font="SansSerif"  size="9"  name="Numbers"  style="plain"  color="#000000"  background="#00ffffff"  just="left" />
                     <TextTraits font="SansSerif"  size="9"  name="Legend"  style="plain"  color="#000000"  background="#00ffffff"  just="left" />
                     <WindowPosition x="936"  y="23"  width="390"  height="816"  displayed="0"  panelState="---" />
                   </GraphEnvironment>
                 </Graph>
                 <Gate gating:id="ID1860417125"  gating:parent_id="ID1786704993" >
                   <gating:PolygonGate eventsInside="1"  annoOffsetX="0"  annoOffsetY="0"  tint="#000000"  isTinted="0"  lineWeight="Normal"  userDefined="1"  quadId="-1"  gateResolution="256" >
                     <gating:dimension>
                       <data-type:fcs-dimension data-type:name="FSC-H" />
                     </gating:dimension>
                     <gating:dimension>
                       <data-type:fcs-dimension data-type:name="FSC-A" />
                     </gating:dimension>
                     <gating:vertex>
                       <gating:coordinate data-type:value="-18870.6984426947" />
                       <gating:coordinate data-type:value="32039.8222222222" />
                     </gating:vertex>
                     <gating:vertex>
                       <gating:coordinate data-type:value="81032.9991951006" />
                       <gating:coordinate data-type:value="-35923.437037037" />
                     </gating:vertex>
                     <gating:vertex>
                       <gating:coordinate data-type:value="957965.4562379705" />
                       <gating:coordinate data-type:value="1070906.7851851853" />
                     </gating:vertex>
                     <gating:vertex>
                       <gating:coordinate data-type:value="791459.2935083115" />
                       <gating:coordinate data-type:value="1134015.525925926" />
                     </gating:vertex>
                   </gating:PolygonGate>
                 </Gate>
                 <Subpopulations>
                   <Population name="BL1-H, FSC-H subset"  annotation=""  owningGroup="H2AS129A"  expanded="1"  sortPriority="10"  count="73206" >
                     <Graph smoothing="13"  backColor="#ffffff"  foreColor="#000000"  heatMapStatParameter="BL1-A"  type="Histogram"  fast="1" >
                       <Axis dimension="x"  name="BL1-H"  label=""  auto="auto" />
                       <Axis dimension="y"  name=""  label=""  auto="auto" />
                       <GraphSettings level="5%"  smoothingHighResolution="1"  contourHighResolution="1"  histogramSmoothingCount="0"  graphResolution="256"  showOutliers="0"  drawLargeDots="0"  dotsToDraw="8000"  tint="le.chartfill.tinted.40"  lineWeight="le.lineweight.normal"  lineStyle="le.linestyle.solid" />
                       <GraphEnvironment showGrid="0"  showAxes="tnlTNL"  showGates="1"  showFreqOnPlots="1"  showGateNameOnPlots="1"  showMedians="0"  showUncomped="0"  addEventParam="0"  lastYAxisName="" >
                         <TextTraits font="SansSerif"  size="11"  name="Labels"  style="plain"  color="#000000"  background="#00ffffff"  just="left" />
                         <TextTraits font="SansSerif"  size="11"  name="LayoutGates"  style="plain"  color="#000000"  background="#00ffffff"  just="left" />
                         <TextTraits font="SansSerif"  size="9"  name="Numbers"  style="plain"  color="#000000"  background="#00ffffff"  just="left" />
                         <TextTraits font="SansSerif"  size="9"  name="Legend"  style="plain"  color="#000000"  background="#00ffffff"  just="left" />
                         <WindowPosition x="936"  y="23"  width="390"  height="816"  displayed="0"  panelState="---" />
                       </GraphEnvironment>
                     </Graph>
                     <Gate gating:id="ID257674121"  gating:parent_id="ID1860417125" >
                       <gating:PolygonGate eventsInside="1"  annoOffsetX="0"  annoOffsetY="0"  tint="#000000"  isTinted="0"  lineWeight="Normal"  userDefined="1"  quadId="-1"  gateResolution="256" >
                         <gating:dimension>
                           <data-type:fcs-dimension data-type:name="BL1-H" />
                         </gating:dimension>
                         <gating:dimension>
                           <data-type:fcs-dimension data-type:name="FSC-H" />
                         </gating:dimension>
                         <gating:vertex>
                           <gating:coordinate data-type:value="191627.8426854487" />
                           <gating:coordinate data-type:value="152723.1525925926" />
                         </gating:vertex>
                         <gating:vertex>
                           <gating:coordinate data-type:value="182408.8405040697" />
                           <gating:coordinate data-type:value="72623.597037037" />
                         </gating:vertex>
                         <gating:vertex>
                           <gating:coordinate data-type:value="246941.8557737229" />
                           <gating:coordinate data-type:value="35243.8044444444" />
                         </gating:vertex>
                         <gating:vertex>
                           <gating:coordinate data-type:value="316084.3721340657" />
                           <gating:coordinate data-type:value="61943.6562962963" />
                         </gating:vertex>
                         <gating:vertex>
                           <gating:coordinate data-type:value="408274.393947856" />
                           <gating:coordinate data-type:value="56603.6859259259" />
                         </gating:vertex>
                         <gating:vertex>
                           <gating:coordinate data-type:value="491245.4135802674" />
                           <gating:coordinate data-type:value="72623.597037037" />
                         </gating:vertex>
                         <gating:vertex>
                           <gating:coordinate data-type:value="546559.4266685415" />
                           <gating:coordinate data-type:value="110003.3896296296" />
                         </gating:vertex>
                         <gating:vertex>
                           <gating:coordinate data-type:value="601873.4397568157" />
                           <gating:coordinate data-type:value="158063.122962963" />
                         </gating:vertex>
                         <gating:vertex>
                           <gating:coordinate data-type:value="666406.455026469" />
                           <gating:coordinate data-type:value="190102.9451851852" />
                         </gating:vertex>
                         <gating:vertex>
                           <gating:coordinate data-type:value="730939.4702961221" />
                           <gating:coordinate data-type:value="227482.7377777778" />
                         </gating:vertex>
                         <gating:vertex>
                           <gating:coordinate data-type:value="777034.4812030174" />
                           <gating:coordinate data-type:value="275542.4711111111" />
                         </gating:vertex>
                         <gating:vertex>
                           <gating:coordinate data-type:value="827738.993200602" />
                           <gating:coordinate data-type:value="328942.1748148148" />
                         </gating:vertex>
                         <gating:vertex>
                           <gating:coordinate data-type:value="850786.4986540497" />
                           <gating:coordinate data-type:value="403701.76" />
                         </gating:vertex>
                         <gating:vertex>
                           <gating:coordinate data-type:value="860005.5008354287" />
                           <gating:coordinate data-type:value="499821.2266666667" />
                         </gating:vertex>
                         <gating:vertex>
                           <gating:coordinate data-type:value="804691.4877471544" />
                           <gating:coordinate data-type:value="542540.9896296297" />
                         </gating:vertex>
                         <gating:vertex>
                           <gating:coordinate data-type:value="712501.4659333641" />
                           <gating:coordinate data-type:value="542540.9896296297" />
                         </gating:vertex>
                         <gating:vertex>
                           <gating:coordinate data-type:value="638749.4484823319" />
                           <gating:coordinate data-type:value="515841.1377777777" />
                         </gating:vertex>
                         <gating:vertex>
                           <gating:coordinate data-type:value="564997.4310312996" />
                           <gating:coordinate data-type:value="499821.2266666667" />
                         </gating:vertex>
                         <gating:vertex>
                           <gating:coordinate data-type:value="491245.4135802674" />
                           <gating:coordinate data-type:value="473121.3748148149" />
                         </gating:vertex>
                         <gating:vertex>
                           <gating:coordinate data-type:value="445150.4026733722" />
                           <gating:coordinate data-type:value="419721.6711111111" />
                         </gating:vertex>
                         <gating:vertex>
                           <gating:coordinate data-type:value="399055.391766477" />
                           <gating:coordinate data-type:value="360981.997037037" />
                         </gating:vertex>
                         <gating:vertex>
                           <gating:coordinate data-type:value="352960.3808595819" />
                           <gating:coordinate data-type:value="312922.2637037037" />
                         </gating:vertex>
                         <gating:vertex>
                           <gating:coordinate data-type:value="297646.3677713076" />
                           <gating:coordinate data-type:value="259522.5600000001" />
                         </gating:vertex>
                         <gating:vertex>
                           <gating:coordinate data-type:value="246941.8557737229" />
                           <gating:coordinate data-type:value="222142.7674074074" />
                         </gating:vertex>
                         <gating:vertex>
                           <gating:coordinate data-type:value="200846.8448668278" />
                           <gating:coordinate data-type:value="168743.0637037037" />
                         </gating:vertex>
                       </gating:PolygonGate>
                     </Gate>
                   </Population>
                 </Subpopulations>
               </Population>
             </Subpopulations>
           </Population>
         </Subpopulations>
       </SampleNode>
     </Sample>
     <Sample>
       <DataSet uri="file:/Users/Etienne/Desktop/180903_cell%20cycle%20R1%20R2%20R4%20SA%20SE/Cell%20cycle%20mutants%20et%20R1%20R2%20R4_mCherry%20SA%2057h_R4_tube.fcs"  sampleID="11" />
       <Transformations>
         <transforms:linear transforms:minRange="1.7431430067"  transforms:maxRange="104"  gain="0.0010271909" >
           <data-type:parameter data-type:name="Time" />
         </transforms:linear>
         <transforms:linear transforms:minRange="-128159.2888888889"  transforms:maxRange="1153433.6"  gain="1" >
           <data-type:parameter data-type:name="FSC-A" />
         </transforms:linear>
         <transforms:linear transforms:minRange="0"  transforms:maxRange="1048"  gain="1" >
           <data-type:parameter data-type:name="SSC-A" />
         </transforms:linear>
         <transforms:biex transforms:length="256"  transforms:maxRange="1048576.0000491964"  transforms:neg="0"  transforms:width="-1000"  transforms:pos="5.0205999133" >
           <data-type:parameter data-type:name="BL1-A" />
         </transforms:biex>
         <transforms:biex transforms:length="256"  transforms:maxRange="1048576.0000491964"  transforms:neg="0"  transforms:width="-1000"  transforms:pos="5.0205999133" >
           <data-type:parameter data-type:name="YL2-A" />
         </transforms:biex>
         <transforms:linear transforms:minRange="-140975.2177777778"  transforms:maxRange="1268776.9600000002"  gain="1" >
           <data-type:parameter data-type:name="FSC-H" />
         </transforms:linear>
         <transforms:linear transforms:minRange="-302.0268997983"  transforms:maxRange="3020.2689979831"  gain="1" >
           <data-type:parameter data-type:name="SSC-H" />
         </transforms:linear>
         <transforms:linear transforms:minRange="-15799.7063955796"  transforms:maxRange="1155013.570639558"  gain="1" >
           <data-type:parameter data-type:name="BL1-H" />
         </transforms:linear>
         <transforms:biex transforms:length="256"  transforms:maxRange="1048576.0000491964"  transforms:neg="0"  transforms:width="-1000"  transforms:pos="5.0205999133" >
           <data-type:parameter data-type:name="YL2-H" />
         </transforms:biex>
         <transforms:linear transforms:minRange="0"  transforms:maxRange="1048576"  gain="1" >
           <data-type:parameter data-type:name="FSC-W" />
         </transforms:linear>
         <transforms:linear transforms:minRange="0"  transforms:maxRange="1048576"  gain="1" >
           <data-type:parameter data-type:name="SSC-W" />
         </transforms:linear>
         <transforms:biex transforms:length="256"  transforms:maxRange="1048576.0000491964"  transforms:neg="0"  transforms:width="-1000"  transforms:pos="5.0205999133" >
           <data-type:parameter data-type:name="BL1-W" />
         </transforms:biex>
         <transforms:biex transforms:length="256"  transforms:maxRange="1048576.0000491964"  transforms:neg="0"  transforms:width="-1000"  transforms:pos="5.0205999133" >
           <data-type:parameter data-type:name="YL2-W" />
         </transforms:biex>
       </Transformations>
       <Keywords>
         <Keyword name="$ENDANALYSIS"  value="000000000000" />
         <Keyword name="$BEGINANALYSIS"  value="000000000000" />
         <Keyword name="$ENDSTEXT"  value="000000000000" />
         <Keyword name="$BEGINSTEXT"  value="000000000000" />
         <Keyword name="$NEXTDATA"  value="000000000000" />
         <Keyword name="$ENDDATA"  value="000005229511" />
         <Keyword name="$BEGINDATA"  value="000000008192" />
         <Keyword name="$WELLID"  value="A3" />
         <Keyword name="$VOL"  value="174000" />
         <Keyword name="$TOT"  value="100410" />
         <Keyword name="$TIMESTEP"  value="0.001" />
         <Keyword name="$SYS"  value="OPTIXE2 Microsoft Windows 7 Professional " />
         <Keyword name="$SRC"  value="NA" />
         <Keyword name="$SPILLOVER"  value="6,BL1-A,YL2-A,BL1-H,YL2-H,BL1-W,YL2-W,1.000000,0.000000,0.000000,0.000000,0.000000,0.000000,0.000000,1.000000,0.000000,0.000000,0.000000,0.000000,0.000000,0.000000,1.000000,0.000000,0.000000,0.000000,0.000000,0.000000,0.000000,1.000000,0.000000,0.000000,0.000000,0.000000,0.000000,0.000000,1.000000,0.000000,0.000000,0.000000,0.000000,0.000000,0.000000,1.000000" />
         <Keyword name="$SMNO"  value="R4" />
         <Keyword name="$PROJ"  value="mCherry SA 57h" />
         <Keyword name="$PLATENAME"  value="Cell cycle mutants et R1 R2 R4" />
         <Keyword name="$PLATEID"  value="mCherry R1 R4" />
         <Keyword name="$PAR"  value="13" />
         <Keyword name="$P9V"  value="430" />
         <Keyword name="$P9S"  value="YL2-H" />
         <Keyword name="$P9R"  value="1048576" />
         <Keyword name="$P9N"  value="YL2-H" />
         <Keyword name="$P9L"  value="561" />
         <Keyword name="$P9F"  value="620_15" />
         <Keyword name="$P9E"  value="0,0" />
         <Keyword name="$P9B"  value="32" />
         <Keyword name="$P8V"  value="420" />
         <Keyword name="$P8S"  value="BL1-H" />
         <Keyword name="$P8R"  value="1048576" />
         <Keyword name="$P8N"  value="BL1-H" />
         <Keyword name="$P8L"  value="488" />
         <Keyword name="$P8F"  value="530_30" />
         <Keyword name="$P8E"  value="0,0" />
         <Keyword name="$P8B"  value="32" />
         <Keyword name="$P7V"  value="160" />
         <Keyword name="$P7S"  value="SSC-H" />
         <Keyword name="$P7R"  value="1048576" />
         <Keyword name="$P7N"  value="SSC-H" />
         <Keyword name="$P7L"  value="488" />
         <Keyword name="$P7F"  value="488_10" />
         <Keyword name="$P7E"  value="0,0" />
         <Keyword name="$P7B"  value="32" />
         <Keyword name="$P6V"  value="260" />
         <Keyword name="$P6S"  value="FSC-H" />
         <Keyword name="$P6R"  value="1048576" />
         <Keyword name="$P6N"  value="FSC-H" />
         <Keyword name="$P6L"  value="488" />
         <Keyword name="$P6F"  value="NA" />
         <Keyword name="$P6E"  value="0,0" />
         <Keyword name="$P6B"  value="32" />
         <Keyword name="$P5V"  value="430" />
         <Keyword name="$P5S"  value="YL2-A" />
         <Keyword name="$P5R"  value="1048576" />
         <Keyword name="$P5N"  value="YL2-A" />
         <Keyword name="$P5L"  value="561" />
         <Keyword name="$P5F"  value="620_15" />
         <Keyword name="$P5E"  value="0,0" />
         <Keyword name="$P5B"  value="32" />
         <Keyword name="$P4V"  value="420" />
         <Keyword name="$P4S"  value="BL1-A" />
         <Keyword name="$P4R"  value="1048576" />
         <Keyword name="$P4N"  value="BL1-A" />
         <Keyword name="$P4L"  value="488" />
         <Keyword name="$P4F"  value="530_30" />
         <Keyword name="$P4E"  value="0,0" />
         <Keyword name="$P4B"  value="32" />
         <Keyword name="$P3V"  value="160" />
         <Keyword name="$P3S"  value="SSC-A" />
         <Keyword name="$P3R"  value="1048576" />
         <Keyword name="$P3N"  value="SSC-A" />
         <Keyword name="$P3L"  value="488" />
         <Keyword name="$P3F"  value="488_10" />
         <Keyword name="$P3E"  value="0,0" />
         <Keyword name="$P3B"  value="32" />
         <Keyword name="$P2V"  value="260" />
         <Keyword name="$P2S"  value="FSC-A" />
         <Keyword name="$P2R"  value="1048576" />
         <Keyword name="$P2N"  value="FSC-A" />
         <Keyword name="$P2L"  value="488" />
         <Keyword name="$P2F"  value="NA" />
         <Keyword name="$P2E"  value="0,0" />
         <Keyword name="$P2B"  value="32" />
         <Keyword name="$P1V"  value="NA" />
         <Keyword name="$P1S"  value="Time" />
         <Keyword name="$P1R"  value="67108864" />
         <Keyword name="$P1N"  value="Time" />
         <Keyword name="$P1L"  value="NA" />
         <Keyword name="$P1F"  value="NA" />
         <Keyword name="$P1E"  value="0,0" />
         <Keyword name="$P1B"  value="32" />
         <Keyword name="$P13V"  value="430" />
         <Keyword name="$P13S"  value="YL2-W" />
         <Keyword name="$P13R"  value="1024" />
         <Keyword name="$P13N"  value="YL2-W" />
         <Keyword name="$P13L"  value="561" />
         <Keyword name="$P13F"  value="620_15" />
         <Keyword name="$P13E"  value="0,0" />
         <Keyword name="$P13B"  value="32" />
         <Keyword name="$P12V"  value="420" />
         <Keyword name="$P12S"  value="BL1-W" />
         <Keyword name="$P12R"  value="1024" />
         <Keyword name="$P12N"  value="BL1-W" />
         <Keyword name="$P12L"  value="488" />
         <Keyword name="$P12F"  value="530_30" />
         <Keyword name="$P12E"  value="0,0" />
         <Keyword name="$P12B"  value="32" />
         <Keyword name="$P11V"  value="160" />
         <Keyword name="$P11S"  value="SSC-W" />
         <Keyword name="$P11R"  value="1024" />
         <Keyword name="$P11N"  value="SSC-W" />
         <Keyword name="$P11L"  value="488" />
         <Keyword name="$P11F"  value="488_10" />
         <Keyword name="$P11E"  value="0,0" />
         <Keyword name="$P11B"  value="32" />
         <Keyword name="$P10V"  value="260" />
         <Keyword name="$P10S"  value="FSC-W" />
         <Keyword name="$P10R"  value="1024" />
         <Keyword name="$P10N"  value="FSC-W" />
         <Keyword name="$P10L"  value="488" />
         <Keyword name="$P10F"  value="NA" />
         <Keyword name="$P10E"  value="0,0" />
         <Keyword name="$P10B"  value="32" />
         <Keyword name="$ORIGINALITY"  value="NonDataModified" />
         <Keyword name="$OP"  value="PFIUH PFIUH" />
         <Keyword name="$MODE"  value="L" />
         <Keyword name="$LOST"  value="0" />
         <Keyword name="$LAST_MODIFIER"  value="utilisateurs" />
         <Keyword name="$LAST_MODIFIED"  value="03-Sep-2018 20:44:19" />
         <Keyword name="$INST"  value="NA" />
         <Keyword name="$FIL"  value="tube.fcs" />
         <Keyword name="$EXP"  value="NA" />
         <Keyword name="$ETIM"  value="19:04:45" />
         <Keyword name="$DATE"  value="03-Sep-2018" />
         <Keyword name="$DATATYPE"  value="F" />
         <Keyword name="$CYTSN"  value="2AFC218231017" />
         <Keyword name="$CYT"  value="4486521 Attune NxT Acoustic Focusing Cytometer (Lasers: BRVY)" />
         <Keyword name="$COM"  value="NA" />
         <Keyword name="$CELLS"  value="NA" />
         <Keyword name="$BYTEORD"  value="1,2,3,4" />
         <Keyword name="$BTIM"  value="19:03:01" />
         <Keyword name="#WINEXT"  value="0" />
         <Keyword name="#WIDTHTHRESHOLD"  value="1000" />
         <Keyword name="#TR1"  value="OR_FSC,25000" />
         <Keyword name="#PTRESULT"  value="Pass" />
         <Keyword name="#PTDATE"  value="10-Jul-2018" />
         <Keyword name="#P1Target"  value="NA" />
         <Keyword name="#P1Label"  value="NA" />
         <Keyword name="#LASERCONFIG"  value="BRVY" />
         <Keyword name="#LASER4DELAY"  value="331" />
         <Keyword name="#LASER4COLOR"  value="Yellow" />
         <Keyword name="#LASER4ASF"  value="1.11" />
         <Keyword name="#LASER3DELAY"  value="713" />
         <Keyword name="#LASER3COLOR"  value="Violet" />
         <Keyword name="#LASER3ASF"  value="1.10" />
         <Keyword name="#LASER2DELAY"  value="1513" />
         <Keyword name="#LASER2COLOR"  value="Red" />
         <Keyword name="#LASER2ASF"  value="1.03" />
         <Keyword name="#LASER1DELAY"  value="1100" />
         <Keyword name="#LASER1COLOR"  value="Blue" />
         <Keyword name="#LASER1ASF"  value="1.16" />
         <Keyword name="#FLOWRATE"  value="100" />
         <Keyword name="FJ_FCS_VERSION"  value="3.1" />
       </Keywords>
       <SampleNode name="tube.fcs"  annotation=""  owningGroup=""  expanded="1"  sortPriority="10"  count="100410"  sampleID="11" >
         <Graph smoothing="0"  backColor="#ffffff"  foreColor="#000000"  type="Pseudocolor"  fast="1" >
           <Axis dimension="x"  name="FSC-A"  label=""  auto="auto" />
           <Axis dimension="y"  name="SSC-A"  label=""  auto="auto" />
           <GraphSettings level="5%"  smoothingHighResolution="1"  contourHighResolution="1"  histogramSmoothingCount="0"  graphResolution="256"  showOutliers="0"  drawLargeDots="0"  dotsToDraw="8000"  tint="le.chartfill.tinted.40"  lineWeight="le.lineweight.normal"  lineStyle="le.linestyle.solid" />
           <GraphEnvironment showGrid="0"  showAxes="tnlTNL"  showGates="1"  showFreqOnPlots="1"  showGateNameOnPlots="1"  showMedians="0"  showUncomped="0"  addEventParam="0"  lastYAxisName="" >
             <TextTraits font="SansSerif"  size="11"  name="Labels"  style="plain"  color="#000000"  background="#00ffffff"  just="left" />
             <TextTraits font="SansSerif"  size="11"  name="LayoutGates"  style="plain"  color="#000000"  background="#00ffffff"  just="left" />
             <TextTraits font="SansSerif"  size="9"  name="Numbers"  style="plain"  color="#000000"  background="#00ffffff"  just="left" />
             <TextTraits font="SansSerif"  size="9"  name="Legend"  style="plain"  color="#000000"  background="#00ffffff"  just="left" />
             <WindowPosition x="0"  y="0"  width="0"  height="194"  displayed="0"  panelState="" />
           </GraphEnvironment>
         </Graph>
         <Subpopulations>
           <Population name="All"  annotation=""  owningGroup="YEF1205"  expanded="1"  sortPriority="10"  count="100278" >
             <Graph smoothing="0"  backColor="#ffffff"  foreColor="#000000"  heatMapStatParameter="BL1-A"  type="Pseudocolor"  fast="1" >
               <Axis dimension="x"  name="FSC-H"  label=""  auto="auto" />
               <Axis dimension="y"  name="FSC-A"  label=""  auto="auto" />
               <GraphSettings level="5%"  smoothingHighResolution="1"  contourHighResolution="1"  histogramSmoothingCount="0"  graphResolution="256"  showOutliers="0"  drawLargeDots="0"  dotsToDraw="8000"  tint="le.chartfill.tinted.40"  lineWeight="le.lineweight.normal"  lineStyle="le.linestyle.solid" />
               <GraphEnvironment showGrid="0"  showAxes="tnlTNL"  showGates="1"  showFreqOnPlots="1"  showGateNameOnPlots="1"  showMedians="0"  showUncomped="0"  addEventParam="0"  lastYAxisName="" >
                 <TextTraits font="SansSerif"  size="11"  name="Labels"  style="plain"  color="#000000"  background="#00ffffff"  just="left" />
                 <TextTraits font="SansSerif"  size="11"  name="LayoutGates"  style="plain"  color="#000000"  background="#00ffffff"  just="left" />
                 <TextTraits font="SansSerif"  size="9"  name="Numbers"  style="plain"  color="#000000"  background="#00ffffff"  just="left" />
                 <TextTraits font="SansSerif"  size="9"  name="Legend"  style="plain"  color="#000000"  background="#00ffffff"  just="left" />
                 <WindowPosition x="620"  y="23"  width="390"  height="816"  displayed="1"  panelState="---" />
               </GraphEnvironment>
             </Graph>
             <Gate gating:id="ID1623198979" >
               <gating:PolygonGate eventsInside="1"  annoOffsetX="0"  annoOffsetY="0"  tint="#000000"  isTinted="0"  lineWeight="Normal"  userDefined="1"  quadId="-1"  gateResolution="256" >
                 <gating:dimension>
                   <data-type:fcs-dimension data-type:name="FSC-H" />
                 </gating:dimension>
                 <gating:dimension>
                   <data-type:fcs-dimension data-type:name="SSC-H" />
                 </gating:dimension>
                 <gating:vertex>
                   <gating:coordinate data-type:value="36631.3558005249" />
                   <gating:coordinate data-type:value="843.1584286036" />
                 </gating:vertex>
                 <gating:vertex>
                   <gating:coordinate data-type:value="-24420.9038670166" />
                   <gating:coordinate data-type:value="289.44244564" />
                 </gating:vertex>
                 <gating:vertex>
                   <gating:coordinate data-type:value="14430.5341032371" />
                   <gating:coordinate data-type:value="-125.8445415826" />
                 </gating:vertex>
                 <gating:vertex>
                   <gating:coordinate data-type:value="624953.1307786527" />
                   <gating:coordinate data-type:value="25.1689083165" />
                 </gating:vertex>
                 <gating:vertex>
                   <gating:coordinate data-type:value="1224375.3166054245" />
                   <gating:coordinate data-type:value="1057.0941492941" />
                 </gating:vertex>
                 <gating:vertex>
                   <gating:coordinate data-type:value="1229925.5220297463" />
                   <gating:coordinate data-type:value="2894.4244564005" />
                 </gating:vertex>
                 <gating:vertex>
                   <gating:coordinate data-type:value="147635.4642869641" />
                   <gating:coordinate data-type:value="2919.593364717" />
                 </gating:vertex>
               </gating:PolygonGate>
             </Gate>
             <Subpopulations>
               <Population name="Single Cells"  annotation=""  owningGroup="YEF1205"  expanded="1"  sortPriority="10"  count="98829" >
                 <Graph smoothing="0"  backColor="#ffffff"  foreColor="#000000"  heatMapStatParameter="BL1-A"  type="Pseudocolor"  fast="1" >
                   <Axis dimension="x"  name="BL1-H"  label=""  auto="auto" />
                   <Axis dimension="y"  name="FSC-H"  label=""  auto="auto" />
                   <GraphSettings level="5%"  smoothingHighResolution="1"  contourHighResolution="1"  histogramSmoothingCount="0"  graphResolution="256"  showOutliers="0"  drawLargeDots="0"  dotsToDraw="8000"  tint="le.chartfill.tinted.40"  lineWeight="le.lineweight.normal"  lineStyle="le.linestyle.solid" />
                   <GraphEnvironment showGrid="0"  showAxes="tnlTNL"  showGates="1"  showFreqOnPlots="1"  showGateNameOnPlots="1"  showMedians="0"  showUncomped="0"  addEventParam="0"  lastYAxisName="" >
                     <TextTraits font="SansSerif"  size="11"  name="Labels"  style="plain"  color="#000000"  background="#00ffffff"  just="left" />
                     <TextTraits font="SansSerif"  size="11"  name="LayoutGates"  style="plain"  color="#000000"  background="#00ffffff"  just="left" />
                     <TextTraits font="SansSerif"  size="9"  name="Numbers"  style="plain"  color="#000000"  background="#00ffffff"  just="left" />
                     <TextTraits font="SansSerif"  size="9"  name="Legend"  style="plain"  color="#000000"  background="#00ffffff"  just="left" />
                     <WindowPosition x="936"  y="23"  width="390"  height="816"  displayed="1"  panelState="---" />
                   </GraphEnvironment>
                 </Graph>
                 <Gate gating:id="ID1800848414"  gating:parent_id="ID1623198979" >
                   <gating:PolygonGate eventsInside="1"  annoOffsetX="0"  annoOffsetY="0"  tint="#000000"  isTinted="0"  lineWeight="Normal"  userDefined="1"  quadId="-1"  gateResolution="256" >
                     <gating:dimension>
                       <data-type:fcs-dimension data-type:name="FSC-H" />
                     </gating:dimension>
                     <gating:dimension>
                       <data-type:fcs-dimension data-type:name="FSC-A" />
                     </gating:dimension>
                     <gating:vertex>
                       <gating:coordinate data-type:value="-18870.6984426947" />
                       <gating:coordinate data-type:value="32039.8222222222" />
                     </gating:vertex>
                     <gating:vertex>
                       <gating:coordinate data-type:value="81032.9991951006" />
                       <gating:coordinate data-type:value="-35923.437037037" />
                     </gating:vertex>
                     <gating:vertex>
                       <gating:coordinate data-type:value="957965.4562379705" />
                       <gating:coordinate data-type:value="1070906.7851851853" />
                     </gating:vertex>
                     <gating:vertex>
                       <gating:coordinate data-type:value="791459.2935083115" />
                       <gating:coordinate data-type:value="1134015.525925926" />
                     </gating:vertex>
                   </gating:PolygonGate>
                 </Gate>
                 <Subpopulations>
                   <Population name="BL1-H, FSC-H subset"  annotation=""  owningGroup="YEF1205"  expanded="1"  sortPriority="10"  count="82098" >
                     <Graph smoothing="13"  backColor="#ffffff"  foreColor="#000000"  heatMapStatParameter="BL1-A"  type="Histogram"  fast="1" >
                       <Axis dimension="x"  name="BL1-H"  label=""  auto="auto" />
                       <Axis dimension="y"  name=""  label=""  auto="auto" />
                       <GraphSettings level="5%"  smoothingHighResolution="1"  contourHighResolution="1"  histogramSmoothingCount="0"  graphResolution="256"  showOutliers="0"  drawLargeDots="0"  dotsToDraw="8000"  tint="le.chartfill.tinted.40"  lineWeight="le.lineweight.normal"  lineStyle="le.linestyle.solid" />
                       <GraphEnvironment showGrid="0"  showAxes="tnlTNL"  showGates="1"  showFreqOnPlots="1"  showGateNameOnPlots="1"  showMedians="0"  showUncomped="0"  addEventParam="0"  lastYAxisName="" >
                         <TextTraits font="SansSerif"  size="11"  name="Labels"  style="plain"  color="#000000"  background="#00ffffff"  just="left" />
                         <TextTraits font="SansSerif"  size="11"  name="LayoutGates"  style="plain"  color="#000000"  background="#00ffffff"  just="left" />
                         <TextTraits font="SansSerif"  size="9"  name="Numbers"  style="plain"  color="#000000"  background="#00ffffff"  just="left" />
                         <TextTraits font="SansSerif"  size="9"  name="Legend"  style="plain"  color="#000000"  background="#00ffffff"  just="left" />
                         <WindowPosition x="936"  y="23"  width="390"  height="816"  displayed="1"  panelState="---" />
                       </GraphEnvironment>
                     </Graph>
                     <Gate gating:id="ID1075007888"  gating:parent_id="ID1800848414" >
                       <gating:PolygonGate eventsInside="1"  annoOffsetX="0"  annoOffsetY="0"  tint="#000000"  isTinted="0"  lineWeight="Normal"  userDefined="1"  quadId="-1"  gateResolution="256" >
                         <gating:dimension>
                           <data-type:fcs-dimension data-type:name="BL1-H" />
                         </gating:dimension>
                         <gating:dimension>
                           <data-type:fcs-dimension data-type:name="FSC-H" />
                         </gating:dimension>
                         <gating:vertex>
                           <gating:coordinate data-type:value="191627.8426854487" />
                           <gating:coordinate data-type:value="152723.1525925926" />
                         </gating:vertex>
                         <gating:vertex>
                           <gating:coordinate data-type:value="182408.8405040697" />
                           <gating:coordinate data-type:value="72623.597037037" />
                         </gating:vertex>
                         <gating:vertex>
                           <gating:coordinate data-type:value="246941.8557737229" />
                           <gating:coordinate data-type:value="35243.8044444444" />
                         </gating:vertex>
                         <gating:vertex>
                           <gating:coordinate data-type:value="316084.3721340657" />
                           <gating:coordinate data-type:value="61943.6562962963" />
                         </gating:vertex>
                         <gating:vertex>
                           <gating:coordinate data-type:value="408274.393947856" />
                           <gating:coordinate data-type:value="56603.6859259259" />
                         </gating:vertex>
                         <gating:vertex>
                           <gating:coordinate data-type:value="491245.4135802674" />
                           <gating:coordinate data-type:value="72623.597037037" />
                         </gating:vertex>
                         <gating:vertex>
                           <gating:coordinate data-type:value="546559.4266685415" />
                           <gating:coordinate data-type:value="110003.3896296296" />
                         </gating:vertex>
                         <gating:vertex>
                           <gating:coordinate data-type:value="601873.4397568157" />
                           <gating:coordinate data-type:value="158063.122962963" />
                         </gating:vertex>
                         <gating:vertex>
                           <gating:coordinate data-type:value="666406.455026469" />
                           <gating:coordinate data-type:value="190102.9451851852" />
                         </gating:vertex>
                         <gating:vertex>
                           <gating:coordinate data-type:value="730939.4702961221" />
                           <gating:coordinate data-type:value="227482.7377777778" />
                         </gating:vertex>
                         <gating:vertex>
                           <gating:coordinate data-type:value="777034.4812030174" />
                           <gating:coordinate data-type:value="275542.4711111111" />
                         </gating:vertex>
                         <gating:vertex>
                           <gating:coordinate data-type:value="827738.993200602" />
                           <gating:coordinate data-type:value="328942.1748148148" />
                         </gating:vertex>
                         <gating:vertex>
                           <gating:coordinate data-type:value="850786.4986540497" />
                           <gating:coordinate data-type:value="403701.76" />
                         </gating:vertex>
                         <gating:vertex>
                           <gating:coordinate data-type:value="860005.5008354287" />
                           <gating:coordinate data-type:value="499821.2266666667" />
                         </gating:vertex>
                         <gating:vertex>
                           <gating:coordinate data-type:value="804691.4877471544" />
                           <gating:coordinate data-type:value="542540.9896296297" />
                         </gating:vertex>
                         <gating:vertex>
                           <gating:coordinate data-type:value="712501.4659333641" />
                           <gating:coordinate data-type:value="542540.9896296297" />
                         </gating:vertex>
                         <gating:vertex>
                           <gating:coordinate data-type:value="638749.4484823319" />
                           <gating:coordinate data-type:value="515841.1377777777" />
                         </gating:vertex>
                         <gating:vertex>
                           <gating:coordinate data-type:value="564997.4310312996" />
                           <gating:coordinate data-type:value="499821.2266666667" />
                         </gating:vertex>
                         <gating:vertex>
                           <gating:coordinate data-type:value="491245.4135802674" />
                           <gating:coordinate data-type:value="473121.3748148149" />
                         </gating:vertex>
                         <gating:vertex>
                           <gating:coordinate data-type:value="445150.4026733722" />
                           <gating:coordinate data-type:value="419721.6711111111" />
                         </gating:vertex>
                         <gating:vertex>
                           <gating:coordinate data-type:value="399055.391766477" />
                           <gating:coordinate data-type:value="360981.997037037" />
                         </gating:vertex>
                         <gating:vertex>
                           <gating:coordinate data-type:value="352960.3808595819" />
                           <gating:coordinate data-type:value="312922.2637037037" />
                         </gating:vertex>
                         <gating:vertex>
                           <gating:coordinate data-type:value="297646.3677713076" />
                           <gating:coordinate data-type:value="259522.5600000001" />
                         </gating:vertex>
                         <gating:vertex>
                           <gating:coordinate data-type:value="246941.8557737229" />
                           <gating:coordinate data-type:value="222142.7674074074" />
                         </gating:vertex>
                         <gating:vertex>
                           <gating:coordinate data-type:value="200846.8448668278" />
                           <gating:coordinate data-type:value="168743.0637037037" />
                         </gating:vertex>
                       </gating:PolygonGate>
                     </Gate>
                   </Population>
                 </Subpopulations>
               </Population>
             </Subpopulations>
           </Population>
         </Subpopulations>
       </SampleNode>
     </Sample>
     <Sample>
       <DataSet uri="file:/Users/Etienne/Desktop/180903_cell%20cycle%20R1%20R2%20R4%20SA%20SE/Cell%20cycle%20mutants%20et%20R1%20R2%20R4_mCherry%20SA%2057h_SA_tube(2).fcs"  sampleID="33" />
       <Transformations>
         <transforms:linear transforms:minRange="0.0325268432"  transforms:maxRange="71"  gain="0.0010164639" >
           <data-type:parameter data-type:name="Time" />
         </transforms:linear>
         <transforms:linear transforms:minRange="-128159.2888888889"  transforms:maxRange="1153433.6"  gain="1" >
           <data-type:parameter data-type:name="FSC-A" />
         </transforms:linear>
         <transforms:linear transforms:minRange="0"  transforms:maxRange="1048"  gain="1" >
           <data-type:parameter data-type:name="SSC-A" />
         </transforms:linear>
         <transforms:biex transforms:length="256"  transforms:maxRange="1048576.0000491964"  transforms:neg="0"  transforms:width="-1000"  transforms:pos="5.0205999133" >
           <data-type:parameter data-type:name="BL1-A" />
         </transforms:biex>
         <transforms:biex transforms:length="256"  transforms:maxRange="1048576.0000491964"  transforms:neg="0"  transforms:width="-1000"  transforms:pos="5.0205999133" >
           <data-type:parameter data-type:name="YL2-A" />
         </transforms:biex>
         <transforms:linear transforms:minRange="-140975.2177777778"  transforms:maxRange="1268776.9600000002"  gain="1" >
           <data-type:parameter data-type:name="FSC-H" />
         </transforms:linear>
         <transforms:linear transforms:minRange="-302.0268997983"  transforms:maxRange="3020.2689979831"  gain="1" >
           <data-type:parameter data-type:name="SSC-H" />
         </transforms:linear>
         <transforms:linear transforms:minRange="-15799.7063955796"  transforms:maxRange="1155013.570639558"  gain="1" >
           <data-type:parameter data-type:name="BL1-H" />
         </transforms:linear>
         <transforms:biex transforms:length="256"  transforms:maxRange="1048576.0000491964"  transforms:neg="0"  transforms:width="-1000"  transforms:pos="5.0205999133" >
           <data-type:parameter data-type:name="YL2-H" />
         </transforms:biex>
         <transforms:linear transforms:minRange="0"  transforms:maxRange="1048576"  gain="1" >
           <data-type:parameter data-type:name="FSC-W" />
         </transforms:linear>
         <transforms:linear transforms:minRange="0"  transforms:maxRange="1048576"  gain="1" >
           <data-type:parameter data-type:name="SSC-W" />
         </transforms:linear>
         <transforms:biex transforms:length="256"  transforms:maxRange="1048576.0000491964"  transforms:neg="0"  transforms:width="-1000"  transforms:pos="5.0205999133" >
           <data-type:parameter data-type:name="BL1-W" />
         </transforms:biex>
         <transforms:biex transforms:length="256"  transforms:maxRange="1048576.0000491964"  transforms:neg="0"  transforms:width="-1000"  transforms:pos="5.0205999133" >
           <data-type:parameter data-type:name="YL2-W" />
         </transforms:biex>
       </Transformations>
       <Keywords>
         <Keyword name="$ENDANALYSIS"  value="000000000000" />
         <Keyword name="$BEGINANALYSIS"  value="000000000000" />
         <Keyword name="$ENDSTEXT"  value="000000000000" />
         <Keyword name="$BEGINSTEXT"  value="000000000000" />
         <Keyword name="$NEXTDATA"  value="000000000000" />
         <Keyword name="$ENDDATA"  value="000005228887" />
         <Keyword name="$BEGINDATA"  value="000000008192" />
         <Keyword name="$WELLID"  value="C4" />
         <Keyword name="$VOL"  value="117000" />
         <Keyword name="$TOT"  value="100398" />
         <Keyword name="$TIMESTEP"  value="0.001" />
         <Keyword name="$SYS"  value="OPTIXE2 Microsoft Windows 7 Professional " />
         <Keyword name="$SRC"  value="NA" />
         <Keyword name="$SPILLOVER"  value="6,BL1-A,YL2-A,BL1-H,YL2-H,BL1-W,YL2-W,1.000000,0.000000,0.000000,0.000000,0.000000,0.000000,0.000000,1.000000,0.000000,0.000000,0.000000,0.000000,0.000000,0.000000,1.000000,0.000000,0.000000,0.000000,0.000000,0.000000,0.000000,1.000000,0.000000,0.000000,0.000000,0.000000,0.000000,0.000000,1.000000,0.000000,0.000000,0.000000,0.000000,0.000000,0.000000,1.000000" />
         <Keyword name="$SMNO"  value="SA" />
         <Keyword name="$PROJ"  value="mCherry SA 57h" />
         <Keyword name="$PLATENAME"  value="Cell cycle mutants et R1 R2 R4" />
         <Keyword name="$PLATEID"  value="mCherry R1 R4" />
         <Keyword name="$PAR"  value="13" />
         <Keyword name="$P9V"  value="430" />
         <Keyword name="$P9S"  value="YL2-H" />
         <Keyword name="$P9R"  value="1048576" />
         <Keyword name="$P9N"  value="YL2-H" />
         <Keyword name="$P9L"  value="561" />
         <Keyword name="$P9F"  value="620_15" />
         <Keyword name="$P9E"  value="0,0" />
         <Keyword name="$P9B"  value="32" />
         <Keyword name="$P8V"  value="420" />
         <Keyword name="$P8S"  value="BL1-H" />
         <Keyword name="$P8R"  value="1048576" />
         <Keyword name="$P8N"  value="BL1-H" />
         <Keyword name="$P8L"  value="488" />
         <Keyword name="$P8F"  value="530_30" />
         <Keyword name="$P8E"  value="0,0" />
         <Keyword name="$P8B"  value="32" />
         <Keyword name="$P7V"  value="160" />
         <Keyword name="$P7S"  value="SSC-H" />
         <Keyword name="$P7R"  value="1048576" />
         <Keyword name="$P7N"  value="SSC-H" />
         <Keyword name="$P7L"  value="488" />
         <Keyword name="$P7F"  value="488_10" />
         <Keyword name="$P7E"  value="0,0" />
         <Keyword name="$P7B"  value="32" />
         <Keyword name="$P6V"  value="260" />
         <Keyword name="$P6S"  value="FSC-H" />
         <Keyword name="$P6R"  value="1048576" />
         <Keyword name="$P6N"  value="FSC-H" />
         <Keyword name="$P6L"  value="488" />
         <Keyword name="$P6F"  value="NA" />
         <Keyword name="$P6E"  value="0,0" />
         <Keyword name="$P6B"  value="32" />
         <Keyword name="$P5V"  value="430" />
         <Keyword name="$P5S"  value="YL2-A" />
         <Keyword name="$P5R"  value="1048576" />
         <Keyword name="$P5N"  value="YL2-A" />
         <Keyword name="$P5L"  value="561" />
         <Keyword name="$P5F"  value="620_15" />
         <Keyword name="$P5E"  value="0,0" />
         <Keyword name="$P5B"  value="32" />
         <Keyword name="$P4V"  value="420" />
         <Keyword name="$P4S"  value="BL1-A" />
         <Keyword name="$P4R"  value="1048576" />
         <Keyword name="$P4N"  value="BL1-A" />
         <Keyword name="$P4L"  value="488" />
         <Keyword name="$P4F"  value="530_30" />
         <Keyword name="$P4E"  value="0,0" />
         <Keyword name="$P4B"  value="32" />
         <Keyword name="$P3V"  value="160" />
         <Keyword name="$P3S"  value="SSC-A" />
         <Keyword name="$P3R"  value="1048576" />
         <Keyword name="$P3N"  value="SSC-A" />
         <Keyword name="$P3L"  value="488" />
         <Keyword name="$P3F"  value="488_10" />
         <Keyword name="$P3E"  value="0,0" />
         <Keyword name="$P3B"  value="32" />
         <Keyword name="$P2V"  value="260" />
         <Keyword name="$P2S"  value="FSC-A" />
         <Keyword name="$P2R"  value="1048576" />
         <Keyword name="$P2N"  value="FSC-A" />
         <Keyword name="$P2L"  value="488" />
         <Keyword name="$P2F"  value="NA" />
         <Keyword name="$P2E"  value="0,0" />
         <Keyword name="$P2B"  value="32" />
         <Keyword name="$P1V"  value="NA" />
         <Keyword name="$P1S"  value="Time" />
         <Keyword name="$P1R"  value="67108864" />
         <Keyword name="$P1N"  value="Time" />
         <Keyword name="$P1L"  value="NA" />
         <Keyword name="$P1F"  value="NA" />
         <Keyword name="$P1E"  value="0,0" />
         <Keyword name="$P1B"  value="32" />
         <Keyword name="$P13V"  value="430" />
         <Keyword name="$P13S"  value="YL2-W" />
         <Keyword name="$P13R"  value="1024" />
         <Keyword name="$P13N"  value="YL2-W" />
         <Keyword name="$P13L"  value="561" />
         <Keyword name="$P13F"  value="620_15" />
         <Keyword name="$P13E"  value="0,0" />
         <Keyword name="$P13B"  value="32" />
         <Keyword name="$P12V"  value="420" />
         <Keyword name="$P12S"  value="BL1-W" />
         <Keyword name="$P12R"  value="1024" />
         <Keyword name="$P12N"  value="BL1-W" />
         <Keyword name="$P12L"  value="488" />
         <Keyword name="$P12F"  value="530_30" />
         <Keyword name="$P12E"  value="0,0" />
         <Keyword name="$P12B"  value="32" />
         <Keyword name="$P11V"  value="160" />
         <Keyword name="$P11S"  value="SSC-W" />
         <Keyword name="$P11R"  value="1024" />
         <Keyword name="$P11N"  value="SSC-W" />
         <Keyword name="$P11L"  value="488" />
         <Keyword name="$P11F"  value="488_10" />
         <Keyword name="$P11E"  value="0,0" />
         <Keyword name="$P11B"  value="32" />
         <Keyword name="$P10V"  value="260" />
         <Keyword name="$P10S"  value="FSC-W" />
         <Keyword name="$P10R"  value="1024" />
         <Keyword name="$P10N"  value="FSC-W" />
         <Keyword name="$P10L"  value="488" />
         <Keyword name="$P10F"  value="NA" />
         <Keyword name="$P10E"  value="0,0" />
         <Keyword name="$P10B"  value="32" />
         <Keyword name="$ORIGINALITY"  value="NonDataModified" />
         <Keyword name="$OP"  value="PFIUH PFIUH" />
         <Keyword name="$MODE"  value="L" />
         <Keyword name="$LOST"  value="0" />
         <Keyword name="$LAST_MODIFIER"  value="utilisateurs" />
         <Keyword name="$LAST_MODIFIED"  value="03-Sep-2018 20:44:20" />
         <Keyword name="$INST"  value="NA" />
         <Keyword name="$FIL"  value="tube(2).fcs" />
         <Keyword name="$EXP"  value="NA" />
         <Keyword name="$ETIM"  value="19:20:13" />
         <Keyword name="$DATE"  value="03-Sep-2018" />
         <Keyword name="$DATATYPE"  value="F" />
         <Keyword name="$CYTSN"  value="2AFC218231017" />
         <Keyword name="$CYT"  value="4486521 Attune NxT Acoustic Focusing Cytometer (Lasers: BRVY)" />
         <Keyword name="$COM"  value="NA" />
         <Keyword name="$CELLS"  value="NA" />
         <Keyword name="$BYTEORD"  value="1,2,3,4" />
         <Keyword name="$BTIM"  value="19:19:02" />
         <Keyword name="#WINEXT"  value="0" />
         <Keyword name="#WIDTHTHRESHOLD"  value="1000" />
         <Keyword name="#TR1"  value="OR_FSC,25000" />
         <Keyword name="#PTRESULT"  value="Pass" />
         <Keyword name="#PTDATE"  value="10-Jul-2018" />
         <Keyword name="#P1Target"  value="NA" />
         <Keyword name="#P1Label"  value="NA" />
         <Keyword name="#LASERCONFIG"  value="BRVY" />
         <Keyword name="#LASER4DELAY"  value="331" />
         <Keyword name="#LASER4COLOR"  value="Yellow" />
         <Keyword name="#LASER4ASF"  value="1.11" />
         <Keyword name="#LASER3DELAY"  value="713" />
         <Keyword name="#LASER3COLOR"  value="Violet" />
         <Keyword name="#LASER3ASF"  value="1.10" />
         <Keyword name="#LASER2DELAY"  value="1513" />
         <Keyword name="#LASER2COLOR"  value="Red" />
         <Keyword name="#LASER2ASF"  value="1.03" />
         <Keyword name="#LASER1DELAY"  value="1100" />
         <Keyword name="#LASER1COLOR"  value="Blue" />
         <Keyword name="#LASER1ASF"  value="1.16" />
         <Keyword name="#FLOWRATE"  value="100" />
         <Keyword name="FJ_FCS_VERSION"  value="3.1" />
       </Keywords>
       <SampleNode name="tube(2).fcs"  annotation=""  owningGroup=""  expanded="1"  sortPriority="10"  count="100398"  sampleID="33" >
         <Graph smoothing="0"  backColor="#ffffff"  foreColor="#000000"  type="Pseudocolor"  fast="1" >
           <Axis dimension="x"  name="FSC-A"  label=""  auto="auto" />
           <Axis dimension="y"  name="SSC-A"  label=""  auto="auto" />
           <GraphSettings level="5%"  smoothingHighResolution="1"  contourHighResolution="1"  histogramSmoothingCount="0"  graphResolution="256"  showOutliers="0"  drawLargeDots="0"  dotsToDraw="8000"  tint="le.chartfill.tinted.40"  lineWeight="le.lineweight.normal"  lineStyle="le.linestyle.solid" />
           <GraphEnvironment showGrid="0"  showAxes="tnlTNL"  showGates="1"  showFreqOnPlots="1"  showGateNameOnPlots="1"  showMedians="0"  showUncomped="0"  addEventParam="0"  lastYAxisName="" >
             <TextTraits font="SansSerif"  size="11"  name="Labels"  style="plain"  color="#000000"  background="#00ffffff"  just="left" />
             <TextTraits font="SansSerif"  size="11"  name="LayoutGates"  style="plain"  color="#000000"  background="#00ffffff"  just="left" />
             <TextTraits font="SansSerif"  size="9"  name="Numbers"  style="plain"  color="#000000"  background="#00ffffff"  just="left" />
             <TextTraits font="SansSerif"  size="9"  name="Legend"  style="plain"  color="#000000"  background="#00ffffff"  just="left" />
             <WindowPosition x="0"  y="0"  width="0"  height="194"  displayed="0"  panelState="" />
           </GraphEnvironment>
         </Graph>
         <Subpopulations>
           <Population name="All"  annotation=""  owningGroup="H2AS129A"  expanded="1"  sortPriority="10"  count="100258" >
             <Graph smoothing="0"  backColor="#ffffff"  foreColor="#000000"  heatMapStatParameter="BL1-A"  type="Pseudocolor"  fast="1" >
               <Axis dimension="x"  name="FSC-H"  label=""  auto="auto" />
               <Axis dimension="y"  name="FSC-A"  label=""  auto="auto" />
               <GraphSettings level="5%"  smoothingHighResolution="1"  contourHighResolution="1"  histogramSmoothingCount="0"  graphResolution="256"  showOutliers="0"  drawLargeDots="0"  dotsToDraw="8000"  tint="le.chartfill.tinted.40"  lineWeight="le.lineweight.normal"  lineStyle="le.linestyle.solid" />
               <GraphEnvironment showGrid="0"  showAxes="tnlTNL"  showGates="1"  showFreqOnPlots="1"  showGateNameOnPlots="1"  showMedians="0"  showUncomped="0"  addEventParam="0"  lastYAxisName="" >
                 <TextTraits font="SansSerif"  size="11"  name="Labels"  style="plain"  color="#000000"  background="#00ffffff"  just="left" />
                 <TextTraits font="SansSerif"  size="11"  name="LayoutGates"  style="plain"  color="#000000"  background="#00ffffff"  just="left" />
                 <TextTraits font="SansSerif"  size="9"  name="Numbers"  style="plain"  color="#000000"  background="#00ffffff"  just="left" />
                 <TextTraits font="SansSerif"  size="9"  name="Legend"  style="plain"  color="#000000"  background="#00ffffff"  just="left" />
                 <WindowPosition x="620"  y="23"  width="390"  height="816"  displayed="1"  panelState="---" />
               </GraphEnvironment>
             </Graph>
             <Gate gating:id="ID538054253" >
               <gating:PolygonGate eventsInside="1"  annoOffsetX="0"  annoOffsetY="0"  tint="#000000"  isTinted="0"  lineWeight="Normal"  userDefined="1"  quadId="-1"  gateResolution="256" >
                 <gating:dimension>
                   <data-type:fcs-dimension data-type:name="FSC-H" />
                 </gating:dimension>
                 <gating:dimension>
                   <data-type:fcs-dimension data-type:name="SSC-H" />
                 </gating:dimension>
                 <gating:vertex>
                   <gating:coordinate data-type:value="36631.3558005249" />
                   <gating:coordinate data-type:value="843.1584286036" />
                 </gating:vertex>
                 <gating:vertex>
                   <gating:coordinate data-type:value="-24420.9038670166" />
                   <gating:coordinate data-type:value="289.44244564" />
                 </gating:vertex>
                 <gating:vertex>
                   <gating:coordinate data-type:value="14430.5341032371" />
                   <gating:coordinate data-type:value="-125.8445415826" />
                 </gating:vertex>
                 <gating:vertex>
                   <gating:coordinate data-type:value="624953.1307786527" />
                   <gating:coordinate data-type:value="25.1689083165" />
                 </gating:vertex>
                 <gating:vertex>
                   <gating:coordinate data-type:value="1224375.3166054245" />
                   <gating:coordinate data-type:value="1057.0941492941" />
                 </gating:vertex>
                 <gating:vertex>
                   <gating:coordinate data-type:value="1229925.5220297463" />
                   <gating:coordinate data-type:value="2894.4244564005" />
                 </gating:vertex>
                 <gating:vertex>
                   <gating:coordinate data-type:value="147635.4642869641" />
                   <gating:coordinate data-type:value="2919.593364717" />
                 </gating:vertex>
               </gating:PolygonGate>
             </Gate>
             <Subpopulations>
               <Population name="Single Cells"  annotation=""  owningGroup="H2AS129A"  expanded="1"  sortPriority="10"  count="98455" >
                 <Graph smoothing="0"  backColor="#ffffff"  foreColor="#000000"  heatMapStatParameter="BL1-A"  type="Pseudocolor"  fast="1" >
                   <Axis dimension="x"  name="BL1-H"  label=""  auto="auto" />
                   <Axis dimension="y"  name="FSC-H"  label=""  auto="auto" />
                   <GraphSettings level="5%"  smoothingHighResolution="1"  contourHighResolution="1"  histogramSmoothingCount="0"  graphResolution="256"  showOutliers="0"  drawLargeDots="0"  dotsToDraw="8000"  tint="le.chartfill.tinted.40"  lineWeight="le.lineweight.normal"  lineStyle="le.linestyle.solid" />
                   <GraphEnvironment showGrid="0"  showAxes="tnlTNL"  showGates="1"  showFreqOnPlots="1"  showGateNameOnPlots="1"  showMedians="0"  showUncomped="0"  addEventParam="0"  lastYAxisName="" >
                     <TextTraits font="SansSerif"  size="11"  name="Labels"  style="plain"  color="#000000"  background="#00ffffff"  just="left" />
                     <TextTraits font="SansSerif"  size="11"  name="LayoutGates"  style="plain"  color="#000000"  background="#00ffffff"  just="left" />
                     <TextTraits font="SansSerif"  size="9"  name="Numbers"  style="plain"  color="#000000"  background="#00ffffff"  just="left" />
                     <TextTraits font="SansSerif"  size="9"  name="Legend"  style="plain"  color="#000000"  background="#00ffffff"  just="left" />
                     <WindowPosition x="936"  y="23"  width="390"  height="816"  displayed="0"  panelState="---" />
                   </GraphEnvironment>
                 </Graph>
                 <Gate gating:id="ID1576238601"  gating:parent_id="ID538054253" >
                   <gating:PolygonGate eventsInside="1"  annoOffsetX="0"  annoOffsetY="0"  tint="#000000"  isTinted="0"  lineWeight="Normal"  userDefined="1"  quadId="-1"  gateResolution="256" >
                     <gating:dimension>
                       <data-type:fcs-dimension data-type:name="FSC-H" />
                     </gating:dimension>
                     <gating:dimension>
                       <data-type:fcs-dimension data-type:name="FSC-A" />
                     </gating:dimension>
                     <gating:vertex>
                       <gating:coordinate data-type:value="-18870.6984426947" />
                       <gating:coordinate data-type:value="32039.8222222222" />
                     </gating:vertex>
                     <gating:vertex>
                       <gating:coordinate data-type:value="81032.9991951006" />
                       <gating:coordinate data-type:value="-35923.437037037" />
                     </gating:vertex>
                     <gating:vertex>
                       <gating:coordinate data-type:value="957965.4562379705" />
                       <gating:coordinate data-type:value="1070906.7851851853" />
                     </gating:vertex>
                     <gating:vertex>
                       <gating:coordinate data-type:value="791459.2935083115" />
                       <gating:coordinate data-type:value="1134015.525925926" />
                     </gating:vertex>
                   </gating:PolygonGate>
                 </Gate>
                 <Subpopulations>
                   <Population name="BL1-H, FSC-H subset"  annotation=""  owningGroup="H2AS129A"  expanded="1"  sortPriority="10"  count="86703" >
                     <Graph smoothing="13"  backColor="#ffffff"  foreColor="#000000"  heatMapStatParameter="BL1-A"  type="Histogram"  fast="1" >
                       <Axis dimension="x"  name="BL1-H"  label=""  auto="auto" />
                       <Axis dimension="y"  name=""  label=""  auto="auto" />
                       <GraphSettings level="5%"  smoothingHighResolution="1"  contourHighResolution="1"  histogramSmoothingCount="0"  graphResolution="256"  showOutliers="0"  drawLargeDots="0"  dotsToDraw="8000"  tint="le.chartfill.tinted.40"  lineWeight="le.lineweight.normal"  lineStyle="le.linestyle.solid" />
                       <GraphEnvironment showGrid="0"  showAxes="tnlTNL"  showGates="1"  showFreqOnPlots="1"  showGateNameOnPlots="1"  showMedians="0"  showUncomped="0"  addEventParam="0"  lastYAxisName="" >
                         <TextTraits font="SansSerif"  size="11"  name="Labels"  style="plain"  color="#000000"  background="#00ffffff"  just="left" />
                         <TextTraits font="SansSerif"  size="11"  name="LayoutGates"  style="plain"  color="#000000"  background="#00ffffff"  just="left" />
                         <TextTraits font="SansSerif"  size="9"  name="Numbers"  style="plain"  color="#000000"  background="#00ffffff"  just="left" />
                         <TextTraits font="SansSerif"  size="9"  name="Legend"  style="plain"  color="#000000"  background="#00ffffff"  just="left" />
                         <WindowPosition x="936"  y="23"  width="390"  height="816"  displayed="1"  panelState="---" />
                       </GraphEnvironment>
                     </Graph>
                     <Gate gating:id="ID298566535"  gating:parent_id="ID1576238601" >
                       <gating:PolygonGate eventsInside="1"  annoOffsetX="0"  annoOffsetY="0"  tint="#000000"  isTinted="0"  lineWeight="Normal"  userDefined="1"  quadId="-1"  gateResolution="256" >
                         <gating:dimension>
                           <data-type:fcs-dimension data-type:name="BL1-H" />
                         </gating:dimension>
                         <gating:dimension>
                           <data-type:fcs-dimension data-type:name="FSC-H" />
                         </gating:dimension>
                         <gating:vertex>
                           <gating:coordinate data-type:value="191627.8426854487" />
                           <gating:coordinate data-type:value="152723.1525925926" />
                         </gating:vertex>
                         <gating:vertex>
                           <gating:coordinate data-type:value="182408.8405040697" />
                           <gating:coordinate data-type:value="72623.597037037" />
                         </gating:vertex>
                         <gating:vertex>
                           <gating:coordinate data-type:value="246941.8557737229" />
                           <gating:coordinate data-type:value="35243.8044444444" />
                         </gating:vertex>
                         <gating:vertex>
                           <gating:coordinate data-type:value="316084.3721340657" />
                           <gating:coordinate data-type:value="61943.6562962963" />
                         </gating:vertex>
                         <gating:vertex>
                           <gating:coordinate data-type:value="408274.393947856" />
                           <gating:coordinate data-type:value="56603.6859259259" />
                         </gating:vertex>
                         <gating:vertex>
                           <gating:coordinate data-type:value="491245.4135802674" />
                           <gating:coordinate data-type:value="72623.597037037" />
                         </gating:vertex>
                         <gating:vertex>
                           <gating:coordinate data-type:value="546559.4266685415" />
                           <gating:coordinate data-type:value="110003.3896296296" />
                         </gating:vertex>
                         <gating:vertex>
                           <gating:coordinate data-type:value="601873.4397568157" />
                           <gating:coordinate data-type:value="158063.122962963" />
                         </gating:vertex>
                         <gating:vertex>
                           <gating:coordinate data-type:value="666406.455026469" />
                           <gating:coordinate data-type:value="190102.9451851852" />
                         </gating:vertex>
                         <gating:vertex>
                           <gating:coordinate data-type:value="730939.4702961221" />
                           <gating:coordinate data-type:value="227482.7377777778" />
                         </gating:vertex>
                         <gating:vertex>
                           <gating:coordinate data-type:value="777034.4812030174" />
                           <gating:coordinate data-type:value="275542.4711111111" />
                         </gating:vertex>
                         <gating:vertex>
                           <gating:coordinate data-type:value="827738.993200602" />
                           <gating:coordinate data-type:value="328942.1748148148" />
                         </gating:vertex>
                         <gating:vertex>
                           <gating:coordinate data-type:value="850786.4986540497" />
                           <gating:coordinate data-type:value="403701.76" />
                         </gating:vertex>
                         <gating:vertex>
                           <gating:coordinate data-type:value="860005.5008354287" />
                           <gating:coordinate data-type:value="499821.2266666667" />
                         </gating:vertex>
                         <gating:vertex>
                           <gating:coordinate data-type:value="804691.4877471544" />
                           <gating:coordinate data-type:value="542540.9896296297" />
                         </gating:vertex>
                         <gating:vertex>
                           <gating:coordinate data-type:value="712501.4659333641" />
                           <gating:coordinate data-type:value="542540.9896296297" />
                         </gating:vertex>
                         <gating:vertex>
                           <gating:coordinate data-type:value="638749.4484823319" />
                           <gating:coordinate data-type:value="515841.1377777777" />
                         </gating:vertex>
                         <gating:vertex>
                           <gating:coordinate data-type:value="564997.4310312996" />
                           <gating:coordinate data-type:value="499821.2266666667" />
                         </gating:vertex>
                         <gating:vertex>
                           <gating:coordinate data-type:value="491245.4135802674" />
                           <gating:coordinate data-type:value="473121.3748148149" />
                         </gating:vertex>
                         <gating:vertex>
                           <gating:coordinate data-type:value="445150.4026733722" />
                           <gating:coordinate data-type:value="419721.6711111111" />
                         </gating:vertex>
                         <gating:vertex>
                           <gating:coordinate data-type:value="399055.391766477" />
                           <gating:coordinate data-type:value="360981.997037037" />
                         </gating:vertex>
                         <gating:vertex>
                           <gating:coordinate data-type:value="352960.3808595819" />
                           <gating:coordinate data-type:value="312922.2637037037" />
                         </gating:vertex>
                         <gating:vertex>
                           <gating:coordinate data-type:value="297646.3677713076" />
                           <gating:coordinate data-type:value="259522.5600000001" />
                         </gating:vertex>
                         <gating:vertex>
                           <gating:coordinate data-type:value="246941.8557737229" />
                           <gating:coordinate data-type:value="222142.7674074074" />
                         </gating:vertex>
                         <gating:vertex>
                           <gating:coordinate data-type:value="200846.8448668278" />
                           <gating:coordinate data-type:value="168743.0637037037" />
                         </gating:vertex>
                       </gating:PolygonGate>
                     </Gate>
                   </Population>
                 </Subpopulations>
               </Population>
             </Subpopulations>
           </Population>
         </Subpopulations>
       </SampleNode>
     </Sample>
     <Sample>
       <DataSet uri="file:/Users/Etienne/Desktop/180903_cell%20cycle%20R1%20R2%20R4%20SA%20SE/Cell%20cycle%20mutants%20et%20R1%20R2%20R4_mCherry%20SA%2057h_R4_tube(1).fcs"  sampleID="12" />
       <Transformations>
         <transforms:linear transforms:minRange="0.0070405399"  transforms:maxRange="62"  gain="0.0010057914" >
           <data-type:parameter data-type:name="Time" />
         </transforms:linear>
         <transforms:linear transforms:minRange="-128159.2888888889"  transforms:maxRange="1153433.6"  gain="1" >
           <data-type:parameter data-type:name="FSC-A" />
         </transforms:linear>
         <transforms:linear transforms:minRange="0"  transforms:maxRange="1048"  gain="1" >
           <data-type:parameter data-type:name="SSC-A" />
         </transforms:linear>
         <transforms:biex transforms:length="256"  transforms:maxRange="1048576.0000491964"  transforms:neg="0"  transforms:width="-1000"  transforms:pos="5.0205999133" >
           <data-type:parameter data-type:name="BL1-A" />
         </transforms:biex>
         <transforms:biex transforms:length="256"  transforms:maxRange="1048576.0000491964"  transforms:neg="0"  transforms:width="-1000"  transforms:pos="5.0205999133" >
           <data-type:parameter data-type:name="YL2-A" />
         </transforms:biex>
         <transforms:linear transforms:minRange="-140975.2177777778"  transforms:maxRange="1268776.9600000002"  gain="1" >
           <data-type:parameter data-type:name="FSC-H" />
         </transforms:linear>
         <transforms:linear transforms:minRange="-302.0268997983"  transforms:maxRange="3020.2689979831"  gain="1" >
           <data-type:parameter data-type:name="SSC-H" />
         </transforms:linear>
         <transforms:linear transforms:minRange="-15799.7063955796"  transforms:maxRange="1155013.570639558"  gain="1" >
           <data-type:parameter data-type:name="BL1-H" />
         </transforms:linear>
         <transforms:biex transforms:length="256"  transforms:maxRange="1048576.0000491964"  transforms:neg="0"  transforms:width="-1000"  transforms:pos="5.0205999133" >
           <data-type:parameter data-type:name="YL2-H" />
         </transforms:biex>
         <transforms:linear transforms:minRange="0"  transforms:maxRange="1048576"  gain="1" >
           <data-type:parameter data-type:name="FSC-W" />
         </transforms:linear>
         <transforms:linear transforms:minRange="0"  transforms:maxRange="1048576"  gain="1" >
           <data-type:parameter data-type:name="SSC-W" />
         </transforms:linear>
         <transforms:biex transforms:length="256"  transforms:maxRange="1048576.0000491964"  transforms:neg="0"  transforms:width="-1000"  transforms:pos="5.0205999133" >
           <data-type:parameter data-type:name="BL1-W" />
         </transforms:biex>
         <transforms:biex transforms:length="256"  transforms:maxRange="1048576.0000491964"  transforms:neg="0"  transforms:width="-1000"  transforms:pos="5.0205999133" >
           <data-type:parameter data-type:name="YL2-W" />
         </transforms:biex>
       </Transformations>
       <Keywords>
         <Keyword name="$ENDANALYSIS"  value="000000000000" />
         <Keyword name="$BEGINANALYSIS"  value="000000000000" />
         <Keyword name="$ENDSTEXT"  value="000000000000" />
         <Keyword name="$BEGINSTEXT"  value="000000000000" />
         <Keyword name="$NEXTDATA"  value="000000000000" />
         <Keyword name="$ENDDATA"  value="000005218643" />
         <Keyword name="$BEGINDATA"  value="000000008192" />
         <Keyword name="$WELLID"  value="B3" />
         <Keyword name="$VOL"  value="104000" />
         <Keyword name="$TOT"  value="100201" />
         <Keyword name="$TIMESTEP"  value="0.001" />
         <Keyword name="$SYS"  value="OPTIXE2 Microsoft Windows 7 Professional " />
         <Keyword name="$SRC"  value="NA" />
         <Keyword name="$SPILLOVER"  value="6,BL1-A,YL2-A,BL1-H,YL2-H,BL1-W,YL2-W,1.000000,0.000000,0.000000,0.000000,0.000000,0.000000,0.000000,1.000000,0.000000,0.000000,0.000000,0.000000,0.000000,0.000000,1.000000,0.000000,0.000000,0.000000,0.000000,0.000000,0.000000,1.000000,0.000000,0.000000,0.000000,0.000000,0.000000,0.000000,1.000000,0.000000,0.000000,0.000000,0.000000,0.000000,0.000000,1.000000" />
         <Keyword name="$SMNO"  value="R4" />
         <Keyword name="$PROJ"  value="mCherry SA 57h" />
         <Keyword name="$PLATENAME"  value="Cell cycle mutants et R1 R2 R4" />
         <Keyword name="$PLATEID"  value="mCherry R1 R4" />
         <Keyword name="$PAR"  value="13" />
         <Keyword name="$P9V"  value="430" />
         <Keyword name="$P9S"  value="YL2-H" />
         <Keyword name="$P9R"  value="1048576" />
         <Keyword name="$P9N"  value="YL2-H" />
         <Keyword name="$P9L"  value="561" />
         <Keyword name="$P9F"  value="620_15" />
         <Keyword name="$P9E"  value="0,0" />
         <Keyword name="$P9B"  value="32" />
         <Keyword name="$P8V"  value="420" />
         <Keyword name="$P8S"  value="BL1-H" />
         <Keyword name="$P8R"  value="1048576" />
         <Keyword name="$P8N"  value="BL1-H" />
         <Keyword name="$P8L"  value="488" />
[truncated: 500,136 more chars]
