# Supplementary material for: Global chromatin mobility induced by a DSB is dictated by chromosomal conformation and defines the HR outcome
Source: eLife. 2022 Sep 20;11:e78015. doi: 10.7554/eLife.78015 (PMC9489209; doi:10.7554/eLife.78015)
Supplement: Figure 1—source data 4. [file elife-78015-fig1-data4.zip]

Archive with 224 entries (220 files):
- Figure 1 - source data 4.xlsx
- __MACOSX/._Figure 1 - source data 4.xlsx
- 190524_repair kinetics/
- __MACOSX/._190524_repair kinetics
- 190524_repair kinetics/190524_cinetique repair_repair_SA_tube(5).fcs
- __MACOSX/190524_repair kinetics/._190524_cinetique repair_repair_SA_tube(5).fcs
- 190524_repair kinetics/190524_cinetique repair_repair_SE_tube.fcs
- __MACOSX/190524_repair kinetics/._190524_cinetique repair_repair_SE_tube.fcs
- 190524_repair kinetics/190524_cinetique repair_repair_SE_tube(1).fcs
- __MACOSX/190524_repair kinetics/._190524_cinetique repair_repair_SE_tube(1).fcs
- 190524_repair kinetics/190524_cinetique repair_repair_test neg_tube(1).fcs
- __MACOSX/190524_repair kinetics/._190524_cinetique repair_repair_test neg_tube(1).fcs
- 190524_repair kinetics/190524_cinetique repair_repair_SA_tube(4).fcs
- __MACOSX/190524_repair kinetics/._190524_cinetique repair_repair_SA_tube(4).fcs
- 190524_repair kinetics/190524_cinetique repair_repair_WT_tube(1).fcs
- __MACOSX/190524_repair kinetics/._190524_cinetique repair_repair_WT_tube(1).fcs
- 190524_repair kinetics/190527_WT_SE_SA_Cen_Repair_centromeric DSB.wsp
- __MACOSX/190524_repair kinetics/._190527_WT_SE_SA_Cen_Repair_centromeric DSB.wsp
- 190524_repair kinetics/190524_cinetique repair_repair_WT_tube.fcs
- __MACOSX/190524_repair kinetics/._190524_cinetique repair_repair_WT_tube.fcs
- 190524_repair kinetics/190524_cinetique repair_repair_SA_tube(3).fcs
- __MACOSX/190524_repair kinetics/._190524_cinetique repair_repair_SA_tube(3).fcs
- 190524_repair kinetics/190524_cinetique repair_repair_SA_tube(2).fcs
- __MACOSX/190524_repair kinetics/._190524_cinetique repair_repair_SA_tube(2).fcs
- 190524_repair kinetics/190524_cinetique repair_repair_SE_tube(6).fcs
- __MACOSX/190524_repair kinetics/._190524_cinetique repair_repair_SE_tube(6).fcs
- 190524_repair kinetics/190524_cinetique repair_repair_SE_tube(5).fcs
- __MACOSX/190524_repair kinetics/._190524_cinetique repair_repair_SE_tube(5).fcs
- 190524_repair kinetics/190524_cinetique repair_repair_SA_tube(1).fcs
- __MACOSX/190524_repair kinetics/._190524_cinetique repair_repair_SA_tube(1).fcs
- 190524_repair kinetics/190524_cinetique repair_repair_WT_tube(4).fcs
- __MACOSX/190524_repair kinetics/._190524_cinetique repair_repair_WT_tube(4).fcs
- 190524_repair kinetics/190524_cinetique repair_repair_WT_tube(5).fcs
- __MACOSX/190524_repair kinetics/._190524_cinetique repair_repair_WT_tube(5).fcs
- 190524_repair kinetics/190524_cinetique repair_repair_SE_tube(4).fcs
- __MACOSX/190524_repair kinetics/._190524_cinetique repair_repair_SE_tube(4).fcs
- 190524_repair kinetics/190524_cinetique repair_repair_WT_tube(2).fcs
- __MACOSX/190524_repair kinetics/._190524_cinetique repair_repair_WT_tube(2).fcs
- 190524_repair kinetics/190524_cinetique repair_repair_SE_tube(3).fcs
- __MACOSX/190524_repair kinetics/._190524_cinetique repair_repair_SE_tube(3).fcs
- 190524_repair kinetics/190524_cinetique repair_repair_SA_tube.fcs
- __MACOSX/190524_repair kinetics/._190524_cinetique repair_repair_SA_tube.fcs
- 190524_repair kinetics/190524_cinetique repair_repair_SE_tube(2).fcs
- __MACOSX/190524_repair kinetics/._190524_cinetique repair_repair_SE_tube(2).fcs
- 190524_repair kinetics/190524_cinetique repair_repair_WT_tube(3).fcs
- __MACOSX/190524_repair kinetics/._190524_cinetique repair_repair_WT_tube(3).fcs
- 190524_repair kinetics/190524_cinetique repair_repair_SA_tube(6).fcs
- __MACOSX/190524_repair kinetics/._190524_cinetique repair_repair_SA_tube(6).fcs
- 180914_repair kinetics/
- __MACOSX/._180914_repair kinetics
- 180914_repair kinetics/R2 412.txt
- __MACOSX/180914_repair kinetics/._R2 412.txt
- 180914_repair kinetics/180920_Cell cycle R1 R2 R4.wsp
- __MACOSX/180914_repair kinetics/._180920_Cell cycle R1 R2 R4.wsp
- 180914_repair kinetics/R1 412.txt
- __MACOSX/180914_repair kinetics/._R1 412.txt
- 180914_repair kinetics/R4 412.txt
- __MACOSX/180914_repair kinetics/._R4 412.txt
- 180914_repair kinetics/180920 _ Repair kinetics R1 R2 R4.wsp
- __MACOSX/180914_repair kinetics/._180920 _ Repair kinetics R1 R2 R4.wsp
- 190612_repair kinetics/
- __MACOSX/._190612_repair kinetics
- 190612_repair kinetics/190612_WT SA SE C _ WT SA L et S_Repair kinetics_WT C_tube(6).fcs
- __MACOSX/190612_repair kinetics/._190612_WT SA SE C _ WT SA L et S_Repair kinetics_WT C_tube(6).fcs
- 190612_repair kinetics/190612_WT SA SE C _ WT SA L et S_Repair kinetics_temoin_tube(2).fcs
- __MACOSX/190612_repair kinetics/._190612_WT SA SE C _ WT SA L et S_Repair kinetics_temoin_tube(2).fcs
- 190612_repair kinetics/190612_WT SA SE C _ WT SA L et S_Repair kinetics_SA S_tube(6).fcs
- __MACOSX/190612_repair kinetics/._190612_WT SA SE C _ WT SA L et S_Repair kinetics_SA S_tube(6).fcs
- 190612_repair kinetics/190612_WT SA SE C _ WT SA L et S_Repair kinetics_WT S_tube.fcs
- __MACOSX/190612_repair kinetics/._190612_WT SA SE C _ WT SA L et S_Repair kinetics_WT S_tube.fcs
- 190612_repair kinetics/190612_WT SA SE C _ WT SA L et S_Repair kinetics_SA L_tube(6).fcs
- __MACOSX/190612_repair kinetics/._190612_WT SA SE C _ WT SA L et S_Repair kinetics_SA L_tube(6).fcs
- 190612_repair kinetics/190612_WT SA SE C _ WT SA L et S_Repair kinetics_WT L_tube.fcs
- __MACOSX/190612_repair kinetics/._190612_WT SA SE C _ WT SA L et S_Repair kinetics_WT L_tube.fcs
- 190612_repair kinetics/190612_WT SA SE C _ WT SA L et S_Repair kinetics_SE C_tube(1).fcs
- __MACOSX/190612_repair kinetics/._190612_WT SA SE C _ WT SA L et S_Repair kinetics_SE C_tube(1).fcs
- 190612_repair kinetics/190612_WT SA SE C _ WT SA L et S_Repair kinetics_SA C_tube(1).fcs
- __MACOSX/190612_repair kinetics/._190612_WT SA SE C _ WT SA L et S_Repair kinetics_SA C_tube(1).fcs
- 190612_repair kinetics/190612_WT SA SE C _ WT SA L et S_Repair kinetics_temoin_tube(3).fcs
- __MACOSX/190612_repair kinetics/._190612_WT SA SE C _ WT SA L et S_Repair kinetics_temoin_tube(3).fcs
- 190612_repair kinetics/190612_WT SA SE C _ WT SA L et S_Repair kinetics_WT L_tube(1).fcs
- __MACOSX/190612_repair kinetics/._190612_WT SA SE C _ WT SA L et S_Repair kinetics_WT L_tube(1).fcs
- 190612_repair kinetics/190612_WT SA SE C _ WT SA L et S_Repair kinetics_SE C_tube.fcs
- __MACOSX/190612_repair kinetics/._190612_WT SA SE C _ WT SA L et S_Repair kinetics_SE C_tube.fcs
- 190612_repair kinetics/190612_WT SA SE C _ WT SA L et S_Repair kinetics_WT S_tube(1).fcs
- __MACOSX/190612_repair kinetics/._190612_WT SA SE C _ WT SA L et S_Repair kinetics_WT S_tube(1).fcs
- 190612_repair kinetics/190612_WT SA SE C _ WT SA L et S_Repair kinetics_temoin_tube.fcs
- __MACOSX/190612_repair kinetics/._190612_WT SA SE C _ WT SA L et S_Repair kinetics_temoin_tube.fcs
- 190612_repair kinetics/190612_WT SA SE C _ WT SA L et S_Repair kinetics_SA C_tube(6).fcs
- __MACOSX/190612_repair kinetics/._190612_WT SA SE C _ WT SA L et S_Repair kinetics_SA C_tube(6).fcs
- 190612_repair kinetics/190612_WT SA SE C _ WT SA L et S_Repair kinetics_SE C_tube(6).fcs
- __MACOSX/190612_repair kinetics/._190612_WT SA SE C _ WT SA L et S_Repair kinetics_SE C_tube(6).fcs
- 190612_repair kinetics/190612_WT SA SE C _ WT SA L et S_Repair kinetics_WT S_tube(6).fcs
- __MACOSX/190612_repair kinetics/._190612_WT SA SE C _ WT SA L et S_Repair kinetics_WT S_tube(6).fcs
- 190612_repair kinetics/190612_WT SA SE C _ WT SA L et S_Repair kinetics_SA S_tube.fcs
- __MACOSX/190612_repair kinetics/._190612_WT SA SE C _ WT SA L et S_Repair kinetics_SA S_tube.fcs
- 190612_repair kinetics/190612_WT SA SE C _ WT SA L et S_Repair kinetics_WT L_tube(6).fcs
- __MACOSX/190612_repair kinetics/._190612_WT SA SE C _ WT SA L et S_Repair kinetics_WT L_tube(6).fcs
- 190612_repair kinetics/190612_WT SA SE C _ WT SA L et S_Repair kinetics_WT C_tube(1).fcs
- __MACOSX/190612_repair kinetics/._190612_WT SA SE C _ WT SA L et S_Repair kinetics_WT C_tube(1).fcs
- 190612_repair kinetics/190612_WT SA SE C _ WT SA L et S_Repair kinetics_SA L_tube.fcs
- __MACOSX/190612_repair kinetics/._190612_WT SA SE C _ WT SA L et S_Repair kinetics_SA L_tube.fcs
- 190612_repair kinetics/190612_WT SA SE C _ WT SA L et S_Repair kinetics_SA L_tube(1).fcs
- __MACOSX/190612_repair kinetics/._190612_WT SA SE C _ WT SA L et S_Repair kinetics_SA L_tube(1).fcs
- 190612_repair kinetics/190612_WT SA SE C _ WT SA L et S_Repair kinetics_SA S_tube(1).fcs
- __MACOSX/190612_repair kinetics/._190612_WT SA SE C _ WT SA L et S_Repair kinetics_SA S_tube(1).fcs
- 190612_repair kinetics/190612_WT SA SE C _ WT SA L et S_Repair kinetics_SE C_tube(4).fcs
- __MACOSX/190612_repair kinetics/._190612_WT SA SE C _ WT SA L et S_Repair kinetics_SE C_tube(4).fcs
- 190612_repair kinetics/190612_WT SA SE C _ WT SA L et S_Repair kinetics_SA L_tube(2).fcs
- __MACOSX/190612_repair kinetics/._190612_WT SA SE C _ WT SA L et S_Repair kinetics_SA L_tube(2).fcs
- 190612_repair kinetics/190612_WT SA SE C _ WT SA L et S_Repair kinetics_SA S_tube(2).fcs
- __MACOSX/190612_repair kinetics/._190612_WT SA SE C _ WT SA L et S_Repair kinetics_SA S_tube(2).fcs
- 190612_repair kinetics/190612_WT SA SE C _ WT SA L et S_Repair kinetics_SA C_tube(4).fcs
- __MACOSX/190612_repair kinetics/._190612_WT SA SE C _ WT SA L et S_Repair kinetics_SA C_tube(4).fcs
- 190612_repair kinetics/190612_WT SA SE C _ WT SA L et S_Repair kinetics_WT L_tube(4).fcs
- __MACOSX/190612_repair kinetics/._190612_WT SA SE C _ WT SA L et S_Repair kinetics_WT L_tube(4).fcs
- 190612_repair kinetics/190612_WT SA SE C _ WT SA L et S_Repair kinetics_WT S_tube(4).fcs
- __MACOSX/190612_repair kinetics/._190612_WT SA SE C _ WT SA L et S_Repair kinetics_WT S_tube(4).fcs
- 190612_repair kinetics/190612_WT SA SE C _ WT SA L et S_Repair kinetics_WT C_tube(2).fcs
- __MACOSX/190612_repair kinetics/._190612_WT SA SE C _ WT SA L et S_Repair kinetics_WT C_tube(2).fcs
- 190612_repair kinetics/190612_WT SA SE C _ WT SA L et S_Repair kinetics_WT S_tube(5).fcs
- __MACOSX/190612_repair kinetics/._190612_WT SA SE C _ WT SA L et S_Repair kinetics_WT S_tube(5).fcs
- 190612_repair kinetics/190612_WT SA SE C _ WT SA L et S_Repair kinetics_WT C_tube(3).fcs
- __MACOSX/190612_repair kinetics/._190612_WT SA SE C _ WT SA L et S_Repair kinetics_WT C_tube(3).fcs
- 190612_repair kinetics/190612_WT SA SE C _ WT SA L et S_Repair kinetics_WT L_tube(5).fcs
- __MACOSX/190612_repair kinetics/._190612_WT SA SE C _ WT SA L et S_Repair kinetics_WT L_tube(5).fcs
- 190612_repair kinetics/190612_WT SA SE C _ WT SA L et S_Repair kinetics_SA C_tube.fcs
- __MACOSX/190612_repair kinetics/._190612_WT SA SE C _ WT SA L et S_Repair kinetics_SA C_tube.fcs
- 190612_repair kinetics/190612_WT SA SE C _ WT SA L et S_Repair kinetics_SA S_tube(3).fcs
- __MACOSX/190612_repair kinetics/._190612_WT SA SE C _ WT SA L et S_Repair kinetics_SA S_tube(3).fcs
- 190612_repair kinetics/190612_WT SA SE C _ WT SA L et S_Repair kinetics_SA C_tube(5).fcs
- __MACOSX/190612_repair kinetics/._190612_WT SA SE C _ WT SA L et S_Repair kinetics_SA C_tube(5).fcs
- 190612_repair kinetics/190612_WT SA SE C _ WT SA L et S_Repair kinetics_SA L_tube(3).fcs
- __MACOSX/190612_repair kinetics/._190612_WT SA SE C _ WT SA L et S_Repair kinetics_SA L_tube(3).fcs
- 190612_repair kinetics/190612_WT SA SE C _ WT SA L et S_Repair kinetics_SE C_tube(5).fcs
- __MACOSX/190612_repair kinetics/._190612_WT SA SE C _ WT SA L et S_Repair kinetics_SE C_tube(5).fcs
- 190612_repair kinetics/190612_WT SA SE C _ WT SA L et S_Repair kinetics_WT L_tube(2).fcs
- __MACOSX/190612_repair kinetics/._190612_WT SA SE C _ WT SA L et S_Repair kinetics_WT L_tube(2).fcs
- 190612_repair kinetics/190612_WT SA SE C _ WT SA L et S_Repair kinetics_WT C_tube(4).fcs
- __MACOSX/190612_repair kinetics/._190612_WT SA SE C _ WT SA L et S_Repair kinetics_WT C_tube(4).fcs
- 190612_repair kinetics/190612_WT SA SE C _ WT SA L et S_Repair kinetics_WT S_tube(2).fcs
- __MACOSX/190612_repair kinetics/._190612_WT SA SE C _ WT SA L et S_Repair kinetics_WT S_tube(2).fcs
- 190612_repair kinetics/190612_WT SA SE C _ WT SA L et S_Repair kinetics_SE C_tube(2).fcs
- __MACOSX/190612_repair kinetics/._190612_WT SA SE C _ WT SA L et S_Repair kinetics_SE C_tube(2).fcs
- 190612_repair kinetics/190612_WT SA SE C _ WT SA L et S_Repair kinetics_SA L_tube(4).fcs
- __MACOSX/190612_repair kinetics/._190612_WT SA SE C _ WT SA L et S_Repair kinetics_SA L_tube(4).fcs
- 190612_repair kinetics/190612_WT SA SE C _ WT SA L et S_Repair kinetics_SA C_tube(2).fcs
- __MACOSX/190612_repair kinetics/._190612_WT SA SE C _ WT SA L et S_Repair kinetics_SA C_tube(2).fcs
- 190612_repair kinetics/190612_WT SA SE C _ WT SA L et S_Repair kinetics_SA S_tube(4).fcs
- __MACOSX/190612_repair kinetics/._190612_WT SA SE C _ WT SA L et S_Repair kinetics_SA S_tube(4).fcs
- 190612_repair kinetics/190612_WT SA SE C _ WT SA L et S_Repair kinetics_WT C_tube.fcs
- __MACOSX/190612_repair kinetics/._190612_WT SA SE C _ WT SA L et S_Repair kinetics_WT C_tube.fcs
- 190612_repair kinetics/190612_WT SA SE C _ WT SA L et S_Repair kinetics_SA C_tube(3).fcs
- __MACOSX/190612_repair kinetics/._190612_WT SA SE C _ WT SA L et S_Repair kinetics_SA C_tube(3).fcs
- 190612_repair kinetics/190612_WT SA SE C _ WT SA L et S_Repair kinetics_SA S_tube(5).fcs
- __MACOSX/190612_repair kinetics/._190612_WT SA SE C _ WT SA L et S_Repair kinetics_SA S_tube(5).fcs
- 190612_repair kinetics/190612_WT SA SE C _ WT SA L et S_Repair kinetics_SA L_tube(5).fcs
- __MACOSX/190612_repair kinetics/._190612_WT SA SE C _ WT SA L et S_Repair kinetics_SA L_tube(5).fcs
- 190612_repair kinetics/190612_WT SA SE C _ WT SA L et S_Repair kinetics_SE C_tube(3).fcs
- __MACOSX/190612_repair kinetics/._190612_WT SA SE C _ WT SA L et S_Repair kinetics_SE C_tube(3).fcs
- 190612_repair kinetics/190612_WT SA SE C _ WT SA L et S_Repair kinetics_WT C_tube(5).fcs
- __MACOSX/190612_repair kinetics/._190612_WT SA SE C _ WT SA L et S_Repair kinetics_WT C_tube(5).fcs
- 190612_repair kinetics/190612_WT SA SE C _ WT SA L et S_Repair kinetics_WT S_tube(3).fcs
- __MACOSX/190612_repair kinetics/._190612_WT SA SE C _ WT SA L et S_Repair kinetics_WT S_tube(3).fcs
- 190612_repair kinetics/190612_WT SA SE C _ WT SA L et S_Repair kinetics_WT L_tube(3).fcs
- __MACOSX/190612_repair kinetics/._190612_WT SA SE C _ WT SA L et S_Repair kinetics_WT L_tube(3).fcs
- 190612_repair kinetics/190612_WT SA SE C _ WT SA L et S_Repair kinetics_temoin_tube(1).fcs
- __MACOSX/190612_repair kinetics/._190612_WT SA SE C _ WT SA L et S_Repair kinetics_temoin_tube(1).fcs
- 190531_Repair kinetics/
- __MACOSX/._190531_Repair kinetics
- 190531_Repair kinetics/190531_wt sa se_Cinetique repair_sa_tube.fcs
- __MACOSX/190531_Repair kinetics/._190531_wt sa se_Cinetique repair_sa_tube.fcs
- 190531_Repair kinetics/190531_wt sa se_Cinetique repair_se_tube(6).fcs
- __MACOSX/190531_Repair kinetics/._190531_wt sa se_Cinetique repair_se_tube(6).fcs
- 190531_Repair kinetics/190531_Cine╠ütique_Repair_SA.txt
- __MACOSX/190531_Repair kinetics/._190531_Cine╠ütique_Repair_SA.txt
- 190531_Repair kinetics/190531_wt sa se_Cinetique repair_sa_tube(2).fcs
- __MACOSX/190531_Repair kinetics/._190531_wt sa se_Cinetique repair_sa_tube(2).fcs
- 190531_Repair kinetics/190531_wt sa se_Cinetique repair_sa_tube(3).fcs
- __MACOSX/190531_Repair kinetics/._190531_wt sa se_Cinetique repair_sa_tube(3).fcs
- 190531_Repair kinetics/190531_wt sa se_Cinetique repair_wt_tube(6).fcs
- __MACOSX/190531_Repair kinetics/._190531_wt sa se_Cinetique repair_wt_tube(6).fcs
- 190531_Repair kinetics/190531_Cine╠ütique_Repair_SE.txt
- __MACOSX/190531_Repair kinetics/._190531_Cine╠ütique_Repair_SE.txt
- 190531_Repair kinetics/190531_Repair_Cine╠ütique_WT_SA_SE.wsp
- __MACOSX/190531_Repair kinetics/._190531_Repair_Cine╠ütique_WT_SA_SE.wsp
- 190531_Repair kinetics/190531_wt sa se_Cinetique repair_wt_tube(1).fcs
- __MACOSX/190531_Repair kinetics/._190531_wt sa se_Cinetique repair_wt_tube(1).fcs
- 190531_Repair kinetics/190531_wt sa se_Cinetique repair_sa_tube(4).fcs
- __MACOSX/190531_Repair kinetics/._190531_wt sa se_Cinetique repair_sa_tube(4).fcs
- 190531_Repair kinetics/190531_wt sa se_Cinetique repair_se_tube(1).fcs
- __MACOSX/190531_Repair kinetics/._190531_wt sa se_Cinetique repair_se_tube(1).fcs
- 190531_Repair kinetics/190531_wt sa se_Cinetique repair_sa_tube(5).fcs
- __MACOSX/190531_Repair kinetics/._190531_wt sa se_Cinetique repair_sa_tube(5).fcs
- 190531_Repair kinetics/190531_wt sa se_Cinetique repair_sa_tube(6).fcs
- __MACOSX/190531_Repair kinetics/._190531_wt sa se_Cinetique repair_sa_tube(6).fcs
- 190531_Repair kinetics/190531_wt sa se_Cinetique repair_wt_tube(3).fcs
- __MACOSX/190531_Repair kinetics/._190531_wt sa se_Cinetique repair_wt_tube(3).fcs
- 190531_Repair kinetics/190531_wt sa se_Cinetique repair_wt_tube.fcs
- __MACOSX/190531_Repair kinetics/._190531_wt sa se_Cinetique repair_wt_tube.fcs
- 190531_Repair kinetics/190531_Cine╠ütique_Repair_WT.txt
- __MACOSX/190531_Repair kinetics/._190531_Cine╠ütique_Repair_WT.txt
- 190531_Repair kinetics/190531_wt sa se_Cinetique repair_se_tube(2).fcs
- __MACOSX/190531_Repair kinetics/._190531_wt sa se_Cinetique repair_se_tube(2).fcs
- 190531_Repair kinetics/190531_wt sa se_Cinetique repair_se_tube(3).fcs
- __MACOSX/190531_Repair kinetics/._190531_wt sa se_Cinetique repair_se_tube(3).fcs
- 190531_Repair kinetics/190531_wt sa se_Cinetique repair_wt_tube(2).fcs
- __MACOSX/190531_Repair kinetics/._190531_wt sa se_Cinetique repair_wt_tube(2).fcs
- 190531_Repair kinetics/190531_wt sa se_Cinetique repair_se_tube(4).fcs
- __MACOSX/190531_Repair kinetics/._190531_wt sa se_Cinetique repair_se_tube(4).fcs
- 190531_Repair kinetics/190531_wt sa se_Cinetique repair_se_tube.fcs
- __MACOSX/190531_Repair kinetics/._190531_wt sa se_Cinetique repair_se_tube.fcs
- 190531_Repair kinetics/190531_wt sa se_Cinetique repair_wt_tube(5).fcs
- __MACOSX/190531_Repair kinetics/._190531_wt sa se_Cinetique repair_wt_tube(5).fcs
- 190531_Repair kinetics/190531_wt sa se_Cinetique repair_Temoin_tube.fcs
- __MACOSX/190531_Repair kinetics/._190531_wt sa se_Cinetique repair_Temoin_tube.fcs
- 190531_Repair kinetics/190531_wt sa se_Cinetique repair_Temoin_t-.fcs
- __MACOSX/190531_Repair kinetics/._190531_wt sa se_Cinetique repair_Temoin_t-.fcs
- 190531_Repair kinetics/190531_wt sa se_Cinetique repair_wt_tube(4).fcs
- __MACOSX/190531_Repair kinetics/._190531_wt sa se_Cinetique repair_wt_tube(4).fcs
- 190531_Repair kinetics/190531_wt sa se_Cinetique repair_sa_tube(1).fcs
- __MACOSX/190531_Repair kinetics/._190531_wt sa se_Cinetique repair_sa_tube(1).fcs
- 190531_Repair kinetics/190531_wt sa se_Cinetique repair_se_tube(5).fcs
- __MACOSX/190531_Repair kinetics/._190531_wt sa se_Cinetique repair_se_tube(5).fcs
