# Supplementary material for: Global chromatin mobility induced by a DSB is dictated by chromosomal conformation and defines the HR outcome
Source: eLife. 2022 Sep 20;11:e78015. doi: 10.7554/eLife.78015 (PMC9489209; doi:10.7554/eLife.78015)
Supplement: Figure 1—source data 4. [file elife-78015-fig1-data4.zip › Figure 1 - source data 4.xlsx]

## Sheet: YEF1202
YEF1202 (Strain C)
190531_Repair kinetics done by FGF and EA_analysed by FGF and RB																						MOYEN (all manips)
WT C	% red cells	%single cells	%All	n cells			SA C	% red cells	%single cells	All	n cells			SE C	% red cells	%single cells	All	n cells					WT	SA	SE	DS WT	DS SA	DS SE
0	6.25	82.5	99.6	100004				5.9	82.4	99.6	100002				6.8	82.6	99.4	100000				0	4.97986	5.89529	#REF!	1.614	1.46121	#REF!
4	9.58	68.4	96.3	100026				8.5	68.5	96.2	100041				8.67	63.4	94.1	100110				2	3.6475	4.99	2.115	0.710417
6	19.8	59.7	92.1	100230				14.2	60.8	92.7	100165				12	59.8	92.5	100179				4	6.81909	6.83992	#REF!	2.45266	2.23369	#REF!
8	29.6	61.9	87.3	100432				18.8	64.5	88.6	100316				16.4	62.3	87.5	100396				6	12.1364	9.39718	#REF!	1.76868	3.70618	#REF!
10	27.8	67.3	87.4	100387				19.3	68.8	90.8	100158				15.2	63.2	88.2	100337				8	21.2552	11.3475	#REF!	4.30405	4.03346	#REF!
12	50.7	72.1	87.4	100483				37.2	72.6	90.3	100217				31.6	68.7	87.2	100393				10	27.4643	16.0322	#REF!	7.79048	7.02185	#REF!
24	97.5	77.8	97.9	100001				98.8	78.8	97.8	100000				98.6	79.2	96.6	100002				12	40.9358	23.7716	#REF!	6.27735	8.48041	#REF!
	red cells	single cells	All	real n cells		real %		red cells	single cells	All	real n cells		real %		red cells	single cells	All	real n cells		real %		14	58.65			0.353553
0	0.0625	0.825	0.996	5135.83		5.13563		0.059	0.824	0.996	4842.25		4.84215		0.068	0.826	0.994	5583.1		5.5831		16	65.4			3.11127
4	0.0958	0.684	0.963	6311.91		6.31027		0.085	0.685	0.962	5603.54		5.60125		0.0867	0.634	0.941	5178.16		5.17247		24	83.85	77.8293	#REF!	6.52853	4.19	#REF!
6	0.198	0.597	0.921	10911.8		10.8868		0.142	0.608	0.927	8016.55		8.00335		0.12	0.598	0.925	6649.68		6.6378
8	0.296	0.619	0.873	16064.6		15.9955		0.188	0.645	0.886	10777.6		10.7436		0.164	0.623	0.875	8975.45		8.94005
10	0.278	0.673	0.874	16415.3		16.352		0.193	0.688	0.908	12075.8		12.0568		0.152	0.632	0.882	8501.4		8.47284
12	0.507	0.721	0.874	32103.1		31.9488		0.372	0.726	0.903	24440.4		24.3875		0.316	0.687	0.872	19004.8		18.9304
24	0.975	0.778	0.979	74262.8		74.262		0.988	0.788	0.978	76141.6		76.1416		0.986	0.792	0.966	75437.6		75.4361
190614_repair Kinetics done by FGF and EA_analysed by FGF and RB
WT C	% red cells	%single cells	%All	n cells			SA C	% red cells	%single cells	All	n cells			SE C	% red cells	%single cells	All	n cells
0	8.81	91.3	100	100002				8.28	89.9	100	100002				9.33	92.3	100	100004
4	12.1	91.2	100	100000				10.5	89.7	100	100004				9.63	92	100	100001
6	15	92.1	100	100010				15.4	88.3	100	100008				14.2	88.2	100	100004
8	25.5	85.5	99.9	100013				17.7	88.5	99.9	100049				14.3	88.2	100	100008
10	36.8	85.6	99.9	100014				28	86.3	99.9	100007				23.4	86.1	99.9	100006
12	47.7	86.4	99.8	100010				36.4	87.8	99.9	100012				29.6	87	99.8	100014
24	93	86.6	100	100010				80.2	93.2	100	100015				88.6	95.4	100	100017
	red cells	single cells	All	real n cells		real %		red cells	single cells	All	real n cells		real %		red cells	single cells	All	real n cells		real %
0	0.0881	0.913	1	8043.69		8.04353		0.0828	0.899	1	7443.87		7.44372		0.0933	0.923	1	8611.93		8.61159
4	0.121	0.912	1	11035.2		11.0352		0.105	0.897	1	9418.88		9.4185		0.0963	0.92	1	8859.69		8.8596
6	0.15	0.921	1	13816.4		13.815		0.154	0.883	1	13599.3		13.5982		0.142	0.882	1	12524.9		12.5244
8	0.255	0.855	0.999	21783.5		21.7807		0.177	0.885	0.999	15656.5		15.6488		0.143	0.882	1	12613.6		12.6126
10	0.368	0.856	0.999	31473.7		31.4693		0.28	0.863	0.999	24141.5		24.1398		0.234	0.861	0.999	20128.5		20.1273
12	0.477	0.864	0.998	41134.5		41.1304		0.364	0.878	0.999	31931.1		31.9272		0.296	0.87	0.998	25704.1		25.7005
24	0.93	0.866	1	80546.1		80.538		0.802	0.932	1	74757.6		74.7464		0.886	0.954	1	84538.8		84.5244
180731_repair Kinetics done by EA_analysed by EA
WT C
0	4.93
2	4.19
4	5.43
6	13.3
8	27.9
10	36.7
12	47.9
14	58.9
16	63.2
24	86.3
180831_repair Kinetics done by EA_analysed by EA
WT C		SA C	SE C
0	4.31	5.4	5.51
2	4.3	4.99	4.23
4	6.5	5.5	6.02
6	13	6.59	8.74
8	20	7.65	12.8
10	23.6	11.9	19.5
12	38.2	15	20.7
24	91.6	82.6	89.5
180914_repair Kinetics done by EA_analysed by EA
WT C
0	3.59
2	2.85
4	4.82
6	9.68
8	20.6
10	29.2
12	45.5
14	58.4
16	67.6
24	80.7
180921_repair Kinetics done by EA_analysed by EA
WT C
0	3.87
2	3.25
4	4.18
6	10
8	21.8
10	35.4
12	45.1
24	89.7

## Sheet: YEF1203
YEF1203 (Strain L)
190620															MOYEN (all manips)
WT L	% red cells	%single cells	%All	n cells			SA L	% red cells	%single cells	All	n cells					WT	SA	DS WT	DS SA
0	8.75	91.9	99.8	100003				9.46	93.5	99.9	100006				0	5.24735	6.31758	2.25477	3.56195
4	11.3	87	99.3	100008				12.1	92.2	99.8	100028				4	7.24006	8.88872	3.14894	3.17514
6	13.4	79.9	97.7	100004				14.2	88.2	99.2	100006				6	10.633	10.083	1.46599	3.311
8	26.8	71.2	95.1	100010				17.1	87.8	98.9	100002				8	24.5784	11.8098	5.23021	4.29755
10	39.8	70.1	93.4	100002				22.9	82.4	96.9	100004				10	37.7613	14.4329	10.274	5.44715
12	62.6	71.1	87.8	100026				33.5	79.1	94.7	100005				12	51.7601	19.9414	10.5549	7.287
24	91.8	95.3	99.1	100008				89.8	93.4	99	100010				24	86.8613	80.5166	5.82094	3.56075
	red cells	single cells	All	real n cells		real %		red cells	single cells	All	real n cells		real %
0	0.0875	0.919	0.998	8025.41		8.02517		0.0946	0.935	0.999	8836.79		8.83625
4	0.113	0.87	0.993	9762.96		9.76218		0.121	0.922	0.998	11137		11.1339
6	0.134	0.799	0.977	10460.8		10.4603		0.142	0.882	0.992	12425		12.4242
8	0.268	0.712	0.951	18148.4		18.1466		0.171	0.878	0.989	14848.9		14.8486
10	0.398	0.701	0.934	26058.9		26.0584		0.229	0.824	0.969	18285.4		18.2846
12	0.626	0.711	0.878	39088.7		39.0786		0.335	0.791	0.947	25095.3		25.0941
24	0.918	0.953	0.991	86705		86.698		0.898	0.934	0.99	83042.8		83.0345
190614_repair Kinetics
WT L	% red cells	%single cells	%All	n cells			SA L	% red cells	%single cells	All	n cells
0	8.86	92.2	100	100008				4.05	93.8	100	100006
4	14.2	87.1	100	100008				7.19	92.4	100	100028
6	16.2	81.3	99.9	100004				8.65	89.5	100	100006
8	27.8	72.1	99.9	100010				9.8	89.5	100	100002
10	39.5	69.8	99.8	100002				12.7	83.4	99.9	100004
12	61.3	66	99.3	100026				18.8	78.9	99.7	100005
24	93.2	94.8	99	100008				83.6	93.3	100	100010
	red cells	single cells	All	real n cells		real %		red cells	single cells	All	real n cells		real %
0	0.0886	0.922	1	8169.57		8.16892		0.0405	0.938	1	3799.13		3.7989
4	0.142	0.871	1	12369.2		12.3682		0.0719	0.924	1	6645.42		6.64356
6	0.162	0.813	0.999	13158		13.1574		0.0865	0.895	1	7742.21		7.74175
8	0.278	0.721	0.999	20025.8		20.0238		0.098	0.895	1	8771.18		8.771
10	0.395	0.698	0.998	27516.4		27.5093		0.127	0.834	0.999	10581.6		10.5812
12	0.613	0.66	0.993	40185.2		40.182		0.188	0.789	0.997	14789.4		14.7887
24	0.932	0.948	0.99	87477.1		87.4701		0.836	0.933	1	78006.6		77.9988
180731_repair Kinetics done by EA_analysed by EA
WT L
0	3.23	3.45
2	3.41	3.21
4	4.46	3.92
6	8.99	6.93
8	31	21.5
10	43.7	37
12	55.9	43.5
14	64.7	47
16	72.1	49.2
24	88.6	81.3
180831_repair Kinetics done by EA_analysed by EA
WT L
0	3.58	5.13
2	3.6	4.35
4	6.52	5.43
6	11.3	0.92
8	21.9	21.1
10	33.4	27.3
12	49.9	37.1
24	92.1	84.4
180914_repair Kinetics done by EA_analysed by EA
WT L
0	3.86	4.22
2	3.64	3.55
4	4.99	5.43
6	10.3	8.57
8	28.3	24.7
10	44.5	32.2
12	62.7	51.9
14	58.6	58.1
16	78.5	60.8
24	75.7	78
180921_repair Kinetics done by EA_analysed by EA
WT L
0	4.62	4.62
2	4.34	4.33
4	5.34	5.81
6	9.59	9.08
8	28.1	22.8
10	51.4	40.2
12	62.8	50.5
24	90.6	84.3

## Sheet: YEF1205
YEF 1205 (Strain S)
190620_Repair SA		wt												MOYEN (ALL manips)
WT S	% red cells	%single cells	%All	n cells			SA S	% red cells	%single cells	All	n cells				WT	SA	SE	DS WT	DS SA
0	11.1	94.9	99.9	100006				8.44	91.8	99.5	100006			0	5.71237	5.16052	4.175	2.79942	1.91652	0.685894
4	13.1	94.9	99.8	100007				9.06	85.9	98.5	100007			4	7.41783	5.10349	9.575	3.43674	2.02464	1.87383
6	15.4	88.6	99.2	100006				10.2	85.5	97.8	100007			6	9.62691	5.99079	14.05	4.56671	2.33975	1.90919
8	24.8	80.8	97.7	100008				12.2	72.6	95.2	100005			8	21.7852	6.4148	17.85	2.42613	1.56005	2.89914
10	37.2	77.5	95.3	100008				17.7	58.9	90.9	100021			10	33.1764	7.43347	25.1	5.84943	1.51703	4.52548
12	47.2	74.3	92.2	100007				23.4	49.7	77.7	100022			12	42.6424	7.55907	33.1	7.94723	1.66962	3.53553
24	85.7	88.5	96.1	100015				67.2	62.3	60.3	88352			24	78.863	22.4253	87.25	5.40014	14.5779	6.15183
	red cells	single cells	All	real n cells		real %		red cells	single cells	All	real n cells		real %
0	0.111	0.949	0.999	10524		10.5234		0.0844	0.918	0.995	7709.64		7.70918
4	0.131	0.949	0.998	12407.9		12.407		0.0906	0.859	0.985	7666.34		7.6658
6	0.154	0.886	0.992	13536.1		13.5352		0.102	0.855	0.978	8529.74		8.52914
8	0.248	0.808	0.977	19579.1		19.5775		0.122	0.726	0.952	8432.48		8.43205
10	0.372	0.775	0.953	27477.2		27.475		0.177	0.589	0.909	9478.59		9.4766
12	0.472	0.743	0.922	32336.4		32.3342		0.234	0.497	0.777	9038.34		9.03635
24	0.857	0.885	0.961	72897.5		72.8866		0.672	0.623	0.603	22304.4		25.245
190614_repair Kinetics
WT S	% red cells	%single cells	%All	n cells			SA S	% red cells	%single cells	All	n cells
0	10.3	95.2	100	100006				5.28	92.1	100	100006
4	12.8	95.2	100	100007				5.59	86.1	99.9	100007
6	15.3	90	100	100006				6.36	87.1	99.9	100007
8	22.4	83.5	100	100008				8.49	75.5	99.8	100005
10	33.2	78.2	99.9	100008				12.3	61.3	99.7	100021
12	45.7	72	99.7	100007				17.8	45.5	98.9	100022
24	83.8	86.7	99.5	100015				41	43.8	94.7	88352
	red cells	single cells	All	real n cells		real %		red cells	single cells	All	real n cells		real %
0	0.103	0.952	1	9806.19		9.8056		0.0528	0.921	1	4863.17		4.86288
4	0.128	0.952	1	12186.5		12.1856		0.0559	0.861	0.999	4808.51		4.80818
6	0.153	0.9	1	13770.8		13.77		0.0636	0.871	0.999	5534.41		5.53402
8	0.224	0.835	1	18705.5		18.704		0.0849	0.755	0.998	6397.45		6.39713
10	0.332	0.782	0.999	25938.5		25.9364		0.123	0.613	0.997	7518.86		7.51728
12	0.457	0.72	0.997	32807.6		32.8053		0.178	0.455	0.989	8011.67		8.00991
24	0.838	0.867	0.995	72302.2		72.2913		0.41	0.438	0.947	15025.3		17.0062
180731_repair Kinetics done by EA_analysed by EA
WT S
0	3.45
2	3.21
4	3.92
6	6.93
8	21.5
10	37
12	43.5
14	47
16	49.2
24	81.3
180831_repair Kinetics done by EA_analysed by EA
WT S
0	5.13
2	4.35
4	5.43
6	0.92
8	21.1
10	27.3
12	37.1
24	84.4
180914_repair Kinetics done by EA_analysed by EA
WT S
0	4.22
2	3.55
4	5.43
6	8.57
8	24.7
10	32.2
12	51.9
14	58.1
16	60.8
24	78
180921_repair Kinetics done by EA_analysed by EA
WT S
0	4.62
2	4.33
4	5.81
6	9.08
8	22.8
10	40.2
12	50.5
24	84.3
180928_repair Kinetics done by EA_analysed by EA
	WT S	SA S	SE S
0	4.12	3.06	3.69
4	4.62	2.73	10.9
6	9.21	3	15.4
8	20.3	4.63	19.9
10	34.9	6.85	28.3
12	42.6	8.03	35.6
24	88.2	41	82.9
181018_repair Kinetics done by EA_analysed by EA
	WT S	SA C	SE C
0	3.83	5.01	4.66
4	9.54	5.21	8.25
6	15	6.9	12.7
8	25.6	6.2	15.8
10	40.4	5.89	21.9
12	50.4	5.16	30.6
24		6.45	91.6

## Sheet: YEF1202_YEF1203_YEF1205
MEAN (all exps)
	C			L			S			desvest C			desvest L			desvest S
	WT	H2AS129A	H2AS129E	WT	H2AS129A	H2AS129E	WT	H2AS129A	H2AS129E	DS WT	DS SA	DS SE	ds wt	ds sa		DS WT	DS SA	DS SE
0	4.97986	5.89529	7.50117	5.24735	6.31758		5.71237	5.16052	4.175	1.614	1.46121	2.77107	2.25477	3.56195		2.79942	1.91652	0.685894
4	6.81909	6.83992	8.28802	7.24006	8.88872		7.41783	5.10349	9.575	2.45266	2.23369	3.57456	3.14894	3.17514		3.43674	2.02464	1.87383
6	12.1364	9.39718	10.9006	10.633	10.083		9.62691	5.99079	14.05	1.76868	3.70618	4.02122	1.46599	3.311		4.56671	2.33975	1.90919
8	21.2552	11.3475	14.3132	24.5784	11.8098		21.7852	6.4148	17.85	4.30405	4.03346	5.99404	5.23021	4.29755		2.42613	1.56005	2.89914
10	27.4643	16.0322	19.075	37.7613	14.4329		33.1764	7.43347	25.1	7.79048	7.02185	8.10266	10.274	5.44715		5.84943	1.51703	4.52548
12	40.9358	23.7716	24.4327	51.7601	19.9414		42.6424	7.55907	33.1	6.27735	8.48041	6.03582	10.5549	7.287		7.94723	1.66962	3.53553
24	83.85	77.8293	82.5151	86.8613	80.5166		78.863	22.4253	87.25	6.52853	4.19	5.96115	5.82094	3.56075		5.40014	14.5779	6.15183
