# Supplementary material for: Global chromatin mobility induced by a DSB is dictated by chromosomal conformation and defines the HR outcome
Source: eLife. 2022 Sep 20;11:e78015. doi: 10.7554/eLife.78015 (PMC9489209; doi:10.7554/eLife.78015)
Supplement: Figure 1—source data 4. [file elife-78015-fig1-data4.zip › 190524_repair kinetics/190527_WT_SE_SA_Cen_Repair_centromeric DSB.wsp]

<?xml version="1.0" encoding="UTF-8"?>
 <Workspace version="20.0"  modDate="Mon May 27 18:34:20 CEST 2019"  clientTimestamp="1558974860752"  flowJoVersion="10.4.2"  drawRowBorders="1"  drawColumnBorders="1"  hideCompNodes="1"  curGroup="SA Cen"  groupPaneHeight="-1"  xmlns:xsi="http://www.w3.org/2001/XMLSchema-instance"  xmlns:gating="http://www.isac-net.org/std/Gating-ML/v2.0/gating"  xmlns:transforms="http://www.isac-net.org/std/Gating-ML/v2.0/transformations"  xmlns:data-type="http://www.isac-net.org/std/Gating-ML/v2.0/datatypes"  xsi:schemaLocation="http://www.isac-net.org/std/Gating-ML/v2.0/gating http://www.isac-net.org/std/Gating-ML/v2.0/gating/Gating-ML.v2.0.xsd http://www.isac-net.org/std/Gating-ML/v2.0/transformations http://www.isac-net.org/std/Gating-ML/v2.0/gating/Transformations.v2.0.xsd http://www.isac-net.org/std/Gating-ML/v2.0/datatypes http://www.isac-net.org/std/Gating-ML/v2.0/gating/DataTypes.v2.0.xsd "  nonAutoSaveFileName="file:/Users/Etienne/Desktop/190527_WT_SE_SA_Cen_Repair_centromeric%20DSB.wsp" >
   <WindowPosition x="20"  y="23"  width="600"  height="720"  displayed="1"  panelState="" />
   <TextTraits font="SansSerif"  size="11"  name=""  style="plain"  color="#000000"  background="#00ffffff"  just="left" />
   <Columns>
     <TColumn width="300" >
       <Property key="fj.appnode.prop.name" />
     </TColumn>
     <TColumn width="141" >
       <Property key="fj.appnode.prop.statistic" />
     </TColumn>
     <TColumn width="140" >
       <Property key="fj.appnode.prop.ncells" />
     </TColumn>
   </Columns>
   <Matrices/>
   <Cytometers>
     <Cytometer name="ATTUNE"  cyt="4486521 Attune NxT Acoustic Focusing Cytometer (Lasers: BRVY)"  useFCS3="1"  extraNegs="0"  widthBasis="-1000"  linMin="0"  logMin="1"  linMax="1048576"  logMax="1048576"  linearRescale="1"  logRescale="1"  linFromKW="0"  logFromKW="0"  useGain="0"  useTransform="1"  transformType="BIEX"  manufacturer=""  serialnumber=""  homepage="workspaces-and-samples/flowjo-and-your-cytometer/flowjo-and-your-cytometer/ws-cytometer-attune/"  icon="attune.png" >
       <LinParams>
         <Param>time</Param>
       </LinParams>
       <LogParams/>
       <FilterParams/>
       <TransformStore/>
     </Cytometer>
   </Cytometers>
   <Groups>
     <GroupNode name="All Samples"  annotation=""  owningGroup="All Samples"  expanded="1"  sortPriority="10"  count="-1" >
       <Graph smoothing="0"  backColor="#ffffff"  foreColor="#000000"  type="Pseudocolor"  fast="1" >
         <Axis dimension="x"  name=""  label=""  auto="auto" />
         <Axis dimension="y"  name=""  label=""  auto="auto" />
         <GraphSettings level="5%"  smoothingHighResolution="1"  contourHighResolution="1"  histogramSmoothingCount="0"  graphResolution="256"  showOutliers="0"  drawLargeDots="0"  dotsToDraw="8000"  tint="le.chartfill.tinted.40"  lineWeight="le.lineweight.normal"  lineStyle="le.linestyle.solid" />
         <GraphEnvironment showGrid="0"  showAxes="tnlTNL"  showGates="1"  showFreqOnPlots="1"  showGateNameOnPlots="1"  showMedians="0"  showUncomped="0"  addEventParam="0"  lastYAxisName="" >
           <TextTraits font="SansSerif"  size="11"  name="Labels"  style="plain"  color="#000000"  background="#00ffffff"  just="left" />
           <TextTraits font="SansSerif"  size="11"  name="LayoutGates"  style="plain"  color="#000000"  background="#00ffffff"  just="left" />
           <TextTraits font="SansSerif"  size="9"  name="Numbers"  style="plain"  color="#000000"  background="#00ffffff"  just="left" />
           <TextTraits font="SansSerif"  size="9"  name="Legend"  style="plain"  color="#000000"  background="#00ffffff"  just="left" />
         </GraphEnvironment>
       </Graph>
       <Subpopulations>
         <Population name="All"  annotation=""  owningGroup="All Samples"  expanded="1"  sortPriority="10"  count="46496" >
           <Graph smoothing="0"  backColor="#ffffff"  foreColor="#000000"  heatMapStatParameter="BL1-A"  type="Pseudocolor"  fast="1" >
             <Axis dimension="x"  name="FSC-H"  label=""  auto="auto" />
             <Axis dimension="y"  name="FSC-A"  label=""  auto="auto" />
             <GraphSettings level="5%"  smoothingHighResolution="1"  contourHighResolution="1"  histogramSmoothingCount="0"  graphResolution="256"  showOutliers="0"  drawLargeDots="0"  dotsToDraw="8000"  tint="le.chartfill.tinted.40"  lineWeight="le.lineweight.normal"  lineStyle="le.linestyle.solid" />
             <GraphEnvironment showGrid="0"  showAxes="tnlTNL"  showGates="1"  showFreqOnPlots="1"  showGateNameOnPlots="1"  showMedians="0"  showUncomped="0"  addEventParam="0"  lastYAxisName="" >
               <TextTraits font="SansSerif"  size="11"  name="Labels"  style="plain"  color="#000000"  background="#00ffffff"  just="left" />
               <TextTraits font="SansSerif"  size="11"  name="LayoutGates"  style="plain"  color="#000000"  background="#00ffffff"  just="left" />
               <TextTraits font="SansSerif"  size="9"  name="Numbers"  style="plain"  color="#000000"  background="#00ffffff"  just="left" />
               <TextTraits font="SansSerif"  size="9"  name="Legend"  style="plain"  color="#000000"  background="#00ffffff"  just="left" />
               <WindowPosition x="620"  y="23"  width="390"  height="622"  displayed="1"  panelState="---" />
             </GraphEnvironment>
           </Graph>
           <Gate gating:id="ID1308939003" >
             <gating:PolygonGate eventsInside="1"  annoOffsetX="0"  annoOffsetY="0"  tint="#000000"  isTinted="0"  lineWeight="Normal"  userDefined="1"  quadId="-1"  gateResolution="256" >
               <gating:dimension>
                 <data-type:fcs-dimension data-type:name="FSC-H" />
               </gating:dimension>
               <gating:dimension>
                 <data-type:fcs-dimension data-type:name="SSC-H" />
               </gating:dimension>
               <gating:vertex>
                 <gating:coordinate data-type:value="103664.9938757655" />
                 <gating:coordinate data-type:value="512.5955087407" />
               </gating:vertex>
               <gating:vertex>
                 <gating:coordinate data-type:value="44034.687664042" />
                 <gating:coordinate data-type:value="184.4093598519" />
               </gating:vertex>
               <gating:vertex>
                 <gating:coordinate data-type:value="44034.687664042" />
                 <gating:coordinate data-type:value="-3.1255823704" />
               </gating:vertex>
               <gating:vertex>
                 <gating:coordinate data-type:value="158708.353455818" />
                 <gating:coordinate data-type:value="-42.195362" />
               </gating:vertex>
               <gating:vertex>
                 <gating:coordinate data-type:value="755011.4155730533" />
                 <gating:coordinate data-type:value="215.6651835556" />
               </gating:vertex>
               <gating:vertex>
                 <gating:coordinate data-type:value="1002706.5336832898" />
                 <gating:coordinate data-type:value="1247.1073657778" />
               </gating:vertex>
               <gating:vertex>
                 <gating:coordinate data-type:value="773359.2020997376" />
                 <gating:coordinate data-type:value="1676.8749417037" />
               </gating:vertex>
               <gating:vertex>
                 <gating:coordinate data-type:value="461446.8311461068" />
                 <gating:coordinate data-type:value="1692.5028535556" />
               </gating:vertex>
             </gating:PolygonGate>
           </Gate>
           <Subpopulations>
             <Population name="Single Cells"  annotation=""  owningGroup="All Samples"  expanded="1"  sortPriority="10"  count="21229" >
               <Graph smoothing="0"  backColor="#ffffff"  foreColor="#000000"  heatMapStatParameter="BL1-A"  type="Pseudocolor"  fast="1" >
                 <Axis dimension="x"  name="YL2-H"  label=""  auto="auto" />
                 <Axis dimension="y"  name="FSC-H"  label=""  auto="auto" />
                 <GraphSettings level="5%"  smoothingHighResolution="1"  contourHighResolution="1"  histogramSmoothingCount="0"  graphResolution="256"  showOutliers="0"  drawLargeDots="0"  dotsToDraw="8000"  tint="le.chartfill.tinted.40"  lineWeight="le.lineweight.normal"  lineStyle="le.linestyle.solid" />
                 <GraphEnvironment showGrid="0"  showAxes="tnlTNL"  showGates="1"  showFreqOnPlots="1"  showGateNameOnPlots="1"  showMedians="0"  showUncomped="0"  addEventParam="0"  lastYAxisName="" >
                   <TextTraits font="SansSerif"  size="11"  name="Labels"  style="plain"  color="#000000"  background="#00ffffff"  just="left" />
                   <TextTraits font="SansSerif"  size="11"  name="LayoutGates"  style="plain"  color="#000000"  background="#00ffffff"  just="left" />
                   <TextTraits font="SansSerif"  size="9"  name="Numbers"  style="plain"  color="#000000"  background="#00ffffff"  just="left" />
                   <TextTraits font="SansSerif"  size="9"  name="Legend"  style="plain"  color="#000000"  background="#00ffffff"  just="left" />
                   <WindowPosition x="620"  y="23"  width="390"  height="622"  displayed="1"  panelState="---" />
                 </GraphEnvironment>
               </Graph>
               <Gate gating:id="ID281556864"  gating:parent_id="ID1308939003" >
                 <gating:PolygonGate eventsInside="1"  annoOffsetX="0"  annoOffsetY="0"  tint="#000000"  isTinted="0"  lineWeight="Normal"  userDefined="1"  quadId="-1"  gateResolution="256" >
                   <gating:dimension>
                     <data-type:fcs-dimension data-type:name="FSC-H" />
                   </gating:dimension>
                   <gating:dimension>
                     <data-type:fcs-dimension data-type:name="FSC-A" />
                   </gating:dimension>
                   <gating:vertex>
                     <gating:coordinate data-type:value="-6421.7252843395" />
                     <gating:coordinate data-type:value="83012.2666666667" />
                   </gating:vertex>
                   <gating:vertex>
                     <gating:coordinate data-type:value="85317.2073490814" />
                     <gating:coordinate data-type:value="26214.4" />
                   </gating:vertex>
                   <gating:vertex>
                     <gating:coordinate data-type:value="828402.5616797899" />
                     <gating:coordinate data-type:value="786432" />
                   </gating:vertex>
                   <gating:vertex>
                     <gating:coordinate data-type:value="553185.7637795275" />
                     <gating:coordinate data-type:value="974301.8666666668" />
                   </gating:vertex>
                 </gating:PolygonGate>
               </Gate>
               <Subpopulations>
                 <Population name="Red+"  annotation=""  owningGroup="All Samples"  expanded="1"  sortPriority="10"  count="6359" >
                   <Graph smoothing="0"  backColor="#ffffff"  foreColor="#000000"  heatMapStatParameter="BL1-A"  type="Pseudocolor"  fast="1" >
                     <Axis dimension="x"  name="YL2-H"  label=""  auto="auto" />
                     <Axis dimension="y"  name="FSC-H"  label=""  auto="auto" />
                     <GraphSettings level="5%"  smoothingHighResolution="1"  contourHighResolution="1"  histogramSmoothingCount="0"  graphResolution="256"  showOutliers="0"  drawLargeDots="0"  dotsToDraw="8000"  tint="le.chartfill.tinted.40"  lineWeight="le.lineweight.normal"  lineStyle="le.linestyle.solid" />
                     <GraphEnvironment showGrid="0"  showAxes="tnlTNL"  showGates="1"  showFreqOnPlots="1"  showGateNameOnPlots="1"  showMedians="0"  showUncomped="0"  addEventParam="0"  lastYAxisName="" >
                       <TextTraits font="SansSerif"  size="11"  name="Labels"  style="plain"  color="#000000"  background="#00ffffff"  just="left" />
                       <TextTraits font="SansSerif"  size="11"  name="LayoutGates"  style="plain"  color="#000000"  background="#00ffffff"  just="left" />
                       <TextTraits font="SansSerif"  size="9"  name="Numbers"  style="plain"  color="#000000"  background="#00ffffff"  just="left" />
                       <TextTraits font="SansSerif"  size="9"  name="Legend"  style="plain"  color="#000000"  background="#00ffffff"  just="left" />
                       <WindowPosition x="620"  y="23"  width="390"  height="622"  displayed="1"  panelState="---" />
                     </GraphEnvironment>
                   </Graph>
                   <Gate gating:id="ID1134147903"  gating:parent_id="ID281556864" >
                     <gating:RectangleGate eventsInside="1"  annoOffsetX="0"  annoOffsetY="0"  tint="#000000"  isTinted="0"  lineWeight="Normal"  userDefined="1"  percentX="0"  percentY="0" >
                       <gating:dimension gating:min="325.48713086650383"  gating:max="1048576.0000000007" >
                         <data-type:fcs-dimension data-type:name="YL2-H" />
                       </gating:dimension>
                       <gating:dimension gating:min="-107682.04713804714"  gating:max="1026510.0067340068" >
                         <data-type:fcs-dimension data-type:name="FSC-H" />
                       </gating:dimension>
                     </gating:RectangleGate>
                   </Gate>
                 </Population>
               </Subpopulations>
             </Population>
           </Subpopulations>
         </Population>
       </Subpopulations>
       <Group name="All Samples"  live="1"  role="ws.group.dlog.test"  key=""  synchronized="0"  foreground="#000000"  fontStyle="bold" >
         <Criteria/>
         <SampleRefs>
           <SampleRef sampleID="2" />
           <SampleRef sampleID="9" />
           <SampleRef sampleID="16" />
           <SampleRef sampleID="3" />
           <SampleRef sampleID="10" />
           <SampleRef sampleID="17" />
           <SampleRef sampleID="4" />
           <SampleRef sampleID="11" />
           <SampleRef sampleID="18" />
           <SampleRef sampleID="5" />
           <SampleRef sampleID="12" />
           <SampleRef sampleID="19" />
           <SampleRef sampleID="6" />
           <SampleRef sampleID="13" />
           <SampleRef sampleID="20" />
           <SampleRef sampleID="7" />
           <SampleRef sampleID="14" />
           <SampleRef sampleID="1" />
           <SampleRef sampleID="8" />
           <SampleRef sampleID="15" />
         </SampleRefs>
         <Keywords/>
       </Group>
     </GroupNode>
     <GroupNode name="Compensation"  annotation=""  owningGroup="Compensation"  expanded="1"  sortPriority="10"  count="-1" >
       <Graph smoothing="0"  backColor="#ffffff"  foreColor="#000000"  type="Pseudocolor"  fast="1" >
         <Axis dimension="x"  name=""  label=""  auto="auto" />
         <Axis dimension="y"  name=""  label=""  auto="auto" />
         <GraphSettings level="5%"  smoothingHighResolution="1"  contourHighResolution="1"  histogramSmoothingCount="0"  graphResolution="256"  showOutliers="0"  drawLargeDots="0"  dotsToDraw="8000"  tint="le.chartfill.tinted.40"  lineWeight="le.lineweight.normal"  lineStyle="le.linestyle.solid" />
         <GraphEnvironment showGrid="0"  showAxes="tnlTNL"  showGates="1"  showFreqOnPlots="1"  showGateNameOnPlots="1"  showMedians="0"  showUncomped="0"  addEventParam="0"  lastYAxisName="" >
           <TextTraits font="SansSerif"  size="11"  name="Labels"  style="plain"  color="#000000"  background="#00ffffff"  just="left" />
           <TextTraits font="SansSerif"  size="11"  name="LayoutGates"  style="plain"  color="#000000"  background="#00ffffff"  just="left" />
           <TextTraits font="SansSerif"  size="9"  name="Numbers"  style="plain"  color="#000000"  background="#00ffffff"  just="left" />
           <TextTraits font="SansSerif"  size="9"  name="Legend"  style="plain"  color="#000000"  background="#00ffffff"  just="left" />
         </GraphEnvironment>
       </Graph>
       <Group name="Compensation"  live="1"  role="ws.group.dlog.compensation"  key=""  synchronized="0"  foreground="#bc1900"  fontStyle="bold" >
         <Criteria>
           <Criterion connector="And"  keyword="$FIL"  function="Contains"  value="comp" />
           <Criterion connector="Or"  keyword="$FIL"  function="Contains"  value="unstained" />
         </Criteria>
         <Keywords/>
       </Group>
     </GroupNode>
     <GroupNode name="SA Cen"  annotation=""  owningGroup="SA Cen"  expanded="1"  sortPriority="10"  count="-1" >
       <Graph smoothing="0"  backColor="#ffffff"  foreColor="#000000"  type="Pseudocolor"  fast="1" >
         <Axis dimension="x"  name=""  label=""  auto="auto" />
         <Axis dimension="y"  name=""  label=""  auto="auto" />
         <GraphSettings level="5%"  smoothingHighResolution="1"  contourHighResolution="1"  histogramSmoothingCount="0"  graphResolution="256"  showOutliers="0"  drawLargeDots="0"  dotsToDraw="8000"  tint="le.chartfill.tinted.40"  lineWeight="le.lineweight.normal"  lineStyle="le.linestyle.solid" />
         <GraphEnvironment showGrid="0"  showAxes="tnlTNL"  showGates="1"  showFreqOnPlots="1"  showGateNameOnPlots="1"  showMedians="0"  showUncomped="0"  addEventParam="0"  lastYAxisName="" >
           <TextTraits font="SansSerif"  size="11"  name="Labels"  style="plain"  color="#000000"  background="#00ffffff"  just="left" />
           <TextTraits font="SansSerif"  size="11"  name="LayoutGates"  style="plain"  color="#000000"  background="#00ffffff"  just="left" />
           <TextTraits font="SansSerif"  size="9"  name="Numbers"  style="plain"  color="#000000"  background="#00ffffff"  just="left" />
           <TextTraits font="SansSerif"  size="9"  name="Legend"  style="plain"  color="#000000"  background="#00ffffff"  just="left" />
         </GraphEnvironment>
       </Graph>
       <Group name="SA Cen"  live="1"  role="ws.group.dlog.undefined"  key=""  synchronized="0"  foreground="#009090"  fontStyle="plain" >
         <Criteria/>
         <SampleRefs>
           <SampleRef sampleID="2" />
           <SampleRef sampleID="3" />
           <SampleRef sampleID="4" />
           <SampleRef sampleID="5" />
           <SampleRef sampleID="6" />
           <SampleRef sampleID="7" />
           <SampleRef sampleID="1" />
         </SampleRefs>
         <Keywords/>
       </Group>
     </GroupNode>
     <GroupNode name="SE Cen"  annotation=""  owningGroup="SE Cen"  expanded="1"  sortPriority="10"  count="-1" >
       <Graph smoothing="0"  backColor="#ffffff"  foreColor="#000000"  type="Pseudocolor"  fast="1" >
         <Axis dimension="x"  name=""  label=""  auto="auto" />
         <Axis dimension="y"  name=""  label=""  auto="auto" />
         <GraphSettings level="5%"  smoothingHighResolution="1"  contourHighResolution="1"  histogramSmoothingCount="0"  graphResolution="256"  showOutliers="0"  drawLargeDots="0"  dotsToDraw="8000"  tint="le.chartfill.tinted.40"  lineWeight="le.lineweight.normal"  lineStyle="le.linestyle.solid" />
         <GraphEnvironment showGrid="0"  showAxes="tnlTNL"  showGates="1"  showFreqOnPlots="1"  showGateNameOnPlots="1"  showMedians="0"  showUncomped="0"  addEventParam="0"  lastYAxisName="" >
           <TextTraits font="SansSerif"  size="11"  name="Labels"  style="plain"  color="#000000"  background="#00ffffff"  just="left" />
           <TextTraits font="SansSerif"  size="11"  name="LayoutGates"  style="plain"  color="#000000"  background="#00ffffff"  just="left" />
           <TextTraits font="SansSerif"  size="9"  name="Numbers"  style="plain"  color="#000000"  background="#00ffffff"  just="left" />
           <TextTraits font="SansSerif"  size="9"  name="Legend"  style="plain"  color="#000000"  background="#00ffffff"  just="left" />
         </GraphEnvironment>
       </Graph>
       <Group name="SE Cen"  live="1"  role="ws.group.dlog.undefined"  key=""  synchronized="0"  foreground="#909000"  fontStyle="plain" >
         <Criteria/>
         <SampleRefs>
           <SampleRef sampleID="9" />
           <SampleRef sampleID="10" />
           <SampleRef sampleID="11" />
           <SampleRef sampleID="12" />
           <SampleRef sampleID="13" />
           <SampleRef sampleID="14" />
           <SampleRef sampleID="8" />
         </SampleRefs>
         <Keywords/>
       </Group>
     </GroupNode>
     <GroupNode name="WT cen"  annotation=""  owningGroup="WT cen"  expanded="1"  sortPriority="10"  count="-1" >
       <Graph smoothing="0"  backColor="#ffffff"  foreColor="#000000"  type="Pseudocolor"  fast="1" >
         <Axis dimension="x"  name=""  label=""  auto="auto" />
         <Axis dimension="y"  name=""  label=""  auto="auto" />
         <GraphSettings level="5%"  smoothingHighResolution="1"  contourHighResolution="1"  histogramSmoothingCount="0"  graphResolution="256"  showOutliers="0"  drawLargeDots="0"  dotsToDraw="8000"  tint="le.chartfill.tinted.40"  lineWeight="le.lineweight.normal"  lineStyle="le.linestyle.solid" />
         <GraphEnvironment showGrid="0"  showAxes="tnlTNL"  showGates="1"  showFreqOnPlots="1"  showGateNameOnPlots="1"  showMedians="0"  showUncomped="0"  addEventParam="0"  lastYAxisName="" >
           <TextTraits font="SansSerif"  size="11"  name="Labels"  style="plain"  color="#000000"  background="#00ffffff"  just="left" />
           <TextTraits font="SansSerif"  size="11"  name="LayoutGates"  style="plain"  color="#000000"  background="#00ffffff"  just="left" />
           <TextTraits font="SansSerif"  size="9"  name="Numbers"  style="plain"  color="#000000"  background="#00ffffff"  just="left" />
           <TextTraits font="SansSerif"  size="9"  name="Legend"  style="plain"  color="#000000"  background="#00ffffff"  just="left" />
         </GraphEnvironment>
       </Graph>
       <Subpopulations>
         <Population name="All"  annotation=""  owningGroup="WT cen"  expanded="1"  sortPriority="10"  count="49665" >
           <Graph smoothing="0"  backColor="#ffffff"  foreColor="#000000"  heatMapStatParameter="BL1-A"  type="Pseudocolor"  fast="1" >
             <Axis dimension="x"  name="FSC-H"  label=""  auto="auto" />
             <Axis dimension="y"  name="FSC-A"  label=""  auto="auto" />
             <GraphSettings level="5%"  smoothingHighResolution="1"  contourHighResolution="1"  histogramSmoothingCount="0"  graphResolution="256"  showOutliers="0"  drawLargeDots="0"  dotsToDraw="8000"  tint="le.chartfill.tinted.40"  lineWeight="le.lineweight.normal"  lineStyle="le.linestyle.solid" />
             <GraphEnvironment showGrid="0"  showAxes="tnlTNL"  showGates="1"  showFreqOnPlots="1"  showGateNameOnPlots="1"  showMedians="0"  showUncomped="0"  addEventParam="0"  lastYAxisName="" >
               <TextTraits font="SansSerif"  size="11"  name="Labels"  style="plain"  color="#000000"  background="#00ffffff"  just="left" />
               <TextTraits font="SansSerif"  size="11"  name="LayoutGates"  style="plain"  color="#000000"  background="#00ffffff"  just="left" />
               <TextTraits font="SansSerif"  size="9"  name="Numbers"  style="plain"  color="#000000"  background="#00ffffff"  just="left" />
               <TextTraits font="SansSerif"  size="9"  name="Legend"  style="plain"  color="#000000"  background="#00ffffff"  just="left" />
               <WindowPosition x="620"  y="23"  width="390"  height="622"  displayed="1"  panelState="---" />
             </GraphEnvironment>
           </Graph>
           <Gate gating:id="ID1832878998" >
             <gating:PolygonGate eventsInside="1"  annoOffsetX="0"  annoOffsetY="0"  tint="#000000"  isTinted="0"  lineWeight="Normal"  userDefined="1"  quadId="-1"  gateResolution="256" >
               <gating:dimension>
                 <data-type:fcs-dimension data-type:name="FSC-H" />
               </gating:dimension>
               <gating:dimension>
                 <data-type:fcs-dimension data-type:name="SSC-H" />
               </gating:dimension>
               <gating:vertex>
                 <gating:coordinate data-type:value="103664.9938757655" />
                 <gating:coordinate data-type:value="512.5955087407" />
               </gating:vertex>
               <gating:vertex>
                 <gating:coordinate data-type:value="44034.687664042" />
                 <gating:coordinate data-type:value="184.4093598519" />
               </gating:vertex>
               <gating:vertex>
                 <gating:coordinate data-type:value="44034.687664042" />
                 <gating:coordinate data-type:value="-3.1255823704" />
               </gating:vertex>
               <gating:vertex>
                 <gating:coordinate data-type:value="158708.353455818" />
                 <gating:coordinate data-type:value="-42.195362" />
               </gating:vertex>
               <gating:vertex>
                 <gating:coordinate data-type:value="755011.4155730533" />
                 <gating:coordinate data-type:value="215.6651835556" />
               </gating:vertex>
               <gating:vertex>
                 <gating:coordinate data-type:value="1002706.5336832898" />
                 <gating:coordinate data-type:value="1247.1073657778" />
               </gating:vertex>
               <gating:vertex>
                 <gating:coordinate data-type:value="773359.2020997376" />
                 <gating:coordinate data-type:value="1676.8749417037" />
               </gating:vertex>
               <gating:vertex>
                 <gating:coordinate data-type:value="461446.8311461068" />
                 <gating:coordinate data-type:value="1692.5028535556" />
               </gating:vertex>
             </gating:PolygonGate>
           </Gate>
           <Subpopulations>
             <Population name="Single Cells"  annotation=""  owningGroup="WT cen"  expanded="1"  sortPriority="10"  count="26320" >
               <Graph smoothing="0"  backColor="#ffffff"  foreColor="#000000"  heatMapStatParameter="BL1-A"  type="Pseudocolor"  fast="1" >
                 <Axis dimension="x"  name="YL2-H"  label=""  auto="auto" />
                 <Axis dimension="y"  name="FSC-H"  label=""  auto="auto" />
                 <GraphSettings level="5%"  smoothingHighResolution="1"  contourHighResolution="1"  histogramSmoothingCount="0"  graphResolution="256"  showOutliers="0"  drawLargeDots="0"  dotsToDraw="8000"  tint="le.chartfill.tinted.40"  lineWeight="le.lineweight.normal"  lineStyle="le.linestyle.solid" />
                 <GraphEnvironment showGrid="0"  showAxes="tnlTNL"  showGates="1"  showFreqOnPlots="1"  showGateNameOnPlots="1"  showMedians="0"  showUncomped="0"  addEventParam="0"  lastYAxisName="" >
                   <TextTraits font="SansSerif"  size="11"  name="Labels"  style="plain"  color="#000000"  background="#00ffffff"  just="left" />
                   <TextTraits font="SansSerif"  size="11"  name="LayoutGates"  style="plain"  color="#000000"  background="#00ffffff"  just="left" />
                   <TextTraits font="SansSerif"  size="9"  name="Numbers"  style="plain"  color="#000000"  background="#00ffffff"  just="left" />
                   <TextTraits font="SansSerif"  size="9"  name="Legend"  style="plain"  color="#000000"  background="#00ffffff"  just="left" />
                   <WindowPosition x="620"  y="23"  width="390"  height="622"  displayed="1"  panelState="---" />
                 </GraphEnvironment>
               </Graph>
               <Gate gating:id="ID1011304641"  gating:parent_id="ID1832878998" >
                 <gating:PolygonGate eventsInside="1"  annoOffsetX="0"  annoOffsetY="0"  tint="#000000"  isTinted="0"  lineWeight="Normal"  userDefined="1"  quadId="-1"  gateResolution="256" >
                   <gating:dimension>
                     <data-type:fcs-dimension data-type:name="FSC-H" />
                   </gating:dimension>
                   <gating:dimension>
                     <data-type:fcs-dimension data-type:name="FSC-A" />
                   </gating:dimension>
                   <gating:vertex>
                     <gating:coordinate data-type:value="-6421.7252843395" />
                     <gating:coordinate data-type:value="83012.2666666667" />
                   </gating:vertex>
                   <gating:vertex>
                     <gating:coordinate data-type:value="85317.2073490814" />
                     <gating:coordinate data-type:value="26214.4" />
                   </gating:vertex>
                   <gating:vertex>
                     <gating:coordinate data-type:value="828402.5616797899" />
                     <gating:coordinate data-type:value="786432" />
                   </gating:vertex>
                   <gating:vertex>
                     <gating:coordinate data-type:value="553185.7637795275" />
                     <gating:coordinate data-type:value="974301.8666666668" />
                   </gating:vertex>
                 </gating:PolygonGate>
               </Gate>
               <Subpopulations>
                 <Population name="Red+"  annotation=""  owningGroup="WT cen"  expanded="1"  sortPriority="10"  count="22450" >
                   <Graph smoothing="0"  backColor="#ffffff"  foreColor="#000000"  heatMapStatParameter="BL1-A"  type="Pseudocolor"  fast="1" >
                     <Axis dimension="x"  name="YL2-H"  label=""  auto="auto" />
                     <Axis dimension="y"  name="FSC-H"  label=""  auto="auto" />
                     <GraphSettings level="5%"  smoothingHighResolution="1"  contourHighResolution="1"  histogramSmoothingCount="0"  graphResolution="256"  showOutliers="0"  drawLargeDots="0"  dotsToDraw="8000"  tint="le.chartfill.tinted.40"  lineWeight="le.lineweight.normal"  lineStyle="le.linestyle.solid" />
                     <GraphEnvironment showGrid="0"  showAxes="tnlTNL"  showGates="1"  showFreqOnPlots="1"  showGateNameOnPlots="1"  showMedians="0"  showUncomped="0"  addEventParam="0"  lastYAxisName="" >
                       <TextTraits font="SansSerif"  size="11"  name="Labels"  style="plain"  color="#000000"  background="#00ffffff"  just="left" />
                       <TextTraits font="SansSerif"  size="11"  name="LayoutGates"  style="plain"  color="#000000"  background="#00ffffff"  just="left" />
                       <TextTraits font="SansSerif"  size="9"  name="Numbers"  style="plain"  color="#000000"  background="#00ffffff"  just="left" />
                       <TextTraits font="SansSerif"  size="9"  name="Legend"  style="plain"  color="#000000"  background="#00ffffff"  just="left" />
                       <WindowPosition x="620"  y="23"  width="390"  height="622"  displayed="1"  panelState="---" />
                     </GraphEnvironment>
                   </Graph>
                   <Gate gating:id="ID536357286"  gating:parent_id="ID1011304641" >
                     <gating:RectangleGate eventsInside="1"  annoOffsetX="0"  annoOffsetY="0"  tint="#000000"  isTinted="0"  lineWeight="Normal"  userDefined="1"  percentX="0"  percentY="0" >
                       <gating:dimension gating:min="325.48713086650383"  gating:max="1048576.0000000007" >
                         <data-type:fcs-dimension data-type:name="YL2-H" />
                       </gating:dimension>
                       <gating:dimension gating:min="-107682.04713804714"  gating:max="1026510.0067340068" >
                         <data-type:fcs-dimension data-type:name="FSC-H" />
                       </gating:dimension>
                     </gating:RectangleGate>
                   </Gate>
                 </Population>
               </Subpopulations>
             </Population>
           </Subpopulations>
         </Population>
       </Subpopulations>
       <Group name="WT cen"  live="1"  role="ws.group.dlog.undefined"  key=""  synchronized="0"  foreground="#0000d0"  fontStyle="plain" >
         <Criteria/>
         <SampleRefs>
           <SampleRef sampleID="16" />
           <SampleRef sampleID="17" />
           <SampleRef sampleID="18" />
           <SampleRef sampleID="19" />
           <SampleRef sampleID="20" />
           <SampleRef sampleID="15" />
         </SampleRefs>
         <Keywords/>
       </Group>
     </GroupNode>
   </Groups>
   <SampleList>
     <Sample>
       <DataSet uri="file:/Users/Etienne/Desktop/190524_repair/190524_cinetique%20repair_repair_SE_tube(3).fcs"  sampleID="11" />
       <Transformations>
         <transforms:linear transforms:minRange="0"  transforms:maxRange="10"  gain="0.0011299435" >
           <data-type:parameter data-type:name="Time" />
         </transforms:linear>
         <transforms:linear transforms:minRange="0"  transforms:maxRange="1153433.6"  gain="1" >
           <data-type:parameter data-type:name="FSC-A" />
         </transforms:linear>
         <transforms:linear transforms:minRange="0"  transforms:maxRange="1048576"  gain="1" >
           <data-type:parameter data-type:name="SSC-A" />
         </transforms:linear>
         <transforms:biex transforms:length="256"  transforms:maxRange="1048576"  transforms:neg="0"  transforms:width="-1000"  transforms:pos="5.0205999133" >
           <data-type:parameter data-type:name="BL1-A" />
         </transforms:biex>
         <transforms:biex transforms:length="256"  transforms:maxRange="1048576"  transforms:neg="0"  transforms:width="-1000"  transforms:pos="5.0205999133" >
           <data-type:parameter data-type:name="YL2-A" />
         </transforms:biex>
         <transforms:linear transforms:minRange="-116508.4444444445"  transforms:maxRange="1048576"  gain="1" >
           <data-type:parameter data-type:name="FSC-H" />
         </transforms:linear>
         <transforms:linear transforms:minRange="-206.2884364444"  transforms:maxRange="1856.595928"  gain="1" >
           <data-type:parameter data-type:name="SSC-H" />
         </transforms:linear>
         <transforms:biex transforms:length="256"  transforms:maxRange="1048576"  transforms:neg="0"  transforms:width="-1000"  transforms:pos="5.0205999133" >
           <data-type:parameter data-type:name="BL1-H" />
         </transforms:biex>
         <transforms:log transforms:offset="1"  transforms:decades="6.0205999133" >
           <data-type:parameter data-type:name="YL2-H" />
         </transforms:log>
         <transforms:linear transforms:minRange="0"  transforms:maxRange="1048576"  gain="1" >
           <data-type:parameter data-type:name="FSC-W" />
         </transforms:linear>
         <transforms:linear transforms:minRange="0"  transforms:maxRange="1048576"  gain="1" >
           <data-type:parameter data-type:name="SSC-W" />
         </transforms:linear>
         <transforms:biex transforms:length="256"  transforms:maxRange="1048576"  transforms:neg="0"  transforms:width="-1000"  transforms:pos="5.0205999133" >
           <data-type:parameter data-type:name="BL1-W" />
         </transforms:biex>
         <transforms:biex transforms:length="256"  transforms:maxRange="1048576"  transforms:neg="0"  transforms:width="-1000"  transforms:pos="5.0205999133" >
           <data-type:parameter data-type:name="YL2-W" />
         </transforms:biex>
       </Transformations>
       <Keywords>
         <Keyword name="$ENDANALYSIS"  value="000000000000" />
         <Keyword name="$BEGINANALYSIS"  value="000000000000" />
         <Keyword name="$ENDSTEXT"  value="000000000000" />
         <Keyword name="$BEGINSTEXT"  value="000000000000" />
         <Keyword name="$NEXTDATA"  value="000000000000" />
         <Keyword name="$ENDDATA"  value="000002905007" />
         <Keyword name="$BEGINDATA"  value="000000008192" />
         <Keyword name="#WINEXT"  value="0" />
         <Keyword name="#WIDTHTHRESHOLD"  value="1000" />
         <Keyword name="#TR1"  value="OR_FSC,5000" />
         <Keyword name="#PTRESULT"  value="Pass" />
         <Keyword name="#PTDATE"  value="13-May-2019" />
         <Keyword name="#P1Target"  value="NA" />
         <Keyword name="#P1Label"  value="NA" />
         <Keyword name="#LASERCONFIG"  value="BRVY" />
         <Keyword name="#LASER4DELAY"  value="338" />
         <Keyword name="#LASER4COLOR"  value="Yellow" />
         <Keyword name="#LASER4ASF"  value="1.09" />
         <Keyword name="#LASER3DELAY"  value="725" />
         <Keyword name="#LASER3COLOR"  value="Violet" />
         <Keyword name="#LASER3ASF"  value="1.13" />
         <Keyword name="#LASER2DELAY"  value="1472" />
         <Keyword name="#LASER2COLOR"  value="Red" />
         <Keyword name="#LASER2ASF"  value="1.08" />
         <Keyword name="#LASER1DELAY"  value="1100" />
         <Keyword name="#LASER1COLOR"  value="Blue" />
         <Keyword name="#LASER1ASF"  value="1.16" />
         <Keyword name="#FLOWRATE"  value="100" />
         <Keyword name="$WELLID"  value="C4" />
         <Keyword name="$VOL"  value="17000" />
         <Keyword name="$TIMESTEP"  value="0.001" />
         <Keyword name="$SRC"  value="NA" />
         <Keyword name="$SMNO"  value="SE" />
         <Keyword name="$PROJ"  value="repair" />
         <Keyword name="$PLATENAME"  value="190524_cinetique repair" />
         <Keyword name="$PLATEID"  value="mCherry R1 R4" />
         <Keyword name="$OP"  value="PFIUH PFIUH" />
         <Keyword name="$LOST"  value="0" />
         <Keyword name="$ORIGINALITY"  value="Original" />
         <Keyword name="$INST"  value="NA" />
         <Keyword name="$FIL"  value="tube(3).fcs" />
         <Keyword name="$EXP"  value="NA" />
         <Keyword name="$ETIM"  value="16:34:19" />
         <Keyword name="$DATE"  value="24-May-2019" />
         <Keyword name="$CYTSN"  value="2AFC218231017" />
         <Keyword name="$COM"  value="NA" />
         <Keyword name="$CELLS"  value="NA" />
         <Keyword name="$BTIM"  value="16:34:09" />
         <Keyword name="$SPILLOVER"  value="6,BL1-A,YL2-A,BL1-H,YL2-H,BL1-W,YL2-W,1.000000,0.000000,0.000000,0.000000,0.000000,0.000000,0.000000,1.000000,0.000000,0.000000,0.000000,0.000000,0.000000,0.000000,1.000000,0.000000,0.000000,0.000000,0.000000,0.000000,0.000000,1.000000,0.000000,0.000000,0.000000,0.000000,0.000000,0.000000,1.000000,0.000000,0.000000,0.000000,0.000000,0.000000,0.000000,1.000000" />
         <Keyword name="$SYS"  value="OPTIXE2 Microsoft Windows 7 Professional " />
         <Keyword name="$CYT"  value="4486521 Attune NxT Acoustic Focusing Cytometer (Lasers: BRVY)" />
         <Keyword name="$P13V"  value="380" />
         <Keyword name="$P13L"  value="561" />
         <Keyword name="$P13F"  value="620_15" />
         <Keyword name="$P13E"  value="0,0" />
         <Keyword name="$P13R"  value="1024" />
         <Keyword name="$P13B"  value="32" />
         <Keyword name="$P13S"  value="YL2-W" />
         <Keyword name="$P13N"  value="YL2-W" />
         <Keyword name="$P12V"  value="420" />
         <Keyword name="$P12L"  value="488" />
         <Keyword name="$P12F"  value="530_30" />
         <Keyword name="$P12E"  value="0,0" />
         <Keyword name="$P12R"  value="1024" />
         <Keyword name="$P12B"  value="32" />
         <Keyword name="$P12S"  value="BL1-W" />
         <Keyword name="$P12N"  value="BL1-W" />
         <Keyword name="$P11V"  value="160" />
         <Keyword name="$P11L"  value="488" />
         <Keyword name="$P11F"  value="488_10" />
         <Keyword name="$P11E"  value="0,0" />
         <Keyword name="$P11R"  value="1024" />
         <Keyword name="$P11B"  value="32" />
         <Keyword name="$P11S"  value="SSC-W" />
         <Keyword name="$P11N"  value="SSC-W" />
         <Keyword name="$P10V"  value="220" />
         <Keyword name="$P10L"  value="488" />
         <Keyword name="$P10F"  value="NA" />
         <Keyword name="$P10E"  value="0,0" />
         <Keyword name="$P10R"  value="1024" />
         <Keyword name="$P10B"  value="32" />
         <Keyword name="$P10S"  value="FSC-W" />
         <Keyword name="$P10N"  value="FSC-W" />
         <Keyword name="$P9V"  value="380" />
         <Keyword name="$P9L"  value="561" />
         <Keyword name="$P9F"  value="620_15" />
         <Keyword name="$P9E"  value="0,0" />
         <Keyword name="$P9R"  value="1048576" />
         <Keyword name="$P9B"  value="32" />
         <Keyword name="$P9S"  value="YL2-H" />
         <Keyword name="$P9N"  value="YL2-H" />
         <Keyword name="$P8V"  value="420" />
         <Keyword name="$P8L"  value="488" />
         <Keyword name="$P8F"  value="530_30" />
         <Keyword name="$P8E"  value="0,0" />
         <Keyword name="$P8R"  value="1048576" />
         <Keyword name="$P8B"  value="32" />
         <Keyword name="$P8S"  value="BL1-H" />
         <Keyword name="$P8N"  value="BL1-H" />
         <Keyword name="$P7V"  value="160" />
         <Keyword name="$P7L"  value="488" />
         <Keyword name="$P7F"  value="488_10" />
         <Keyword name="$P7E"  value="0,0" />
         <Keyword name="$P7R"  value="1048576" />
         <Keyword name="$P7B"  value="32" />
         <Keyword name="$P7S"  value="SSC-H" />
         <Keyword name="$P7N"  value="SSC-H" />
         <Keyword name="$P6V"  value="220" />
         <Keyword name="$P6L"  value="488" />
         <Keyword name="$P6F"  value="NA" />
         <Keyword name="$P6E"  value="0,0" />
         <Keyword name="$P6R"  value="1048576" />
         <Keyword name="$P6B"  value="32" />
         <Keyword name="$P6S"  value="FSC-H" />
         <Keyword name="$P6N"  value="FSC-H" />
         <Keyword name="$P5V"  value="380" />
         <Keyword name="$P5L"  value="561" />
         <Keyword name="$P5F"  value="620_15" />
         <Keyword name="$P5E"  value="0,0" />
         <Keyword name="$P5R"  value="1048576" />
         <Keyword name="$P5B"  value="32" />
         <Keyword name="$P5S"  value="YL2-A" />
         <Keyword name="$P5N"  value="YL2-A" />
         <Keyword name="$P4V"  value="420" />
         <Keyword name="$P4L"  value="488" />
         <Keyword name="$P4F"  value="530_30" />
         <Keyword name="$P4E"  value="0,0" />
         <Keyword name="$P4R"  value="1048576" />
         <Keyword name="$P4B"  value="32" />
         <Keyword name="$P4S"  value="BL1-A" />
         <Keyword name="$P4N"  value="BL1-A" />
         <Keyword name="$P3V"  value="160" />
         <Keyword name="$P3L"  value="488" />
         <Keyword name="$P3F"  value="488_10" />
         <Keyword name="$P3E"  value="0,0" />
         <Keyword name="$P3R"  value="1048576" />
         <Keyword name="$P3B"  value="32" />
         <Keyword name="$P3S"  value="SSC-A" />
         <Keyword name="$P3N"  value="SSC-A" />
         <Keyword name="$P2V"  value="220" />
         <Keyword name="$P2L"  value="488" />
         <Keyword name="$P2F"  value="NA" />
         <Keyword name="$P2E"  value="0,0" />
         <Keyword name="$P2R"  value="1048576" />
         <Keyword name="$P2B"  value="32" />
         <Keyword name="$P2S"  value="FSC-A" />
         <Keyword name="$P2N"  value="FSC-A" />
         <Keyword name="$P1V"  value="NA" />
         <Keyword name="$P1L"  value="NA" />
         <Keyword name="$P1F"  value="NA" />
         <Keyword name="$P1E"  value="0,0" />
         <Keyword name="$P1R"  value="67108864" />
         <Keyword name="$P1B"  value="32" />
         <Keyword name="$P1S"  value="Time" />
         <Keyword name="$P1N"  value="Time" />
         <Keyword name="$BYTEORD"  value="1,2,3,4" />
         <Keyword name="$DATATYPE"  value="F" />
         <Keyword name="$MODE"  value="L" />
         <Keyword name="$TOT"  value="55708" />
         <Keyword name="$PAR"  value="13" />
         <Keyword name="FJ_FCS_VERSION"  value="3.1" />
       </Keywords>
       <SampleNode name="tube(3).fcs"  annotation=""  owningGroup=""  expanded="1"  sortPriority="10"  count="55708"  sampleID="11" >
         <Graph smoothing="0"  backColor="#ffffff"  foreColor="#000000"  type="Pseudocolor"  fast="1" >
           <Axis dimension="x"  name="FSC-A"  label=""  auto="auto" />
           <Axis dimension="y"  name="SSC-A"  label=""  auto="auto" />
           <GraphSettings level="5%"  smoothingHighResolution="1"  contourHighResolution="1"  histogramSmoothingCount="0"  graphResolution="256"  showOutliers="0"  drawLargeDots="0"  dotsToDraw="8000"  tint="le.chartfill.tinted.40"  lineWeight="le.lineweight.normal"  lineStyle="le.linestyle.solid" />
           <GraphEnvironment showGrid="0"  showAxes="tnlTNL"  showGates="1"  showFreqOnPlots="1"  showGateNameOnPlots="1"  showMedians="0"  showUncomped="0"  addEventParam="0"  lastYAxisName="" >
             <TextTraits font="SansSerif"  size="11"  name="Labels"  style="plain"  color="#000000"  background="#00ffffff"  just="left" />
             <TextTraits font="SansSerif"  size="11"  name="LayoutGates"  style="plain"  color="#000000"  background="#00ffffff"  just="left" />
             <TextTraits font="SansSerif"  size="9"  name="Numbers"  style="plain"  color="#000000"  background="#00ffffff"  just="left" />
             <TextTraits font="SansSerif"  size="9"  name="Legend"  style="plain"  color="#000000"  background="#00ffffff"  just="left" />
           </GraphEnvironment>
         </Graph>
         <Subpopulations>
           <Population name="All"  annotation=""  owningGroup="All Samples"  expanded="1"  sortPriority="10"  count="46370" >
             <Graph smoothing="0"  backColor="#ffffff"  foreColor="#000000"  heatMapStatParameter="BL1-A"  type="Pseudocolor"  fast="1" >
               <Axis dimension="x"  name="FSC-H"  label=""  auto="auto" />
               <Axis dimension="y"  name="FSC-A"  label=""  auto="auto" />
               <GraphSettings level="5%"  smoothingHighResolution="1"  contourHighResolution="1"  histogramSmoothingCount="0"  graphResolution="256"  showOutliers="0"  drawLargeDots="0"  dotsToDraw="8000"  tint="le.chartfill.tinted.40"  lineWeight="le.lineweight.normal"  lineStyle="le.linestyle.solid" />
               <GraphEnvironment showGrid="0"  showAxes="tnlTNL"  showGates="1"  showFreqOnPlots="1"  showGateNameOnPlots="1"  showMedians="0"  showUncomped="0"  addEventParam="0"  lastYAxisName="" >
                 <TextTraits font="SansSerif"  size="11"  name="Labels"  style="plain"  color="#000000"  background="#00ffffff"  just="left" />
                 <TextTraits font="SansSerif"  size="11"  name="LayoutGates"  style="plain"  color="#000000"  background="#00ffffff"  just="left" />
                 <TextTraits font="SansSerif"  size="9"  name="Numbers"  style="plain"  color="#000000"  background="#00ffffff"  just="left" />
                 <TextTraits font="SansSerif"  size="9"  name="Legend"  style="plain"  color="#000000"  background="#00ffffff"  just="left" />
                 <WindowPosition x="620"  y="23"  width="390"  height="622"  displayed="1"  panelState="---" />
               </GraphEnvironment>
             </Graph>
             <Gate gating:id="ID325008176" >
               <gating:PolygonGate eventsInside="1"  annoOffsetX="0"  annoOffsetY="0"  tint="#000000"  isTinted="0"  lineWeight="Normal"  userDefined="1"  quadId="-1"  gateResolution="256" >
                 <gating:dimension>
                   <data-type:fcs-dimension data-type:name="FSC-H" />
                 </gating:dimension>
                 <gating:dimension>
                   <data-type:fcs-dimension data-type:name="SSC-H" />
                 </gating:dimension>
                 <gating:vertex>
                   <gating:coordinate data-type:value="103664.9938757655" />
                   <gating:coordinate data-type:value="512.5955087407" />
                 </gating:vertex>
                 <gating:vertex>
                   <gating:coordinate data-type:value="44034.687664042" />
                   <gating:coordinate data-type:value="184.4093598519" />
                 </gating:vertex>
                 <gating:vertex>
                   <gating:coordinate data-type:value="44034.687664042" />
                   <gating:coordinate data-type:value="-3.1255823704" />
                 </gating:vertex>
                 <gating:vertex>
                   <gating:coordinate data-type:value="158708.353455818" />
                   <gating:coordinate data-type:value="-42.195362" />
                 </gating:vertex>
                 <gating:vertex>
                   <gating:coordinate data-type:value="755011.4155730533" />
                   <gating:coordinate data-type:value="215.6651835556" />
                 </gating:vertex>
                 <gating:vertex>
                   <gating:coordinate data-type:value="1002706.5336832898" />
                   <gating:coordinate data-type:value="1247.1073657778" />
                 </gating:vertex>
                 <gating:vertex>
                   <gating:coordinate data-type:value="773359.2020997376" />
                   <gating:coordinate data-type:value="1676.8749417037" />
                 </gating:vertex>
                 <gating:vertex>
                   <gating:coordinate data-type:value="461446.8311461068" />
                   <gating:coordinate data-type:value="1692.5028535556" />
                 </gating:vertex>
               </gating:PolygonGate>
             </Gate>
             <Subpopulations>
               <Population name="Single Cells"  annotation=""  owningGroup="All Samples"  expanded="1"  sortPriority="10"  count="21259" >
                 <Graph smoothing="0"  backColor="#ffffff"  foreColor="#000000"  heatMapStatParameter="BL1-A"  type="Pseudocolor"  fast="1" >
                   <Axis dimension="x"  name="YL2-H"  label=""  auto="auto" />
                   <Axis dimension="y"  name="FSC-H"  label=""  auto="auto" />
                   <GraphSettings level="5%"  smoothingHighResolution="1"  contourHighResolution="1"  histogramSmoothingCount="0"  graphResolution="256"  showOutliers="0"  drawLargeDots="0"  dotsToDraw="8000"  tint="le.chartfill.tinted.40"  lineWeight="le.lineweight.normal"  lineStyle="le.linestyle.solid" />
                   <GraphEnvironment showGrid="0"  showAxes="tnlTNL"  showGates="1"  showFreqOnPlots="1"  showGateNameOnPlots="1"  showMedians="0"  showUncomped="0"  addEventParam="0"  lastYAxisName="" >
                     <TextTraits font="SansSerif"  size="11"  name="Labels"  style="plain"  color="#000000"  background="#00ffffff"  just="left" />
                     <TextTraits font="SansSerif"  size="11"  name="LayoutGates"  style="plain"  color="#000000"  background="#00ffffff"  just="left" />
                     <TextTraits font="SansSerif"  size="9"  name="Numbers"  style="plain"  color="#000000"  background="#00ffffff"  just="left" />
                     <TextTraits font="SansSerif"  size="9"  name="Legend"  style="plain"  color="#000000"  background="#00ffffff"  just="left" />
                     <WindowPosition x="620"  y="23"  width="390"  height="622"  displayed="1"  panelState="---" />
                   </GraphEnvironment>
                   <WindowPosition x="620"  y="23"  width="390"  height="622" />
                 </Graph>
                 <Gate gating:id="ID949339779"  gating:parent_id="ID325008176" >
                   <gating:PolygonGate eventsInside="1"  annoOffsetX="0"  annoOffsetY="0"  tint="#000000"  isTinted="0"  lineWeight="Normal"  userDefined="1"  quadId="-1"  gateResolution="256" >
                     <gating:dimension>
                       <data-type:fcs-dimension data-type:name="FSC-H" />
                     </gating:dimension>
                     <gating:dimension>
                       <data-type:fcs-dimension data-type:name="FSC-A" />
                     </gating:dimension>
                     <gating:vertex>
                       <gating:coordinate data-type:value="-6421.7252843395" />
                       <gating:coordinate data-type:value="83012.2666666667" />
                     </gating:vertex>
                     <gating:vertex>
                       <gating:coordinate data-type:value="85317.2073490814" />
                       <gating:coordinate data-type:value="26214.4" />
                     </gating:vertex>
                     <gating:vertex>
                       <gating:coordinate data-type:value="828402.5616797899" />
                       <gating:coordinate data-type:value="786432" />
                     </gating:vertex>
                     <gating:vertex>
                       <gating:coordinate data-type:value="553185.7637795275" />
                       <gating:coordinate data-type:value="974301.8666666668" />
                     </gating:vertex>
                   </gating:PolygonGate>
                 </Gate>
                 <Subpopulations>
                   <Population name="Red+"  annotation=""  owningGroup="All Samples"  expanded="1"  sortPriority="10"  count="4872" >
                     <Graph smoothing="0"  backColor="#ffffff"  foreColor="#000000"  heatMapStatParameter="BL1-A"  type="Pseudocolor"  fast="1" >
                       <Axis dimension="x"  name="YL2-H"  label=""  auto="auto" />
                       <Axis dimension="y"  name="FSC-H"  label=""  auto="auto" />
                       <GraphSettings level="5%"  smoothingHighResolution="1"  contourHighResolution="1"  histogramSmoothingCount="0"  graphResolution="256"  showOutliers="0"  drawLargeDots="0"  dotsToDraw="8000"  tint="le.chartfill.tinted.40"  lineWeight="le.lineweight.normal"  lineStyle="le.linestyle.solid" />
                       <GraphEnvironment showGrid="0"  showAxes="tnlTNL"  showGates="1"  showFreqOnPlots="1"  showGateNameOnPlots="1"  showMedians="0"  showUncomped="0"  addEventParam="0"  lastYAxisName="" >
                         <TextTraits font="SansSerif"  size="11"  name="Labels"  style="plain"  color="#000000"  background="#00ffffff"  just="left" />
                         <TextTraits font="SansSerif"  size="11"  name="LayoutGates"  style="plain"  color="#000000"  background="#00ffffff"  just="left" />
                         <TextTraits font="SansSerif"  size="9"  name="Numbers"  style="plain"  color="#000000"  background="#00ffffff"  just="left" />
                         <TextTraits font="SansSerif"  size="9"  name="Legend"  style="plain"  color="#000000"  background="#00ffffff"  just="left" />
                         <WindowPosition x="620"  y="23"  width="390"  height="622"  displayed="1"  panelState="---" />
                       </GraphEnvironment>
                     </Graph>
                     <Gate gating:id="ID1995278201"  gating:parent_id="ID949339779" >
                       <gating:RectangleGate eventsInside="1"  annoOffsetX="0"  annoOffsetY="0"  tint="#000000"  isTinted="0"  lineWeight="Normal"  userDefined="1"  percentX="0"  percentY="0" >
                         <gating:dimension gating:min="325.48713086650383"  gating:max="1048576.0000000007" >
                           <data-type:fcs-dimension data-type:name="YL2-H" />
                         </gating:dimension>
                         <gating:dimension gating:min="-107682.04713804714"  gating:max="1026510.0067340068" >
                           <data-type:fcs-dimension data-type:name="FSC-H" />
                         </gating:dimension>
                       </gating:RectangleGate>
                     </Gate>
                   </Population>
                 </Subpopulations>
               </Population>
             </Subpopulations>
           </Population>
         </Subpopulations>
       </SampleNode>
     </Sample>
     <Sample>
       <DataSet uri="file:/Users/Etienne/Desktop/190524_repair/190524_cinetique%20repair_repair_SE_tube(4).fcs"  sampleID="12" />
       <Transformations>
         <transforms:linear transforms:minRange="0"  transforms:maxRange="12"  gain="0.0010717156" >
           <data-type:parameter data-type:name="Time" />
         </transforms:linear>
         <transforms:linear transforms:minRange="0"  transforms:maxRange="1153433.6"  gain="1" >
           <data-type:parameter data-type:name="FSC-A" />
         </transforms:linear>
         <transforms:linear transforms:minRange="0"  transforms:maxRange="1048576"  gain="1" >
           <data-type:parameter data-type:name="SSC-A" />
         </transforms:linear>
         <transforms:biex transforms:length="256"  transforms:maxRange="1048576"  transforms:neg="0"  transforms:width="-1000"  transforms:pos="5.0205999133" >
           <data-type:parameter data-type:name="BL1-A" />
         </transforms:biex>
         <transforms:biex transforms:length="256"  transforms:maxRange="1048576"  transforms:neg="0"  transforms:width="-1000"  transforms:pos="5.0205999133" >
           <data-type:parameter data-type:name="YL2-A" />
         </transforms:biex>
         <transforms:linear transforms:minRange="-116508.4444444445"  transforms:maxRange="1048576"  gain="1" >
           <data-type:parameter data-type:name="FSC-H" />
         </transforms:linear>
         <transforms:linear transforms:minRange="-206.2884364444"  transforms:maxRange="1856.595928"  gain="1" >
           <data-type:parameter data-type:name="SSC-H" />
         </transforms:linear>
         <transforms:biex transforms:length="256"  transforms:maxRange="1048576"  transforms:neg="0"  transforms:width="-1000"  transforms:pos="5.0205999133" >
           <data-type:parameter data-type:name="BL1-H" />
         </transforms:biex>
         <transforms:log transforms:offset="1"  transforms:decades="6.0205999133" >
           <data-type:parameter data-type:name="YL2-H" />
         </transforms:log>
         <transforms:linear transforms:minRange="0"  transforms:maxRange="1048576"  gain="1" >
           <data-type:parameter data-type:name="FSC-W" />
         </transforms:linear>
         <transforms:linear transforms:minRange="0"  transforms:maxRange="1048576"  gain="1" >
           <data-type:parameter data-type:name="SSC-W" />
         </transforms:linear>
         <transforms:biex transforms:length="256"  transforms:maxRange="1048576"  transforms:neg="0"  transforms:width="-1000"  transforms:pos="5.0205999133" >
           <data-type:parameter data-type:name="BL1-W" />
         </transforms:biex>
         <transforms:biex transforms:length="256"  transforms:maxRange="1048576"  transforms:neg="0"  transforms:width="-1000"  transforms:pos="5.0205999133" >
           <data-type:parameter data-type:name="YL2-W" />
         </transforms:biex>
       </Transformations>
       <Keywords>
         <Keyword name="$ENDANALYSIS"  value="000000000000" />
         <Keyword name="$BEGINANALYSIS"  value="000000000000" />
         <Keyword name="$ENDSTEXT"  value="000000000000" />
         <Keyword name="$BEGINSTEXT"  value="000000000000" />
         <Keyword name="$NEXTDATA"  value="000000000000" />
         <Keyword name="$ENDDATA"  value="000003203383" />
         <Keyword name="$BEGINDATA"  value="000000008192" />
         <Keyword name="#WINEXT"  value="0" />
         <Keyword name="#WIDTHTHRESHOLD"  value="1000" />
         <Keyword name="#TR1"  value="OR_FSC,5000" />
         <Keyword name="#PTRESULT"  value="Pass" />
         <Keyword name="#PTDATE"  value="13-May-2019" />
         <Keyword name="#P1Target"  value="NA" />
         <Keyword name="#P1Label"  value="NA" />
         <Keyword name="#LASERCONFIG"  value="BRVY" />
         <Keyword name="#LASER4DELAY"  value="338" />
         <Keyword name="#LASER4COLOR"  value="Yellow" />
         <Keyword name="#LASER4ASF"  value="1.09" />
         <Keyword name="#LASER3DELAY"  value="725" />
         <Keyword name="#LASER3COLOR"  value="Violet" />
         <Keyword name="#LASER3ASF"  value="1.13" />
         <Keyword name="#LASER2DELAY"  value="1472" />
         <Keyword name="#LASER2COLOR"  value="Red" />
         <Keyword name="#LASER2ASF"  value="1.08" />
         <Keyword name="#LASER1DELAY"  value="1100" />
         <Keyword name="#LASER1COLOR"  value="Blue" />
         <Keyword name="#LASER1ASF"  value="1.16" />
         <Keyword name="#FLOWRATE"  value="100" />
         <Keyword name="$WELLID"  value="C5" />
         <Keyword name="$VOL"  value="20000" />
         <Keyword name="$TIMESTEP"  value="0.001" />
         <Keyword name="$SRC"  value="NA" />
         <Keyword name="$SMNO"  value="SE" />
         <Keyword name="$PROJ"  value="repair" />
         <Keyword name="$PLATENAME"  value="190524_cinetique repair" />
         <Keyword name="$PLATEID"  value="mCherry R1 R4" />
         <Keyword name="$OP"  value="PFIUH PFIUH" />
         <Keyword name="$LOST"  value="0" />
         <Keyword name="$ORIGINALITY"  value="Original" />
         <Keyword name="$INST"  value="NA" />
         <Keyword name="$FIL"  value="tube(4).fcs" />
         <Keyword name="$EXP"  value="NA" />
         <Keyword name="$ETIM"  value="16:34:52" />
         <Keyword name="$DATE"  value="24-May-2019" />
         <Keyword name="$CYTSN"  value="2AFC218231017" />
         <Keyword name="$COM"  value="NA" />
         <Keyword name="$CELLS"  value="NA" />
         <Keyword name="$BTIM"  value="16:34:40" />
         <Keyword name="$SPILLOVER"  value="6,BL1-A,YL2-A,BL1-H,YL2-H,BL1-W,YL2-W,1.000000,0.000000,0.000000,0.000000,0.000000,0.000000,0.000000,1.000000,0.000000,0.000000,0.000000,0.000000,0.000000,0.000000,1.000000,0.000000,0.000000,0.000000,0.000000,0.000000,0.000000,1.000000,0.000000,0.000000,0.000000,0.000000,0.000000,0.000000,1.000000,0.000000,0.000000,0.000000,0.000000,0.000000,0.000000,1.000000" />
         <Keyword name="$SYS"  value="OPTIXE2 Microsoft Windows 7 Professional " />
         <Keyword name="$CYT"  value="4486521 Attune NxT Acoustic Focusing Cytometer (Lasers: BRVY)" />
         <Keyword name="$P13V"  value="380" />
         <Keyword name="$P13L"  value="561" />
         <Keyword name="$P13F"  value="620_15" />
         <Keyword name="$P13E"  value="0,0" />
         <Keyword name="$P13R"  value="1024" />
         <Keyword name="$P13B"  value="32" />
         <Keyword name="$P13S"  value="YL2-W" />
         <Keyword name="$P13N"  value="YL2-W" />
         <Keyword name="$P12V"  value="420" />
         <Keyword name="$P12L"  value="488" />
         <Keyword name="$P12F"  value="530_30" />
         <Keyword name="$P12E"  value="0,0" />
         <Keyword name="$P12R"  value="1024" />
         <Keyword name="$P12B"  value="32" />
         <Keyword name="$P12S"  value="BL1-W" />
         <Keyword name="$P12N"  value="BL1-W" />
         <Keyword name="$P11V"  value="160" />
         <Keyword name="$P11L"  value="488" />
         <Keyword name="$P11F"  value="488_10" />
         <Keyword name="$P11E"  value="0,0" />
         <Keyword name="$P11R"  value="1024" />
         <Keyword name="$P11B"  value="32" />
         <Keyword name="$P11S"  value="SSC-W" />
         <Keyword name="$P11N"  value="SSC-W" />
         <Keyword name="$P10V"  value="220" />
         <Keyword name="$P10L"  value="488" />
         <Keyword name="$P10F"  value="NA" />
         <Keyword name="$P10E"  value="0,0" />
         <Keyword name="$P10R"  value="1024" />
         <Keyword name="$P10B"  value="32" />
         <Keyword name="$P10S"  value="FSC-W" />
         <Keyword name="$P10N"  value="FSC-W" />
         <Keyword name="$P9V"  value="380" />
         <Keyword name="$P9L"  value="561" />
         <Keyword name="$P9F"  value="620_15" />
         <Keyword name="$P9E"  value="0,0" />
         <Keyword name="$P9R"  value="1048576" />
         <Keyword name="$P9B"  value="32" />
         <Keyword name="$P9S"  value="YL2-H" />
         <Keyword name="$P9N"  value="YL2-H" />
         <Keyword name="$P8V"  value="420" />
         <Keyword name="$P8L"  value="488" />
         <Keyword name="$P8F"  value="530_30" />
         <Keyword name="$P8E"  value="0,0" />
         <Keyword name="$P8R"  value="1048576" />
         <Keyword name="$P8B"  value="32" />
         <Keyword name="$P8S"  value="BL1-H" />
         <Keyword name="$P8N"  value="BL1-H" />
         <Keyword name="$P7V"  value="160" />
         <Keyword name="$P7L"  value="488" />
         <Keyword name="$P7F"  value="488_10" />
         <Keyword name="$P7E"  value="0,0" />
         <Keyword name="$P7R"  value="1048576" />
         <Keyword name="$P7B"  value="32" />
         <Keyword name="$P7S"  value="SSC-H" />
         <Keyword name="$P7N"  value="SSC-H" />
         <Keyword name="$P6V"  value="220" />
         <Keyword name="$P6L"  value="488" />
         <Keyword name="$P6F"  value="NA" />
         <Keyword name="$P6E"  value="0,0" />
         <Keyword name="$P6R"  value="1048576" />
         <Keyword name="$P6B"  value="32" />
         <Keyword name="$P6S"  value="FSC-H" />
         <Keyword name="$P6N"  value="FSC-H" />
         <Keyword name="$P5V"  value="380" />
         <Keyword name="$P5L"  value="561" />
         <Keyword name="$P5F"  value="620_15" />
         <Keyword name="$P5E"  value="0,0" />
         <Keyword name="$P5R"  value="1048576" />
         <Keyword name="$P5B"  value="32" />
         <Keyword name="$P5S"  value="YL2-A" />
         <Keyword name="$P5N"  value="YL2-A" />
         <Keyword name="$P4V"  value="420" />
         <Keyword name="$P4L"  value="488" />
         <Keyword name="$P4F"  value="530_30" />
         <Keyword name="$P4E"  value="0,0" />
         <Keyword name="$P4R"  value="1048576" />
         <Keyword name="$P4B"  value="32" />
         <Keyword name="$P4S"  value="BL1-A" />
         <Keyword name="$P4N"  value="BL1-A" />
         <Keyword name="$P3V"  value="160" />
         <Keyword name="$P3L"  value="488" />
         <Keyword name="$P3F"  value="488_10" />
         <Keyword name="$P3E"  value="0,0" />
         <Keyword name="$P3R"  value="1048576" />
         <Keyword name="$P3B"  value="32" />
         <Keyword name="$P3S"  value="SSC-A" />
         <Keyword name="$P3N"  value="SSC-A" />
         <Keyword name="$P2V"  value="220" />
         <Keyword name="$P2L"  value="488" />
         <Keyword name="$P2F"  value="NA" />
         <Keyword name="$P2E"  value="0,0" />
         <Keyword name="$P2R"  value="1048576" />
         <Keyword name="$P2B"  value="32" />
         <Keyword name="$P2S"  value="FSC-A" />
         <Keyword name="$P2N"  value="FSC-A" />
         <Keyword name="$P1V"  value="NA" />
         <Keyword name="$P1L"  value="NA" />
         <Keyword name="$P1F"  value="NA" />
         <Keyword name="$P1E"  value="0,0" />
         <Keyword name="$P1R"  value="67108864" />
         <Keyword name="$P1B"  value="32" />
         <Keyword name="$P1S"  value="Time" />
         <Keyword name="$P1N"  value="Time" />
         <Keyword name="$BYTEORD"  value="1,2,3,4" />
         <Keyword name="$DATATYPE"  value="F" />
         <Keyword name="$MODE"  value="L" />
         <Keyword name="$TOT"  value="61446" />
         <Keyword name="$PAR"  value="13" />
         <Keyword name="FJ_FCS_VERSION"  value="3.1" />
       </Keywords>
       <SampleNode name="tube(4).fcs"  annotation=""  owningGroup=""  expanded="1"  sortPriority="10"  count="61446"  sampleID="12" >
         <Graph smoothing="0"  backColor="#ffffff"  foreColor="#000000"  type="Pseudocolor"  fast="1" >
           <Axis dimension="x"  name="FSC-A"  label=""  auto="auto" />
           <Axis dimension="y"  name="SSC-A"  label=""  auto="auto" />
           <GraphSettings level="5%"  smoothingHighResolution="1"  contourHighResolution="1"  histogramSmoothingCount="0"  graphResolution="256"  showOutliers="0"  drawLargeDots="0"  dotsToDraw="8000"  tint="le.chartfill.tinted.40"  lineWeight="le.lineweight.normal"  lineStyle="le.linestyle.solid" />
           <GraphEnvironment showGrid="0"  showAxes="tnlTNL"  showGates="1"  showFreqOnPlots="1"  showGateNameOnPlots="1"  showMedians="0"  showUncomped="0"  addEventParam="0"  lastYAxisName="" >
             <TextTraits font="SansSerif"  size="11"  name="Labels"  style="plain"  color="#000000"  background="#00ffffff"  just="left" />
             <TextTraits font="SansSerif"  size="11"  name="LayoutGates"  style="plain"  color="#000000"  background="#00ffffff"  just="left" />
             <TextTraits font="SansSerif"  size="9"  name="Numbers"  style="plain"  color="#000000"  background="#00ffffff"  just="left" />
             <TextTraits font="SansSerif"  size="9"  name="Legend"  style="plain"  color="#000000"  background="#00ffffff"  just="left" />
           </GraphEnvironment>
         </Graph>
         <Subpopulations>
           <Population name="All"  annotation=""  owningGroup="All Samples"  expanded="1"  sortPriority="10"  count="45393" >
             <Graph smoothing="0"  backColor="#ffffff"  foreColor="#000000"  heatMapStatParameter="BL1-A"  type="Pseudocolor"  fast="1" >
               <Axis dimension="x"  name="FSC-H"  label=""  auto="auto" />
               <Axis dimension="y"  name="FSC-A"  label=""  auto="auto" />
               <GraphSettings level="5%"  smoothingHighResolution="1"  contourHighResolution="1"  histogramSmoothingCount="0"  graphResolution="256"  showOutliers="0"  drawLargeDots="0"  dotsToDraw="8000"  tint="le.chartfill.tinted.40"  lineWeight="le.lineweight.normal"  lineStyle="le.linestyle.solid" />
               <GraphEnvironment showGrid="0"  showAxes="tnlTNL"  showGates="1"  showFreqOnPlots="1"  showGateNameOnPlots="1"  showMedians="0"  showUncomped="0"  addEventParam="0"  lastYAxisName="" >
                 <TextTraits font="SansSerif"  size="11"  name="Labels"  style="plain"  color="#000000"  background="#00ffffff"  just="left" />
                 <TextTraits font="SansSerif"  size="11"  name="LayoutGates"  style="plain"  color="#000000"  background="#00ffffff"  just="left" />
                 <TextTraits font="SansSerif"  size="9"  name="Numbers"  style="plain"  color="#000000"  background="#00ffffff"  just="left" />
                 <TextTraits font="SansSerif"  size="9"  name="Legend"  style="plain"  color="#000000"  background="#00ffffff"  just="left" />
                 <WindowPosition x="620"  y="23"  width="390"  height="622"  displayed="1"  panelState="---" />
               </GraphEnvironment>
             </Graph>
             <Gate gating:id="ID2090782075" >
               <gating:PolygonGate eventsInside="1"  annoOffsetX="0"  annoOffsetY="0"  tint="#000000"  isTinted="0"  lineWeight="Normal"  userDefined="1"  quadId="-1"  gateResolution="256" >
                 <gating:dimension>
                   <data-type:fcs-dimension data-type:name="FSC-H" />
                 </gating:dimension>
                 <gating:dimension>
                   <data-type:fcs-dimension data-type:name="SSC-H" />
                 </gating:dimension>
                 <gating:vertex>
                   <gating:coordinate data-type:value="103664.9938757655" />
                   <gating:coordinate data-type:value="512.5955087407" />
                 </gating:vertex>
                 <gating:vertex>
                   <gating:coordinate data-type:value="44034.687664042" />
                   <gating:coordinate data-type:value="184.4093598519" />
                 </gating:vertex>
                 <gating:vertex>
                   <gating:coordinate data-type:value="44034.687664042" />
                   <gating:coordinate data-type:value="-3.1255823704" />
                 </gating:vertex>
                 <gating:vertex>
                   <gating:coordinate data-type:value="158708.353455818" />
                   <gating:coordinate data-type:value="-42.195362" />
                 </gating:vertex>
                 <gating:vertex>
                   <gating:coordinate data-type:value="755011.4155730533" />
                   <gating:coordinate data-type:value="215.6651835556" />
                 </gating:vertex>
                 <gating:vertex>
                   <gating:coordinate data-type:value="1002706.5336832898" />
                   <gating:coordinate data-type:value="1247.1073657778" />
                 </gating:vertex>
                 <gating:vertex>
                   <gating:coordinate data-type:value="773359.2020997376" />
                   <gating:coordinate data-type:value="1676.8749417037" />
                 </gating:vertex>
                 <gating:vertex>
                   <gating:coordinate data-type:value="461446.8311461068" />
                   <gating:coordinate data-type:value="1692.5028535556" />
                 </gating:vertex>
               </gating:PolygonGate>
             </Gate>
             <Subpopulations>
               <Population name="Single Cells"  annotation=""  owningGroup="All Samples"  expanded="1"  sortPriority="10"  count="20135" >
                 <Graph smoothing="0"  backColor="#ffffff"  foreColor="#000000"  heatMapStatParameter="BL1-A"  type="Pseudocolor"  fast="1" >
                   <Axis dimension="x"  name="YL2-H"  label=""  auto="auto" />
                   <Axis dimension="y"  name="FSC-H"  label=""  auto="auto" />
                   <GraphSettings level="5%"  smoothingHighResolution="1"  contourHighResolution="1"  histogramSmoothingCount="0"  graphResolution="256"  showOutliers="0"  drawLargeDots="0"  dotsToDraw="8000"  tint="le.chartfill.tinted.40"  lineWeight="le.lineweight.normal"  lineStyle="le.linestyle.solid" />
                   <GraphEnvironment showGrid="0"  showAxes="tnlTNL"  showGates="1"  showFreqOnPlots="1"  showGateNameOnPlots="1"  showMedians="0"  showUncomped="0"  addEventParam="0"  lastYAxisName="" >
                     <TextTraits font="SansSerif"  size="11"  name="Labels"  style="plain"  color="#000000"  background="#00ffffff"  just="left" />
                     <TextTraits font="SansSerif"  size="11"  name="LayoutGates"  style="plain"  color="#000000"  background="#00ffffff"  just="left" />
                     <TextTraits font="SansSerif"  size="9"  name="Numbers"  style="plain"  color="#000000"  background="#00ffffff"  just="left" />
                     <TextTraits font="SansSerif"  size="9"  name="Legend"  style="plain"  color="#000000"  background="#00ffffff"  just="left" />
                     <WindowPosition x="620"  y="23"  width="390"  height="622"  displayed="1"  panelState="---" />
                   </GraphEnvironment>
                   <WindowPosition x="620"  y="23"  width="390"  height="622" />
                 </Graph>
                 <Gate gating:id="ID31776982"  gating:parent_id="ID2090782075" >
                   <gating:PolygonGate eventsInside="1"  annoOffsetX="0"  annoOffsetY="0"  tint="#000000"  isTinted="0"  lineWeight="Normal"  userDefined="1"  quadId="-1"  gateResolution="256" >
                     <gating:dimension>
                       <data-type:fcs-dimension data-type:name="FSC-H" />
                     </gating:dimension>
                     <gating:dimension>
                       <data-type:fcs-dimension data-type:name="FSC-A" />
                     </gating:dimension>
                     <gating:vertex>
                       <gating:coordinate data-type:value="-6421.7252843395" />
                       <gating:coordinate data-type:value="83012.2666666667" />
                     </gating:vertex>
                     <gating:vertex>
                       <gating:coordinate data-type:value="85317.2073490814" />
                       <gating:coordinate data-type:value="26214.4" />
                     </gating:vertex>
                     <gating:vertex>
                       <gating:coordinate data-type:value="828402.5616797899" />
                       <gating:coordinate data-type:value="786432" />
                     </gating:vertex>
                     <gating:vertex>
                       <gating:coordinate data-type:value="553185.7637795275" />
                       <gating:coordinate data-type:value="974301.8666666668" />
                     </gating:vertex>
                   </gating:PolygonGate>
                 </Gate>
                 <Subpopulations>
                   <Population name="Red+"  annotation=""  owningGroup="All Samples"  expanded="1"  sortPriority="10"  count="5678" >
                     <Graph smoothing="0"  backColor="#ffffff"  foreColor="#000000"  heatMapStatParameter="BL1-A"  type="Pseudocolor"  fast="1" >
                       <Axis dimension="x"  name="YL2-H"  label=""  auto="auto" />
                       <Axis dimension="y"  name="FSC-H"  label=""  auto="auto" />
                       <GraphSettings level="5%"  smoothingHighResolution="1"  contourHighResolution="1"  histogramSmoothingCount="0"  graphResolution="256"  showOutliers="0"  drawLargeDots="0"  dotsToDraw="8000"  tint="le.chartfill.tinted.40"  lineWeight="le.lineweight.normal"  lineStyle="le.linestyle.solid" />
                       <GraphEnvironment showGrid="0"  showAxes="tnlTNL"  showGates="1"  showFreqOnPlots="1"  showGateNameOnPlots="1"  showMedians="0"  showUncomped="0"  addEventParam="0"  lastYAxisName="" >
                         <TextTraits font="SansSerif"  size="11"  name="Labels"  style="plain"  color="#000000"  background="#00ffffff"  just="left" />
                         <TextTraits font="SansSerif"  size="11"  name="LayoutGates"  style="plain"  color="#000000"  background="#00ffffff"  just="left" />
                         <TextTraits font="SansSerif"  size="9"  name="Numbers"  style="plain"  color="#000000"  background="#00ffffff"  just="left" />
                         <TextTraits font="SansSerif"  size="9"  name="Legend"  style="plain"  color="#000000"  background="#00ffffff"  just="left" />
                         <WindowPosition x="620"  y="23"  width="390"  height="622"  displayed="1"  panelState="---" />
                       </GraphEnvironment>
                     </Graph>
                     <Gate gating:id="ID467652346"  gating:parent_id="ID31776982" >
                       <gating:RectangleGate eventsInside="1"  annoOffsetX="0"  annoOffsetY="0"  tint="#000000"  isTinted="0"  lineWeight="Normal"  userDefined="1"  percentX="0"  percentY="0" >
                         <gating:dimension gating:min="325.48713086650383"  gating:max="1048576.0000000007" >
                           <data-type:fcs-dimension data-type:name="YL2-H" />
                         </gating:dimension>
                         <gating:dimension gating:min="-107682.04713804714"  gating:max="1026510.0067340068" >
                           <data-type:fcs-dimension data-type:name="FSC-H" />
                         </gating:dimension>
                       </gating:RectangleGate>
                     </Gate>
                   </Population>
                 </Subpopulations>
               </Population>
             </Subpopulations>
           </Population>
         </Subpopulations>
       </SampleNode>
     </Sample>
     <Sample>
       <DataSet uri="file:/Users/Etienne/Desktop/190524_repair/190524_cinetique%20repair_repair_SE_tube(5).fcs"  sampleID="13" />
       <Transformations>
         <transforms:linear transforms:minRange="0"  transforms:maxRange="23"  gain="0.0009885245" >
           <data-type:parameter data-type:name="Time" />
         </transforms:linear>
         <transforms:linear transforms:minRange="0"  transforms:maxRange="1153433.6"  gain="1" >
           <data-type:parameter data-type:name="FSC-A" />
         </transforms:linear>
         <transforms:linear transforms:minRange="0"  transforms:maxRange="1048576"  gain="1" >
           <data-type:parameter data-type:name="SSC-A" />
         </transforms:linear>
         <transforms:biex transforms:length="256"  transforms:maxRange="1048576"  transforms:neg="0"  transforms:width="-1000"  transforms:pos="5.0205999133" >
           <data-type:parameter data-type:name="BL1-A" />
         </transforms:biex>
         <transforms:biex transforms:length="256"  transforms:maxRange="1048576"  transforms:neg="0"  transforms:width="-1000"  transforms:pos="5.0205999133" >
           <data-type:parameter data-type:name="YL2-A" />
         </transforms:biex>
         <transforms:linear transforms:minRange="-116508.4444444445"  transforms:maxRange="1048576"  gain="1" >
           <data-type:parameter data-type:name="FSC-H" />
         </transforms:linear>
         <transforms:linear transforms:minRange="-206.2884364444"  transforms:maxRange="1856.595928"  gain="1" >
           <data-type:parameter data-type:name="SSC-H" />
         </transforms:linear>
         <transforms:biex transforms:length="256"  transforms:maxRange="1048576"  transforms:neg="0"  transforms:width="-1000"  transforms:pos="5.0205999133" >
           <data-type:parameter data-type:name="BL1-H" />
         </transforms:biex>
         <transforms:log transforms:offset="1"  transforms:decades="6.0205999133" >
           <data-type:parameter data-type:name="YL2-H" />
         </transforms:log>
         <transforms:linear transforms:minRange="0"  transforms:maxRange="1048576"  gain="1" >
           <data-type:parameter data-type:name="FSC-W" />
         </transforms:linear>
         <transforms:linear transforms:minRange="0"  transforms:maxRange="1048576"  gain="1" >
           <data-type:parameter data-type:name="SSC-W" />
         </transforms:linear>
         <transforms:biex transforms:length="256"  transforms:maxRange="1048576"  transforms:neg="0"  transforms:width="-1000"  transforms:pos="5.0205999133" >
           <data-type:parameter data-type:name="BL1-W" />
         </transforms:biex>
         <transforms:biex transforms:length="256"  transforms:maxRange="1048576"  transforms:neg="0"  transforms:width="-1000"  transforms:pos="5.0205999133" >
           <data-type:parameter data-type:name="YL2-W" />
         </transforms:biex>
       </Transformations>
       <Keywords>
         <Keyword name="$ENDANALYSIS"  value="000000000000" />
         <Keyword name="$BEGINANALYSIS"  value="000000000000" />
         <Keyword name="$ENDSTEXT"  value="000000000000" />
         <Keyword name="$BEGINSTEXT"  value="000000000000" />
         <Keyword name="$NEXTDATA"  value="000000000000" />
         <Keyword name="$ENDDATA"  value="000003236195" />
         <Keyword name="$BEGINDATA"  value="000000008192" />
         <Keyword name="#WINEXT"  value="0" />
         <Keyword name="#WIDTHTHRESHOLD"  value="1000" />
         <Keyword name="#TR1"  value="OR_FSC,5000" />
         <Keyword name="#PTRESULT"  value="Pass" />
         <Keyword name="#PTDATE"  value="13-May-2019" />
         <Keyword name="#P1Target"  value="NA" />
         <Keyword name="#P1Label"  value="NA" />
         <Keyword name="#LASERCONFIG"  value="BRVY" />
         <Keyword name="#LASER4DELAY"  value="338" />
         <Keyword name="#LASER4COLOR"  value="Yellow" />
         <Keyword name="#LASER4ASF"  value="1.09" />
         <Keyword name="#LASER3DELAY"  value="725" />
         <Keyword name="#LASER3COLOR"  value="Violet" />
         <Keyword name="#LASER3ASF"  value="1.13" />
         <Keyword name="#LASER2DELAY"  value="1472" />
         <Keyword name="#LASER2COLOR"  value="Red" />
         <Keyword name="#LASER2ASF"  value="1.08" />
         <Keyword name="#LASER1DELAY"  value="1100" />
         <Keyword name="#LASER1COLOR"  value="Blue" />
         <Keyword name="#LASER1ASF"  value="1.16" />
         <Keyword name="#FLOWRATE"  value="100" />
         <Keyword name="$WELLID"  value="C6" />
         <Keyword name="$VOL"  value="41000" />
         <Keyword name="$TIMESTEP"  value="0.001" />
         <Keyword name="$SRC"  value="NA" />
         <Keyword name="$SMNO"  value="SE" />
         <Keyword name="$PROJ"  value="repair" />
         <Keyword name="$PLATENAME"  value="190524_cinetique repair" />
         <Keyword name="$PLATEID"  value="mCherry R1 R4" />
         <Keyword name="$OP"  value="PFIUH PFIUH" />
         <Keyword name="$LOST"  value="0" />
         <Keyword name="$ORIGINALITY"  value="Original" />
         <Keyword name="$INST"  value="NA" />
         <Keyword name="$FIL"  value="tube(5).fcs" />
         <Keyword name="$EXP"  value="NA" />
         <Keyword name="$ETIM"  value="16:35:37" />
         <Keyword name="$DATE"  value="24-May-2019" />
         <Keyword name="$CYTSN"  value="2AFC218231017" />
         <Keyword name="$COM"  value="NA" />
         <Keyword name="$CELLS"  value="NA" />
         <Keyword name="$BTIM"  value="16:35:14" />
         <Keyword name="$SPILLOVER"  value="6,BL1-A,YL2-A,BL1-H,YL2-H,BL1-W,YL2-W,1.000000,0.000000,0.000000,0.000000,0.000000,0.000000,0.000000,1.000000,0.000000,0.000000,0.000000,0.000000,0.000000,0.000000,1.000000,0.000000,0.000000,0.000000,0.000000,0.000000,0.000000,1.000000,0.000000,0.000000,0.000000,0.000000,0.000000,0.000000,1.000000,0.000000,0.000000,0.000000,0.000000,0.000000,0.000000,1.000000" />
         <Keyword name="$SYS"  value="OPTIXE2 Microsoft Windows 7 Professional " />
         <Keyword name="$CYT"  value="4486521 Attune NxT Acoustic Focusing Cytometer (Lasers: BRVY)" />
         <Keyword name="$P13V"  value="380" />
         <Keyword name="$P13L"  value="561" />
         <Keyword name="$P13F"  value="620_15" />
         <Keyword name="$P13E"  value="0,0" />
         <Keyword name="$P13R"  value="1024" />
         <Keyword name="$P13B"  value="32" />
         <Keyword name="$P13S"  value="YL2-W" />
         <Keyword name="$P13N"  value="YL2-W" />
         <Keyword name="$P12V"  value="420" />
         <Keyword name="$P12L"  value="488" />
         <Keyword name="$P12F"  value="530_30" />
         <Keyword name="$P12E"  value="0,0" />
         <Keyword name="$P12R"  value="1024" />
         <Keyword name="$P12B"  value="32" />
         <Keyword name="$P12S"  value="BL1-W" />
         <Keyword name="$P12N"  value="BL1-W" />
         <Keyword name="$P11V"  value="160" />
         <Keyword name="$P11L"  value="488" />
         <Keyword name="$P11F"  value="488_10" />
         <Keyword name="$P11E"  value="0,0" />
         <Keyword name="$P11R"  value="1024" />
         <Keyword name="$P11B"  value="32" />
         <Keyword name="$P11S"  value="SSC-W" />
         <Keyword name="$P11N"  value="SSC-W" />
         <Keyword name="$P10V"  value="220" />
         <Keyword name="$P10L"  value="488" />
         <Keyword name="$P10F"  value="NA" />
         <Keyword name="$P10E"  value="0,0" />
         <Keyword name="$P10R"  value="1024" />
         <Keyword name="$P10B"  value="32" />
         <Keyword name="$P10S"  value="FSC-W" />
         <Keyword name="$P10N"  value="FSC-W" />
         <Keyword name="$P9V"  value="380" />
         <Keyword name="$P9L"  value="561" />
         <Keyword name="$P9F"  value="620_15" />
         <Keyword name="$P9E"  value="0,0" />
         <Keyword name="$P9R"  value="1048576" />
         <Keyword name="$P9B"  value="32" />
         <Keyword name="$P9S"  value="YL2-H" />
         <Keyword name="$P9N"  value="YL2-H" />
         <Keyword name="$P8V"  value="420" />
         <Keyword name="$P8L"  value="488" />
         <Keyword name="$P8F"  value="530_30" />
         <Keyword name="$P8E"  value="0,0" />
         <Keyword name="$P8R"  value="1048576" />
         <Keyword name="$P8B"  value="32" />
         <Keyword name="$P8S"  value="BL1-H" />
         <Keyword name="$P8N"  value="BL1-H" />
         <Keyword name="$P7V"  value="160" />
         <Keyword name="$P7L"  value="488" />
         <Keyword name="$P7F"  value="488_10" />
         <Keyword name="$P7E"  value="0,0" />
         <Keyword name="$P7R"  value="1048576" />
         <Keyword name="$P7B"  value="32" />
         <Keyword name="$P7S"  value="SSC-H" />
         <Keyword name="$P7N"  value="SSC-H" />
         <Keyword name="$P6V"  value="220" />
         <Keyword name="$P6L"  value="488" />
         <Keyword name="$P6F"  value="NA" />
         <Keyword name="$P6E"  value="0,0" />
         <Keyword name="$P6R"  value="1048576" />
         <Keyword name="$P6B"  value="32" />
         <Keyword name="$P6S"  value="FSC-H" />
         <Keyword name="$P6N"  value="FSC-H" />
         <Keyword name="$P5V"  value="380" />
         <Keyword name="$P5L"  value="561" />
         <Keyword name="$P5F"  value="620_15" />
         <Keyword name="$P5E"  value="0,0" />
         <Keyword name="$P5R"  value="1048576" />
         <Keyword name="$P5B"  value="32" />
         <Keyword name="$P5S"  value="YL2-A" />
         <Keyword name="$P5N"  value="YL2-A" />
         <Keyword name="$P4V"  value="420" />
         <Keyword name="$P4L"  value="488" />
         <Keyword name="$P4F"  value="530_30" />
         <Keyword name="$P4E"  value="0,0" />
         <Keyword name="$P4R"  value="1048576" />
         <Keyword name="$P4B"  value="32" />
         <Keyword name="$P4S"  value="BL1-A" />
         <Keyword name="$P4N"  value="BL1-A" />
         <Keyword name="$P3V"  value="160" />
         <Keyword name="$P3L"  value="488" />
         <Keyword name="$P3F"  value="488_10" />
         <Keyword name="$P3E"  value="0,0" />
         <Keyword name="$P3R"  value="1048576" />
         <Keyword name="$P3B"  value="32" />
         <Keyword name="$P3S"  value="SSC-A" />
         <Keyword name="$P3N"  value="SSC-A" />
         <Keyword name="$P2V"  value="220" />
         <Keyword name="$P2L"  value="488" />
         <Keyword name="$P2F"  value="NA" />
         <Keyword name="$P2E"  value="0,0" />
         <Keyword name="$P2R"  value="1048576" />
         <Keyword name="$P2B"  value="32" />
         <Keyword name="$P2S"  value="FSC-A" />
         <Keyword name="$P2N"  value="FSC-A" />
         <Keyword name="$P1V"  value="NA" />
         <Keyword name="$P1L"  value="NA" />
         <Keyword name="$P1F"  value="NA" />
         <Keyword name="$P1E"  value="0,0" />
         <Keyword name="$P1R"  value="67108864" />
         <Keyword name="$P1B"  value="32" />
         <Keyword name="$P1S"  value="Time" />
         <Keyword name="$P1N"  value="Time" />
         <Keyword name="$BYTEORD"  value="1,2,3,4" />
         <Keyword name="$DATATYPE"  value="F" />
         <Keyword name="$MODE"  value="L" />
         <Keyword name="$TOT"  value="62077" />
         <Keyword name="$PAR"  value="13" />
         <Keyword name="FJ_FCS_VERSION"  value="3.1" />
       </Keywords>
       <SampleNode name="tube(5).fcs"  annotation=""  owningGroup=""  expanded="1"  sortPriority="10"  count="62077"  sampleID="13" >
         <Graph smoothing="0"  backColor="#ffffff"  foreColor="#000000"  type="Pseudocolor"  fast="1" >
           <Axis dimension="x"  name="FSC-A"  label=""  auto="auto" />
           <Axis dimension="y"  name="SSC-A"  label=""  auto="auto" />
           <GraphSettings level="5%"  smoothingHighResolution="1"  contourHighResolution="1"  histogramSmoothingCount="0"  graphResolution="256"  showOutliers="0"  drawLargeDots="0"  dotsToDraw="8000"  tint="le.chartfill.tinted.40"  lineWeight="le.lineweight.normal"  lineStyle="le.linestyle.solid" />
           <GraphEnvironment showGrid="0"  showAxes="tnlTNL"  showGates="1"  showFreqOnPlots="1"  showGateNameOnPlots="1"  showMedians="0"  showUncomped="0"  addEventParam="0"  lastYAxisName="" >
             <TextTraits font="SansSerif"  size="11"  name="Labels"  style="plain"  color="#000000"  background="#00ffffff"  just="left" />
             <TextTraits font="SansSerif"  size="11"  name="LayoutGates"  style="plain"  color="#000000"  background="#00ffffff"  just="left" />
             <TextTraits font="SansSerif"  size="9"  name="Numbers"  style="plain"  color="#000000"  background="#00ffffff"  just="left" />
             <TextTraits font="SansSerif"  size="9"  name="Legend"  style="plain"  color="#000000"  background="#00ffffff"  just="left" />
           </GraphEnvironment>
         </Graph>
         <Subpopulations>
           <Population name="All"  annotation=""  owningGroup="All Samples"  expanded="1"  sortPriority="10"  count="47351" >
             <Graph smoothing="0"  backColor="#ffffff"  foreColor="#000000"  heatMapStatParameter="BL1-A"  type="Pseudocolor"  fast="1" >
               <Axis dimension="x"  name="FSC-H"  label=""  auto="auto" />
               <Axis dimension="y"  name="FSC-A"  label=""  auto="auto" />
               <GraphSettings level="5%"  smoothingHighResolution="1"  contourHighResolution="1"  histogramSmoothingCount="0"  graphResolution="256"  showOutliers="0"  drawLargeDots="0"  dotsToDraw="8000"  tint="le.chartfill.tinted.40"  lineWeight="le.lineweight.normal"  lineStyle="le.linestyle.solid" />
               <GraphEnvironment showGrid="0"  showAxes="tnlTNL"  showGates="1"  showFreqOnPlots="1"  showGateNameOnPlots="1"  showMedians="0"  showUncomped="0"  addEventParam="0"  lastYAxisName="" >
                 <TextTraits font="SansSerif"  size="11"  name="Labels"  style="plain"  color="#000000"  background="#00ffffff"  just="left" />
                 <TextTraits font="SansSerif"  size="11"  name="LayoutGates"  style="plain"  color="#000000"  background="#00ffffff"  just="left" />
                 <TextTraits font="SansSerif"  size="9"  name="Numbers"  style="plain"  color="#000000"  background="#00ffffff"  just="left" />
                 <TextTraits font="SansSerif"  size="9"  name="Legend"  style="plain"  color="#000000"  background="#00ffffff"  just="left" />
                 <WindowPosition x="620"  y="23"  width="390"  height="622"  displayed="1"  panelState="---" />
               </GraphEnvironment>
             </Graph>
             <Gate gating:id="ID1614752592" >
               <gating:PolygonGate eventsInside="1"  annoOffsetX="0"  annoOffsetY="0"  tint="#000000"  isTinted="0"  lineWeight="Normal"  userDefined="1"  quadId="-1"  gateResolution="256" >
                 <gating:dimension>
                   <data-type:fcs-dimension data-type:name="FSC-H" />
                 </gating:dimension>
                 <gating:dimension>
                   <data-type:fcs-dimension data-type:name="SSC-H" />
                 </gating:dimension>
                 <gating:vertex>
                   <gating:coordinate data-type:value="103664.9938757655" />
                   <gating:coordinate data-type:value="512.5955087407" />
                 </gating:vertex>
                 <gating:vertex>
                   <gating:coordinate data-type:value="44034.687664042" />
                   <gating:coordinate data-type:value="184.4093598519" />
                 </gating:vertex>
                 <gating:vertex>
                   <gating:coordinate data-type:value="44034.687664042" />
                   <gating:coordinate data-type:value="-3.1255823704" />
                 </gating:vertex>
                 <gating:vertex>
                   <gating:coordinate data-type:value="158708.353455818" />
                   <gating:coordinate data-type:value="-42.195362" />
                 </gating:vertex>
                 <gating:vertex>
                   <gating:coordinate data-type:value="755011.4155730533" />
                   <gating:coordinate data-type:value="215.6651835556" />
                 </gating:vertex>
                 <gating:vertex>
                   <gating:coordinate data-type:value="1002706.5336832898" />
                   <gating:coordinate data-type:value="1247.1073657778" />
                 </gating:vertex>
                 <gating:vertex>
                   <gating:coordinate data-type:value="773359.2020997376" />
                   <gating:coordinate data-type:value="1676.8749417037" />
                 </gating:vertex>
                 <gating:vertex>
                   <gating:coordinate data-type:value="461446.8311461068" />
                   <gating:coordinate data-type:value="1692.5028535556" />
                 </gating:vertex>
               </gating:PolygonGate>
             </Gate>
             <Subpopulations>
               <Population name="Single Cells"  annotation=""  owningGroup="All Samples"  expanded="1"  sortPriority="10"  count="24693" >
                 <Graph smoothing="0"  backColor="#ffffff"  foreColor="#000000"  heatMapStatParameter="BL1-A"  type="Pseudocolor"  fast="1" >
                   <Axis dimension="x"  name="YL2-H"  label=""  auto="auto" />
                   <Axis dimension="y"  name="FSC-H"  label=""  auto="auto" />
                   <GraphSettings level="5%"  smoothingHighResolution="1"  contourHighResolution="1"  histogramSmoothingCount="0"  graphResolution="256"  showOutliers="0"  drawLargeDots="0"  dotsToDraw="8000"  tint="le.chartfill.tinted.40"  lineWeight="le.lineweight.normal"  lineStyle="le.linestyle.solid" />
                   <GraphEnvironment showGrid="0"  showAxes="tnlTNL"  showGates="1"  showFreqOnPlots="1"  showGateNameOnPlots="1"  showMedians="0"  showUncomped="0"  addEventParam="0"  lastYAxisName="" >
                     <TextTraits font="SansSerif"  size="11"  name="Labels"  style="plain"  color="#000000"  background="#00ffffff"  just="left" />
                     <TextTraits font="SansSerif"  size="11"  name="LayoutGates"  style="plain"  color="#000000"  background="#00ffffff"  just="left" />
                     <TextTraits font="SansSerif"  size="9"  name="Numbers"  style="plain"  color="#000000"  background="#00ffffff"  just="left" />
                     <TextTraits font="SansSerif"  size="9"  name="Legend"  style="plain"  color="#000000"  background="#00ffffff"  just="left" />
                     <WindowPosition x="620"  y="23"  width="390"  height="622"  displayed="1"  panelState="---" />
                   </GraphEnvironment>
                   <WindowPosition x="620"  y="23"  width="390"  height="622" />
                 </Graph>
                 <Gate gating:id="ID1625397230"  gating:parent_id="ID1614752592" >
                   <gating:PolygonGate eventsInside="1"  annoOffsetX="0"  annoOffsetY="0"  tint="#000000"  isTinted="0"  lineWeight="Normal"  userDefined="1"  quadId="-1"  gateResolution="256" >
                     <gating:dimension>
                       <data-type:fcs-dimension data-type:name="FSC-H" />
                     </gating:dimension>
                     <gating:dimension>
                       <data-type:fcs-dimension data-type:name="FSC-A" />
                     </gating:dimension>
                     <gating:vertex>
                       <gating:coordinate data-type:value="-6421.7252843395" />
                       <gating:coordinate data-type:value="83012.2666666667" />
                     </gating:vertex>
                     <gating:vertex>
                       <gating:coordinate data-type:value="85317.2073490814" />
                       <gating:coordinate data-type:value="26214.4" />
                     </gating:vertex>
                     <gating:vertex>
                       <gating:coordinate data-type:value="828402.5616797899" />
                       <gating:coordinate data-type:value="786432" />
                     </gating:vertex>
                     <gating:vertex>
                       <gating:coordinate data-type:value="553185.7637795275" />
                       <gating:coordinate data-type:value="974301.8666666668" />
                     </gating:vertex>
                   </gating:PolygonGate>
                 </Gate>
                 <Subpopulations>
                   <Population name="Red+"  annotation=""  owningGroup="All Samples"  expanded="1"  sortPriority="10"  count="7995" >
                     <Graph smoothing="0"  backColor="#ffffff"  foreColor="#000000"  heatMapStatParameter="BL1-A"  type="Pseudocolor"  fast="1" >
                       <Axis dimension="x"  name="YL2-H"  label=""  auto="auto" />
                       <Axis dimension="y"  name="FSC-H"  label=""  auto="auto" />
                       <GraphSettings level="5%"  smoothingHighResolution="1"  contourHighResolution="1"  histogramSmoothingCount="0"  graphResolution="256"  showOutliers="0"  drawLargeDots="0"  dotsToDraw="8000"  tint="le.chartfill.tinted.40"  lineWeight="le.lineweight.normal"  lineStyle="le.linestyle.solid" />
                       <GraphEnvironment showGrid="0"  showAxes="tnlTNL"  showGates="1"  showFreqOnPlots="1"  showGateNameOnPlots="1"  showMedians="0"  showUncomped="0"  addEventParam="0"  lastYAxisName="" >
                         <TextTraits font="SansSerif"  size="11"  name="Labels"  style="plain"  color="#000000"  background="#00ffffff"  just="left" />
                         <TextTraits font="SansSerif"  size="11"  name="LayoutGates"  style="plain"  color="#000000"  background="#00ffffff"  just="left" />
                         <TextTraits font="SansSerif"  size="9"  name="Numbers"  style="plain"  color="#000000"  background="#00ffffff"  just="left" />
                         <TextTraits font="SansSerif"  size="9"  name="Legend"  style="plain"  color="#000000"  background="#00ffffff"  just="left" />
                         <WindowPosition x="620"  y="23"  width="390"  height="622"  displayed="1"  panelState="---" />
                       </GraphEnvironment>
                     </Graph>
                     <Gate gating:id="ID1709193969"  gating:parent_id="ID1625397230" >
                       <gating:RectangleGate eventsInside="1"  annoOffsetX="0"  annoOffsetY="0"  tint="#000000"  isTinted="0"  lineWeight="Normal"  userDefined="1"  percentX="0"  percentY="0" >
                         <gating:dimension gating:min="325.48713086650383"  gating:max="1048576.0000000007" >
                           <data-type:fcs-dimension data-type:name="YL2-H" />
                         </gating:dimension>
                         <gating:dimension gating:min="-107682.04713804714"  gating:max="1026510.0067340068" >
                           <data-type:fcs-dimension data-type:name="FSC-H" />
                         </gating:dimension>
                       </gating:RectangleGate>
                     </Gate>
                   </Population>
                 </Subpopulations>
               </Population>
             </Subpopulations>
           </Population>
         </Subpopulations>
       </SampleNode>
     </Sample>
     <Sample>
       <DataSet uri="file:/Users/Etienne/Desktop/190524_repair/190524_cinetique%20repair_repair_SE_tube(6).fcs"  sampleID="14" />
       <Transformations>
         <transforms:linear transforms:minRange="0"  transforms:maxRange="9"  gain="0.0010667299" >
           <data-type:parameter data-type:name="Time" />
         </transforms:linear>
         <transforms:linear transforms:minRange="0"  transforms:maxRange="1153433.6"  gain="1" >
           <data-type:parameter data-type:name="FSC-A" />
         </transforms:linear>
         <transforms:linear transforms:minRange="0"  transforms:maxRange="1048576"  gain="1" >
           <data-type:parameter data-type:name="SSC-A" />
         </transforms:linear>
         <transforms:biex transforms:length="256"  transforms:maxRange="1048576"  transforms:neg="0"  transforms:width="-1000"  transforms:pos="5.0205999133" >
           <data-type:parameter data-type:name="BL1-A" />
         </transforms:biex>
         <transforms:biex transforms:length="256"  transforms:maxRange="1048576"  transforms:neg="0"  transforms:width="-1000"  transforms:pos="5.0205999133" >
           <data-type:parameter data-type:name="YL2-A" />
         </transforms:biex>
         <transforms:linear transforms:minRange="-116508.4444444445"  transforms:maxRange="1048576"  gain="1" >
           <data-type:parameter data-type:name="FSC-H" />
         </transforms:linear>
         <transforms:linear transforms:minRange="-206.2884364444"  transforms:maxRange="1856.595928"  gain="1" >
           <data-type:parameter data-type:name="SSC-H" />
         </transforms:linear>
         <transforms:biex transforms:length="256"  transforms:maxRange="1048576"  transforms:neg="0"  transforms:width="-1000"  transforms:pos="5.0205999133" >
           <data-type:parameter data-type:name="BL1-H" />
         </transforms:biex>
         <transforms:log transforms:offset="1"  transforms:decades="6.0205999133" >
           <data-type:parameter data-type:name="YL2-H" />
         </transforms:log>
         <transforms:linear transforms:minRange="0"  transforms:maxRange="1048576"  gain="1" >
           <data-type:parameter data-type:name="FSC-W" />
         </transforms:linear>
         <transforms:linear transforms:minRange="0"  transforms:maxRange="1048576"  gain="1" >
           <data-type:parameter data-type:name="SSC-W" />
         </transforms:linear>
         <transforms:biex transforms:length="256"  transforms:maxRange="1048576"  transforms:neg="0"  transforms:width="-1000"  transforms:pos="5.0205999133" >
           <data-type:parameter data-type:name="BL1-W" />
         </transforms:biex>
         <transforms:biex transforms:length="256"  transforms:maxRange="1048576"  transforms:neg="0"  transforms:width="-1000"  transforms:pos="5.0205999133" >
           <data-type:parameter data-type:name="YL2-W" />
         </transforms:biex>
       </Transformations>
       <Keywords>
         <Keyword name="$ENDANALYSIS"  value="000000000000" />
         <Keyword name="$BEGINANALYSIS"  value="000000000000" />
         <Keyword name="$ENDSTEXT"  value="000000000000" />
         <Keyword name="$BEGINSTEXT"  value="000000000000" />
         <Keyword name="$NEXTDATA"  value="000000000000" />
         <Keyword name="$ENDDATA"  value="000002866735" />
         <Keyword name="$BEGINDATA"  value="000000008192" />
         <Keyword name="#WINEXT"  value="0" />
         <Keyword name="#WIDTHTHRESHOLD"  value="1000" />
         <Keyword name="#TR1"  value="OR_FSC,5000" />
         <Keyword name="#PTRESULT"  value="Pass" />
         <Keyword name="#PTDATE"  value="13-May-2019" />
         <Keyword name="#P1Target"  value="NA" />
         <Keyword name="#P1Label"  value="NA" />
         <Keyword name="#LASERCONFIG"  value="BRVY" />
         <Keyword name="#LASER4DELAY"  value="338" />
         <Keyword name="#LASER4COLOR"  value="Yellow" />
         <Keyword name="#LASER4ASF"  value="1.09" />
         <Keyword name="#LASER3DELAY"  value="725" />
         <Keyword name="#LASER3COLOR"  value="Violet" />
         <Keyword name="#LASER3ASF"  value="1.13" />
         <Keyword name="#LASER2DELAY"  value="1472" />
         <Keyword name="#LASER2COLOR"  value="Red" />
         <Keyword name="#LASER2ASF"  value="1.08" />
         <Keyword name="#LASER1DELAY"  value="1100" />
         <Keyword name="#LASER1COLOR"  value="Blue" />
         <Keyword name="#LASER1ASF"  value="1.16" />
         <Keyword name="#FLOWRATE"  value="100" />
         <Keyword name="$WELLID"  value="C7" />
         <Keyword name="$VOL"  value="16000" />
         <Keyword name="$TIMESTEP"  value="0.001" />
         <Keyword name="$SRC"  value="NA" />
         <Keyword name="$SMNO"  value="SE" />
         <Keyword name="$PROJ"  value="repair" />
         <Keyword name="$PLATENAME"  value="190524_cinetique repair" />
         <Keyword name="$PLATEID"  value="mCherry R1 R4" />
         <Keyword name="$OP"  value="PFIUH PFIUH" />
         <Keyword name="$LOST"  value="0" />
         <Keyword name="$ORIGINALITY"  value="Original" />
         <Keyword name="$INST"  value="NA" />
         <Keyword name="$FIL"  value="tube(6).fcs" />
         <Keyword name="$EXP"  value="NA" />
         <Keyword name="$ETIM"  value="16:36:08" />
         <Keyword name="$DATE"  value="24-May-2019" />
         <Keyword name="$CYTSN"  value="2AFC218231017" />
         <Keyword name="$COM"  value="NA" />
         <Keyword name="$CELLS"  value="NA" />
         <Keyword name="$BTIM"  value="16:35:59" />
         <Keyword name="$SPILLOVER"  value="6,BL1-A,YL2-A,BL1-H,YL2-H,BL1-W,YL2-W,1.000000,0.000000,0.000000,0.000000,0.000000,0.000000,0.000000,1.000000,0.000000,0.000000,0.000000,0.000000,0.000000,0.000000,1.000000,0.000000,0.000000,0.000000,0.000000,0.000000,0.000000,1.000000,0.000000,0.000000,0.000000,0.000000,0.000000,0.000000,1.000000,0.000000,0.000000,0.000000,0.000000,0.000000,0.000000,1.000000" />
         <Keyword name="$SYS"  value="OPTIXE2 Microsoft Windows 7 Professional " />
         <Keyword name="$CYT"  value="4486521 Attune NxT Acoustic Focusing Cytometer (Lasers: BRVY)" />
         <Keyword name="$P13V"  value="380" />
         <Keyword name="$P13L"  value="561" />
         <Keyword name="$P13F"  value="620_15" />
         <Keyword name="$P13E"  value="0,0" />
         <Keyword name="$P13R"  value="1024" />
         <Keyword name="$P13B"  value="32" />
         <Keyword name="$P13S"  value="YL2-W" />
         <Keyword name="$P13N"  value="YL2-W" />
         <Keyword name="$P12V"  value="420" />
         <Keyword name="$P12L"  value="488" />
         <Keyword name="$P12F"  value="530_30" />
         <Keyword name="$P12E"  value="0,0" />
         <Keyword name="$P12R"  value="1024" />
         <Keyword name="$P12B"  value="32" />
         <Keyword name="$P12S"  value="BL1-W" />
         <Keyword name="$P12N"  value="BL1-W" />
         <Keyword name="$P11V"  value="160" />
         <Keyword name="$P11L"  value="488" />
         <Keyword name="$P11F"  value="488_10" />
         <Keyword name="$P11E"  value="0,0" />
         <Keyword name="$P11R"  value="1024" />
         <Keyword name="$P11B"  value="32" />
         <Keyword name="$P11S"  value="SSC-W" />
         <Keyword name="$P11N"  value="SSC-W" />
         <Keyword name="$P10V"  value="220" />
         <Keyword name="$P10L"  value="488" />
         <Keyword name="$P10F"  value="NA" />
         <Keyword name="$P10E"  value="0,0" />
         <Keyword name="$P10R"  value="1024" />
         <Keyword name="$P10B"  value="32" />
         <Keyword name="$P10S"  value="FSC-W" />
         <Keyword name="$P10N"  value="FSC-W" />
         <Keyword name="$P9V"  value="380" />
         <Keyword name="$P9L"  value="561" />
         <Keyword name="$P9F"  value="620_15" />
         <Keyword name="$P9E"  value="0,0" />
         <Keyword name="$P9R"  value="1048576" />
         <Keyword name="$P9B"  value="32" />
         <Keyword name="$P9S"  value="YL2-H" />
         <Keyword name="$P9N"  value="YL2-H" />
         <Keyword name="$P8V"  value="420" />
         <Keyword name="$P8L"  value="488" />
         <Keyword name="$P8F"  value="530_30" />
         <Keyword name="$P8E"  value="0,0" />
         <Keyword name="$P8R"  value="1048576" />
         <Keyword name="$P8B"  value="32" />
         <Keyword name="$P8S"  value="BL1-H" />
         <Keyword name="$P8N"  value="BL1-H" />
         <Keyword name="$P7V"  value="160" />
         <Keyword name="$P7L"  value="488" />
         <Keyword name="$P7F"  value="488_10" />
         <Keyword name="$P7E"  value="0,0" />
         <Keyword name="$P7R"  value="1048576" />
         <Keyword name="$P7B"  value="32" />
         <Keyword name="$P7S"  value="SSC-H" />
         <Keyword name="$P7N"  value="SSC-H" />
         <Keyword name="$P6V"  value="220" />
         <Keyword name="$P6L"  value="488" />
         <Keyword name="$P6F"  value="NA" />
         <Keyword name="$P6E"  value="0,0" />
         <Keyword name="$P6R"  value="1048576" />
         <Keyword name="$P6B"  value="32" />
         <Keyword name="$P6S"  value="FSC-H" />
         <Keyword name="$P6N"  value="FSC-H" />
         <Keyword name="$P5V"  value="380" />
         <Keyword name="$P5L"  value="561" />
         <Keyword name="$P5F"  value="620_15" />
         <Keyword name="$P5E"  value="0,0" />
         <Keyword name="$P5R"  value="1048576" />
         <Keyword name="$P5B"  value="32" />
         <Keyword name="$P5S"  value="YL2-A" />
         <Keyword name="$P5N"  value="YL2-A" />
         <Keyword name="$P4V"  value="420" />
         <Keyword name="$P4L"  value="488" />
         <Keyword name="$P4F"  value="530_30" />
         <Keyword name="$P4E"  value="0,0" />
         <Keyword name="$P4R"  value="1048576" />
         <Keyword name="$P4B"  value="32" />
         <Keyword name="$P4S"  value="BL1-A" />
         <Keyword name="$P4N"  value="BL1-A" />
         <Keyword name="$P3V"  value="160" />
         <Keyword name="$P3L"  value="488" />
         <Keyword name="$P3F"  value="488_10" />
         <Keyword name="$P3E"  value="0,0" />
         <Keyword name="$P3R"  value="1048576" />
         <Keyword name="$P3B"  value="32" />
         <Keyword name="$P3S"  value="SSC-A" />
         <Keyword name="$P3N"  value="SSC-A" />
         <Keyword name="$P2V"  value="220" />
         <Keyword name="$P2L"  value="488" />
         <Keyword name="$P2F"  value="NA" />
         <Keyword name="$P2E"  value="0,0" />
         <Keyword name="$P2R"  value="1048576" />
         <Keyword name="$P2B"  value="32" />
         <Keyword name="$P2S"  value="FSC-A" />
         <Keyword name="$P2N"  value="FSC-A" />
         <Keyword name="$P1V"  value="NA" />
         <Keyword name="$P1L"  value="NA" />
         <Keyword name="$P1F"  value="NA" />
         <Keyword name="$P1E"  value="0,0" />
         <Keyword name="$P1R"  value="67108864" />
         <Keyword name="$P1B"  value="32" />
         <Keyword name="$P1S"  value="Time" />
         <Keyword name="$P1N"  value="Time" />
         <Keyword name="$BYTEORD"  value="1,2,3,4" />
         <Keyword name="$DATATYPE"  value="F" />
         <Keyword name="$MODE"  value="L" />
         <Keyword name="$TOT"  value="54972" />
         <Keyword name="$PAR"  value="13" />
         <Keyword name="FJ_FCS_VERSION"  value="3.1" />
       </Keywords>
       <SampleNode name="tube(6).fcs"  annotation=""  owningGroup=""  expanded="1"  sortPriority="10"  count="54972"  sampleID="14" >
         <Graph smoothing="0"  backColor="#ffffff"  foreColor="#000000"  type="Pseudocolor"  fast="1" >
           <Axis dimension="x"  name="FSC-A"  label=""  auto="auto" />
           <Axis dimension="y"  name="SSC-A"  label=""  auto="auto" />
           <GraphSettings level="5%"  smoothingHighResolution="1"  contourHighResolution="1"  histogramSmoothingCount="0"  graphResolution="256"  showOutliers="0"  drawLargeDots="0"  dotsToDraw="8000"  tint="le.chartfill.tinted.40"  lineWeight="le.lineweight.normal"  lineStyle="le.linestyle.solid" />
           <GraphEnvironment showGrid="0"  showAxes="tnlTNL"  showGates="1"  showFreqOnPlots="1"  showGateNameOnPlots="1"  showMedians="0"  showUncomped="0"  addEventParam="0"  lastYAxisName="" >
             <TextTraits font="SansSerif"  size="11"  name="Labels"  style="plain"  color="#000000"  background="#00ffffff"  just="left" />
             <TextTraits font="SansSerif"  size="11"  name="LayoutGates"  style="plain"  color="#000000"  background="#00ffffff"  just="left" />
             <TextTraits font="SansSerif"  size="9"  name="Numbers"  style="plain"  color="#000000"  background="#00ffffff"  just="left" />
             <TextTraits font="SansSerif"  size="9"  name="Legend"  style="plain"  color="#000000"  background="#00ffffff"  just="left" />
           </GraphEnvironment>
         </Graph>
         <Subpopulations>
           <Population name="All"  annotation=""  owningGroup="All Samples"  expanded="1"  sortPriority="10"  count="47305" >
             <Graph smoothing="0"  backColor="#ffffff"  foreColor="#000000"  heatMapStatParameter="BL1-A"  type="Pseudocolor"  fast="1" >
               <Axis dimension="x"  name="FSC-H"  label=""  auto="auto" />
               <Axis dimension="y"  name="FSC-A"  label=""  auto="auto" />
               <GraphSettings level="5%"  smoothingHighResolution="1"  contourHighResolution="1"  histogramSmoothingCount="0"  graphResolution="256"  showOutliers="0"  drawLargeDots="0"  dotsToDraw="8000"  tint="le.chartfill.tinted.40"  lineWeight="le.lineweight.normal"  lineStyle="le.linestyle.solid" />
               <GraphEnvironment showGrid="0"  showAxes="tnlTNL"  showGates="1"  showFreqOnPlots="1"  showGateNameOnPlots="1"  showMedians="0"  showUncomped="0"  addEventParam="0"  lastYAxisName="" >
                 <TextTraits font="SansSerif"  size="11"  name="Labels"  style="plain"  color="#000000"  background="#00ffffff"  just="left" />
                 <TextTraits font="SansSerif"  size="11"  name="LayoutGates"  style="plain"  color="#000000"  background="#00ffffff"  just="left" />
                 <TextTraits font="SansSerif"  size="9"  name="Numbers"  style="plain"  color="#000000"  background="#00ffffff"  just="left" />
                 <TextTraits font="SansSerif"  size="9"  name="Legend"  style="plain"  color="#000000"  background="#00ffffff"  just="left" />
                 <WindowPosition x="620"  y="23"  width="390"  height="622"  displayed="1"  panelState="---" />
               </GraphEnvironment>
             </Graph>
             <Gate gating:id="ID1093037017" >
               <gating:PolygonGate eventsInside="1"  annoOffsetX="0"  annoOffsetY="0"  tint="#000000"  isTinted="0"  lineWeight="Normal"  userDefined="1"  quadId="-1"  gateResolution="256" >
                 <gating:dimension>
                   <data-type:fcs-dimension data-type:name="FSC-H" />
                 </gating:dimension>
                 <gating:dimension>
                   <data-type:fcs-dimension data-type:name="SSC-H" />
                 </gating:dimension>
                 <gating:vertex>
                   <gating:coordinate data-type:value="103664.9938757655" />
                   <gating:coordinate data-type:value="512.5955087407" />
                 </gating:vertex>
                 <gating:vertex>
                   <gating:coordinate data-type:value="44034.687664042" />
                   <gating:coordinate data-type:value="184.4093598519" />
                 </gating:vertex>
                 <gating:vertex>
                   <gating:coordinate data-type:value="44034.687664042" />
                   <gating:coordinate data-type:value="-3.1255823704" />
                 </gating:vertex>
                 <gating:vertex>
                   <gating:coordinate data-type:value="158708.353455818" />
                   <gating:coordinate data-type:value="-42.195362" />
                 </gating:vertex>
                 <gating:vertex>
                   <gating:coordinate data-type:value="755011.4155730533" />
                   <gating:coordinate data-type:value="215.6651835556" />
                 </gating:vertex>
                 <gating:vertex>
                   <gating:coordinate data-type:value="1002706.5336832898" />
                   <gating:coordinate data-type:value="1247.1073657778" />
                 </gating:vertex>
                 <gating:vertex>
                   <gating:coordinate data-type:value="773359.2020997376" />
                   <gating:coordinate data-type:value="1676.8749417037" />
                 </gating:vertex>
                 <gating:vertex>
                   <gating:coordinate data-type:value="461446.8311461068" />
                   <gating:coordinate data-type:value="1692.5028535556" />
                 </gating:vertex>
               </gating:PolygonGate>
             </Gate>
             <Subpopulations>
               <Population name="Single Cells"  annotation=""  owningGroup="All Samples"  expanded="1"  sortPriority="10"  count="26716" >
                 <Graph smoothing="0"  backColor="#ffffff"  foreColor="#000000"  heatMapStatParameter="BL1-A"  type="Pseudocolor"  fast="1" >
                   <Axis dimension="x"  name="YL2-H"  label=""  auto="auto" />
                   <Axis dimension="y"  name="FSC-H"  label=""  auto="auto" />
                   <GraphSettings level="5%"  smoothingHighResolution="1"  contourHighResolution="1"  histogramSmoothingCount="0"  graphResolution="256"  showOutliers="0"  drawLargeDots="0"  dotsToDraw="8000"  tint="le.chartfill.tinted.40"  lineWeight="le.lineweight.normal"  lineStyle="le.linestyle.solid" />
                   <GraphEnvironment showGrid="0"  showAxes="tnlTNL"  showGates="1"  showFreqOnPlots="1"  showGateNameOnPlots="1"  showMedians="0"  showUncomped="0"  addEventParam="0"  lastYAxisName="" >
                     <TextTraits font="SansSerif"  size="11"  name="Labels"  style="plain"  color="#000000"  background="#00ffffff"  just="left" />
                     <TextTraits font="SansSerif"  size="11"  name="LayoutGates"  style="plain"  color="#000000"  background="#00ffffff"  just="left" />
                     <TextTraits font="SansSerif"  size="9"  name="Numbers"  style="plain"  color="#000000"  background="#00ffffff"  just="left" />
                     <TextTraits font="SansSerif"  size="9"  name="Legend"  style="plain"  color="#000000"  background="#00ffffff"  just="left" />
                     <WindowPosition x="620"  y="23"  width="390"  height="622"  displayed="1"  panelState="---" />
                   </GraphEnvironment>
                   <WindowPosition x="620"  y="23"  width="390"  height="622" />
                 </Graph>
                 <Gate gating:id="ID1604979243"  gating:parent_id="ID1093037017" >
                   <gating:PolygonGate eventsInside="1"  annoOffsetX="0"  annoOffsetY="0"  tint="#000000"  isTinted="0"  lineWeight="Normal"  userDefined="1"  quadId="-1"  gateResolution="256" >
                     <gating:dimension>
                       <data-type:fcs-dimension data-type:name="FSC-H" />
                     </gating:dimension>
                     <gating:dimension>
                       <data-type:fcs-dimension data-type:name="FSC-A" />
                     </gating:dimension>
                     <gating:vertex>
                       <gating:coordinate data-type:value="-6421.7252843395" />
                       <gating:coordinate data-type:value="83012.2666666667" />
                     </gating:vertex>
                     <gating:vertex>
                       <gating:coordinate data-type:value="85317.2073490814" />
                       <gating:coordinate data-type:value="26214.4" />
                     </gating:vertex>
                     <gating:vertex>
                       <gating:coordinate data-type:value="828402.5616797899" />
                       <gating:coordinate data-type:value="786432" />
                     </gating:vertex>
                     <gating:vertex>
                       <gating:coordinate data-type:value="553185.7637795275" />
                       <gating:coordinate data-type:value="974301.8666666668" />
                     </gating:vertex>
                   </gating:PolygonGate>
                 </Gate>
                 <Subpopulations>
                   <Population name="Red+"  annotation=""  owningGroup="All Samples"  expanded="1"  sortPriority="10"  count="21543" >
                     <Graph smoothing="0"  backColor="#ffffff"  foreColor="#000000"  heatMapStatParameter="BL1-A"  type="Pseudocolor"  fast="1" >
                       <Axis dimension="x"  name="YL2-H"  label=""  auto="auto" />
                       <Axis dimension="y"  name="FSC-H"  label=""  auto="auto" />
                       <GraphSettings level="5%"  smoothingHighResolution="1"  contourHighResolution="1"  histogramSmoothingCount="0"  graphResolution="256"  showOutliers="0"  drawLargeDots="0"  dotsToDraw="8000"  tint="le.chartfill.tinted.40"  lineWeight="le.lineweight.normal"  lineStyle="le.linestyle.solid" />
                       <GraphEnvironment showGrid="0"  showAxes="tnlTNL"  showGates="1"  showFreqOnPlots="1"  showGateNameOnPlots="1"  showMedians="0"  showUncomped="0"  addEventParam="0"  lastYAxisName="" >
                         <TextTraits font="SansSerif"  size="11"  name="Labels"  style="plain"  color="#000000"  background="#00ffffff"  just="left" />
                         <TextTraits font="SansSerif"  size="11"  name="LayoutGates"  style="plain"  color="#000000"  background="#00ffffff"  just="left" />
                         <TextTraits font="SansSerif"  size="9"  name="Numbers"  style="plain"  color="#000000"  background="#00ffffff"  just="left" />
                         <TextTraits font="SansSerif"  size="9"  name="Legend"  style="plain"  color="#000000"  background="#00ffffff"  just="left" />
                         <WindowPosition x="620"  y="23"  width="390"  height="622"  displayed="1"  panelState="---" />
                       </GraphEnvironment>
                     </Graph>
                     <Gate gating:id="ID576488664"  gating:parent_id="ID1604979243" >
                       <gating:RectangleGate eventsInside="1"  annoOffsetX="0"  annoOffsetY="0"  tint="#000000"  isTinted="0"  lineWeight="Normal"  userDefined="1"  percentX="0"  percentY="0" >
                         <gating:dimension gating:min="325.48713086650383"  gating:max="1048576.0000000007" >
                           <data-type:fcs-dimension data-type:name="YL2-H" />
                         </gating:dimension>
                         <gating:dimension gating:min="-107682.04713804714"  gating:max="1026510.0067340068" >
                           <data-type:fcs-dimension data-type:name="FSC-H" />
                         </gating:dimension>
                       </gating:RectangleGate>
                     </Gate>
                   </Population>
                 </Subpopulations>
               </Population>
             </Subpopulations>
           </Population>
         </Subpopulations>
       </SampleNode>
     </Sample>
     <Sample>
       <DataSet uri="file:/Users/Etienne/Desktop/190524_repair/190524_cinetique%20repair_repair_WT_tube.fcs"  sampleID="15" />
       <Transformations>
         <transforms:linear transforms:minRange="0"  transforms:maxRange="9"  gain="0.0011780105" >
           <data-type:parameter data-type:name="Time" />
         </transforms:linear>
         <transforms:linear transforms:minRange="0"  transforms:maxRange="1153433.6"  gain="1" >
           <data-type:parameter data-type:name="FSC-A" />
         </transforms:linear>
         <transforms:linear transforms:minRange="0"  transforms:maxRange="1048576"  gain="1" >
           <data-type:parameter data-type:name="SSC-A" />
         </transforms:linear>
         <transforms:biex transforms:length="256"  transforms:maxRange="1048576"  transforms:neg="0"  transforms:width="-1000"  transforms:pos="5.0205999133" >
           <data-type:parameter data-type:name="BL1-A" />
         </transforms:biex>
         <transforms:biex transforms:length="256"  transforms:maxRange="1048576"  transforms:neg="0"  transforms:width="-1000"  transforms:pos="5.0205999133" >
           <data-type:parameter data-type:name="YL2-A" />
         </transforms:biex>
         <transforms:linear transforms:minRange="-116508.4444444445"  transforms:maxRange="1048576"  gain="1" >
           <data-type:parameter data-type:name="FSC-H" />
         </transforms:linear>
         <transforms:linear transforms:minRange="-206.2884364444"  transforms:maxRange="1856.595928"  gain="1" >
           <data-type:parameter data-type:name="SSC-H" />
         </transforms:linear>
         <transforms:biex transforms:length="256"  transforms:maxRange="1048576"  transforms:neg="0"  transforms:width="-1000"  transforms:pos="5.0205999133" >
           <data-type:parameter data-type:name="BL1-H" />
         </transforms:biex>
         <transforms:log transforms:offset="1"  transforms:decades="6.0205999133" >
           <data-type:parameter data-type:name="YL2-H" />
         </transforms:log>
         <transforms:linear transforms:minRange="0"  transforms:maxRange="1048576"  gain="1" >
           <data-type:parameter data-type:name="FSC-W" />
         </transforms:linear>
         <transforms:linear transforms:minRange="0"  transforms:maxRange="1048576"  gain="1" >
           <data-type:parameter data-type:name="SSC-W" />
         </transforms:linear>
         <transforms:biex transforms:length="256"  transforms:maxRange="1048576"  transforms:neg="0"  transforms:width="-1000"  transforms:pos="5.0205999133" >
           <data-type:parameter data-type:name="BL1-W" />
         </transforms:biex>
         <transforms:biex transforms:length="256"  transforms:maxRange="1048576"  transforms:neg="0"  transforms:width="-1000"  transforms:pos="5.0205999133" >
           <data-type:parameter data-type:name="YL2-W" />
         </transforms:biex>
       </Transformations>
       <Keywords>
         <Keyword name="$ENDANALYSIS"  value="000000000000" />
         <Keyword name="$BEGINANALYSIS"  value="000000000000" />
         <Keyword name="$ENDSTEXT"  value="000000000000" />
         <Keyword name="$BEGINSTEXT"  value="000000000000" />
         <Keyword name="$NEXTDATA"  value="000000000000" />
         <Keyword name="$ENDDATA"  value="000002812655" />
         <Keyword name="$BEGINDATA"  value="000000008192" />
         <Keyword name="#WINEXT"  value="0" />
         <Keyword name="#WIDTHTHRESHOLD"  value="1000" />
         <Keyword name="#TR1"  value="OR_FSC,5000" />
         <Keyword name="#PTRESULT"  value="Pass" />
         <Keyword name="#PTDATE"  value="13-May-2019" />
         <Keyword name="#P1Target"  value="NA" />
         <Keyword name="#P1Label"  value="NA" />
         <Keyword name="#LASERCONFIG"  value="BRVY" />
         <Keyword name="#LASER4DELAY"  value="338" />
         <Keyword name="#LASER4COLOR"  value="Yellow" />
         <Keyword name="#LASER4ASF"  value="1.09" />
         <Keyword name="#LASER3DELAY"  value="725" />
         <Keyword name="#LASER3COLOR"  value="Violet" />
         <Keyword name="#LASER3ASF"  value="1.13" />
         <Keyword name="#LASER2DELAY"  value="1472" />
         <Keyword name="#LASER2COLOR"  value="Red" />
         <Keyword name="#LASER2ASF"  value="1.08" />
         <Keyword name="#LASER1DELAY"  value="1100" />
         <Keyword name="#LASER1COLOR"  value="Blue" />
         <Keyword name="#LASER1ASF"  value="1.16" />
         <Keyword name="#FLOWRATE"  value="100" />
         <Keyword name="$WELLID"  value="A2" />
         <Keyword name="$VOL"  value="14000" />
         <Keyword name="$TIMESTEP"  value="0.001" />
         <Keyword name="$SRC"  value="NA" />
         <Keyword name="$SMNO"  value="WT" />
         <Keyword name="$PROJ"  value="repair" />
         <Keyword name="$PLATENAME"  value="190524_cinetique repair" />
         <Keyword name="$PLATEID"  value="mCherry R1 R4" />
         <Keyword name="$OP"  value="PFIUH PFIUH" />
         <Keyword name="$LOST"  value="0" />
         <Keyword name="$ORIGINALITY"  value="Original" />
         <Keyword name="$INST"  value="NA" />
         <Keyword name="$FIL"  value="tube.fcs" />
         <Keyword name="$EXP"  value="NA" />
         <Keyword name="$ETIM"  value="16:25:49" />
         <Keyword name="$DATE"  value="24-May-2019" />
         <Keyword name="$CYTSN"  value="2AFC218231017" />
         <Keyword name="$COM"  value="NA" />
         <Keyword name="$CELLS"  value="NA" />
         <Keyword name="$BTIM"  value="16:25:40" />
         <Keyword name="$SPILLOVER"  value="6,BL1-A,YL2-A,BL1-H,YL2-H,BL1-W,YL2-W,1.000000,0.000000,0.000000,0.000000,0.000000,0.000000,0.000000,1.000000,0.000000,0.000000,0.000000,0.000000,0.000000,0.000000,1.000000,0.000000,0.000000,0.000000,0.000000,0.000000,0.000000,1.000000,0.000000,0.000000,0.000000,0.000000,0.000000,0.000000,1.000000,0.000000,0.000000,0.000000,0.000000,0.000000,0.000000,1.000000" />
         <Keyword name="$SYS"  value="OPTIXE2 Microsoft Windows 7 Professional " />
         <Keyword name="$CYT"  value="4486521 Attune NxT Acoustic Focusing Cytometer (Lasers: BRVY)" />
         <Keyword name="$P13V"  value="380" />
         <Keyword name="$P13L"  value="561" />
         <Keyword name="$P13F"  value="620_15" />
         <Keyword name="$P13E"  value="0,0" />
         <Keyword name="$P13R"  value="1024" />
         <Keyword name="$P13B"  value="32" />
         <Keyword name="$P13S"  value="YL2-W" />
         <Keyword name="$P13N"  value="YL2-W" />
         <Keyword name="$P12V"  value="420" />
         <Keyword name="$P12L"  value="488" />
         <Keyword name="$P12F"  value="530_30" />
         <Keyword name="$P12E"  value="0,0" />
         <Keyword name="$P12R"  value="1024" />
         <Keyword name="$P12B"  value="32" />
         <Keyword name="$P12S"  value="BL1-W" />
         <Keyword name="$P12N"  value="BL1-W" />
         <Keyword name="$P11V"  value="160" />
         <Keyword name="$P11L"  value="488" />
         <Keyword name="$P11F"  value="488_10" />
         <Keyword name="$P11E"  value="0,0" />
         <Keyword name="$P11R"  value="1024" />
         <Keyword name="$P11B"  value="32" />
         <Keyword name="$P11S"  value="SSC-W" />
         <Keyword name="$P11N"  value="SSC-W" />
         <Keyword name="$P10V"  value="220" />
         <Keyword name="$P10L"  value="488" />
         <Keyword name="$P10F"  value="NA" />
         <Keyword name="$P10E"  value="0,0" />
         <Keyword name="$P10R"  value="1024" />
         <Keyword name="$P10B"  value="32" />
         <Keyword name="$P10S"  value="FSC-W" />
         <Keyword name="$P10N"  value="FSC-W" />
         <Keyword name="$P9V"  value="380" />
         <Keyword name="$P9L"  value="561" />
         <Keyword name="$P9F"  value="620_15" />
         <Keyword name="$P9E"  value="0,0" />
         <Keyword name="$P9R"  value="1048576" />
         <Keyword name="$P9B"  value="32" />
         <Keyword name="$P9S"  value="YL2-H" />
         <Keyword name="$P9N"  value="YL2-H" />
         <Keyword name="$P8V"  value="420" />
         <Keyword name="$P8L"  value="488" />
         <Keyword name="$P8F"  value="530_30" />
         <Keyword name="$P8E"  value="0,0" />
         <Keyword name="$P8R"  value="1048576" />
         <Keyword name="$P8B"  value="32" />
         <Keyword name="$P8S"  value="BL1-H" />
         <Keyword name="$P8N"  value="BL1-H" />
         <Keyword name="$P7V"  value="160" />
         <Keyword name="$P7L"  value="488" />
         <Keyword name="$P7F"  value="488_10" />
         <Keyword name="$P7E"  value="0,0" />
         <Keyword name="$P7R"  value="1048576" />
         <Keyword name="$P7B"  value="32" />
         <Keyword name="$P7S"  value="SSC-H" />
         <Keyword name="$P7N"  value="SSC-H" />
         <Keyword name="$P6V"  value="220" />
         <Keyword name="$P6L"  value="488" />
         <Keyword name="$P6F"  value="NA" />
         <Keyword name="$P6E"  value="0,0" />
         <Keyword name="$P6R"  value="1048576" />
         <Keyword name="$P6B"  value="32" />
         <Keyword name="$P6S"  value="FSC-H" />
         <Keyword name="$P6N"  value="FSC-H" />
         <Keyword name="$P5V"  value="380" />
         <Keyword name="$P5L"  value="561" />
         <Keyword name="$P5F"  value="620_15" />
         <Keyword name="$P5E"  value="0,0" />
         <Keyword name="$P5R"  value="1048576" />
         <Keyword name="$P5B"  value="32" />
         <Keyword name="$P5S"  value="YL2-A" />
         <Keyword name="$P5N"  value="YL2-A" />
         <Keyword name="$P4V"  value="420" />
         <Keyword name="$P4L"  value="488" />
         <Keyword name="$P4F"  value="530_30" />
         <Keyword name="$P4E"  value="0,0" />
         <Keyword name="$P4R"  value="1048576" />
         <Keyword name="$P4B"  value="32" />
         <Keyword name="$P4S"  value="BL1-A" />
         <Keyword name="$P4N"  value="BL1-A" />
         <Keyword name="$P3V"  value="160" />
         <Keyword name="$P3L"  value="488" />
         <Keyword name="$P3F"  value="488_10" />
         <Keyword name="$P3E"  value="0,0" />
         <Keyword name="$P3R"  value="1048576" />
         <Keyword name="$P3B"  value="32" />
         <Keyword name="$P3S"  value="SSC-A" />
         <Keyword name="$P3N"  value="SSC-A" />
         <Keyword name="$P2V"  value="220" />
         <Keyword name="$P2L"  value="488" />
         <Keyword name="$P2F"  value="NA" />
         <Keyword name="$P2E"  value="0,0" />
         <Keyword name="$P2R"  value="1048576" />
         <Keyword name="$P2B"  value="32" />
         <Keyword name="$P2S"  value="FSC-A" />
         <Keyword name="$P2N"  value="FSC-A" />
         <Keyword name="$P1V"  value="NA" />
         <Keyword name="$P1L"  value="NA" />
         <Keyword name="$P1F"  value="NA" />
         <Keyword name="$P1E"  value="0,0" />
         <Keyword name="$P1R"  value="67108864" />
         <Keyword name="$P1B"  value="32" />
         <Keyword name="$P1S"  value="Time" />
         <Keyword name="$P1N"  value="Time" />
         <Keyword name="$BYTEORD"  value="1,2,3,4" />
         <Keyword name="$DATATYPE"  value="F" />
         <Keyword name="$MODE"  value="L" />
         <Keyword name="$TOT"  value="53932" />
         <Keyword name="$PAR"  value="13" />
         <Keyword name="FJ_FCS_VERSION"  value="3.1" />
       </Keywords>
       <SampleNode name="tube.fcs"  annotation=""  owningGroup=""  expanded="1"  sortPriority="10"  count="53932"  sampleID="15" >
         <Graph smoothing="0"  backColor="#ffffff"  foreColor="#000000"  heatMapStatParameter="BL1-A"  type="Pseudocolor"  fast="1" >
           <Axis dimension="x"  name="FSC-H"  label=""  auto="auto" />
           <Axis dimension="y"  name="SSC-H"  label=""  auto="auto" />
           <GraphSettings level="5%"  smoothingHighResolution="1"  contourHighResolution="1"  histogramSmoothingCount="0"  graphResolution="256"  showOutliers="0"  drawLargeDots="0"  dotsToDraw="8000"  tint="le.chartfill.tinted.40"  lineWeight="le.lineweight.normal"  lineStyle="le.linestyle.solid" />
           <GraphEnvironment showGrid="0"  showAxes="tnlTNL"  showGates="1"  showFreqOnPlots="1"  showGateNameOnPlots="1"  showMedians="0"  showUncomped="0"  addEventParam="0"  lastYAxisName="" >
             <TextTraits font="SansSerif"  size="11"  name="Labels"  style="plain"  color="#000000"  background="#00ffffff"  just="left" />
             <TextTraits font="SansSerif"  size="11"  name="LayoutGates"  style="plain"  color="#000000"  background="#00ffffff"  just="left" />
             <TextTraits font="SansSerif"  size="9"  name="Numbers"  style="plain"  color="#000000"  background="#00ffffff"  just="left" />
             <TextTraits font="SansSerif"  size="9"  name="Legend"  style="plain"  color="#000000"  background="#00ffffff"  just="left" />
             <WindowPosition x="620"  y="23"  width="390"  height="622"  displayed="1"  panelState="---" />
           </GraphEnvironment>
         </Graph>
         <Subpopulations>
           <Population name="All"  annotation=""  owningGroup="All Samples"  expanded="1"  sortPriority="10"  count="48589" >
             <Graph smoothing="0"  backColor="#ffffff"  foreColor="#000000"  heatMapStatParameter="BL1-A"  type="Pseudocolor"  fast="1" >
               <Axis dimension="x"  name="FSC-H"  label=""  auto="auto" />
               <Axis dimension="y"  name="FSC-A"  label=""  auto="auto" />
               <GraphSettings level="5%"  smoothingHighResolution="1"  contourHighResolution="1"  histogramSmoothingCount="0"  graphResolution="256"  showOutliers="0"  drawLargeDots="0"  dotsToDraw="8000"  tint="le.chartfill.tinted.40"  lineWeight="le.lineweight.normal"  lineStyle="le.linestyle.solid" />
               <GraphEnvironment showGrid="0"  showAxes="tnlTNL"  showGates="1"  showFreqOnPlots="1"  showGateNameOnPlots="1"  showMedians="0"  showUncomped="0"  addEventParam="0"  lastYAxisName="" >
                 <TextTraits font="SansSerif"  size="11"  name="Labels"  style="plain"  color="#000000"  background="#00ffffff"  just="left" />
                 <TextTraits font="SansSerif"  size="11"  name="LayoutGates"  style="plain"  color="#000000"  background="#00ffffff"  just="left" />
                 <TextTraits font="SansSerif"  size="9"  name="Numbers"  style="plain"  color="#000000"  background="#00ffffff"  just="left" />
                 <TextTraits font="SansSerif"  size="9"  name="Legend"  style="plain"  color="#000000"  background="#00ffffff"  just="left" />
                 <WindowPosition x="620"  y="23"  width="390"  height="622"  displayed="1"  panelState="---" />
               </GraphEnvironment>
               <WindowPosition x="620"  y="23"  width="390"  height="622" />
             </Graph>
             <Gate gating:id="ID1691187785" >
               <gating:PolygonGate eventsInside="1"  annoOffsetX="0"  annoOffsetY="0"  tint="#000000"  isTinted="0"  lineWeight="Normal"  userDefined="1"  quadId="-1"  gateResolution="256" >
                 <gating:dimension>
                   <data-type:fcs-dimension data-type:name="FSC-H" />
                 </gating:dimension>
                 <gating:dimension>
                   <data-type:fcs-dimension data-type:name="SSC-H" />
                 </gating:dimension>
                 <gating:vertex>
                   <gating:coordinate data-type:value="103664.9938757655" />
                   <gating:coordinate data-type:value="512.5955087407" />
                 </gating:vertex>
                 <gating:vertex>
                   <gating:coordinate data-type:value="44034.687664042" />
                   <gating:coordinate data-type:value="184.4093598519" />
                 </gating:vertex>
                 <gating:vertex>
                   <gating:coordinate data-type:value="44034.687664042" />
                   <gating:coordinate data-type:value="-3.1255823704" />
                 </gating:vertex>
                 <gating:vertex>
                   <gating:coordinate data-type:value="158708.353455818" />
                   <gating:coordinate data-type:value="-42.195362" />
                 </gating:vertex>
                 <gating:vertex>
                   <gating:coordinate data-type:value="755011.4155730533" />
                   <gating:coordinate data-type:value="215.6651835556" />
                 </gating:vertex>
                 <gating:vertex>
                   <gating:coordinate data-type:value="1002706.5336832898" />
                   <gating:coordinate data-type:value="1247.1073657778" />
                 </gating:vertex>
                 <gating:vertex>
                   <gating:coordinate data-type:value="773359.2020997376" />
                   <gating:coordinate data-type:value="1676.8749417037" />
                 </gating:vertex>
                 <gating:vertex>
                   <gating:coordinate data-type:value="461446.8311461068" />
                   <gating:coordinate data-type:value="1692.5028535556" />
                 </gating:vertex>
               </gating:PolygonGate>
             </Gate>
             <Subpopulations>
               <Population name="Single Cells"  annotation=""  owningGroup="All Samples"  expanded="1"  sortPriority="10"  count="22459" >
                 <Graph smoothing="0"  backColor="#ffffff"  foreColor="#000000"  heatMapStatParameter="BL1-A"  type="Pseudocolor"  fast="1" >
                   <Axis dimension="x"  name="YL2-H"  label=""  auto="auto" />
                   <Axis dimension="y"  name="FSC-H"  label=""  auto="auto" />
                   <GraphSettings level="5%"  smoothingHighResolution="1"  contourHighResolution="1"  histogramSmoothingCount="0"  graphResolution="256"  showOutliers="0"  drawLargeDots="0"  dotsToDraw="8000"  tint="le.chartfill.tinted.40"  lineWeight="le.lineweight.normal"  lineStyle="le.linestyle.solid" />
                   <GraphEnvironment showGrid="0"  showAxes="tnlTNL"  showGates="1"  showFreqOnPlots="1"  showGateNameOnPlots="1"  showMedians="0"  showUncomped="0"  addEventParam="0"  lastYAxisName="" >
                     <TextTraits font="SansSerif"  size="11"  name="Labels"  style="plain"  color="#000000"  background="#00ffffff"  just="left" />
                     <TextTraits font="SansSerif"  size="11"  name="LayoutGates"  style="plain"  color="#000000"  background="#00ffffff"  just="left" />
                     <TextTraits font="SansSerif"  size="9"  name="Numbers"  style="plain"  color="#000000"  background="#00ffffff"  just="left" />
                     <TextTraits font="SansSerif"  size="9"  name="Legend"  style="plain"  color="#000000"  background="#00ffffff"  just="left" />
                     <WindowPosition x="620"  y="23"  width="390"  height="622"  displayed="1"  panelState="---" />
                   </GraphEnvironment>
                   <WindowPosition x="620"  y="23"  width="390"  height="622" />
                 </Graph>
                 <Gate gating:id="ID133910287"  gating:parent_id="ID1691187785" >
                   <gating:PolygonGate eventsInside="1"  annoOffsetX="0"  annoOffsetY="0"  tint="#000000"  isTinted="0"  lineWeight="Normal"  userDefined="1"  quadId="-1"  gateResolution="256" >
                     <gating:dimension>
                       <data-type:fcs-dimension data-type:name="FSC-H" />
                     </gating:dimension>
                     <gating:dimension>
                       <data-type:fcs-dimension data-type:name="FSC-A" />
                     </gating:dimension>
                     <gating:vertex>
                       <gating:coordinate data-type:value="-6421.7252843395" />
                       <gating:coordinate data-type:value="83012.2666666667" />
                     </gating:vertex>
                     <gating:vertex>
                       <gating:coordinate data-type:value="85317.2073490814" />
                       <gating:coordinate data-type:value="26214.4" />
                     </gating:vertex>
                     <gating:vertex>
                       <gating:coordinate data-type:value="828402.5616797899" />
                       <gating:coordinate data-type:value="786432" />
                     </gating:vertex>
                     <gating:vertex>
                       <gating:coordinate data-type:value="553185.7637795275" />
                       <gating:coordinate data-type:value="974301.8666666668" />
                     </gating:vertex>
                   </gating:PolygonGate>
                 </Gate>
                 <Subpopulations>
                   <Population name="Red+"  annotation=""  owningGroup="All Samples"  expanded="1"  sortPriority="10"  count="4731" >
                     <Graph smoothing="0"  backColor="#ffffff"  foreColor="#000000"  heatMapStatParameter="BL1-A"  type="Pseudocolor"  fast="1" >
                       <Axis dimension="x"  name="YL2-H"  label=""  auto="auto" />
                       <Axis dimension="y"  name="FSC-H"  label=""  auto="auto" />
                       <GraphSettings level="5%"  smoothingHighResolution="1"  contourHighResolution="1"  histogramSmoothingCount="0"  graphResolution="256"  showOutliers="0"  drawLargeDots="0"  dotsToDraw="8000"  tint="le.chartfill.tinted.40"  lineWeight="le.lineweight.normal"  lineStyle="le.linestyle.solid" />
                       <GraphEnvironment showGrid="0"  showAxes="tnlTNL"  showGates="1"  showFreqOnPlots="1"  showGateNameOnPlots="1"  showMedians="0"  showUncomped="0"  addEventParam="0"  lastYAxisName="" >
                         <TextTraits font="SansSerif"  size="11"  name="Labels"  style="plain"  color="#000000"  background="#00ffffff"  just="left" />
                         <TextTraits font="SansSerif"  size="11"  name="LayoutGates"  style="plain"  color="#000000"  background="#00ffffff"  just="left" />
                         <TextTraits font="SansSerif"  size="9"  name="Numbers"  style="plain"  color="#000000"  background="#00ffffff"  just="left" />
                         <TextTraits font="SansSerif"  size="9"  name="Legend"  style="plain"  color="#000000"  background="#00ffffff"  just="left" />
                         <WindowPosition x="620"  y="23"  width="390"  height="622"  displayed="1"  panelState="---" />
                       </GraphEnvironment>
                       <WindowPosition x="620"  y="23"  width="390"  height="622" />
                     </Graph>
                     <Gate gating:id="ID162474698"  gating:parent_id="ID133910287" >
                       <gating:RectangleGate eventsInside="1"  annoOffsetX="0"  annoOffsetY="0"  tint="#000000"  isTinted="0"  lineWeight="Normal"  userDefined="1"  percentX="0"  percentY="0" >
                         <gating:dimension gating:min="325.48713086650383"  gating:max="1048576.0000000007" >
                           <data-type:fcs-dimension data-type:name="YL2-H" />
                         </gating:dimension>
                         <gating:dimension gating:min="-107682.04713804714"  gating:max="1026510.0067340068" >
                           <data-type:fcs-dimension data-type:name="FSC-H" />
                         </gating:dimension>
                       </gating:RectangleGate>
                     </Gate>
                   </Population>
                 </Subpopulations>
               </Population>
             </Subpopulations>
           </Population>
         </Subpopulations>
       </SampleNode>
     </Sample>
     <Sample>
       <DataSet uri="file:/Users/Etienne/Desktop/190524_repair/190524_cinetique%20repair_repair_WT_tube(1).fcs"  sampleID="16" />
       <Transformations>
         <transforms:linear transforms:minRange="0"  transforms:maxRange="8"  gain="0.0010104838" >
           <data-type:parameter data-type:name="Time" />
         </transforms:linear>
         <transforms:linear transforms:minRange="0"  transforms:maxRange="1153433.6"  gain="1" >
           <data-type:parameter data-type:name="FSC-A" />
         </transforms:linear>
         <transforms:linear transforms:minRange="0"  transforms:maxRange="1048576"  gain="1" >
           <data-type:parameter data-type:name="SSC-A" />
         </transforms:linear>
         <transforms:biex transforms:length="256"  transforms:maxRange="1048576"  transforms:neg="0"  transforms:width="-1000"  transforms:pos="5.0205999133" >
           <data-type:parameter data-type:name="BL1-A" />
         </transforms:biex>
         <transforms:biex transforms:length="256"  transforms:maxRange="1048576"  transforms:neg="0"  transforms:width="-1000"  transforms:pos="5.0205999133" >
           <data-type:parameter data-type:name="YL2-A" />
         </transforms:biex>
         <transforms:linear transforms:minRange="-116508.4444444445"  transforms:maxRange="1048576"  gain="1" >
           <data-type:parameter data-type:name="FSC-H" />
         </transforms:linear>
         <transforms:linear transforms:minRange="-206.2884364444"  transforms:maxRange="1856.595928"  gain="1" >
           <data-type:parameter data-type:name="SSC-H" />
         </transforms:linear>
         <transforms:biex transforms:length="256"  transforms:maxRange="1048576"  transforms:neg="0"  transforms:width="-1000"  transforms:pos="5.0205999133" >
           <data-type:parameter data-type:name="BL1-H" />
         </transforms:biex>
         <transforms:log transforms:offset="1"  transforms:decades="6.0205999133" >
           <data-type:parameter data-type:name="YL2-H" />
         </transforms:log>
         <transforms:linear transforms:minRange="0"  transforms:maxRange="1048576"  gain="1" >
           <data-type:parameter data-type:name="FSC-W" />
         </transforms:linear>
         <transforms:linear transforms:minRange="0"  transforms:maxRange="1048576"  gain="1" >
           <data-type:parameter data-type:name="SSC-W" />
         </transforms:linear>
         <transforms:biex transforms:length="256"  transforms:maxRange="1048576"  transforms:neg="0"  transforms:width="-1000"  transforms:pos="5.0205999133" >
           <data-type:parameter data-type:name="BL1-W" />
         </transforms:biex>
         <transforms:biex transforms:length="256"  transforms:maxRange="1048576"  transforms:neg="0"  transforms:width="-1000"  transforms:pos="5.0205999133" >
           <data-type:parameter data-type:name="YL2-W" />
         </transforms:biex>
       </Transformations>
       <Keywords>
         <Keyword name="$ENDANALYSIS"  value="000000000000" />
         <Keyword name="$BEGINANALYSIS"  value="000000000000" />
         <Keyword name="$ENDSTEXT"  value="000000000000" />
         <Keyword name="$BEGINSTEXT"  value="000000000000" />
         <Keyword name="$NEXTDATA"  value="000000000000" />
         <Keyword name="$ENDDATA"  value="000002798459" />
         <Keyword name="$BEGINDATA"  value="000000008192" />
         <Keyword name="#WINEXT"  value="0" />
         <Keyword name="#WIDTHTHRESHOLD"  value="1000" />
         <Keyword name="#TR1"  value="OR_FSC,5000" />
         <Keyword name="#PTRESULT"  value="Pass" />
         <Keyword name="#PTDATE"  value="13-May-2019" />
         <Keyword name="#P1Target"  value="NA" />
         <Keyword name="#P1Label"  value="NA" />
         <Keyword name="#LASERCONFIG"  value="BRVY" />
         <Keyword name="#LASER4DELAY"  value="338" />
         <Keyword name="#LASER4COLOR"  value="Yellow" />
         <Keyword name="#LASER4ASF"  value="1.09" />
         <Keyword name="#LASER3DELAY"  value="725" />
         <Keyword name="#LASER3COLOR"  value="Violet" />
         <Keyword name="#LASER3ASF"  value="1.13" />
         <Keyword name="#LASER2DELAY"  value="1472" />
         <Keyword name="#LASER2COLOR"  value="Red" />
         <Keyword name="#LASER2ASF"  value="1.08" />
         <Keyword name="#LASER1DELAY"  value="1100" />
         <Keyword name="#LASER1COLOR"  value="Blue" />
         <Keyword name="#LASER1ASF"  value="1.16" />
         <Keyword name="#FLOWRATE"  value="100" />
         <Keyword name="$WELLID"  value="A3" />
         <Keyword name="$VOL"  value="15000" />
         <Keyword name="$TIMESTEP"  value="0.001" />
         <Keyword name="$SRC"  value="NA" />
         <Keyword name="$SMNO"  value="WT" />
         <Keyword name="$PROJ"  value="repair" />
         <Keyword name="$PLATENAME"  value="190524_cinetique repair" />
         <Keyword name="$PLATEID"  value="mCherry R1 R4" />
         <Keyword name="$OP"  value="PFIUH PFIUH" />
         <Keyword name="$LOST"  value="0" />
         <Keyword name="$ORIGINALITY"  value="Original" />
         <Keyword name="$INST"  value="NA" />
         <Keyword name="$FIL"  value="tube(1).fcs" />
         <Keyword name="$EXP"  value="NA" />
         <Keyword name="$ETIM"  value="16:26:20" />
         <Keyword name="$DATE"  value="24-May-2019" />
         <Keyword name="$CYTSN"  value="2AFC218231017" />
         <Keyword name="$COM"  value="NA" />
         <Keyword name="$CELLS"  value="NA" />
         <Keyword name="$BTIM"  value="16:26:12" />
         <Keyword name="$SPILLOVER"  value="6,BL1-A,YL2-A,BL1-H,YL2-H,BL1-W,YL2-W,1.000000,0.000000,0.000000,0.000000,0.000000,0.000000,0.000000,1.000000,0.000000,0.000000,0.000000,0.000000,0.000000,0.000000,1.000000,0.000000,0.000000,0.000000,0.000000,0.000000,0.000000,1.000000,0.000000,0.000000,0.000000,0.000000,0.000000,0.000000,1.000000,0.000000,0.000000,0.000000,0.000000,0.000000,0.000000,1.000000" />
         <Keyword name="$SYS"  value="OPTIXE2 Microsoft Windows 7 Professional " />
         <Keyword name="$CYT"  value="4486521 Attune NxT Acoustic Focusing Cytometer (Lasers: BRVY)" />
         <Keyword name="$P13V"  value="380" />
         <Keyword name="$P13L"  value="561" />
         <Keyword name="$P13F"  value="620_15" />
         <Keyword name="$P13E"  value="0,0" />
         <Keyword name="$P13R"  value="1024" />
         <Keyword name="$P13B"  value="32" />
         <Keyword name="$P13S"  value="YL2-W" />
         <Keyword name="$P13N"  value="YL2-W" />
         <Keyword name="$P12V"  value="420" />
         <Keyword name="$P12L"  value="488" />
         <Keyword name="$P12F"  value="530_30" />
         <Keyword name="$P12E"  value="0,0" />
         <Keyword name="$P12R"  value="1024" />
         <Keyword name="$P12B"  value="32" />
         <Keyword name="$P12S"  value="BL1-W" />
         <Keyword name="$P12N"  value="BL1-W" />
         <Keyword name="$P11V"  value="160" />
         <Keyword name="$P11L"  value="488" />
         <Keyword name="$P11F"  value="488_10" />
         <Keyword name="$P11E"  value="0,0" />
         <Keyword name="$P11R"  value="1024" />
         <Keyword name="$P11B"  value="32" />
         <Keyword name="$P11S"  value="SSC-W" />
         <Keyword name="$P11N"  value="SSC-W" />
         <Keyword name="$P10V"  value="220" />
         <Keyword name="$P10L"  value="488" />
         <Keyword name="$P10F"  value="NA" />
         <Keyword name="$P10E"  value="0,0" />
         <Keyword name="$P10R"  value="1024" />
         <Keyword name="$P10B"  value="32" />
         <Keyword name="$P10S"  value="FSC-W" />
         <Keyword name="$P10N"  value="FSC-W" />
         <Keyword name="$P9V"  value="380" />
         <Keyword name="$P9L"  value="561" />
         <Keyword name="$P9F"  value="620_15" />
         <Keyword name="$P9E"  value="0,0" />
         <Keyword name="$P9R"  value="1048576" />
         <Keyword name="$P9B"  value="32" />
         <Keyword name="$P9S"  value="YL2-H" />
         <Keyword name="$P9N"  value="YL2-H" />
         <Keyword name="$P8V"  value="420" />
         <Keyword name="$P8L"  value="488" />
         <Keyword name="$P8F"  value="530_30" />
         <Keyword name="$P8E"  value="0,0" />
         <Keyword name="$P8R"  value="1048576" />
         <Keyword name="$P8B"  value="32" />
         <Keyword name="$P8S"  value="BL1-H" />
         <Keyword name="$P8N"  value="BL1-H" />
         <Keyword name="$P7V"  value="160" />
         <Keyword name="$P7L"  value="488" />
         <Keyword name="$P7F"  value="488_10" />
         <Keyword name="$P7E"  value="0,0" />
         <Keyword name="$P7R"  value="1048576" />
         <Keyword name="$P7B"  value="32" />
         <Keyword name="$P7S"  value="SSC-H" />
         <Keyword name="$P7N"  value="SSC-H" />
         <Keyword name="$P6V"  value="220" />
         <Keyword name="$P6L"  value="488" />
         <Keyword name="$P6F"  value="NA" />
         <Keyword name="$P6E"  value="0,0" />
         <Keyword name="$P6R"  value="1048576" />
         <Keyword name="$P6B"  value="32" />
         <Keyword name="$P6S"  value="FSC-H" />
         <Keyword name="$P6N"  value="FSC-H" />
         <Keyword name="$P5V"  value="380" />
         <Keyword name="$P5L"  value="561" />
         <Keyword name="$P5F"  value="620_15" />
         <Keyword name="$P5E"  value="0,0" />
         <Keyword name="$P5R"  value="1048576" />
         <Keyword name="$P5B"  value="32" />
         <Keyword name="$P5S"  value="YL2-A" />
         <Keyword name="$P5N"  value="YL2-A" />
         <Keyword name="$P4V"  value="420" />
         <Keyword name="$P4L"  value="488" />
         <Keyword name="$P4F"  value="530_30" />
         <Keyword name="$P4E"  value="0,0" />
         <Keyword name="$P4R"  value="1048576" />
         <Keyword name="$P4B"  value="32" />
         <Keyword name="$P4S"  value="BL1-A" />
         <Keyword name="$P4N"  value="BL1-A" />
         <Keyword name="$P3V"  value="160" />
         <Keyword name="$P3L"  value="488" />
         <Keyword name="$P3F"  value="488_10" />
         <Keyword name="$P3E"  value="0,0" />
         <Keyword name="$P3R"  value="1048576" />
         <Keyword name="$P3B"  value="32" />
         <Keyword name="$P3S"  value="SSC-A" />
         <Keyword name="$P3N"  value="SSC-A" />
         <Keyword name="$P2V"  value="220" />
         <Keyword name="$P2L"  value="488" />
         <Keyword name="$P2F"  value="NA" />
         <Keyword name="$P2E"  value="0,0" />
         <Keyword name="$P2R"  value="1048576" />
         <Keyword name="$P2B"  value="32" />
         <Keyword name="$P2S"  value="FSC-A" />
         <Keyword name="$P2N"  value="FSC-A" />
         <Keyword name="$P1V"  value="NA" />
         <Keyword name="$P1L"  value="NA" />
         <Keyword name="$P1F"  value="NA" />
         <Keyword name="$P1E"  value="0,0" />
         <Keyword name="$P1R"  value="67108864" />
         <Keyword name="$P1B"  value="32" />
         <Keyword name="$P1S"  value="Time" />
         <Keyword name="$P1N"  value="Time" />
         <Keyword name="$BYTEORD"  value="1,2,3,4" />
         <Keyword name="$DATATYPE"  value="F" />
         <Keyword name="$MODE"  value="L" />
         <Keyword name="$TOT"  value="53659" />
         <Keyword name="$PAR"  value="13" />
         <Keyword name="FJ_FCS_VERSION"  value="3.1" />
       </Keywords>
       <SampleNode name="tube(1).fcs"  annotation=""  owningGroup=""  expanded="1"  sortPriority="10"  count="53659"  sampleID="16" >
         <Graph smoothing="0"  backColor="#ffffff"  foreColor="#000000"  type="Pseudocolor"  fast="1" >
           <Axis dimension="x"  name="FSC-A"  label=""  auto="auto" />
           <Axis dimension="y"  name="SSC-A"  label=""  auto="auto" />
           <GraphSettings level="5%"  smoothingHighResolution="1"  contourHighResolution="1"  histogramSmoothingCount="0"  graphResolution="256"  showOutliers="0"  drawLargeDots="0"  dotsToDraw="8000"  tint="le.chartfill.tinted.40"  lineWeight="le.lineweight.normal"  lineStyle="le.linestyle.solid" />
           <GraphEnvironment showGrid="0"  showAxes="tnlTNL"  showGates="1"  showFreqOnPlots="1"  showGateNameOnPlots="1"  showMedians="0"  showUncomped="0"  addEventParam="0"  lastYAxisName="" >
             <TextTraits font="SansSerif"  size="11"  name="Labels"  style="plain"  color="#000000"  background="#00ffffff"  just="left" />
             <TextTraits font="SansSerif"  size="11"  name="LayoutGates"  style="plain"  color="#000000"  background="#00ffffff"  just="left" />
             <TextTraits font="SansSerif"  size="9"  name="Numbers"  style="plain"  color="#000000"  background="#00ffffff"  just="left" />
             <TextTraits font="SansSerif"  size="9"  name="Legend"  style="plain"  color="#000000"  background="#00ffffff"  just="left" />
           </GraphEnvironment>
         </Graph>
         <Subpopulations>
           <Population name="All"  annotation=""  owningGroup="All Samples"  expanded="1"  sortPriority="10"  count="46496" >
             <Graph smoothing="0"  backColor="#ffffff"  foreColor="#000000"  heatMapStatParameter="BL1-A"  type="Pseudocolor"  fast="1" >
               <Axis dimension="x"  name="FSC-H"  label=""  auto="auto" />
               <Axis dimension="y"  name="FSC-A"  label=""  auto="auto" />
               <GraphSettings level="5%"  smoothingHighResolution="1"  contourHighResolution="1"  histogramSmoothingCount="0"  graphResolution="256"  showOutliers="0"  drawLargeDots="0"  dotsToDraw="8000"  tint="le.chartfill.tinted.40"  lineWeight="le.lineweight.normal"  lineStyle="le.linestyle.solid" />
               <GraphEnvironment showGrid="0"  showAxes="tnlTNL"  showGates="1"  showFreqOnPlots="1"  showGateNameOnPlots="1"  showMedians="0"  showUncomped="0"  addEventParam="0"  lastYAxisName="" >
                 <TextTraits font="SansSerif"  size="11"  name="Labels"  style="plain"  color="#000000"  background="#00ffffff"  just="left" />
                 <TextTraits font="SansSerif"  size="11"  name="LayoutGates"  style="plain"  color="#000000"  background="#00ffffff"  just="left" />
                 <TextTraits font="SansSerif"  size="9"  name="Numbers"  style="plain"  color="#000000"  background="#00ffffff"  just="left" />
                 <TextTraits font="SansSerif"  size="9"  name="Legend"  style="plain"  color="#000000"  background="#00ffffff"  just="left" />
                 <WindowPosition x="620"  y="23"  width="390"  height="622"  displayed="1"  panelState="---" />
               </GraphEnvironment>
               <WindowPosition x="620"  y="23"  width="390"  height="622" />
             </Graph>
             <Gate gating:id="ID732512826" >
               <gating:PolygonGate eventsInside="1"  annoOffsetX="0"  annoOffsetY="0"  tint="#000000"  isTinted="0"  lineWeight="Normal"  userDefined="1"  quadId="-1"  gateResolution="256" >
                 <gating:dimension>
                   <data-type:fcs-dimension data-type:name="FSC-H" />
                 </gating:dimension>
                 <gating:dimension>
                   <data-type:fcs-dimension data-type:name="SSC-H" />
                 </gating:dimension>
                 <gating:vertex>
                   <gating:coordinate data-type:value="103664.9938757655" />
                   <gating:coordinate data-type:value="512.5955087407" />
                 </gating:vertex>
                 <gating:vertex>
                   <gating:coordinate data-type:value="44034.687664042" />
                   <gating:coordinate data-type:value="184.4093598519" />
                 </gating:vertex>
                 <gating:vertex>
                   <gating:coordinate data-type:value="44034.687664042" />
                   <gating:coordinate data-type:value="-3.1255823704" />
                 </gating:vertex>
                 <gating:vertex>
                   <gating:coordinate data-type:value="158708.353455818" />
                   <gating:coordinate data-type:value="-42.195362" />
                 </gating:vertex>
                 <gating:vertex>
                   <gating:coordinate data-type:value="755011.4155730533" />
                   <gating:coordinate data-type:value="215.6651835556" />
                 </gating:vertex>
                 <gating:vertex>
                   <gating:coordinate data-type:value="1002706.5336832898" />
                   <gating:coordinate data-type:value="1247.1073657778" />
                 </gating:vertex>
                 <gating:vertex>
                   <gating:coordinate data-type:value="773359.2020997376" />
                   <gating:coordinate data-type:value="1676.8749417037" />
                 </gating:vertex>
                 <gating:vertex>
                   <gating:coordinate data-type:value="461446.8311461068" />
                   <gating:coordinate data-type:value="1692.5028535556" />
                 </gating:vertex>
               </gating:PolygonGate>
             </Gate>
             <Subpopulations>
               <Population name="Single Cells"  annotation=""  owningGroup="All Samples"  expanded="1"  sortPriority="10"  count="21229" >
                 <Graph smoothing="0"  backColor="#ffffff"  foreColor="#000000"  heatMapStatParameter="BL1-A"  type="Pseudocolor"  fast="1" >
                   <Axis dimension="x"  name="YL2-H"  label=""  auto="auto" />
                   <Axis dimension="y"  name="FSC-H"  label=""  auto="auto" />
                   <GraphSettings level="5%"  smoothingHighResolution="1"  contourHighResolution="1"  histogramSmoothingCount="0"  graphResolution="256"  showOutliers="0"  drawLargeDots="0"  dotsToDraw="8000"  tint="le.chartfill.tinted.40"  lineWeight="le.lineweight.normal"  lineStyle="le.linestyle.solid" />
                   <GraphEnvironment showGrid="0"  showAxes="tnlTNL"  showGates="1"  showFreqOnPlots="1"  showGateNameOnPlots="1"  showMedians="0"  showUncomped="0"  addEventParam="0"  lastYAxisName="" >
                     <TextTraits font="SansSerif"  size="11"  name="Labels"  style="plain"  color="#000000"  background="#00ffffff"  just="left" />
                     <TextTraits font="SansSerif"  size="11"  name="LayoutGates"  style="plain"  color="#000000"  background="#00ffffff"  just="left" />
                     <TextTraits font="SansSerif"  size="9"  name="Numbers"  style="plain"  color="#000000"  background="#00ffffff"  just="left" />
                     <TextTraits font="SansSerif"  size="9"  name="Legend"  style="plain"  color="#000000"  background="#00ffffff"  just="left" />
                     <WindowPosition x="620"  y="23"  width="390"  height="622"  displayed="1"  panelState="---" />
                   </GraphEnvironment>
                   <WindowPosition x="620"  y="23"  width="390"  height="622" />
                 </Graph>
                 <Gate gating:id="ID86472659"  gating:parent_id="ID732512826" >
                   <gating:PolygonGate eventsInside="1"  annoOffsetX="0"  annoOffsetY="0"  tint="#000000"  isTinted="0"  lineWeight="Normal"  userDefined="1"  quadId="-1"  gateResolution="256" >
                     <gating:dimension>
                       <data-type:fcs-dimension data-type:name="FSC-H" />
                     </gating:dimension>
                     <gating:dimension>
                       <data-type:fcs-dimension data-type:name="FSC-A" />
                     </gating:dimension>
                     <gating:vertex>
                       <gating:coordinate data-type:value="-6421.7252843395" />
                       <gating:coordinate data-type:value="83012.2666666667" />
                     </gating:vertex>
                     <gating:vertex>
                       <gating:coordinate data-type:value="85317.2073490814" />
                       <gating:coordinate data-type:value="26214.4" />
                     </gating:vertex>
                     <gating:vertex>
                       <gating:coordinate data-type:value="828402.5616797899" />
                       <gating:coordinate data-type:value="786432" />
                     </gating:vertex>
                     <gating:vertex>
                       <gating:coordinate data-type:value="553185.7637795275" />
                       <gating:coordinate data-type:value="974301.8666666668" />
                     </gating:vertex>
                   </gating:PolygonGate>
                 </Gate>
                 <Subpopulations>
                   <Population name="Red+"  annotation=""  owningGroup="All Samples"  expanded="1"  sortPriority="10"  count="6359" >
                     <Graph smoothing="0"  backColor="#ffffff"  foreColor="#000000"  heatMapStatParameter="BL1-A"  type="Pseudocolor"  fast="1" >
                       <Axis dimension="x"  name="YL2-H"  label=""  auto="auto" />
                       <Axis dimension="y"  name="FSC-H"  label=""  auto="auto" />
                       <GraphSettings level="5%"  smoothingHighResolution="1"  contourHighResolution="1"  histogramSmoothingCount="0"  graphResolution="256"  showOutliers="0"  drawLargeDots="0"  dotsToDraw="8000"  tint="le.chartfill.tinted.40"  lineWeight="le.lineweight.normal"  lineStyle="le.linestyle.solid" />
                       <GraphEnvironment showGrid="0"  showAxes="tnlTNL"  showGates="1"  showFreqOnPlots="1"  showGateNameOnPlots="1"  showMedians="0"  showUncomped="0"  addEventParam="0"  lastYAxisName="" >
                         <TextTraits font="SansSerif"  size="11"  name="Labels"  style="plain"  color="#000000"  background="#00ffffff"  just="left" />
                         <TextTraits font="SansSerif"  size="11"  name="LayoutGates"  style="plain"  color="#000000"  background="#00ffffff"  just="left" />
                         <TextTraits font="SansSerif"  size="9"  name="Numbers"  style="plain"  color="#000000"  background="#00ffffff"  just="left" />
                         <TextTraits font="SansSerif"  size="9"  name="Legend"  style="plain"  color="#000000"  background="#00ffffff"  just="left" />
                         <WindowPosition x="620"  y="23"  width="390"  height="622"  displayed="1"  panelState="---" />
                       </GraphEnvironment>
                     </Graph>
                     <Gate gating:id="ID696284204"  gating:parent_id="ID86472659" >
                       <gating:RectangleGate eventsInside="1"  annoOffsetX="0"  annoOffsetY="0"  tint="#000000"  isTinted="0"  lineWeight="Normal"  userDefined="1"  percentX="0"  percentY="0" >
                         <gating:dimension gating:min="325.48713086650383"  gating:max="1048576.0000000007" >
                           <data-type:fcs-dimension data-type:name="YL2-H" />
                         </gating:dimension>
                         <gating:dimension gating:min="-107682.04713804714"  gating:max="1026510.0067340068" >
                           <data-type:fcs-dimension data-type:name="FSC-H" />
                         </gating:dimension>
                       </gating:RectangleGate>
                     </Gate>
                   </Population>
                 </Subpopulations>
               </Population>
             </Subpopulations>
           </Population>
         </Subpopulations>
       </SampleNode>
     </Sample>
     <Sample>
       <DataSet uri="file:/Users/Etienne/Desktop/190524_repair/190524_cinetique%20repair_repair_WT_tube(2).fcs"  sampleID="17" />
       <Transformations>
         <transforms:linear transforms:minRange="0"  transforms:maxRange="8"  gain="0.0011731926" >
           <data-type:parameter data-type:name="Time" />
         </transforms:linear>
         <transforms:linear transforms:minRange="0"  transforms:maxRange="1153433.6"  gain="1" >
           <data-type:parameter data-type:name="FSC-A" />
         </transforms:linear>
         <transforms:linear transforms:minRange="0"  transforms:maxRange="1048576"  gain="1" >
           <data-type:parameter data-type:name="SSC-A" />
         </transforms:linear>
         <transforms:biex transforms:length="256"  transforms:maxRange="1048576"  transforms:neg="0"  transforms:width="-1000"  transforms:pos="5.0205999133" >
           <data-type:parameter data-type:name="BL1-A" />
         </transforms:biex>
         <transforms:biex transforms:length="256"  transforms:maxRange="1048576"  transforms:neg="0"  transforms:width="-1000"  transforms:pos="5.0205999133" >
           <data-type:parameter data-type:name="YL2-A" />
         </transforms:biex>
         <transforms:linear transforms:minRange="-116508.4444444445"  transforms:maxRange="1048576"  gain="1" >
           <data-type:parameter data-type:name="FSC-H" />
         </transforms:linear>
         <transforms:linear transforms:minRange="-206.2884364444"  transforms:maxRange="1856.595928"  gain="1" >
           <data-type:parameter data-type:name="SSC-H" />
         </transforms:linear>
         <transforms:biex transforms:length="256"  transforms:maxRange="1048576"  transforms:neg="0"  transforms:width="-1000"  transforms:pos="5.0205999133" >
           <data-type:parameter data-type:name="BL1-H" />
         </transforms:biex>
         <transforms:log transforms:offset="1"  transforms:decades="6.0205999133" >
           <data-type:parameter data-type:name="YL2-H" />
         </transforms:log>
         <transforms:linear transforms:minRange="0"  transforms:maxRange="1048576"  gain="1" >
           <data-type:parameter data-type:name="FSC-W" />
         </transforms:linear>
         <transforms:linear transforms:minRange="0"  transforms:maxRange="1048576"  gain="1" >
           <data-type:parameter data-type:name="SSC-W" />
         </transforms:linear>
         <transforms:biex transforms:length="256"  transforms:maxRange="1048576"  transforms:neg="0"  transforms:width="-1000"  transforms:pos="5.0205999133" >
           <data-type:parameter data-type:name="BL1-W" />
         </transforms:biex>
         <transforms:biex transforms:length="256"  transforms:maxRange="1048576"  transforms:neg="0"  transforms:width="-1000"  transforms:pos="5.0205999133" >
           <data-type:parameter data-type:name="YL2-W" />
         </transforms:biex>
       </Transformations>
       <Keywords>
         <Keyword name="$ENDANALYSIS"  value="000000000000" />
         <Keyword name="$BEGINANALYSIS"  value="000000000000" />
         <Keyword name="$ENDSTEXT"  value="000000000000" />
         <Keyword name="$BEGINSTEXT"  value="000000000000" />
         <Keyword name="$NEXTDATA"  value="000000000000" />
         <Keyword name="$ENDDATA"  value="000002744327" />
         <Keyword name="$BEGINDATA"  value="000000008192" />
         <Keyword name="#WINEXT"  value="0" />
         <Keyword name="#WIDTHTHRESHOLD"  value="1000" />
         <Keyword name="#TR1"  value="OR_FSC,5000" />
         <Keyword name="#PTRESULT"  value="Pass" />
         <Keyword name="#PTDATE"  value="13-May-2019" />
         <Keyword name="#P1Target"  value="NA" />
         <Keyword name="#P1Label"  value="NA" />
         <Keyword name="#LASERCONFIG"  value="BRVY" />
         <Keyword name="#LASER4DELAY"  value="338" />
         <Keyword name="#LASER4COLOR"  value="Yellow" />
         <Keyword name="#LASER4ASF"  value="1.09" />
         <Keyword name="#LASER3DELAY"  value="725" />
         <Keyword name="#LASER3COLOR"  value="Violet" />
         <Keyword name="#LASER3ASF"  value="1.13" />
         <Keyword name="#LASER2DELAY"  value="1472" />
         <Keyword name="#LASER2COLOR"  value="Red" />
         <Keyword name="#LASER2ASF"  value="1.08" />
         <Keyword name="#LASER1DELAY"  value="1100" />
         <Keyword name="#LASER1COLOR"  value="Blue" />
         <Keyword name="#LASER1ASF"  value="1.16" />
         <Keyword name="#FLOWRATE"  value="100" />
         <Keyword name="$WELLID"  value="A4" />
         <Keyword name="$VOL"  value="14000" />
         <Keyword name="$TIMESTEP"  value="0.001" />
         <Keyword name="$SRC"  value="NA" />
         <Keyword name="$SMNO"  value="WT" />
         <Keyword name="$PROJ"  value="repair" />
         <Keyword name="$PLATENAME"  value="190524_cinetique repair" />
         <Keyword name="$PLATEID"  value="mCherry R1 R4" />
         <Keyword name="$OP"  value="PFIUH PFIUH" />
         <Keyword name="$LOST"  value="0" />
         <Keyword name="$ORIGINALITY"  value="Original" />
         <Keyword name="$INST"  value="NA" />
         <Keyword name="$FIL"  value="tube(2).fcs" />
         <Keyword name="$EXP"  value="NA" />
         <Keyword name="$ETIM"  value="16:26:51" />
         <Keyword name="$DATE"  value="24-May-2019" />
         <Keyword name="$CYTSN"  value="2AFC218231017" />
         <Keyword name="$COM"  value="NA" />
         <Keyword name="$CELLS"  value="NA" />
         <Keyword name="$BTIM"  value="16:26:43" />
         <Keyword name="$SPILLOVER"  value="6,BL1-A,YL2-A,BL1-H,YL2-H,BL1-W,YL2-W,1.000000,0.000000,0.000000,0.000000,0.000000,0.000000,0.000000,1.000000,0.000000,0.000000,0.000000,0.000000,0.000000,0.000000,1.000000,0.000000,0.000000,0.000000,0.000000,0.000000,0.000000,1.000000,0.000000,0.000000,0.000000,0.000000,0.000000,0.000000,1.000000,0.000000,0.000000,0.000000,0.000000,0.000000,0.000000,1.000000" />
         <Keyword name="$SYS"  value="OPTIXE2 Microsoft Windows 7 Professional " />
         <Keyword name="$CYT"  value="4486521 Attune NxT Acoustic Focusing Cytometer (Lasers: BRVY)" />
         <Keyword name="$P13V"  value="380" />
         <Keyword name="$P13L"  value="561" />
         <Keyword name="$P13F"  value="620_15" />
         <Keyword name="$P13E"  value="0,0" />
         <Keyword name="$P13R"  value="1024" />
         <Keyword name="$P13B"  value="32" />
         <Keyword name="$P13S"  value="YL2-W" />
         <Keyword name="$P13N"  value="YL2-W" />
         <Keyword name="$P12V"  value="420" />
         <Keyword name="$P12L"  value="488" />
         <Keyword name="$P12F"  value="530_30" />
         <Keyword name="$P12E"  value="0,0" />
         <Keyword name="$P12R"  value="1024" />
         <Keyword name="$P12B"  value="32" />
         <Keyword name="$P12S"  value="BL1-W" />
         <Keyword name="$P12N"  value="BL1-W" />
         <Keyword name="$P11V"  value="160" />
         <Keyword name="$P11L"  value="488" />
         <Keyword name="$P11F"  value="488_10" />
         <Keyword name="$P11E"  value="0,0" />
         <Keyword name="$P11R"  value="1024" />
         <Keyword name="$P11B"  value="32" />
         <Keyword name="$P11S"  value="SSC-W" />
         <Keyword name="$P11N"  value="SSC-W" />
         <Keyword name="$P10V"  value="220" />
         <Keyword name="$P10L"  value="488" />
         <Keyword name="$P10F"  value="NA" />
         <Keyword name="$P10E"  value="0,0" />
         <Keyword name="$P10R"  value="1024" />
         <Keyword name="$P10B"  value="32" />
         <Keyword name="$P10S"  value="FSC-W" />
         <Keyword name="$P10N"  value="FSC-W" />
         <Keyword name="$P9V"  value="380" />
         <Keyword name="$P9L"  value="561" />
         <Keyword name="$P9F"  value="620_15" />
         <Keyword name="$P9E"  value="0,0" />
         <Keyword name="$P9R"  value="1048576" />
         <Keyword name="$P9B"  value="32" />
         <Keyword name="$P9S"  value="YL2-H" />
         <Keyword name="$P9N"  value="YL2-H" />
         <Keyword name="$P8V"  value="420" />
         <Keyword name="$P8L"  value="488" />
         <Keyword name="$P8F"  value="530_30" />
         <Keyword name="$P8E"  value="0,0" />
         <Keyword name="$P8R"  value="1048576" />
         <Keyword name="$P8B"  value="32" />
         <Keyword name="$P8S"  value="BL1-H" />
         <Keyword name="$P8N"  value="BL1-H" />
         <Keyword name="$P7V"  value="160" />
         <Keyword name="$P7L"  value="488" />
         <Keyword name="$P7F"  value="488_10" />
         <Keyword name="$P7E"  value="0,0" />
         <Keyword name="$P7R"  value="1048576" />
         <Keyword name="$P7B"  value="32" />
         <Keyword name="$P7S"  value="SSC-H" />
         <Keyword name="$P7N"  value="SSC-H" />
         <Keyword name="$P6V"  value="220" />
         <Keyword name="$P6L"  value="488" />
         <Keyword name="$P6F"  value="NA" />
         <Keyword name="$P6E"  value="0,0" />
         <Keyword name="$P6R"  value="1048576" />
         <Keyword name="$P6B"  value="32" />
         <Keyword name="$P6S"  value="FSC-H" />
         <Keyword name="$P6N"  value="FSC-H" />
         <Keyword name="$P5V"  value="380" />
         <Keyword name="$P5L"  value="561" />
         <Keyword name="$P5F"  value="620_15" />
         <Keyword name="$P5E"  value="0,0" />
         <Keyword name="$P5R"  value="1048576" />
         <Keyword name="$P5B"  value="32" />
         <Keyword name="$P5S"  value="YL2-A" />
         <Keyword name="$P5N"  value="YL2-A" />
         <Keyword name="$P4V"  value="420" />
         <Keyword name="$P4L"  value="488" />
         <Keyword name="$P4F"  value="530_30" />
         <Keyword name="$P4E"  value="0,0" />
         <Keyword name="$P4R"  value="1048576" />
         <Keyword name="$P4B"  value="32" />
         <Keyword name="$P4S"  value="BL1-A" />
         <Keyword name="$P4N"  value="BL1-A" />
         <Keyword name="$P3V"  value="160" />
         <Keyword name="$P3L"  value="488" />
         <Keyword name="$P3F"  value="488_10" />
         <Keyword name="$P3E"  value="0,0" />
         <Keyword name="$P3R"  value="1048576" />
         <Keyword name="$P3B"  value="32" />
         <Keyword name="$P3S"  value="SSC-A" />
         <Keyword name="$P3N"  value="SSC-A" />
         <Keyword name="$P2V"  value="220" />
         <Keyword name="$P2L"  value="488" />
         <Keyword name="$P2F"  value="NA" />
         <Keyword name="$P2E"  value="0,0" />
         <Keyword name="$P2R"  value="1048576" />
         <Keyword name="$P2B"  value="32" />
         <Keyword name="$P2S"  value="FSC-A" />
         <Keyword name="$P2N"  value="FSC-A" />
         <Keyword name="$P1V"  value="NA" />
         <Keyword name="$P1L"  value="NA" />
         <Keyword name="$P1F"  value="NA" />
         <Keyword name="$P1E"  value="0,0" />
         <Keyword name="$P1R"  value="67108864" />
         <Keyword name="$P1B"  value="32" />
         <Keyword name="$P1S"  value="Time" />
         <Keyword name="$P1N"  value="Time" />
         <Keyword name="$BYTEORD"  value="1,2,3,4" />
         <Keyword name="$DATATYPE"  value="F" />
         <Keyword name="$MODE"  value="L" />
         <Keyword name="$TOT"  value="52618" />
         <Keyword name="$PAR"  value="13" />
         <Keyword name="FJ_FCS_VERSION"  value="3.1" />
       </Keywords>
       <SampleNode name="tube(2).fcs"  annotation=""  owningGroup=""  expanded="1"  sortPriority="10"  count="52618"  sampleID="17" >
         <Graph smoothing="0"  backColor="#ffffff"  foreColor="#000000"  type="Pseudocolor"  fast="1" >
           <Axis dimension="x"  name="FSC-A"  label=""  auto="auto" />
           <Axis dimension="y"  name="SSC-A"  label=""  auto="auto" />
           <GraphSettings level="5%"  smoothingHighResolution="1"  contourHighResolution="1"  histogramSmoothingCount="0"  graphResolution="256"  showOutliers="0"  drawLargeDots="0"  dotsToDraw="8000"  tint="le.chartfill.tinted.40"  lineWeight="le.lineweight.normal"  lineStyle="le.linestyle.solid" />
           <GraphEnvironment showGrid="0"  showAxes="tnlTNL"  showGates="1"  showFreqOnPlots="1"  showGateNameOnPlots="1"  showMedians="0"  showUncomped="0"  addEventParam="0"  lastYAxisName="" >
             <TextTraits font="SansSerif"  size="11"  name="Labels"  style="plain"  color="#000000"  background="#00ffffff"  just="left" />
             <TextTraits font="SansSerif"  size="11"  name="LayoutGates"  style="plain"  color="#000000"  background="#00ffffff"  just="left" />
             <TextTraits font="SansSerif"  size="9"  name="Numbers"  style="plain"  color="#000000"  background="#00ffffff"  just="left" />
             <TextTraits font="SansSerif"  size="9"  name="Legend"  style="plain"  color="#000000"  background="#00ffffff"  just="left" />
           </GraphEnvironment>
         </Graph>
         <Subpopulations>
           <Population name="All"  annotation=""  owningGroup="All Samples"  expanded="1"  sortPriority="10"  count="44112" >
             <Graph smoothing="0"  backColor="#ffffff"  foreColor="#000000"  heatMapStatParameter="BL1-A"  type="Pseudocolor"  fast="1" >
               <Axis dimension="x"  name="FSC-H"  label=""  auto="auto" />
               <Axis dimension="y"  name="FSC-A"  label=""  auto="auto" />
               <GraphSettings level="5%"  smoothingHighResolution="1"  contourHighResolution="1"  histogramSmoothingCount="0"  graphResolution="256"  showOutliers="0"  drawLargeDots="0"  dotsToDraw="8000"  tint="le.chartfill.tinted.40"  lineWeight="le.lineweight.normal"  lineStyle="le.linestyle.solid" />
               <GraphEnvironment showGrid="0"  showAxes="tnlTNL"  showGates="1"  showFreqOnPlots="1"  showGateNameOnPlots="1"  showMedians="0"  showUncomped="0"  addEventParam="0"  lastYAxisName="" >
                 <TextTraits font="SansSerif"  size="11"  name="Labels"  style="plain"  color="#000000"  background="#00ffffff"  just="left" />
                 <TextTraits font="SansSerif"  size="11"  name="LayoutGates"  style="plain"  color="#000000"  background="#00ffffff"  just="left" />
                 <TextTraits font="SansSerif"  size="9"  name="Numbers"  style="plain"  color="#000000"  background="#00ffffff"  just="left" />
                 <TextTraits font="SansSerif"  size="9"  name="Legend"  style="plain"  color="#000000"  background="#00ffffff"  just="left" />
                 <WindowPosition x="620"  y="23"  width="390"  height="622"  displayed="1"  panelState="---" />
               </GraphEnvironment>
               <WindowPosition x="620"  y="23"  width="390"  height="622" />
             </Graph>
             <Gate gating:id="ID1777145753" >
               <gating:PolygonGate eventsInside="1"  annoOffsetX="0"  annoOffsetY="0"  tint="#000000"  isTinted="0"  lineWeight="Normal"  userDefined="1"  quadId="-1"  gateResolution="256" >
                 <gating:dimension>
                   <data-type:fcs-dimension data-type:name="FSC-H" />
                 </gating:dimension>
                 <gating:dimension>
                   <data-type:fcs-dimension data-type:name="SSC-H" />
                 </gating:dimension>
                 <gating:vertex>
                   <gating:coordinate data-type:value="103664.9938757655" />
                   <gating:coordinate data-type:value="512.5955087407" />
                 </gating:vertex>
                 <gating:vertex>
                   <gating:coordinate data-type:value="44034.687664042" />
                   <gating:coordinate data-type:value="184.4093598519" />
                 </gating:vertex>
                 <gating:vertex>
                   <gating:coordinate data-type:value="44034.687664042" />
                   <gating:coordinate data-type:value="-3.1255823704" />
                 </gating:vertex>
                 <gating:vertex>
                   <gating:coordinate data-type:value="158708.353455818" />
                   <gating:coordinate data-type:value="-42.195362" />
                 </gating:vertex>
                 <gating:vertex>
                   <gating:coordinate data-type:value="755011.4155730533" />
                   <gating:coordinate data-type:value="215.6651835556" />
                 </gating:vertex>
                 <gating:vertex>
                   <gating:coordinate data-type:value="1002706.5336832898" />
                   <gating:coordinate data-type:value="1247.1073657778" />
                 </gating:vertex>
                 <gating:vertex>
                   <gating:coordinate data-type:value="773359.2020997376" />
                   <gating:coordinate data-type:value="1676.8749417037" />
                 </gating:vertex>
                 <gating:vertex>
                   <gating:coordinate data-type:value="461446.8311461068" />
                   <gating:coordinate data-type:value="1692.5028535556" />
                 </gating:vertex>
               </gating:PolygonGate>
             </Gate>
             <Subpopulations>
               <Population name="Single Cells"  annotation=""  owningGroup="All Samples"  expanded="1"  sortPriority="10"  count="20974" >
                 <Graph smoothing="0"  backColor="#ffffff"  foreColor="#000000"  heatMapStatParameter="BL1-A"  type="Pseudocolor"  fast="1" >
                   <Axis dimension="x"  name="YL2-H"  label=""  auto="auto" />
                   <Axis dimension="y"  name="FSC-H"  label=""  auto="auto" />
                   <GraphSettings level="5%"  smoothingHighResolution="1"  contourHighResolution="1"  histogramSmoothingCount="0"  graphResolution="256"  showOutliers="0"  drawLargeDots="0"  dotsToDraw="8000"  tint="le.chartfill.tinted.40"  lineWeight="le.lineweight.normal"  lineStyle="le.linestyle.solid" />
                   <GraphEnvironment showGrid="0"  showAxes="tnlTNL"  showGates="1"  showFreqOnPlots="1"  showGateNameOnPlots="1"  showMedians="0"  showUncomped="0"  addEventParam="0"  lastYAxisName="" >
                     <TextTraits font="SansSerif"  size="11"  name="Labels"  style="plain"  color="#000000"  background="#00ffffff"  just="left" />
                     <TextTraits font="SansSerif"  size="11"  name="LayoutGates"  style="plain"  color="#000000"  background="#00ffffff"  just="left" />
                     <TextTraits font="SansSerif"  size="9"  name="Numbers"  style="plain"  color="#000000"  background="#00ffffff"  just="left" />
                     <TextTraits font="SansSerif"  size="9"  name="Legend"  style="plain"  color="#000000"  background="#00ffffff"  just="left" />
                     <WindowPosition x="620"  y="23"  width="390"  height="622"  displayed="1"  panelState="---" />
                   </GraphEnvironment>
                   <WindowPosition x="620"  y="23"  width="390"  height="622" />
                 </Graph>
                 <Gate gating:id="ID1151504669"  gating:parent_id="ID1777145753" >
                   <gating:PolygonGate eventsInside="1"  annoOffsetX="0"  annoOffsetY="0"  tint="#000000"  isTinted="0"  lineWeight="Normal"  userDefined="1"  quadId="-1"  gateResolution="256" >
                     <gating:dimension>
                       <data-type:fcs-dimension data-type:name="FSC-H" />
                     </gating:dimension>
                     <gating:dimension>
                       <data-type:fcs-dimension data-type:name="FSC-A" />
                     </gating:dimension>
                     <gating:vertex>
                       <gating:coordinate data-type:value="-6421.7252843395" />
                       <gating:coordinate data-type:value="83012.2666666667" />
                     </gating:vertex>
                     <gating:vertex>
                       <gating:coordinate data-type:value="85317.2073490814" />
                       <gating:coordinate data-type:value="26214.4" />
                     </gating:vertex>
                     <gating:vertex>
                       <gating:coordinate data-type:value="828402.5616797899" />
                       <gating:coordinate data-type:value="786432" />
                     </gating:vertex>
                     <gating:vertex>
                       <gating:coordinate data-type:value="553185.7637795275" />
                       <gating:coordinate data-type:value="974301.8666666668" />
                     </gating:vertex>
                   </gating:PolygonGate>
                 </Gate>
                 <Subpopulations>
                   <Population name="Red+"  annotation=""  owningGroup="All Samples"  expanded="1"  sortPriority="10"  count="8886" >
                     <Graph smoothing="0"  backColor="#ffffff"  foreColor="#000000"  heatMapStatParameter="BL1-A"  type="Pseudocolor"  fast="1" >
                       <Axis dimension="x"  name="YL2-H"  label=""  auto="auto" />
                       <Axis dimension="y"  name="FSC-H"  label=""  auto="auto" />
                       <GraphSettings level="5%"  smoothingHighResolution="1"  contourHighResolution="1"  histogramSmoothingCount="0"  graphResolution="256"  showOutliers="0"  drawLargeDots="0"  dotsToDraw="8000"  tint="le.chartfill.tinted.40"  lineWeight="le.lineweight.normal"  lineStyle="le.linestyle.solid" />
                       <GraphEnvironment showGrid="0"  showAxes="tnlTNL"  showGates="1"  showFreqOnPlots="1"  showGateNameOnPlots="1"  showMedians="0"  showUncomped="0"  addEventParam="0"  lastYAxisName="" >
                         <TextTraits font="SansSerif"  size="11"  name="Labels"  style="plain"  color="#000000"  background="#00ffffff"  just="left" />
                         <TextTraits font="SansSerif"  size="11"  name="LayoutGates"  style="plain"  color="#000000"  background="#00ffffff"  just="left" />
                         <TextTraits font="SansSerif"  size="9"  name="Numbers"  style="plain"  color="#000000"  background="#00ffffff"  just="left" />
                         <TextTraits font="SansSerif"  size="9"  name="Legend"  style="plain"  color="#000000"  background="#00ffffff"  just="left" />
                         <WindowPosition x="620"  y="23"  width="390"  height="622"  displayed="1"  panelState="---" />
                       </GraphEnvironment>
                     </Graph>
                     <Gate gating:id="ID702702841"  gating:parent_id="ID1151504669" >
                       <gating:RectangleGate eventsInside="1"  annoOffsetX="0"  annoOffsetY="0"  tint="#000000"  isTinted="0"  lineWeight="Normal"  userDefined="1"  percentX="0"  percentY="0" >
                         <gating:dimension gating:min="325.48713086650383"  gating:max="1048576.0000000007" >
                           <data-type:fcs-dimension data-type:name="YL2-H" />
                         </gating:dimension>
                         <gating:dimension gating:min="-107682.04713804714"  gating:max="1026510.0067340068" >
                           <data-type:fcs-dimension data-type:name="FSC-H" />
                         </gating:dimension>
                       </gating:RectangleGate>
                     </Gate>
                   </Population>
                 </Subpopulations>
               </Population>
             </Subpopulations>
           </Population>
         </Subpopulations>
       </SampleNode>
     </Sample>
     <Sample>
       <DataSet uri="file:/Users/Etienne/Desktop/190524_repair/190524_cinetique%20repair_repair_WT_tube(3).fcs"  sampleID="18" />
       <Transformations>
         <transforms:linear transforms:minRange="0"  transforms:maxRange="8"  gain="0.0009813543" >
           <data-type:parameter data-type:name="Time" />
         </transforms:linear>
         <transforms:linear transforms:minRange="0"  transforms:maxRange="1153433.6"  gain="1" >
           <data-type:parameter data-type:name="FSC-A" />
         </transforms:linear>
         <transforms:linear transforms:minRange="0"  transforms:maxRange="1048576"  gain="1" >
           <data-type:parameter data-type:name="SSC-A" />
         </transforms:linear>
         <transforms:biex transforms:length="256"  transforms:maxRange="1048576"  transforms:neg="0"  transforms:width="-1000"  transforms:pos="5.0205999133" >
           <data-type:parameter data-type:name="BL1-A" />
         </transforms:biex>
         <transforms:biex transforms:length="256"  transforms:maxRange="1048576"  transforms:neg="0"  transforms:width="-1000"  transforms:pos="5.0205999133" >
           <data-type:parameter data-type:name="YL2-A" />
         </transforms:biex>
         <transforms:linear transforms:minRange="-116508.4444444445"  transforms:maxRange="1048576"  gain="1" >
           <data-type:parameter data-type:name="FSC-H" />
         </transforms:linear>
         <transforms:linear transforms:minRange="-206.2884364444"  transforms:maxRange="1856.595928"  gain="1" >
           <data-type:parameter data-type:name="SSC-H" />
         </transforms:linear>
         <transforms:biex transforms:length="256"  transforms:maxRange="1048576"  transforms:neg="0"  transforms:width="-1000"  transforms:pos="5.0205999133" >
           <data-type:parameter data-type:name="BL1-H" />
         </transforms:biex>
         <transforms:log transforms:offset="1"  transforms:decades="6.0205999133" >
           <data-type:parameter data-type:name="YL2-H" />
         </transforms:log>
         <transforms:linear transforms:minRange="0"  transforms:maxRange="1048576"  gain="1" >
           <data-type:parameter data-type:name="FSC-W" />
         </transforms:linear>
         <transforms:linear transforms:minRange="0"  transforms:maxRange="1048576"  gain="1" >
           <data-type:parameter data-type:name="SSC-W" />
         </transforms:linear>
         <transforms:biex transforms:length="256"  transforms:maxRange="1048576"  transforms:neg="0"  transforms:width="-1000"  transforms:pos="5.0205999133" >
           <data-type:parameter data-type:name="BL1-W" />
         </transforms:biex>
         <transforms:biex transforms:length="256"  transforms:maxRange="1048576"  transforms:neg="0"  transforms:width="-1000"  transforms:pos="5.0205999133" >
           <data-type:parameter data-type:name="YL2-W" />
         </transforms:biex>
       </Transformations>
       <Keywords>
         <Keyword name="$ENDANALYSIS"  value="000000000000" />
         <Keyword name="$BEGINANALYSIS"  value="000000000000" />
         <Keyword name="$ENDSTEXT"  value="000000000000" />
         <Keyword name="$BEGINSTEXT"  value="000000000000" />
         <Keyword name="$NEXTDATA"  value="000000000000" />
         <Keyword name="$ENDDATA"  value="000002763099" />
         <Keyword name="$BEGINDATA"  value="000000008192" />
         <Keyword name="#WINEXT"  value="0" />
         <Keyword name="#WIDTHTHRESHOLD"  value="1000" />
         <Keyword name="#TR1"  value="OR_FSC,5000" />
         <Keyword name="#PTRESULT"  value="Pass" />
         <Keyword name="#PTDATE"  value="13-May-2019" />
         <Keyword name="#P1Target"  value="NA" />
         <Keyword name="#P1Label"  value="NA" />
         <Keyword name="#LASERCONFIG"  value="BRVY" />
         <Keyword name="#LASER4DELAY"  value="338" />
         <Keyword name="#LASER4COLOR"  value="Yellow" />
         <Keyword name="#LASER4ASF"  value="1.09" />
         <Keyword name="#LASER3DELAY"  value="725" />
         <Keyword name="#LASER3COLOR"  value="Violet" />
         <Keyword name="#LASER3ASF"  value="1.13" />
         <Keyword name="#LASER2DELAY"  value="1472" />
         <Keyword name="#LASER2COLOR"  value="Red" />
         <Keyword name="#LASER2ASF"  value="1.08" />
         <Keyword name="#LASER1DELAY"  value="1100" />
         <Keyword name="#LASER1COLOR"  value="Blue" />
         <Keyword name="#LASER1ASF"  value="1.16" />
         <Keyword name="#FLOWRATE"  value="100" />
         <Keyword name="$WELLID"  value="A5" />
         <Keyword name="$VOL"  value="15000" />
         <Keyword name="$TIMESTEP"  value="0.001" />
         <Keyword name="$SRC"  value="NA" />
         <Keyword name="$SMNO"  value="WT" />
         <Keyword name="$PROJ"  value="repair" />
         <Keyword name="$PLATENAME"  value="190524_cinetique repair" />
         <Keyword name="$PLATEID"  value="mCherry R1 R4" />
         <Keyword name="$OP"  value="PFIUH PFIUH" />
         <Keyword name="$LOST"  value="0" />
         <Keyword name="$ORIGINALITY"  value="Original" />
         <Keyword name="$INST"  value="NA" />
         <Keyword name="$FIL"  value="tube(3).fcs" />
         <Keyword name="$EXP"  value="NA" />
         <Keyword name="$ETIM"  value="16:27:23" />
         <Keyword name="$DATE"  value="24-May-2019" />
         <Keyword name="$CYTSN"  value="2AFC218231017" />
         <Keyword name="$COM"  value="NA" />
         <Keyword name="$CELLS"  value="NA" />
         <Keyword name="$BTIM"  value="16:27:15" />
         <Keyword name="$SPILLOVER"  value="6,BL1-A,YL2-A,BL1-H,YL2-H,BL1-W,YL2-W,1.000000,0.000000,0.000000,0.000000,0.000000,0.000000,0.000000,1.000000,0.000000,0.000000,0.000000,0.000000,0.000000,0.000000,1.000000,0.000000,0.000000,0.000000,0.000000,0.000000,0.000000,1.000000,0.000000,0.000000,0.000000,0.000000,0.000000,0.000000,1.000000,0.000000,0.000000,0.000000,0.000000,0.000000,0.000000,1.000000" />
         <Keyword name="$SYS"  value="OPTIXE2 Microsoft Windows 7 Professional " />
         <Keyword name="$CYT"  value="4486521 Attune NxT Acoustic Focusing Cytometer (Lasers: BRVY)" />
         <Keyword name="$P13V"  value="380" />
         <Keyword name="$P13L"  value="561" />
         <Keyword name="$P13F"  value="620_15" />
         <Keyword name="$P13E"  value="0,0" />
         <Keyword name="$P13R"  value="1024" />
         <Keyword name="$P13B"  value="32" />
         <Keyword name="$P13S"  value="YL2-W" />
         <Keyword name="$P13N"  value="YL2-W" />
         <Keyword name="$P12V"  value="420" />
         <Keyword name="$P12L"  value="488" />
         <Keyword name="$P12F"  value="530_30" />
         <Keyword name="$P12E"  value="0,0" />
         <Keyword name="$P12R"  value="1024" />
         <Keyword name="$P12B"  value="32" />
         <Keyword name="$P12S"  value="BL1-W" />
         <Keyword name="$P12N"  value="BL1-W" />
         <Keyword name="$P11V"  value="160" />
         <Keyword name="$P11L"  value="488" />
         <Keyword name="$P11F"  value="488_10" />
         <Keyword name="$P11E"  value="0,0" />
         <Keyword name="$P11R"  value="1024" />
         <Keyword name="$P11B"  value="32" />
         <Keyword name="$P11S"  value="SSC-W" />
         <Keyword name="$P11N"  value="SSC-W" />
         <Keyword name="$P10V"  value="220" />
         <Keyword name="$P10L"  value="488" />
         <Keyword name="$P10F"  value="NA" />
         <Keyword name="$P10E"  value="0,0" />
         <Keyword name="$P10R"  value="1024" />
         <Keyword name="$P10B"  value="32" />
         <Keyword name="$P10S"  value="FSC-W" />
         <Keyword name="$P10N"  value="FSC-W" />
         <Keyword name="$P9V"  value="380" />
         <Keyword name="$P9L"  value="561" />
         <Keyword name="$P9F"  value="620_15" />
         <Keyword name="$P9E"  value="0,0" />
         <Keyword name="$P9R"  value="1048576" />
         <Keyword name="$P9B"  value="32" />
         <Keyword name="$P9S"  value="YL2-H" />
         <Keyword name="$P9N"  value="YL2-H" />
         <Keyword name="$P8V"  value="420" />
         <Keyword name="$P8L"  value="488" />
         <Keyword name="$P8F"  value="530_30" />
         <Keyword name="$P8E"  value="0,0" />
         <Keyword name="$P8R"  value="1048576" />
         <Keyword name="$P8B"  value="32" />
         <Keyword name="$P8S"  value="BL1-H" />
         <Keyword name="$P8N"  value="BL1-H" />
         <Keyword name="$P7V"  value="160" />
         <Keyword name="$P7L"  value="488" />
         <Keyword name="$P7F"  value="488_10" />
         <Keyword name="$P7E"  value="0,0" />
         <Keyword name="$P7R"  value="1048576" />
         <Keyword name="$P7B"  value="32" />
         <Keyword name="$P7S"  value="SSC-H" />
         <Keyword name="$P7N"  value="SSC-H" />
         <Keyword name="$P6V"  value="220" />
         <Keyword name="$P6L"  value="488" />
         <Keyword name="$P6F"  value="NA" />
         <Keyword name="$P6E"  value="0,0" />
         <Keyword name="$P6R"  value="1048576" />
         <Keyword name="$P6B"  value="32" />
         <Keyword name="$P6S"  value="FSC-H" />
         <Keyword name="$P6N"  value="FSC-H" />
         <Keyword name="$P5V"  value="380" />
         <Keyword name="$P5L"  value="561" />
         <Keyword name="$P5F"  value="620_15" />
         <Keyword name="$P5E"  value="0,0" />
         <Keyword name="$P5R"  value="1048576" />
         <Keyword name="$P5B"  value="32" />
         <Keyword name="$P5S"  value="YL2-A" />
         <Keyword name="$P5N"  value="YL2-A" />
         <Keyword name="$P4V"  value="420" />
         <Keyword name="$P4L"  value="488" />
         <Keyword name="$P4F"  value="530_30" />
         <Keyword name="$P4E"  value="0,0" />
         <Keyword name="$P4R"  value="1048576" />
         <Keyword name="$P4B"  value="32" />
         <Keyword name="$P4S"  value="BL1-A" />
         <Keyword name="$P4N"  value="BL1-A" />
         <Keyword name="$P3V"  value="160" />
         <Keyword name="$P3L"  value="488" />
         <Keyword name="$P3F"  value="488_10" />
         <Keyword name="$P3E"  value="0,0" />
         <Keyword name="$P3R"  value="1048576" />
         <Keyword name="$P3B"  value="32" />
         <Keyword name="$P3S"  value="SSC-A" />
         <Keyword name="$P3N"  value="SSC-A" />
         <Keyword name="$P2V"  value="220" />
         <Keyword name="$P2L"  value="488" />
         <Keyword name="$P2F"  value="NA" />
         <Keyword name="$P2E"  value="0,0" />
         <Keyword name="$P2R"  value="1048576" />
         <Keyword name="$P2B"  value="32" />
         <Keyword name="$P2S"  value="FSC-A" />
         <Keyword name="$P2N"  value="FSC-A" />
         <Keyword name="$P1V"  value="NA" />
         <Keyword name="$P1L"  value="NA" />
         <Keyword name="$P1F"  value="NA" />
         <Keyword name="$P1E"  value="0,0" />
         <Keyword name="$P1R"  value="67108864" />
         <Keyword name="$P1B"  value="32" />
         <Keyword name="$P1S"  value="Time" />
         <Keyword name="$P1N"  value="Time" />
         <Keyword name="$BYTEORD"  value="1,2,3,4" />
         <Keyword name="$DATATYPE"  value="F" />
         <Keyword name="$MODE"  value="L" />
         <Keyword name="$TOT"  value="52979" />
         <Keyword name="$PAR"  value="13" />
         <Keyword name="FJ_FCS_VERSION"  value="3.1" />
       </Keywords>
       <SampleNode name="tube(3).fcs"  annotation=""  owningGroup=""  expanded="1"  sortPriority="10"  count="52979"  sampleID="18" >
         <Graph smoothing="0"  backColor="#ffffff"  foreColor="#000000"  type="Pseudocolor"  fast="1" >
           <Axis dimension="x"  name="FSC-A"  label=""  auto="auto" />
           <Axis dimension="y"  name="SSC-A"  label=""  auto="auto" />
           <GraphSettings level="5%"  smoothingHighResolution="1"  contourHighResolution="1"  histogramSmoothingCount="0"  graphResolution="256"  showOutliers="0"  drawLargeDots="0"  dotsToDraw="8000"  tint="le.chartfill.tinted.40"  lineWeight="le.lineweight.normal"  lineStyle="le.linestyle.solid" />
           <GraphEnvironment showGrid="0"  showAxes="tnlTNL"  showGates="1"  showFreqOnPlots="1"  showGateNameOnPlots="1"  showMedians="0"  showUncomped="0"  addEventParam="0"  lastYAxisName="" >
             <TextTraits font="SansSerif"  size="11"  name="Labels"  style="plain"  color="#000000"  background="#00ffffff"  just="left" />
             <TextTraits font="SansSerif"  size="11"  name="LayoutGates"  style="plain"  color="#000000"  background="#00ffffff"  just="left" />
             <TextTraits font="SansSerif"  size="9"  name="Numbers"  style="plain"  color="#000000"  background="#00ffffff"  just="left" />
             <TextTraits font="SansSerif"  size="9"  name="Legend"  style="plain"  color="#000000"  background="#00ffffff"  just="left" />
           </GraphEnvironment>
         </Graph>
         <Subpopulations>
           <Population name="All"  annotation=""  owningGroup="All Samples"  expanded="1"  sortPriority="10"  count="43287" >
             <Graph smoothing="0"  backColor="#ffffff"  foreColor="#000000"  heatMapStatParameter="BL1-A"  type="Pseudocolor"  fast="1" >
               <Axis dimension="x"  name="FSC-H"  label=""  auto="auto" />
               <Axis dimension="y"  name="FSC-A"  label=""  auto="auto" />
               <GraphSettings level="5%"  smoothingHighResolution="1"  contourHighResolution="1"  histogramSmoothingCount="0"  graphResolution="256"  showOutliers="0"  drawLargeDots="0"  dotsToDraw="8000"  tint="le.chartfill.tinted.40"  lineWeight="le.lineweight.normal"  lineStyle="le.linestyle.solid" />
               <GraphEnvironment showGrid="0"  showAxes="tnlTNL"  showGates="1"  showFreqOnPlots="1"  showGateNameOnPlots="1"  showMedians="0"  showUncomped="0"  addEventParam="0"  lastYAxisName="" >
                 <TextTraits font="SansSerif"  size="11"  name="Labels"  style="plain"  color="#000000"  background="#00ffffff"  just="left" />
                 <TextTraits font="SansSerif"  size="11"  name="LayoutGates"  style="plain"  color="#000000"  background="#00ffffff"  just="left" />
                 <TextTraits font="SansSerif"  size="9"  name="Numbers"  style="plain"  color="#000000"  background="#00ffffff"  just="left" />
                 <TextTraits font="SansSerif"  size="9"  name="Legend"  style="plain"  color="#000000"  background="#00ffffff"  just="left" />
                 <WindowPosition x="620"  y="23"  width="390"  height="622"  displayed="1"  panelState="---" />
               </GraphEnvironment>
               <WindowPosition x="620"  y="23"  width="390"  height="622" />
             </Graph>
             <Gate gating:id="ID696031115" >
               <gating:PolygonGate eventsInside="1"  annoOffsetX="0"  annoOffsetY="0"  tint="#000000"  isTinted="0"  lineWeight="Normal"  userDefined="1"  quadId="-1"  gateResolution="256" >
                 <gating:dimension>
                   <data-type:fcs-dimension data-type:name="FSC-H" />
                 </gating:dimension>
                 <gating:dimension>
                   <data-type:fcs-dimension data-type:name="SSC-H" />
                 </gating:dimension>
                 <gating:vertex>
                   <gating:coordinate data-type:value="103664.9938757655" />
                   <gating:coordinate data-type:value="512.5955087407" />
                 </gating:vertex>
                 <gating:vertex>
                   <gating:coordinate data-type:value="44034.687664042" />
                   <gating:coordinate data-type:value="184.4093598519" />
                 </gating:vertex>
                 <gating:vertex>
                   <gating:coordinate data-type:value="44034.687664042" />
                   <gating:coordinate data-type:value="-3.1255823704" />
                 </gating:vertex>
                 <gating:vertex>
                   <gating:coordinate data-type:value="158708.353455818" />
                   <gating:coordinate data-type:value="-42.195362" />
                 </gating:vertex>
                 <gating:vertex>
                   <gating:coordinate data-type:value="755011.4155730533" />
                   <gating:coordinate data-type:value="215.6651835556" />
                 </gating:vertex>
                 <gating:vertex>
                   <gating:coordinate data-type:value="1002706.5336832898" />
                   <gating:coordinate data-type:value="1247.1073657778" />
                 </gating:vertex>
                 <gating:vertex>
                   <gating:coordinate data-type:value="773359.2020997376" />
                   <gating:coordinate data-type:value="1676.8749417037" />
                 </gating:vertex>
                 <gating:vertex>
                   <gating:coordinate data-type:value="461446.8311461068" />
                   <gating:coordinate data-type:value="1692.5028535556" />
                 </gating:vertex>
               </gating:PolygonGate>
             </Gate>
             <Subpopulations>
               <Population name="Single Cells"  annotation=""  owningGroup="All Samples"  expanded="1"  sortPriority="10"  count="21585" >
                 <Graph smoothing="0"  backColor="#ffffff"  foreColor="#000000"  heatMapStatParameter="BL1-A"  type="Pseudocolor"  fast="1" >
                   <Axis dimension="x"  name="YL2-H"  label=""  auto="auto" />
                   <Axis dimension="y"  name="FSC-H"  label=""  auto="auto" />
                   <GraphSettings level="5%"  smoothingHighResolution="1"  contourHighResolution="1"  histogramSmoothingCount="0"  graphResolution="256"  showOutliers="0"  drawLargeDots="0"  dotsToDraw="8000"  tint="le.chartfill.tinted.40"  lineWeight="le.lineweight.normal"  lineStyle="le.linestyle.solid" />
                   <GraphEnvironment showGrid="0"  showAxes="tnlTNL"  showGates="1"  showFreqOnPlots="1"  showGateNameOnPlots="1"  showMedians="0"  showUncomped="0"  addEventParam="0"  lastYAxisName="" >
                     <TextTraits font="SansSerif"  size="11"  name="Labels"  style="plain"  color="#000000"  background="#00ffffff"  just="left" />
                     <TextTraits font="SansSerif"  size="11"  name="LayoutGates"  style="plain"  color="#000000"  background="#00ffffff"  just="left" />
                     <TextTraits font="SansSerif"  size="9"  name="Numbers"  style="plain"  color="#000000"  background="#00ffffff"  just="left" />
                     <TextTraits font="SansSerif"  size="9"  name="Legend"  style="plain"  color="#000000"  background="#00ffffff"  just="left" />
                     <WindowPosition x="620"  y="23"  width="390"  height="622"  displayed="1"  panelState="---" />
                   </GraphEnvironment>
                   <WindowPosition x="620"  y="23"  width="390"  height="622" />
                 </Graph>
                 <Gate gating:id="ID1642467900"  gating:parent_id="ID696031115" >
                   <gating:PolygonGate eventsInside="1"  annoOffsetX="0"  annoOffsetY="0"  tint="#000000"  isTinted="0"  lineWeight="Normal"  userDefined="1"  quadId="-1"  gateResolution="256" >
                     <gating:dimension>
                       <data-type:fcs-dimension data-type:name="FSC-H" />
                     </gating:dimension>
                     <gating:dimension>
                       <data-type:fcs-dimension data-type:name="FSC-A" />
                     </gating:dimension>
                     <gating:vertex>
                       <gating:coordinate data-type:value="-6421.7252843395" />
                       <gating:coordinate data-type:value="83012.2666666667" />
                     </gating:vertex>
                     <gating:vertex>
                       <gating:coordinate data-type:value="85317.2073490814" />
                       <gating:coordinate data-type:value="26214.4" />
                     </gating:vertex>
                     <gating:vertex>
                       <gating:coordinate data-type:value="828402.5616797899" />
                       <gating:coordinate data-type:value="786432" />
                     </gating:vertex>
                     <gating:vertex>
                       <gating:coordinate data-type:value="553185.7637795275" />
                       <gating:coordinate data-type:value="974301.8666666668" />
                     </gating:vertex>
                   </gating:PolygonGate>
                 </Gate>
                 <Subpopulations>
                   <Population name="Red+"  annotation=""  owningGroup="All Samples"  expanded="1"  sortPriority="10"  count="11055" >
                     <Graph smoothing="0"  backColor="#ffffff"  foreColor="#000000"  heatMapStatParameter="BL1-A"  type="Pseudocolor"  fast="1" >
                       <Axis dimension="x"  name="YL2-H"  label=""  auto="auto" />
                       <Axis dimension="y"  name="FSC-H"  label=""  auto="auto" />
                       <GraphSettings level="5%"  smoothingHighResolution="1"  contourHighResolution="1"  histogramSmoothingCount="0"  graphResolution="256"  showOutliers="0"  drawLargeDots="0"  dotsToDraw="8000"  tint="le.chartfill.tinted.40"  lineWeight="le.lineweight.normal"  lineStyle="le.linestyle.solid" />
                       <GraphEnvironment showGrid="0"  showAxes="tnlTNL"  showGates="1"  showFreqOnPlots="1"  showGateNameOnPlots="1"  showMedians="0"  showUncomped="0"  addEventParam="0"  lastYAxisName="" >
                         <TextTraits font="SansSerif"  size="11"  name="Labels"  style="plain"  color="#000000"  background="#00ffffff"  just="left" />
                         <TextTraits font="SansSerif"  size="11"  name="LayoutGates"  style="plain"  color="#000000"  background="#00ffffff"  just="left" />
                         <TextTraits font="SansSerif"  size="9"  name="Numbers"  style="plain"  color="#000000"  background="#00ffffff"  just="left" />
                         <TextTraits font="SansSerif"  size="9"  name="Legend"  style="plain"  color="#000000"  background="#00ffffff"  just="left" />
                         <WindowPosition x="620"  y="23"  width="390"  height="622"  displayed="1"  panelState="---" />
                       </GraphEnvironment>
                     </Graph>
                     <Gate gating:id="ID1075164832"  gating:parent_id="ID1642467900" >
                       <gating:RectangleGate eventsInside="1"  annoOffsetX="0"  annoOffsetY="0"  tint="#000000"  isTinted="0"  lineWeight="Normal"  userDefined="1"  percentX="0"  percentY="0" >
                         <gating:dimension gating:min="325.48713086650383"  gating:max="1048576.0000000007" >
                           <data-type:fcs-dimension data-type:name="YL2-H" />
                         </gating:dimension>
                         <gating:dimension gating:min="-107682.04713804714"  gating:max="1026510.0067340068" >
                           <data-type:fcs-dimension data-type:name="FSC-H" />
                         </gating:dimension>
                       </gating:RectangleGate>
                     </Gate>
                   </Population>
                 </Subpopulations>
               </Population>
             </Subpopulations>
           </Population>
         </Subpopulations>
       </SampleNode>
     </Sample>
     <Sample>
       <DataSet uri="file:/Users/Etienne/Desktop/190524_repair/190524_cinetique%20repair_repair_WT_tube(4).fcs"  sampleID="19" />
       <Transformations>
         <transforms:linear transforms:minRange="0"  transforms:maxRange="9"  gain="0.0010428737" >
           <data-type:parameter data-type:name="Time" />
         </transforms:linear>
         <transforms:linear transforms:minRange="0"  transforms:maxRange="1153433.6"  gain="1" >
           <data-type:parameter data-type:name="FSC-A" />
         </transforms:linear>
         <transforms:linear transforms:minRange="0"  transforms:maxRange="1048576"  gain="1" >
           <data-type:parameter data-type:name="SSC-A" />
         </transforms:linear>
         <transforms:biex transforms:length="256"  transforms:maxRange="1048576"  transforms:neg="0"  transforms:width="-1000"  transforms:pos="5.0205999133" >
           <data-type:parameter data-type:name="BL1-A" />
         </transforms:biex>
         <transforms:biex transforms:length="256"  transforms:maxRange="1048576"  transforms:neg="0"  transforms:width="-1000"  transforms:pos="5.0205999133" >
           <data-type:parameter data-type:name="YL2-A" />
         </transforms:biex>
         <transforms:linear transforms:minRange="-116508.4444444445"  transforms:maxRange="1048576"  gain="1" >
           <data-type:parameter data-type:name="FSC-H" />
         </transforms:linear>
         <transforms:linear transforms:minRange="-206.2884364444"  transforms:maxRange="1856.595928"  gain="1" >
           <data-type:parameter data-type:name="SSC-H" />
         </transforms:linear>
         <transforms:biex transforms:length="256"  transforms:maxRange="1048576"  transforms:neg="0"  transforms:width="-1000"  transforms:pos="5.0205999133" >
           <data-type:parameter data-type:name="BL1-H" />
         </transforms:biex>
         <transforms:log transforms:offset="1"  transforms:decades="6.0205999133" >
           <data-type:parameter data-type:name="YL2-H" />
         </transforms:log>
         <transforms:linear transforms:minRange="0"  transforms:maxRange="1048576"  gain="1" >
           <data-type:parameter data-type:name="FSC-W" />
         </transforms:linear>
         <transforms:linear transforms:minRange="0"  transforms:maxRange="1048576"  gain="1" >
           <data-type:parameter data-type:name="SSC-W" />
         </transforms:linear>
         <transforms:biex transforms:length="256"  transforms:maxRange="1048576"  transforms:neg="0"  transforms:width="-1000"  transforms:pos="5.0205999133" >
           <data-type:parameter data-type:name="BL1-W" />
         </transforms:biex>
         <transforms:biex transforms:length="256"  transforms:maxRange="1048576"  transforms:neg="0"  transforms:width="-1000"  transforms:pos="5.0205999133" >
           <data-type:parameter data-type:name="YL2-W" />
         </transforms:biex>
       </Transformations>
       <Keywords>
         <Keyword name="$ENDANALYSIS"  value="000000000000" />
         <Keyword name="$BEGINANALYSIS"  value="000000000000" />
         <Keyword name="$ENDSTEXT"  value="000000000000" />
         <Keyword name="$BEGINSTEXT"  value="000000000000" />
         <Keyword name="$NEXTDATA"  value="000000000000" />
         <Keyword name="$ENDDATA"  value="000002884571" />
         <Keyword name="$BEGINDATA"  value="000000008192" />
         <Keyword name="#WINEXT"  value="0" />
         <Keyword name="#WIDTHTHRESHOLD"  value="1000" />
         <Keyword name="#TR1"  value="OR_FSC,5000" />
         <Keyword name="#PTRESULT"  value="Pass" />
         <Keyword name="#PTDATE"  value="13-May-2019" />
         <Keyword name="#P1Target"  value="NA" />
         <Keyword name="#P1Label"  value="NA" />
         <Keyword name="#LASERCONFIG"  value="BRVY" />
         <Keyword name="#LASER4DELAY"  value="338" />
         <Keyword name="#LASER4COLOR"  value="Yellow" />
         <Keyword name="#LASER4ASF"  value="1.09" />
         <Keyword name="#LASER3DELAY"  value="725" />
         <Keyword name="#LASER3COLOR"  value="Violet" />
         <Keyword name="#LASER3ASF"  value="1.13" />
         <Keyword name="#LASER2DELAY"  value="1472" />
         <Keyword name="#LASER2COLOR"  value="Red" />
         <Keyword name="#LASER2ASF"  value="1.08" />
         <Keyword name="#LASER1DELAY"  value="1100" />
         <Keyword name="#LASER1COLOR"  value="Blue" />
         <Keyword name="#LASER1ASF"  value="1.16" />
         <Keyword name="#FLOWRATE"  value="100" />
         <Keyword name="$WELLID"  value="A6" />
         <Keyword name="$VOL"  value="17000" />
         <Keyword name="$TIMESTEP"  value="0.001" />
         <Keyword name="$SRC"  value="NA" />
         <Keyword name="$SMNO"  value="WT" />
         <Keyword name="$PROJ"  value="repair" />
         <Keyword name="$PLATENAME"  value="190524_cinetique repair" />
         <Keyword name="$PLATEID"  value="mCherry R1 R4" />
         <Keyword name="$OP"  value="PFIUH PFIUH" />
         <Keyword name="$LOST"  value="0" />
         <Keyword name="$ORIGINALITY"  value="Original" />
         <Keyword name="$INST"  value="NA" />
         <Keyword name="$FIL"  value="tube(4).fcs" />
         <Keyword name="$EXP"  value="NA" />
         <Keyword name="$ETIM"  value="16:27:55" />
         <Keyword name="$DATE"  value="24-May-2019" />
         <Keyword name="$CYTSN"  value="2AFC218231017" />
         <Keyword name="$COM"  value="NA" />
         <Keyword name="$CELLS"  value="NA" />
         <Keyword name="$BTIM"  value="16:27:46" />
         <Keyword name="$SPILLOVER"  value="6,BL1-A,YL2-A,BL1-H,YL2-H,BL1-W,YL2-W,1.000000,0.000000,0.000000,0.000000,0.000000,0.000000,0.000000,1.000000,0.000000,0.000000,0.000000,0.000000,0.000000,0.000000,1.000000,0.000000,0.000000,0.000000,0.000000,0.000000,0.000000,1.000000,0.000000,0.000000,0.000000,0.000000,0.000000,0.000000,1.000000,0.000000,0.000000,0.000000,0.000000,0.000000,0.000000,1.000000" />
         <Keyword name="$SYS"  value="OPTIXE2 Microsoft Windows 7 Professional " />
         <Keyword name="$CYT"  value="4486521 Attune NxT Acoustic Focusing Cytometer (Lasers: BRVY)" />
         <Keyword name="$P13V"  value="380" />
         <Keyword name="$P13L"  value="561" />
         <Keyword name="$P13F"  value="620_15" />
         <Keyword name="$P13E"  value="0,0" />
         <Keyword name="$P13R"  value="1024" />
         <Keyword name="$P13B"  value="32" />
         <Keyword name="$P13S"  value="YL2-W" />
         <Keyword name="$P13N"  value="YL2-W" />
         <Keyword name="$P12V"  value="420" />
         <Keyword name="$P12L"  value="488" />
         <Keyword name="$P12F"  value="530_30" />
         <Keyword name="$P12E"  value="0,0" />
         <Keyword name="$P12R"  value="1024" />
         <Keyword name="$P12B"  value="32" />
         <Keyword name="$P12S"  value="BL1-W" />
         <Keyword name="$P12N"  value="BL1-W" />
         <Keyword name="$P11V"  value="160" />
         <Keyword name="$P11L"  value="488" />
         <Keyword name="$P11F"  value="488_10" />
         <Keyword name="$P11E"  value="0,0" />
         <Keyword name="$P11R"  value="1024" />
         <Keyword name="$P11B"  value="32" />
         <Keyword name="$P11S"  value="SSC-W" />
         <Keyword name="$P11N"  value="SSC-W" />
         <Keyword name="$P10V"  value="220" />
         <Keyword name="$P10L"  value="488" />
         <Keyword name="$P10F"  value="NA" />
         <Keyword name="$P10E"  value="0,0" />
         <Keyword name="$P10R"  value="1024" />
         <Keyword name="$P10B"  value="32" />
         <Keyword name="$P10S"  value="FSC-W" />
         <Keyword name="$P10N"  value="FSC-W" />
         <Keyword name="$P9V"  value="380" />
         <Keyword name="$P9L"  value="561" />
         <Keyword name="$P9F"  value="620_15" />
         <Keyword name="$P9E"  value="0,0" />
         <Keyword name="$P9R"  value="1048576" />
         <Keyword name="$P9B"  value="32" />
         <Keyword name="$P9S"  value="YL2-H" />
         <Keyword name="$P9N"  value="YL2-H" />
         <Keyword name="$P8V"  value="420" />
         <Keyword name="$P8L"  value="488" />
         <Keyword name="$P8F"  value="530_30" />
         <Keyword name="$P8E"  value="0,0" />
         <Keyword name="$P8R"  value="1048576" />
         <Keyword name="$P8B"  value="32" />
         <Keyword name="$P8S"  value="BL1-H" />
         <Keyword name="$P8N"  value="BL1-H" />
         <Keyword name="$P7V"  value="160" />
         <Keyword name="$P7L"  value="488" />
         <Keyword name="$P7F"  value="488_10" />
         <Keyword name="$P7E"  value="0,0" />
         <Keyword name="$P7R"  value="1048576" />
         <Keyword name="$P7B"  value="32" />
         <Keyword name="$P7S"  value="SSC-H" />
         <Keyword name="$P7N"  value="SSC-H" />
         <Keyword name="$P6V"  value="220" />
         <Keyword name="$P6L"  value="488" />
         <Keyword name="$P6F"  value="NA" />
         <Keyword name="$P6E"  value="0,0" />
         <Keyword name="$P6R"  value="1048576" />
         <Keyword name="$P6B"  value="32" />
         <Keyword name="$P6S"  value="FSC-H" />
         <Keyword name="$P6N"  value="FSC-H" />
         <Keyword name="$P5V"  value="380" />
         <Keyword name="$P5L"  value="561" />
         <Keyword name="$P5F"  value="620_15" />
         <Keyword name="$P5E"  value="0,0" />
         <Keyword name="$P5R"  value="1048576" />
         <Keyword name="$P5B"  value="32" />
         <Keyword name="$P5S"  value="YL2-A" />
         <Keyword name="$P5N"  value="YL2-A" />
         <Keyword name="$P4V"  value="420" />
         <Keyword name="$P4L"  value="488" />
         <Keyword name="$P4F"  value="530_30" />
         <Keyword name="$P4E"  value="0,0" />
         <Keyword name="$P4R"  value="1048576" />
         <Keyword name="$P4B"  value="32" />
         <Keyword name="$P4S"  value="BL1-A" />
         <Keyword name="$P4N"  value="BL1-A" />
         <Keyword name="$P3V"  value="160" />
         <Keyword name="$P3L"  value="488" />
         <Keyword name="$P3F"  value="488_10" />
         <Keyword name="$P3E"  value="0,0" />
         <Keyword name="$P3R"  value="1048576" />
         <Keyword name="$P3B"  value="32" />
         <Keyword name="$P3S"  value="SSC-A" />
         <Keyword name="$P3N"  value="SSC-A" />
         <Keyword name="$P2V"  value="220" />
         <Keyword name="$P2L"  value="488" />
         <Keyword name="$P2F"  value="NA" />
         <Keyword name="$P2E"  value="0,0" />
         <Keyword name="$P2R"  value="1048576" />
         <Keyword name="$P2B"  value="32" />
         <Keyword name="$P2S"  value="FSC-A" />
         <Keyword name="$P2N"  value="FSC-A" />
         <Keyword name="$P1V"  value="NA" />
         <Keyword name="$P1L"  value="NA" />
         <Keyword name="$P1F"  value="NA" />
         <Keyword name="$P1E"  value="0,0" />
         <Keyword name="$P1R"  value="67108864" />
         <Keyword name="$P1B"  value="32" />
         <Keyword name="$P1S"  value="Time" />
         <Keyword name="$P1N"  value="Time" />
         <Keyword name="$BYTEORD"  value="1,2,3,4" />
         <Keyword name="$DATATYPE"  value="F" />
         <Keyword name="$MODE"  value="L" />
         <Keyword name="$TOT"  value="55315" />
         <Keyword name="$PAR"  value="13" />
         <Keyword name="FJ_FCS_VERSION"  value="3.1" />
       </Keywords>
       <SampleNode name="tube(4).fcs"  annotation=""  owningGroup=""  expanded="1"  sortPriority="10"  count="55315"  sampleID="19" >
         <Graph smoothing="0"  backColor="#ffffff"  foreColor="#000000"  type="Pseudocolor"  fast="1" >
           <Axis dimension="x"  name="FSC-A"  label=""  auto="auto" />
           <Axis dimension="y"  name="SSC-A"  label=""  auto="auto" />
           <GraphSettings level="5%"  smoothingHighResolution="1"  contourHighResolution="1"  histogramSmoothingCount="0"  graphResolution="256"  showOutliers="0"  drawLargeDots="0"  dotsToDraw="8000"  tint="le.chartfill.tinted.40"  lineWeight="le.lineweight.normal"  lineStyle="le.linestyle.solid" />
           <GraphEnvironment showGrid="0"  showAxes="tnlTNL"  showGates="1"  showFreqOnPlots="1"  showGateNameOnPlots="1"  showMedians="0"  showUncomped="0"  addEventParam="0"  lastYAxisName="" >
             <TextTraits font="SansSerif"  size="11"  name="Labels"  style="plain"  color="#000000"  background="#00ffffff"  just="left" />
             <TextTraits font="SansSerif"  size="11"  name="LayoutGates"  style="plain"  color="#000000"  background="#00ffffff"  just="left" />
             <TextTraits font="SansSerif"  size="9"  name="Numbers"  style="plain"  color="#000000"  background="#00ffffff"  just="left" />
             <TextTraits font="SansSerif"  size="9"  name="Legend"  style="plain"  color="#000000"  background="#00ffffff"  just="left" />
           </GraphEnvironment>
         </Graph>
         <Subpopulations>
           <Population name="All"  annotation=""  owningGroup="All Samples"  expanded="1"  sortPriority="10"  count="45250" >
             <Graph smoothing="0"  backColor="#ffffff"  foreColor="#000000"  heatMapStatParameter="BL1-A"  type="Pseudocolor"  fast="1" >
               <Axis dimension="x"  name="FSC-H"  label=""  auto="auto" />
               <Axis dimension="y"  name="FSC-A"  label=""  auto="auto" />
               <GraphSettings level="5%"  smoothingHighResolution="1"  contourHighResolution="1"  histogramSmoothingCount="0"  graphResolution="256"  showOutliers="0"  drawLargeDots="0"  dotsToDraw="8000"  tint="le.chartfill.tinted.40"  lineWeight="le.lineweight.normal"  lineStyle="le.linestyle.solid" />
               <GraphEnvironment showGrid="0"  showAxes="tnlTNL"  showGates="1"  showFreqOnPlots="1"  showGateNameOnPlots="1"  showMedians="0"  showUncomped="0"  addEventParam="0"  lastYAxisName="" >
                 <TextTraits font="SansSerif"  size="11"  name="Labels"  style="plain"  color="#000000"  background="#00ffffff"  just="left" />
                 <TextTraits font="SansSerif"  size="11"  name="LayoutGates"  style="plain"  color="#000000"  background="#00ffffff"  just="left" />
                 <TextTraits font="SansSerif"  size="9"  name="Numbers"  style="plain"  color="#000000"  background="#00ffffff"  just="left" />
                 <TextTraits font="SansSerif"  size="9"  name="Legend"  style="plain"  color="#000000"  background="#00ffffff"  just="left" />
                 <WindowPosition x="620"  y="23"  width="390"  height="622"  displayed="1"  panelState="---" />
               </GraphEnvironment>
               <WindowPosition x="620"  y="23"  width="390"  height="622" />
             </Graph>
             <Gate gating:id="ID1642946443" >
               <gating:PolygonGate eventsInside="1"  annoOffsetX="0"  annoOffsetY="0"  tint="#000000"  isTinted="0"  lineWeight="Normal"  userDefined="1"  quadId="-1"  gateResolution="256" >
                 <gating:dimension>
                   <data-type:fcs-dimension data-type:name="FSC-H" />
                 </gating:dimension>
                 <gating:dimension>
                   <data-type:fcs-dimension data-type:name="SSC-H" />
                 </gating:dimension>
                 <gating:vertex>
                   <gating:coordinate data-type:value="103664.9938757655" />
                   <gating:coordinate data-type:value="512.5955087407" />
                 </gating:vertex>
                 <gating:vertex>
                   <gating:coordinate data-type:value="44034.687664042" />
                   <gating:coordinate data-type:value="184.4093598519" />
                 </gating:vertex>
                 <gating:vertex>
                   <gating:coordinate data-type:value="44034.687664042" />
                   <gating:coordinate data-type:value="-3.1255823704" />
                 </gating:vertex>
                 <gating:vertex>
                   <gating:coordinate data-type:value="158708.353455818" />
                   <gating:coordinate data-type:value="-42.195362" />
                 </gating:vertex>
                 <gating:vertex>
                   <gating:coordinate data-type:value="755011.4155730533" />
                   <gating:coordinate data-type:value="215.6651835556" />
                 </gating:vertex>
                 <gating:vertex>
                   <gating:coordinate data-type:value="1002706.5336832898" />
                   <gating:coordinate data-type:value="1247.1073657778" />
                 </gating:vertex>
                 <gating:vertex>
                   <gating:coordinate data-type:value="773359.2020997376" />
                   <gating:coordinate data-type:value="1676.8749417037" />
                 </gating:vertex>
                 <gating:vertex>
                   <gating:coordinate data-type:value="461446.8311461068" />
                   <gating:coordinate data-type:value="1692.5028535556" />
                 </gating:vertex>
               </gating:PolygonGate>
             </Gate>
             <Subpopulations>
               <Population name="Single Cells"  annotation=""  owningGroup="All Samples"  expanded="1"  sortPriority="10"  count="22531" >
                 <Graph smoothing="0"  backColor="#ffffff"  foreColor="#000000"  heatMapStatParameter="BL1-A"  type="Pseudocolor"  fast="1" >
                   <Axis dimension="x"  name="YL2-H"  label=""  auto="auto" />
                   <Axis dimension="y"  name="FSC-H"  label=""  auto="auto" />
                   <GraphSettings level="5%"  smoothingHighResolution="1"  contourHighResolution="1"  histogramSmoothingCount="0"  graphResolution="256"  showOutliers="0"  drawLargeDots="0"  dotsToDraw="8000"  tint="le.chartfill.tinted.40"  lineWeight="le.lineweight.normal"  lineStyle="le.linestyle.solid" />
                   <GraphEnvironment showGrid="0"  showAxes="tnlTNL"  showGates="1"  showFreqOnPlots="1"  showGateNameOnPlots="1"  showMedians="0"  showUncomped="0"  addEventParam="0"  lastYAxisName="" >
                     <TextTraits font="SansSerif"  size="11"  name="Labels"  style="plain"  color="#000000"  background="#00ffffff"  just="left" />
                     <TextTraits font="SansSerif"  size="11"  name="LayoutGates"  style="plain"  color="#000000"  background="#00ffffff"  just="left" />
                     <TextTraits font="SansSerif"  size="9"  name="Numbers"  style="plain"  color="#000000"  background="#00ffffff"  just="left" />
                     <TextTraits font="SansSerif"  size="9"  name="Legend"  style="plain"  color="#000000"  background="#00ffffff"  just="left" />
                     <WindowPosition x="620"  y="23"  width="390"  height="622"  displayed="1"  panelState="---" />
                   </GraphEnvironment>
                   <WindowPosition x="620"  y="23"  width="390"  height="622" />
                 </Graph>
                 <Gate gating:id="ID38045630"  gating:parent_id="ID1642946443" >
                   <gating:PolygonGate eventsInside="1"  annoOffsetX="0"  annoOffsetY="0"  tint="#000000"  isTinted="0"  lineWeight="Normal"  userDefined="1"  quadId="-1"  gateResolution="256" >
                     <gating:dimension>
                       <data-type:fcs-dimension data-type:name="FSC-H" />
                     </gating:dimension>
                     <gating:dimension>
                       <data-type:fcs-dimension data-type:name="FSC-A" />
                     </gating:dimension>
                     <gating:vertex>
                       <gating:coordinate data-type:value="-6421.7252843395" />
                       <gating:coordinate data-type:value="83012.2666666667" />
                     </gating:vertex>
                     <gating:vertex>
                       <gating:coordinate data-type:value="85317.2073490814" />
                       <gating:coordinate data-type:value="26214.4" />
                     </gating:vertex>
                     <gating:vertex>
                       <gating:coordinate data-type:value="828402.5616797899" />
                       <gating:coordinate data-type:value="786432" />
                     </gating:vertex>
                     <gating:vertex>
                       <gating:coordinate data-type:value="553185.7637795275" />
                       <gating:coordinate data-type:value="974301.8666666668" />
                     </gating:vertex>
                   </gating:PolygonGate>
                 </Gate>
                 <Subpopulations>
                   <Population name="Red+"  annotation=""  owningGroup="All Samples"  expanded="1"  sortPriority="10"  count="11744" >
                     <Graph smoothing="0"  backColor="#ffffff"  foreColor="#000000"  heatMapStatParameter="BL1-A"  type="Pseudocolor"  fast="1" >
                       <Axis dimension="x"  name="YL2-H"  label=""  auto="auto" />
                       <Axis dimension="y"  name="FSC-H"  label=""  auto="auto" />
                       <GraphSettings level="5%"  smoothingHighResolution="1"  contourHighResolution="1"  histogramSmoothingCount="0"  graphResolution="256"  showOutliers="0"  drawLargeDots="0"  dotsToDraw="8000"  tint="le.chartfill.tinted.40"  lineWeight="le.lineweight.normal"  lineStyle="le.linestyle.solid" />
                       <GraphEnvironment showGrid="0"  showAxes="tnlTNL"  showGates="1"  showFreqOnPlots="1"  showGateNameOnPlots="1"  showMedians="0"  showUncomped="0"  addEventParam="0"  lastYAxisName="" >
                         <TextTraits font="SansSerif"  size="11"  name="Labels"  style="plain"  color="#000000"  background="#00ffffff"  just="left" />
                         <TextTraits font="SansSerif"  size="11"  name="LayoutGates"  style="plain"  color="#000000"  background="#00ffffff"  just="left" />
                         <TextTraits font="SansSerif"  size="9"  name="Numbers"  style="plain"  color="#000000"  background="#00ffffff"  just="left" />
                         <TextTraits font="SansSerif"  size="9"  name="Legend"  style="plain"  color="#000000"  background="#00ffffff"  just="left" />
                         <WindowPosition x="620"  y="23"  width="390"  height="622"  displayed="1"  panelState="---" />
                       </GraphEnvironment>
                     </Graph>
                     <Gate gating:id="ID788911309"  gating:parent_id="ID38045630" >
                       <gating:RectangleGate eventsInside="1"  annoOffsetX="0"  annoOffsetY="0"  tint="#000000"  isTinted="0"  lineWeight="Normal"  userDefined="1"  percentX="0"  percentY="0" >
                         <gating:dimension gating:min="325.48713086650383"  gating:max="1048576.0000000007" >
                           <data-type:fcs-dimension data-type:name="YL2-H" />
                         </gating:dimension>
                         <gating:dimension gating:min="-107682.04713804714"  gating:max="1026510.0067340068" >
                           <data-type:fcs-dimension data-type:name="FSC-H" />
                         </gating:dimension>
                       </gating:RectangleGate>
                     </Gate>
                   </Population>
                 </Subpopulations>
               </Population>
             </Subpopulations>
           </Population>
         </Subpopulations>
       </SampleNode>
     </Sample>
     <Sample>
       <DataSet uri="file:/Users/Etienne/Desktop/190524_repair/190524_cinetique%20repair_repair_SA_tube.fcs"  sampleID="1" />
       <Transformations>
         <transforms:linear transforms:minRange="0"  transforms:maxRange="9"  gain="0.0010823812" >
           <data-type:parameter data-type:name="Time" />
         </transforms:linear>
         <transforms:linear transforms:minRange="0"  transforms:maxRange="1153433.6"  gain="1" >
           <data-type:parameter data-type:name="FSC-A" />
         </transforms:linear>
         <transforms:linear transforms:minRange="0"  transforms:maxRange="1048576"  gain="1" >
           <data-type:parameter data-type:name="SSC-A" />
         </transforms:linear>
         <transforms:biex transforms:length="256"  transforms:maxRange="1048576"  transforms:neg="0"  transforms:width="-1000"  transforms:pos="5.0205999133" >
           <data-type:parameter data-type:name="BL1-A" />
         </transforms:biex>
         <transforms:biex transforms:length="256"  transforms:maxRange="1048576"  transforms:neg="0"  transforms:width="-1000"  transforms:pos="5.0205999133" >
           <data-type:parameter data-type:name="YL2-A" />
         </transforms:biex>
         <transforms:linear transforms:minRange="-116508.4444444445"  transforms:maxRange="1048576"  gain="1" >
           <data-type:parameter data-type:name="FSC-H" />
         </transforms:linear>
         <transforms:linear transforms:minRange="-206.2884364444"  transforms:maxRange="1856.595928"  gain="1" >
           <data-type:parameter data-type:name="SSC-H" />
         </transforms:linear>
         <transforms:biex transforms:length="256"  transforms:maxRange="1048576"  transforms:neg="0"  transforms:width="-1000"  transforms:pos="5.0205999133" >
           <data-type:parameter data-type:name="BL1-H" />
         </transforms:biex>
         <transforms:log transforms:offset="1"  transforms:decades="6.0205999133" >
           <data-type:parameter data-type:name="YL2-H" />
         </transforms:log>
         <transforms:linear transforms:minRange="0"  transforms:maxRange="1048576"  gain="1" >
           <data-type:parameter data-type:name="FSC-W" />
         </transforms:linear>
         <transforms:linear transforms:minRange="0"  transforms:maxRange="1048576"  gain="1" >
           <data-type:parameter data-type:name="SSC-W" />
         </transforms:linear>
         <transforms:biex transforms:length="256"  transforms:maxRange="1048576"  transforms:neg="0"  transforms:width="-1000"  transforms:pos="5.0205999133" >
           <data-type:parameter data-type:name="BL1-W" />
         </transforms:biex>
         <transforms:biex transforms:length="256"  transforms:maxRange="1048576"  transforms:neg="0"  transforms:width="-1000"  transforms:pos="5.0205999133" >
           <data-type:parameter data-type:name="YL2-W" />
         </transforms:biex>
       </Transformations>
       <Keywords>
         <Keyword name="$ENDANALYSIS"  value="000000000000" />
         <Keyword name="$BEGINANALYSIS"  value="000000000000" />
         <Keyword name="$ENDSTEXT"  value="000000000000" />
         <Keyword name="$BEGINSTEXT"  value="000000000000" />
         <Keyword name="$NEXTDATA"  value="000000000000" />
         <Keyword name="$ENDDATA"  value="000002769703" />
         <Keyword name="$BEGINDATA"  value="000000008192" />
         <Keyword name="#WINEXT"  value="0" />
         <Keyword name="#WIDTHTHRESHOLD"  value="1000" />
         <Keyword name="#TR1"  value="OR_FSC,5000" />
         <Keyword name="#PTRESULT"  value="Pass" />
         <Keyword name="#PTDATE"  value="13-May-2019" />
         <Keyword name="#P1Target"  value="NA" />
         <Keyword name="#P1Label"  value="NA" />
         <Keyword name="#LASERCONFIG"  value="BRVY" />
         <Keyword name="#LASER4DELAY"  value="338" />
         <Keyword name="#LASER4COLOR"  value="Yellow" />
         <Keyword name="#LASER4ASF"  value="1.09" />
         <Keyword name="#LASER3DELAY"  value="725" />
         <Keyword name="#LASER3COLOR"  value="Violet" />
         <Keyword name="#LASER3ASF"  value="1.13" />
         <Keyword name="#LASER2DELAY"  value="1472" />
         <Keyword name="#LASER2COLOR"  value="Red" />
         <Keyword name="#LASER2ASF"  value="1.08" />
         <Keyword name="#LASER1DELAY"  value="1100" />
         <Keyword name="#LASER1COLOR"  value="Blue" />
         <Keyword name="#LASER1ASF"  value="1.16" />
         <Keyword name="#FLOWRATE"  value="100" />
         <Keyword name="$WELLID"  value="B1" />
         <Keyword name="$VOL"  value="16000" />
         <Keyword name="$TIMESTEP"  value="0.001" />
         <Keyword name="$SRC"  value="NA" />
         <Keyword name="$SMNO"  value="SA" />
         <Keyword name="$PROJ"  value="repair" />
         <Keyword name="$PLATENAME"  value="190524_cinetique repair" />
         <Keyword name="$PLATEID"  value="mCherry R1 R4" />
         <Keyword name="$OP"  value="PFIUH PFIUH" />
         <Keyword name="$LOST"  value="0" />
         <Keyword name="$ORIGINALITY"  value="Original" />
         <Keyword name="$INST"  value="NA" />
         <Keyword name="$FIL"  value="tube.fcs" />
         <Keyword name="$EXP"  value="NA" />
         <Keyword name="$ETIM"  value="16:28:59" />
         <Keyword name="$DATE"  value="24-May-2019" />
         <Keyword name="$CYTSN"  value="2AFC218231017" />
         <Keyword name="$COM"  value="NA" />
         <Keyword name="$CELLS"  value="NA" />
         <Keyword name="$BTIM"  value="16:28:50" />
         <Keyword name="$SPILLOVER"  value="6,BL1-A,YL2-A,BL1-H,YL2-H,BL1-W,YL2-W,1.000000,0.000000,0.000000,0.000000,0.000000,0.000000,0.000000,1.000000,0.000000,0.000000,0.000000,0.000000,0.000000,0.000000,1.000000,0.000000,0.000000,0.000000,0.000000,0.000000,0.000000,1.000000,0.000000,0.000000,0.000000,0.000000,0.000000,0.000000,1.000000,0.000000,0.000000,0.000000,0.000000,0.000000,0.000000,1.000000" />
         <Keyword name="$SYS"  value="OPTIXE2 Microsoft Windows 7 Professional " />
         <Keyword name="$CYT"  value="4486521 Attune NxT Acoustic Focusing Cytometer (Lasers: BRVY)" />
         <Keyword name="$P13V"  value="380" />
         <Keyword name="$P13L"  value="561" />
         <Keyword name="$P13F"  value="620_15" />
         <Keyword name="$P13E"  value="0,0" />
         <Keyword name="$P13R"  value="1024" />
         <Keyword name="$P13B"  value="32" />
         <Keyword name="$P13S"  value="YL2-W" />
         <Keyword name="$P13N"  value="YL2-W" />
         <Keyword name="$P12V"  value="420" />
         <Keyword name="$P12L"  value="488" />
         <Keyword name="$P12F"  value="530_30" />
         <Keyword name="$P12E"  value="0,0" />
         <Keyword name="$P12R"  value="1024" />
         <Keyword name="$P12B"  value="32" />
         <Keyword name="$P12S"  value="BL1-W" />
         <Keyword name="$P12N"  value="BL1-W" />
         <Keyword name="$P11V"  value="160" />
         <Keyword name="$P11L"  value="488" />
         <Keyword name="$P11F"  value="488_10" />
         <Keyword name="$P11E"  value="0,0" />
         <Keyword name="$P11R"  value="1024" />
         <Keyword name="$P11B"  value="32" />
         <Keyword name="$P11S"  value="SSC-W" />
         <Keyword name="$P11N"  value="SSC-W" />
         <Keyword name="$P10V"  value="220" />
         <Keyword name="$P10L"  value="488" />
         <Keyword name="$P10F"  value="NA" />
         <Keyword name="$P10E"  value="0,0" />
         <Keyword name="$P10R"  value="1024" />
         <Keyword name="$P10B"  value="32" />
         <Keyword name="$P10S"  value="FSC-W" />
         <Keyword name="$P10N"  value="FSC-W" />
         <Keyword name="$P9V"  value="380" />
         <Keyword name="$P9L"  value="561" />
         <Keyword name="$P9F"  value="620_15" />
         <Keyword name="$P9E"  value="0,0" />
         <Keyword name="$P9R"  value="1048576" />
         <Keyword name="$P9B"  value="32" />
         <Keyword name="$P9S"  value="YL2-H" />
         <Keyword name="$P9N"  value="YL2-H" />
         <Keyword name="$P8V"  value="420" />
         <Keyword name="$P8L"  value="488" />
         <Keyword name="$P8F"  value="530_30" />
         <Keyword name="$P8E"  value="0,0" />
         <Keyword name="$P8R"  value="1048576" />
         <Keyword name="$P8B"  value="32" />
         <Keyword name="$P8S"  value="BL1-H" />
         <Keyword name="$P8N"  value="BL1-H" />
         <Keyword name="$P7V"  value="160" />
         <Keyword name="$P7L"  value="488" />
         <Keyword name="$P7F"  value="488_10" />
         <Keyword name="$P7E"  value="0,0" />
         <Keyword name="$P7R"  value="1048576" />
         <Keyword name="$P7B"  value="32" />
         <Keyword name="$P7S"  value="SSC-H" />
         <Keyword name="$P7N"  value="SSC-H" />
         <Keyword name="$P6V"  value="220" />
         <Keyword name="$P6L"  value="488" />
         <Keyword name="$P6F"  value="NA" />
         <Keyword name="$P6E"  value="0,0" />
         <Keyword name="$P6R"  value="1048576" />
         <Keyword name="$P6B"  value="32" />
         <Keyword name="$P6S"  value="FSC-H" />
         <Keyword name="$P6N"  value="FSC-H" />
         <Keyword name="$P5V"  value="380" />
         <Keyword name="$P5L"  value="561" />
         <Keyword name="$P5F"  value="620_15" />
         <Keyword name="$P5E"  value="0,0" />
         <Keyword name="$P5R"  value="1048576" />
         <Keyword name="$P5B"  value="32" />
         <Keyword name="$P5S"  value="YL2-A" />
         <Keyword name="$P5N"  value="YL2-A" />
         <Keyword name="$P4V"  value="420" />
         <Keyword name="$P4L"  value="488" />
         <Keyword name="$P4F"  value="530_30" />
         <Keyword name="$P4E"  value="0,0" />
         <Keyword name="$P4R"  value="1048576" />
         <Keyword name="$P4B"  value="32" />
         <Keyword name="$P4S"  value="BL1-A" />
         <Keyword name="$P4N"  value="BL1-A" />
         <Keyword name="$P3V"  value="160" />
         <Keyword name="$P3L"  value="488" />
         <Keyword name="$P3F"  value="488_10" />
         <Keyword name="$P3E"  value="0,0" />
         <Keyword name="$P3R"  value="1048576" />
         <Keyword name="$P3B"  value="32" />
         <Keyword name="$P3S"  value="SSC-A" />
         <Keyword name="$P3N"  value="SSC-A" />
         <Keyword name="$P2V"  value="220" />
         <Keyword name="$P2L"  value="488" />
         <Keyword name="$P2F"  value="NA" />
         <Keyword name="$P2E"  value="0,0" />
         <Keyword name="$P2R"  value="1048576" />
         <Keyword name="$P2B"  value="32" />
         <Keyword name="$P2S"  value="FSC-A" />
         <Keyword name="$P2N"  value="FSC-A" />
         <Keyword name="$P1V"  value="NA" />
         <Keyword name="$P1L"  value="NA" />
         <Keyword name="$P1F"  value="NA" />
         <Keyword name="$P1E"  value="0,0" />
         <Keyword name="$P1R"  value="67108864" />
         <Keyword name="$P1B"  value="32" />
         <Keyword name="$P1S"  value="Time" />
         <Keyword name="$P1N"  value="Time" />
         <Keyword name="$BYTEORD"  value="1,2,3,4" />
         <Keyword name="$DATATYPE"  value="F" />
         <Keyword name="$MODE"  value="L" />
         <Keyword name="$TOT"  value="53106" />
         <Keyword name="$PAR"  value="13" />
         <Keyword name="FJ_FCS_VERSION"  value="3.1" />
       </Keywords>
       <SampleNode name="tube.fcs"  annotation=""  owningGroup=""  expanded="1"  sortPriority="10"  count="53106"  sampleID="1" >
         <Graph smoothing="0"  backColor="#ffffff"  foreColor="#000000"  heatMapStatParameter="BL1-A"  type="Pseudocolor"  fast="1" >
           <Axis dimension="x"  name="FSC-H"  label=""  auto="auto" />
           <Axis dimension="y"  name="SSC-H"  label=""  auto="auto" />
           <GraphSettings level="5%"  smoothingHighResolution="1"  contourHighResolution="1"  histogramSmoothingCount="0"  graphResolution="256"  showOutliers="0"  drawLargeDots="0"  dotsToDraw="8000"  tint="le.chartfill.tinted.40"  lineWeight="le.lineweight.normal"  lineStyle="le.linestyle.solid" />
           <GraphEnvironment showGrid="0"  showAxes="tnlTNL"  showGates="1"  showFreqOnPlots="1"  showGateNameOnPlots="1"  showMedians="0"  showUncomped="0"  addEventParam="0"  lastYAxisName="" >
             <TextTraits font="SansSerif"  size="11"  name="Labels"  style="plain"  color="#000000"  background="#00ffffff"  just="left" />
             <TextTraits font="SansSerif"  size="11"  name="LayoutGates"  style="plain"  color="#000000"  background="#00ffffff"  just="left" />
             <TextTraits font="SansSerif"  size="9"  name="Numbers"  style="plain"  color="#000000"  background="#00ffffff"  just="left" />
             <TextTraits font="SansSerif"  size="9"  name="Legend"  style="plain"  color="#000000"  background="#00ffffff"  just="left" />
             <WindowPosition x="620"  y="23"  width="390"  height="622"  displayed="1"  panelState="---" />
           </GraphEnvironment>
         </Graph>
         <Subpopulations>
           <Population name="All"  annotation=""  owningGroup="All Samples"  expanded="1"  sortPriority="10"  count="49846" >
             <Graph smoothing="0"  backColor="#ffffff"  foreColor="#000000"  heatMapStatParameter="BL1-A"  type="Pseudocolor"  fast="1" >
               <Axis dimension="x"  name="FSC-H"  label=""  auto="auto" />
               <Axis dimension="y"  name="FSC-A"  label=""  auto="auto" />
               <GraphSettings level="5%"  smoothingHighResolution="1"  contourHighResolution="1"  histogramSmoothingCount="0"  graphResolution="256"  showOutliers="0"  drawLargeDots="0"  dotsToDraw="8000"  tint="le.chartfill.tinted.40"  lineWeight="le.lineweight.normal"  lineStyle="le.linestyle.solid" />
               <GraphEnvironment showGrid="0"  showAxes="tnlTNL"  showGates="1"  showFreqOnPlots="1"  showGateNameOnPlots="1"  showMedians="0"  showUncomped="0"  addEventParam="0"  lastYAxisName="" >
                 <TextTraits font="SansSerif"  size="11"  name="Labels"  style="plain"  color="#000000"  background="#00ffffff"  just="left" />
                 <TextTraits font="SansSerif"  size="11"  name="LayoutGates"  style="plain"  color="#000000"  background="#00ffffff"  just="left" />
                 <TextTraits font="SansSerif"  size="9"  name="Numbers"  style="plain"  color="#000000"  background="#00ffffff"  just="left" />
                 <TextTraits font="SansSerif"  size="9"  name="Legend"  style="plain"  color="#000000"  background="#00ffffff"  just="left" />
                 <WindowPosition x="620"  y="23"  width="390"  height="622"  displayed="1"  panelState="---" />
               </GraphEnvironment>
             </Graph>
             <Gate gating:id="ID1598679871" >
               <gating:PolygonGate eventsInside="1"  annoOffsetX="0"  annoOffsetY="0"  tint="#000000"  isTinted="0"  lineWeight="Normal"  userDefined="1"  quadId="-1"  gateResolution="256" >
                 <gating:dimension>
                   <data-type:fcs-dimension data-type:name="FSC-H" />
                 </gating:dimension>
                 <gating:dimension>
                   <data-type:fcs-dimension data-type:name="SSC-H" />
                 </gating:dimension>
                 <gating:vertex>
                   <gating:coordinate data-type:value="103664.9938757655" />
                   <gating:coordinate data-type:value="512.5955087407" />
                 </gating:vertex>
                 <gating:vertex>
                   <gating:coordinate data-type:value="44034.687664042" />
                   <gating:coordinate data-type:value="184.4093598519" />
                 </gating:vertex>
                 <gating:vertex>
                   <gating:coordinate data-type:value="44034.687664042" />
                   <gating:coordinate data-type:value="-3.1255823704" />
                 </gating:vertex>
                 <gating:vertex>
                   <gating:coordinate data-type:value="158708.353455818" />
                   <gating:coordinate data-type:value="-42.195362" />
                 </gating:vertex>
                 <gating:vertex>
                   <gating:coordinate data-type:value="755011.4155730533" />
                   <gating:coordinate data-type:value="215.6651835556" />
                 </gating:vertex>
                 <gating:vertex>
                   <gating:coordinate data-type:value="1002706.5336832898" />
                   <gating:coordinate data-type:value="1247.1073657778" />
                 </gating:vertex>
                 <gating:vertex>
                   <gating:coordinate data-type:value="773359.2020997376" />
                   <gating:coordinate data-type:value="1676.8749417037" />
                 </gating:vertex>
                 <gating:vertex>
                   <gating:coordinate data-type:value="461446.8311461068" />
                   <gating:coordinate data-type:value="1692.5028535556" />
                 </gating:vertex>
               </gating:PolygonGate>
             </Gate>
             <Subpopulations>
               <Population name="Single Cells"  annotation=""  owningGroup="All Samples"  expanded="1"  sortPriority="10"  count="32416" >
                 <Graph smoothing="0"  backColor="#ffffff"  foreColor="#000000"  heatMapStatParameter="BL1-A"  type="Pseudocolor"  fast="1" >
                   <Axis dimension="x"  name="YL2-H"  label=""  auto="auto" />
                   <Axis dimension="y"  name="FSC-H"  label=""  auto="auto" />
                   <GraphSettings level="5%"  smoothingHighResolution="1"  contourHighResolution="1"  histogramSmoothingCount="0"  graphResolution="256"  showOutliers="0"  drawLargeDots="0"  dotsToDraw="8000"  tint="le.chartfill.tinted.40"  lineWeight="le.lineweight.normal"  lineStyle="le.linestyle.solid" />
                   <GraphEnvironment showGrid="0"  showAxes="tnlTNL"  showGates="1"  showFreqOnPlots="1"  showGateNameOnPlots="1"  showMedians="0"  showUncomped="0"  addEventParam="0"  lastYAxisName="" >
                     <TextTraits font="SansSerif"  size="11"  name="Labels"  style="plain"  color="#000000"  background="#00ffffff"  just="left" />
                     <TextTraits font="SansSerif"  size="11"  name="LayoutGates"  style="plain"  color="#000000"  background="#00ffffff"  just="left" />
                     <TextTraits font="SansSerif"  size="9"  name="Numbers"  style="plain"  color="#000000"  background="#00ffffff"  just="left" />
                     <TextTraits font="SansSerif"  size="9"  name="Legend"  style="plain"  color="#000000"  background="#00ffffff"  just="left" />
                     <WindowPosition x="620"  y="23"  width="390"  height="622"  displayed="1"  panelState="---" />
                   </GraphEnvironment>
                 </Graph>
                 <Gate gating:id="ID786932401"  gating:parent_id="ID1598679871" >
                   <gating:PolygonGate eventsInside="1"  annoOffsetX="0"  annoOffsetY="0"  tint="#000000"  isTinted="0"  lineWeight="Normal"  userDefined="1"  quadId="-1"  gateResolution="256" >
                     <gating:dimension>
                       <data-type:fcs-dimension data-type:name="FSC-H" />
                     </gating:dimension>
                     <gating:dimension>
                       <data-type:fcs-dimension data-type:name="FSC-A" />
                     </gating:dimension>
                     <gating:vertex>
                       <gating:coordinate data-type:value="-6421.7252843395" />
                       <gating:coordinate data-type:value="83012.2666666667" />
                     </gating:vertex>
                     <gating:vertex>
                       <gating:coordinate data-type:value="85317.2073490814" />
                       <gating:coordinate data-type:value="26214.4" />
                     </gating:vertex>
                     <gating:vertex>
                       <gating:coordinate data-type:value="828402.5616797899" />
                       <gating:coordinate data-type:value="786432" />
                     </gating:vertex>
                     <gating:vertex>
                       <gating:coordinate data-type:value="553185.7637795275" />
                       <gating:coordinate data-type:value="974301.8666666668" />
                     </gating:vertex>
                   </gating:PolygonGate>
                 </Gate>
                 <Subpopulations>
                   <Population name="Red+"  annotation=""  owningGroup="All Samples"  expanded="1"  sortPriority="10"  count="1471" >
                     <Graph smoothing="0"  backColor="#ffffff"  foreColor="#000000"  heatMapStatParameter="BL1-A"  type="Pseudocolor"  fast="1" >
                       <Axis dimension="x"  name="YL2-H"  label=""  auto="auto" />
                       <Axis dimension="y"  name="FSC-H"  label=""  auto="auto" />
                       <GraphSettings level="5%"  smoothingHighResolution="1"  contourHighResolution="1"  histogramSmoothingCount="0"  graphResolution="256"  showOutliers="0"  drawLargeDots="0"  dotsToDraw="8000"  tint="le.chartfill.tinted.40"  lineWeight="le.lineweight.normal"  lineStyle="le.linestyle.solid" />
                       <GraphEnvironment showGrid="0"  showAxes="tnlTNL"  showGates="1"  showFreqOnPlots="1"  showGateNameOnPlots="1"  showMedians="0"  showUncomped="0"  addEventParam="0"  lastYAxisName="" >
                         <TextTraits font="SansSerif"  size="11"  name="Labels"  style="plain"  color="#000000"  background="#00ffffff"  just="left" />
                         <TextTraits font="SansSerif"  size="11"  name="LayoutGates"  style="plain"  color="#000000"  background="#00ffffff"  just="left" />
                         <TextTraits font="SansSerif"  size="9"  name="Numbers"  style="plain"  color="#000000"  background="#00ffffff"  just="left" />
                         <TextTraits font="SansSerif"  size="9"  name="Legend"  style="plain"  color="#000000"  background="#00ffffff"  just="left" />
                         <WindowPosition x="620"  y="23"  width="390"  height="622"  displayed="1"  panelState="---" />
                       </GraphEnvironment>
                     </Graph>
                     <Gate gating:id="ID627673128"  gating:parent_id="ID786932401" >
                       <gating:RectangleGate eventsInside="1"  annoOffsetX="0"  annoOffsetY="0"  tint="#000000"  isTinted="0"  lineWeight="Normal"  userDefined="1"  percentX="0"  percentY="0" >
                         <gating:dimension gating:min="325.48713086650383"  gating:max="1048576.0000000007" >
                           <data-type:fcs-dimension data-type:name="YL2-H" />
                         </gating:dimension>
                         <gating:dimension gating:min="-107682.04713804714"  gating:max="1026510.0067340068" >
                           <data-type:fcs-dimension data-type:name="FSC-H" />
                         </gating:dimension>
                       </gating:RectangleGate>
                     </Gate>
                   </Population>
                 </Subpopulations>
               </Population>
             </Subpopulations>
           </Population>
         </Subpopulations>
       </SampleNode>
     </Sample>
     <Sample>
       <DataSet uri="file:/Users/Etienne/Desktop/190524_repair/190524_cinetique%20repair_repair_SA_tube(1).fcs"  sampleID="2" />
       <Transformations>
         <transforms:linear transforms:minRange="0"  transforms:maxRange="9"  gain="0.0011915795" >
           <data-type:parameter data-type:name="Time" />
         </transforms:linear>
         <transforms:linear transforms:minRange="0"  transforms:maxRange="1153433.6"  gain="1" >
           <data-type:parameter data-type:name="FSC-A" />
         </transforms:linear>
         <transforms:linear transforms:minRange="0"  transforms:maxRange="1048576"  gain="1" >
           <data-type:parameter data-type:name="SSC-A" />
         </transforms:linear>
         <transforms:biex transforms:length="256"  transforms:maxRange="1048576"  transforms:neg="0"  transforms:width="-1000"  transforms:pos="5.0205999133" >
           <data-type:parameter data-type:name="BL1-A" />
         </transforms:biex>
         <transforms:biex transforms:length="256"  transforms:maxRange="1048576"  transforms:neg="0"  transforms:width="-1000"  transforms:pos="5.0205999133" >
           <data-type:parameter data-type:name="YL2-A" />
         </transforms:biex>
         <transforms:linear transforms:minRange="-116508.4444444445"  transforms:maxRange="1048576"  gain="1" >
           <data-type:parameter data-type:name="FSC-H" />
         </transforms:linear>
         <transforms:linear transforms:minRange="-206.2884364444"  transforms:maxRange="1856.595928"  gain="1" >
           <data-type:parameter data-type:name="SSC-H" />
         </transforms:linear>
         <transforms:biex transforms:length="256"  transforms:maxRange="1048576"  transforms:neg="0"  transforms:width="-1000"  transforms:pos="5.0205999133" >
           <data-type:parameter data-type:name="BL1-H" />
         </transforms:biex>
         <transforms:log transforms:offset="1"  transforms:decades="6.0205999133" >
           <data-type:parameter data-type:name="YL2-H" />
         </transforms:log>
         <transforms:linear transforms:minRange="0"  transforms:maxRange="1048576"  gain="1" >
           <data-type:parameter data-type:name="FSC-W" />
         </transforms:linear>
         <transforms:linear transforms:minRange="0"  transforms:maxRange="1048576"  gain="1" >
           <data-type:parameter data-type:name="SSC-W" />
         </transforms:linear>
         <transforms:biex transforms:length="256"  transforms:maxRange="1048576"  transforms:neg="0"  transforms:width="-1000"  transforms:pos="5.0205999133" >
           <data-type:parameter data-type:name="BL1-W" />
         </transforms:biex>
         <transforms:biex transforms:length="256"  transforms:maxRange="1048576"  transforms:neg="0"  transforms:width="-1000"  transforms:pos="5.0205999133" >
           <data-type:parameter data-type:name="YL2-W" />
         </transforms:biex>
       </Transformations>
       <Keywords>
         <Keyword name="$ENDANALYSIS"  value="000000000000" />
         <Keyword name="$BEGINANALYSIS"  value="000000000000" />
         <Keyword name="$ENDSTEXT"  value="000000000000" />
         <Keyword name="$BEGINSTEXT"  value="000000000000" />
         <Keyword name="$NEXTDATA"  value="000000000000" />
         <Keyword name="$ENDDATA"  value="000002740635" />
         <Keyword name="$BEGINDATA"  value="000000008192" />
         <Keyword name="#WINEXT"  value="0" />
         <Keyword name="#WIDTHTHRESHOLD"  value="1000" />
         <Keyword name="#TR1"  value="OR_FSC,5000" />
         <Keyword name="#PTRESULT"  value="Pass" />
         <Keyword name="#PTDATE"  value="13-May-2019" />
         <Keyword name="#P1Target"  value="NA" />
         <Keyword name="#P1Label"  value="NA" />
         <Keyword name="#LASERCONFIG"  value="BRVY" />
         <Keyword name="#LASER4DELAY"  value="338" />
         <Keyword name="#LASER4COLOR"  value="Yellow" />
         <Keyword name="#LASER4ASF"  value="1.09" />
         <Keyword name="#LASER3DELAY"  value="725" />
         <Keyword name="#LASER3COLOR"  value="Violet" />
         <Keyword name="#LASER3ASF"  value="1.13" />
         <Keyword name="#LASER2DELAY"  value="1472" />
         <Keyword name="#LASER2COLOR"  value="Red" />
         <Keyword name="#LASER2ASF"  value="1.08" />
         <Keyword name="#LASER1DELAY"  value="1100" />
         <Keyword name="#LASER1COLOR"  value="Blue" />
         <Keyword name="#LASER1ASF"  value="1.16" />
         <Keyword name="#FLOWRATE"  value="100" />
         <Keyword name="$WELLID"  value="B2" />
         <Keyword name="$VOL"  value="14000" />
         <Keyword name="$TIMESTEP"  value="0.001" />
         <Keyword name="$SRC"  value="NA" />
         <Keyword name="$SMNO"  value="SA" />
         <Keyword name="$PROJ"  value="repair" />
         <Keyword name="$PLATENAME"  value="190524_cinetique repair" />
         <Keyword name="$PLATEID"  value="mCherry R1 R4" />
         <Keyword name="$OP"  value="PFIUH PFIUH" />
         <Keyword name="$LOST"  value="0" />
         <Keyword name="$ORIGINALITY"  value="Original" />
         <Keyword name="$INST"  value="NA" />
         <Keyword name="$FIL"  value="tube(1).fcs" />
         <Keyword name="$EXP"  value="NA" />
         <Keyword name="$ETIM"  value="16:29:30" />
         <Keyword name="$DATE"  value="24-May-2019" />
         <Keyword name="$CYTSN"  value="2AFC218231017" />
         <Keyword name="$COM"  value="NA" />
         <Keyword name="$CELLS"  value="NA" />
         <Keyword name="$BTIM"  value="16:29:21" />
         <Keyword name="$SPILLOVER"  value="6,BL1-A,YL2-A,BL1-H,YL2-H,BL1-W,YL2-W,1.000000,0.000000,0.000000,0.000000,0.000000,0.000000,0.000000,1.000000,0.000000,0.000000,0.000000,0.000000,0.000000,0.000000,1.000000,0.000000,0.000000,0.000000,0.000000,0.000000,0.000000,1.000000,0.000000,0.000000,0.000000,0.000000,0.000000,0.000000,1.000000,0.000000,0.000000,0.000000,0.000000,0.000000,0.000000,1.000000" />
         <Keyword name="$SYS"  value="OPTIXE2 Microsoft Windows 7 Professional " />
         <Keyword name="$CYT"  value="4486521 Attune NxT Acoustic Focusing Cytometer (Lasers: BRVY)" />
         <Keyword name="$P13V"  value="380" />
         <Keyword name="$P13L"  value="561" />
         <Keyword name="$P13F"  value="620_15" />
         <Keyword name="$P13E"  value="0,0" />
         <Keyword name="$P13R"  value="1024" />
         <Keyword name="$P13B"  value="32" />
         <Keyword name="$P13S"  value="YL2-W" />
         <Keyword name="$P13N"  value="YL2-W" />
         <Keyword name="$P12V"  value="420" />
         <Keyword name="$P12L"  value="488" />
         <Keyword name="$P12F"  value="530_30" />
         <Keyword name="$P12E"  value="0,0" />
         <Keyword name="$P12R"  value="1024" />
         <Keyword name="$P12B"  value="32" />
         <Keyword name="$P12S"  value="BL1-W" />
         <Keyword name="$P12N"  value="BL1-W" />
         <Keyword name="$P11V"  value="160" />
         <Keyword name="$P11L"  value="488" />
         <Keyword name="$P11F"  value="488_10" />
         <Keyword name="$P11E"  value="0,0" />
         <Keyword name="$P11R"  value="1024" />
         <Keyword name="$P11B"  value="32" />
         <Keyword name="$P11S"  value="SSC-W" />
         <Keyword name="$P11N"  value="SSC-W" />
         <Keyword name="$P10V"  value="220" />
         <Keyword name="$P10L"  value="488" />
         <Keyword name="$P10F"  value="NA" />
         <Keyword name="$P10E"  value="0,0" />
         <Keyword name="$P10R"  value="1024" />
         <Keyword name="$P10B"  value="32" />
         <Keyword name="$P10S"  value="FSC-W" />
         <Keyword name="$P10N"  value="FSC-W" />
         <Keyword name="$P9V"  value="380" />
         <Keyword name="$P9L"  value="561" />
         <Keyword name="$P9F"  value="620_15" />
         <Keyword name="$P9E"  value="0,0" />
         <Keyword name="$P9R"  value="1048576" />
         <Keyword name="$P9B"  value="32" />
         <Keyword name="$P9S"  value="YL2-H" />
         <Keyword name="$P9N"  value="YL2-H" />
         <Keyword name="$P8V"  value="420" />
         <Keyword name="$P8L"  value="488" />
         <Keyword name="$P8F"  value="530_30" />
         <Keyword name="$P8E"  value="0,0" />
         <Keyword name="$P8R"  value="1048576" />
         <Keyword name="$P8B"  value="32" />
         <Keyword name="$P8S"  value="BL1-H" />
         <Keyword name="$P8N"  value="BL1-H" />
         <Keyword name="$P7V"  value="160" />
         <Keyword name="$P7L"  value="488" />
         <Keyword name="$P7F"  value="488_10" />
         <Keyword name="$P7E"  value="0,0" />
         <Keyword name="$P7R"  value="1048576" />
         <Keyword name="$P7B"  value="32" />
         <Keyword name="$P7S"  value="SSC-H" />
         <Keyword name="$P7N"  value="SSC-H" />
         <Keyword name="$P6V"  value="220" />
         <Keyword name="$P6L"  value="488" />
         <Keyword name="$P6F"  value="NA" />
         <Keyword name="$P6E"  value="0,0" />
         <Keyword name="$P6R"  value="1048576" />
         <Keyword name="$P6B"  value="32" />
         <Keyword name="$P6S"  value="FSC-H" />
         <Keyword name="$P6N"  value="FSC-H" />
         <Keyword name="$P5V"  value="380" />
         <Keyword name="$P5L"  value="561" />
         <Keyword name="$P5F"  value="620_15" />
         <Keyword name="$P5E"  value="0,0" />
         <Keyword name="$P5R"  value="1048576" />
         <Keyword name="$P5B"  value="32" />
         <Keyword name="$P5S"  value="YL2-A" />
         <Keyword name="$P5N"  value="YL2-A" />
         <Keyword name="$P4V"  value="420" />
         <Keyword name="$P4L"  value="488" />
         <Keyword name="$P4F"  value="530_30" />
         <Keyword name="$P4E"  value="0,0" />
         <Keyword name="$P4R"  value="1048576" />
         <Keyword name="$P4B"  value="32" />
         <Keyword name="$P4S"  value="BL1-A" />
         <Keyword name="$P4N"  value="BL1-A" />
         <Keyword name="$P3V"  value="160" />
         <Keyword name="$P3L"  value="488" />
         <Keyword name="$P3F"  value="488_10" />
         <Keyword name="$P3E"  value="0,0" />
         <Keyword name="$P3R"  value="1048576" />
         <Keyword name="$P3B"  value="32" />
         <Keyword name="$P3S"  value="SSC-A" />
         <Keyword name="$P3N"  value="SSC-A" />
         <Keyword name="$P2V"  value="220" />
         <Keyword name="$P2L"  value="488" />
         <Keyword name="$P2F"  value="NA" />
         <Keyword name="$P2E"  value="0,0" />
         <Keyword name="$P2R"  value="1048576" />
         <Keyword name="$P2B"  value="32" />
         <Keyword name="$P2S"  value="FSC-A" />
         <Keyword name="$P2N"  value="FSC-A" />
         <Keyword name="$P1V"  value="NA" />
         <Keyword name="$P1L"  value="NA" />
         <Keyword name="$P1F"  value="NA" />
         <Keyword name="$P1E"  value="0,0" />
         <Keyword name="$P1R"  value="67108864" />
         <Keyword name="$P1B"  value="32" />
         <Keyword name="$P1S"  value="Time" />
         <Keyword name="$P1N"  value="Time" />
         <Keyword name="$BYTEORD"  value="1,2,3,4" />
         <Keyword name="$DATATYPE"  value="F" />
         <Keyword name="$MODE"  value="L" />
         <Keyword name="$TOT"  value="52547" />
         <Keyword name="$PAR"  value="13" />
         <Keyword name="FJ_FCS_VERSION"  value="3.1" />
       </Keywords>
       <SampleNode name="tube(1).fcs"  annotation=""  owningGroup=""  expanded="1"  sortPriority="10"  count="52547"  sampleID="2" >
         <Graph smoothing="0"  backColor="#ffffff"  foreColor="#000000"  type="Pseudocolor"  fast="1" >
           <Axis dimension="x"  name="FSC-A"  label=""  auto="auto" />
           <Axis dimension="y"  name="SSC-A"  label=""  auto="auto" />
           <GraphSettings level="5%"  smoothingHighResolution="1"  contourHighResolution="1"  histogramSmoothingCount="0"  graphResolution="256"  showOutliers="0"  drawLargeDots="0"  dotsToDraw="8000"  tint="le.chartfill.tinted.40"  lineWeight="le.lineweight.normal"  lineStyle="le.linestyle.solid" />
           <GraphEnvironment showGrid="0"  showAxes="tnlTNL"  showGates="1"  showFreqOnPlots="1"  showGateNameOnPlots="1"  showMedians="0"  showUncomped="0"  addEventParam="0"  lastYAxisName="" >
             <TextTraits font="SansSerif"  size="11"  name="Labels"  style="plain"  color="#000000"  background="#00ffffff"  just="left" />
             <TextTraits font="SansSerif"  size="11"  name="LayoutGates"  style="plain"  color="#000000"  background="#00ffffff"  just="left" />
             <TextTraits font="SansSerif"  size="9"  name="Numbers"  style="plain"  color="#000000"  background="#00ffffff"  just="left" />
             <TextTraits font="SansSerif"  size="9"  name="Legend"  style="plain"  color="#000000"  background="#00ffffff"  just="left" />
           </GraphEnvironment>
         </Graph>
         <Subpopulations>
           <Population name="All"  annotation=""  owningGroup="All Samples"  expanded="1"  sortPriority="10"  count="49876" >
             <Graph smoothing="0"  backColor="#ffffff"  foreColor="#000000"  heatMapStatParameter="BL1-A"  type="Pseudocolor"  fast="1" >
               <Axis dimension="x"  name="FSC-H"  label=""  auto="auto" />
               <Axis dimension="y"  name="FSC-A"  label=""  auto="auto" />
               <GraphSettings level="5%"  smoothingHighResolution="1"  contourHighResolution="1"  histogramSmoothingCount="0"  graphResolution="256"  showOutliers="0"  drawLargeDots="0"  dotsToDraw="8000"  tint="le.chartfill.tinted.40"  lineWeight="le.lineweight.normal"  lineStyle="le.linestyle.solid" />
               <GraphEnvironment showGrid="0"  showAxes="tnlTNL"  showGates="1"  showFreqOnPlots="1"  showGateNameOnPlots="1"  showMedians="0"  showUncomped="0"  addEventParam="0"  lastYAxisName="" >
                 <TextTraits font="SansSerif"  size="11"  name="Labels"  style="plain"  color="#000000"  background="#00ffffff"  just="left" />
                 <TextTraits font="SansSerif"  size="11"  name="LayoutGates"  style="plain"  color="#000000"  background="#00ffffff"  just="left" />
                 <TextTraits font="SansSerif"  size="9"  name="Numbers"  style="plain"  color="#000000"  background="#00ffffff"  just="left" />
                 <TextTraits font="SansSerif"  size="9"  name="Legend"  style="plain"  color="#000000"  background="#00ffffff"  just="left" />
                 <WindowPosition x="620"  y="23"  width="390"  height="622"  displayed="1"  panelState="---" />
               </GraphEnvironment>
             </Graph>
             <Gate gating:id="ID1341942225" >
               <gating:PolygonGate eventsInside="1"  annoOffsetX="0"  annoOffsetY="0"  tint="#000000"  isTinted="0"  lineWeight="Normal"  userDefined="1"  quadId="-1"  gateResolution="256" >
                 <gating:dimension>
                   <data-type:fcs-dimension data-type:name="FSC-H" />
                 </gating:dimension>
                 <gating:dimension>
                   <data-type:fcs-dimension data-type:name="SSC-H" />
                 </gating:dimension>
                 <gating:vertex>
                   <gating:coordinate data-type:value="103664.9938757655" />
                   <gating:coordinate data-type:value="512.5955087407" />
                 </gating:vertex>
                 <gating:vertex>
                   <gating:coordinate data-type:value="44034.687664042" />
                   <gating:coordinate data-type:value="184.4093598519" />
                 </gating:vertex>
                 <gating:vertex>
                   <gating:coordinate data-type:value="44034.687664042" />
                   <gating:coordinate data-type:value="-3.1255823704" />
                 </gating:vertex>
                 <gating:vertex>
                   <gating:coordinate data-type:value="158708.353455818" />
                   <gating:coordinate data-type:value="-42.195362" />
                 </gating:vertex>
                 <gating:vertex>
                   <gating:coordinate data-type:value="755011.4155730533" />
                   <gating:coordinate data-type:value="215.6651835556" />
                 </gating:vertex>
                 <gating:vertex>
                   <gating:coordinate data-type:value="1002706.5336832898" />
                   <gating:coordinate data-type:value="1247.1073657778" />
                 </gating:vertex>
                 <gating:vertex>
                   <gating:coordinate data-type:value="773359.2020997376" />
                   <gating:coordinate data-type:value="1676.8749417037" />
                 </gating:vertex>
                 <gating:vertex>
                   <gating:coordinate data-type:value="461446.8311461068" />
                   <gating:coordinate data-type:value="1692.5028535556" />
                 </gating:vertex>
               </gating:PolygonGate>
             </Gate>
             <Subpopulations>
               <Population name="Single Cells"  annotation=""  owningGroup="All Samples"  expanded="1"  sortPriority="10"  count="29339" >
                 <Graph smoothing="0"  backColor="#ffffff"  foreColor="#000000"  heatMapStatParameter="BL1-A"  type="Pseudocolor"  fast="1" >
                   <Axis dimension="x"  name="YL2-H"  label=""  auto="auto" />
                   <Axis dimension="y"  name="FSC-H"  label=""  auto="auto" />
                   <GraphSettings level="5%"  smoothingHighResolution="1"  contourHighResolution="1"  histogramSmoothingCount="0"  graphResolution="256"  showOutliers="0"  drawLargeDots="0"  dotsToDraw="8000"  tint="le.chartfill.tinted.40"  lineWeight="le.lineweight.normal"  lineStyle="le.linestyle.solid" />
                   <GraphEnvironment showGrid="0"  showAxes="tnlTNL"  showGates="1"  showFreqOnPlots="1"  showGateNameOnPlots="1"  showMedians="0"  showUncomped="0"  addEventParam="0"  lastYAxisName="" >
                     <TextTraits font="SansSerif"  size="11"  name="Labels"  style="plain"  color="#000000"  background="#00ffffff"  just="left" />
                     <TextTraits font="SansSerif"  size="11"  name="LayoutGates"  style="plain"  color="#000000"  background="#00ffffff"  just="left" />
                     <TextTraits font="SansSerif"  size="9"  name="Numbers"  style="plain"  color="#000000"  background="#00ffffff"  just="left" />
                     <TextTraits font="SansSerif"  size="9"  name="Legend"  style="plain"  color="#000000"  background="#00ffffff"  just="left" />
                     <WindowPosition x="620"  y="23"  width="390"  height="622"  displayed="1"  panelState="---" />
                   </GraphEnvironment>
                 </Graph>
                 <Gate gating:id="ID689828410"  gating:parent_id="ID1341942225" >
                   <gating:PolygonGate eventsInside="1"  annoOffsetX="0"  annoOffsetY="0"  tint="#000000"  isTinted="0"  lineWeight="Normal"  userDefined="1"  quadId="-1"  gateResolution="256" >
                     <gating:dimension>
                       <data-type:fcs-dimension data-type:name="FSC-H" />
                     </gating:dimension>
                     <gating:dimension>
                       <data-type:fcs-dimension data-type:name="FSC-A" />
                     </gating:dimension>
                     <gating:vertex>
                       <gating:coordinate data-type:value="-6421.7252843395" />
                       <gating:coordinate data-type:value="83012.2666666667" />
                     </gating:vertex>
                     <gating:vertex>
                       <gating:coordinate data-type:value="85317.2073490814" />
                       <gating:coordinate data-type:value="26214.4" />
                     </gating:vertex>
                     <gating:vertex>
                       <gating:coordinate data-type:value="828402.5616797899" />
                       <gating:coordinate data-type:value="786432" />
                     </gating:vertex>
                     <gating:vertex>
                       <gating:coordinate data-type:value="553185.7637795275" />
                       <gating:coordinate data-type:value="974301.8666666668" />
                     </gating:vertex>
                   </gating:PolygonGate>
                 </Gate>
                 <Subpopulations>
                   <Population name="Red+"  annotation=""  owningGroup="All Samples"  expanded="1"  sortPriority="10"  count="1391" >
                     <Graph smoothing="0"  backColor="#ffffff"  foreColor="#000000"  heatMapStatParameter="BL1-A"  type="Pseudocolor"  fast="1" >
                       <Axis dimension="x"  name="YL2-H"  label=""  auto="auto" />
                       <Axis dimension="y"  name="FSC-H"  label=""  auto="auto" />
                       <GraphSettings level="5%"  smoothingHighResolution="1"  contourHighResolution="1"  histogramSmoothingCount="0"  graphResolution="256"  showOutliers="0"  drawLargeDots="0"  dotsToDraw="8000"  tint="le.chartfill.tinted.40"  lineWeight="le.lineweight.normal"  lineStyle="le.linestyle.solid" />
                       <GraphEnvironment showGrid="0"  showAxes="tnlTNL"  showGates="1"  showFreqOnPlots="1"  showGateNameOnPlots="1"  showMedians="0"  showUncomped="0"  addEventParam="0"  lastYAxisName="" >
                         <TextTraits font="SansSerif"  size="11"  name="Labels"  style="plain"  color="#000000"  background="#00ffffff"  just="left" />
                         <TextTraits font="SansSerif"  size="11"  name="LayoutGates"  style="plain"  color="#000000"  background="#00ffffff"  just="left" />
                         <TextTraits font="SansSerif"  size="9"  name="Numbers"  style="plain"  color="#000000"  background="#00ffffff"  just="left" />
                         <TextTraits font="SansSerif"  size="9"  name="Legend"  style="plain"  color="#000000"  background="#00ffffff"  just="left" />
                         <WindowPosition x="620"  y="23"  width="390"  height="622"  displayed="1"  panelState="---" />
                       </GraphEnvironment>
                     </Graph>
                     <Gate gating:id="ID1739812434"  gating:parent_id="ID689828410" >
                       <gating:RectangleGate eventsInside="1"  annoOffsetX="0"  annoOffsetY="0"  tint="#000000"  isTinted="0"  lineWeight="Normal"  userDefined="1"  percentX="0"  percentY="0" >
                         <gating:dimension gating:min="325.48713086650383"  gating:max="1048576.0000000007" >
                           <data-type:fcs-dimension data-type:name="YL2-H" />
                         </gating:dimension>
                         <gating:dimension gating:min="-107682.04713804714"  gating:max="1026510.0067340068" >
                           <data-type:fcs-dimension data-type:name="FSC-H" />
                         </gating:dimension>
                       </gating:RectangleGate>
                     </Gate>
                   </Population>
                 </Subpopulations>
               </Population>
             </Subpopulations>
           </Population>
         </Subpopulations>
       </SampleNode>
     </Sample>
     <Sample>
       <DataSet uri="file:/Users/Etienne/Desktop/190524_repair/190524_cinetique%20repair_repair_SA_tube(2).fcs"  sampleID="3" />
       <Transformations>
         <transforms:linear transforms:minRange="0"  transforms:maxRange="8"  gain="0.0010927469" >
           <data-type:parameter data-type:name="Time" />
         </transforms:linear>
         <transforms:linear transforms:minRange="0"  transforms:maxRange="1153433.6"  gain="1" >
           <data-type:parameter data-type:name="FSC-A" />
         </transforms:linear>
         <transforms:linear transforms:minRange="0"  transforms:maxRange="1048576"  gain="1" >
           <data-type:parameter data-type:name="SSC-A" />
         </transforms:linear>
         <transforms:biex transforms:length="256"  transforms:maxRange="1048576"  transforms:neg="0"  transforms:width="-1000"  transforms:pos="5.0205999133" >
           <data-type:parameter data-type:name="BL1-A" />
         </transforms:biex>
         <transforms:biex transforms:length="256"  transforms:maxRange="1048576"  transforms:neg="0"  transforms:width="-1000"  transforms:pos="5.0205999133" >
           <data-type:parameter data-type:name="YL2-A" />
         </transforms:biex>
         <transforms:linear transforms:minRange="-116508.4444444445"  transforms:maxRange="1048576"  gain="1" >
           <data-type:parameter data-type:name="FSC-H" />
         </transforms:linear>
         <transforms:linear transforms:minRange="-206.2884364444"  transforms:maxRange="1856.595928"  gain="1" >
           <data-type:parameter data-type:name="SSC-H" />
         </transforms:linear>
         <transforms:biex transforms:length="256"  transforms:maxRange="1048576"  transforms:neg="0"  transforms:width="-1000"  transforms:pos="5.0205999133" >
           <data-type:parameter data-type:name="BL1-H" />
         </transforms:biex>
         <transforms:log transforms:offset="1"  transforms:decades="6.0205999133" >
           <data-type:parameter data-type:name="YL2-H" />
         </transforms:log>
         <transforms:linear transforms:minRange="0"  transforms:maxRange="1048576"  gain="1" >
           <data-type:parameter data-type:name="FSC-W" />
         </transforms:linear>
         <transforms:linear transforms:minRange="0"  transforms:maxRange="1048576"  gain="1" >
           <data-type:parameter data-type:name="SSC-W" />
         </transforms:linear>
         <transforms:biex transforms:length="256"  transforms:maxRange="1048576"  transforms:neg="0"  transforms:width="-1000"  transforms:pos="5.0205999133" >
           <data-type:parameter data-type:name="BL1-W" />
         </transforms:biex>
         <transforms:biex transforms:length="256"  transforms:maxRange="1048576"  transforms:neg="0"  transforms:width="-1000"  transforms:pos="5.0205999133" >
           <data-type:parameter data-type:name="YL2-W" />
         </transforms:biex>
       </Transformations>
       <Keywords>
         <Keyword name="$ENDANALYSIS"  value="000000000000" />
         <Keyword name="$BEGINANALYSIS"  value="000000000000" />
         <Keyword name="$ENDSTEXT"  value="000000000000" />
         <Keyword name="$BEGINSTEXT"  value="000000000000" />
         <Keyword name="$NEXTDATA"  value="000000000000" />
         <Keyword name="$ENDDATA"  value="000002773759" />
         <Keyword name="$BEGINDATA"  value="000000008192" />
         <Keyword name="#WINEXT"  value="0" />
         <Keyword name="#WIDTHTHRESHOLD"  value="1000" />
         <Keyword name="#TR1"  value="OR_FSC,5000" />
         <Keyword name="#PTRESULT"  value="Pass" />
         <Keyword name="#PTDATE"  value="13-May-2019" />
         <Keyword name="#P1Target"  value="NA" />
         <Keyword name="#P1Label"  value="NA" />
         <Keyword name="#LASERCONFIG"  value="BRVY" />
         <Keyword name="#LASER4DELAY"  value="338" />
         <Keyword name="#LASER4COLOR"  value="Yellow" />
         <Keyword name="#LASER4ASF"  value="1.09" />
         <Keyword name="#LASER3DELAY"  value="725" />
         <Keyword name="#LASER3COLOR"  value="Violet" />
         <Keyword name="#LASER3ASF"  value="1.13" />
         <Keyword name="#LASER2DELAY"  value="1472" />
         <Keyword name="#LASER2COLOR"  value="Red" />
         <Keyword name="#LASER2ASF"  value="1.08" />
         <Keyword name="#LASER1DELAY"  value="1100" />
         <Keyword name="#LASER1COLOR"  value="Blue" />
         <Keyword name="#LASER1ASF"  value="1.16" />
         <Keyword name="#FLOWRATE"  value="100" />
         <Keyword name="$WELLID"  value="B3" />
         <Keyword name="$VOL"  value="15000" />
         <Keyword name="$TIMESTEP"  value="0.001" />
         <Keyword name="$SRC"  value="NA" />
         <Keyword name="$SMNO"  value="SA" />
         <Keyword name="$PROJ"  value="repair" />
         <Keyword name="$PLATENAME"  value="190524_cinetique repair" />
         <Keyword name="$PLATEID"  value="mCherry R1 R4" />
         <Keyword name="$OP"  value="PFIUH PFIUH" />
         <Keyword name="$LOST"  value="0" />
         <Keyword name="$ORIGINALITY"  value="Original" />
         <Keyword name="$INST"  value="NA" />
         <Keyword name="$FIL"  value="tube(2).fcs" />
         <Keyword name="$EXP"  value="NA" />
         <Keyword name="$ETIM"  value="16:30:01" />
         <Keyword name="$DATE"  value="24-May-2019" />
         <Keyword name="$CYTSN"  value="2AFC218231017" />
         <Keyword name="$COM"  value="NA" />
         <Keyword name="$CELLS"  value="NA" />
         <Keyword name="$BTIM"  value="16:29:53" />
         <Keyword name="$SPILLOVER"  value="6,BL1-A,YL2-A,BL1-H,YL2-H,BL1-W,YL2-W,1.000000,0.000000,0.000000,0.000000,0.000000,0.000000,0.000000,1.000000,0.000000,0.000000,0.000000,0.000000,0.000000,0.000000,1.000000,0.000000,0.000000,0.000000,0.000000,0.000000,0.000000,1.000000,0.000000,0.000000,0.000000,0.000000,0.000000,0.000000,1.000000,0.000000,0.000000,0.000000,0.000000,0.000000,0.000000,1.000000" />
         <Keyword name="$SYS"  value="OPTIXE2 Microsoft Windows 7 Professional " />
         <Keyword name="$CYT"  value="4486521 Attune NxT Acoustic Focusing Cytometer (Lasers: BRVY)" />
         <Keyword name="$P13V"  value="380" />
         <Keyword name="$P13L"  value="561" />
         <Keyword name="$P13F"  value="620_15" />
         <Keyword name="$P13E"  value="0,0" />
         <Keyword name="$P13R"  value="1024" />
         <Keyword name="$P13B"  value="32" />
         <Keyword name="$P13S"  value="YL2-W" />
         <Keyword name="$P13N"  value="YL2-W" />
         <Keyword name="$P12V"  value="420" />
         <Keyword name="$P12L"  value="488" />
         <Keyword name="$P12F"  value="530_30" />
         <Keyword name="$P12E"  value="0,0" />
         <Keyword name="$P12R"  value="1024" />
         <Keyword name="$P12B"  value="32" />
         <Keyword name="$P12S"  value="BL1-W" />
         <Keyword name="$P12N"  value="BL1-W" />
         <Keyword name="$P11V"  value="160" />
         <Keyword name="$P11L"  value="488" />
         <Keyword name="$P11F"  value="488_10" />
         <Keyword name="$P11E"  value="0,0" />
         <Keyword name="$P11R"  value="1024" />
         <Keyword name="$P11B"  value="32" />
         <Keyword name="$P11S"  value="SSC-W" />
         <Keyword name="$P11N"  value="SSC-W" />
         <Keyword name="$P10V"  value="220" />
         <Keyword name="$P10L"  value="488" />
         <Keyword name="$P10F"  value="NA" />
         <Keyword name="$P10E"  value="0,0" />
         <Keyword name="$P10R"  value="1024" />
         <Keyword name="$P10B"  value="32" />
         <Keyword name="$P10S"  value="FSC-W" />
         <Keyword name="$P10N"  value="FSC-W" />
         <Keyword name="$P9V"  value="380" />
         <Keyword name="$P9L"  value="561" />
         <Keyword name="$P9F"  value="620_15" />
         <Keyword name="$P9E"  value="0,0" />
         <Keyword name="$P9R"  value="1048576" />
         <Keyword name="$P9B"  value="32" />
         <Keyword name="$P9S"  value="YL2-H" />
         <Keyword name="$P9N"  value="YL2-H" />
         <Keyword name="$P8V"  value="420" />
         <Keyword name="$P8L"  value="488" />
         <Keyword name="$P8F"  value="530_30" />
         <Keyword name="$P8E"  value="0,0" />
         <Keyword name="$P8R"  value="1048576" />
         <Keyword name="$P8B"  value="32" />
         <Keyword name="$P8S"  value="BL1-H" />
         <Keyword name="$P8N"  value="BL1-H" />
         <Keyword name="$P7V"  value="160" />
         <Keyword name="$P7L"  value="488" />
         <Keyword name="$P7F"  value="488_10" />
         <Keyword name="$P7E"  value="0,0" />
         <Keyword name="$P7R"  value="1048576" />
         <Keyword name="$P7B"  value="32" />
         <Keyword name="$P7S"  value="SSC-H" />
         <Keyword name="$P7N"  value="SSC-H" />
         <Keyword name="$P6V"  value="220" />
         <Keyword name="$P6L"  value="488" />
         <Keyword name="$P6F"  value="NA" />
         <Keyword name="$P6E"  value="0,0" />
         <Keyword name="$P6R"  value="1048576" />
         <Keyword name="$P6B"  value="32" />
         <Keyword name="$P6S"  value="FSC-H" />
         <Keyword name="$P6N"  value="FSC-H" />
         <Keyword name="$P5V"  value="380" />
         <Keyword name="$P5L"  value="561" />
         <Keyword name="$P5F"  value="620_15" />
         <Keyword name="$P5E"  value="0,0" />
         <Keyword name="$P5R"  value="1048576" />
         <Keyword name="$P5B"  value="32" />
         <Keyword name="$P5S"  value="YL2-A" />
         <Keyword name="$P5N"  value="YL2-A" />
         <Keyword name="$P4V"  value="420" />
         <Keyword name="$P4L"  value="488" />
         <Keyword name="$P4F"  value="530_30" />
         <Keyword name="$P4E"  value="0,0" />
         <Keyword name="$P4R"  value="1048576" />
         <Keyword name="$P4B"  value="32" />
         <Keyword name="$P4S"  value="BL1-A" />
         <Keyword name="$P4N"  value="BL1-A" />
         <Keyword name="$P3V"  value="160" />
         <Keyword name="$P3L"  value="488" />
         <Keyword name="$P3F"  value="488_10" />
         <Keyword name="$P3E"  value="0,0" />
         <Keyword name="$P3R"  value="1048576" />
         <Keyword name="$P3B"  value="32" />
         <Keyword name="$P3S"  value="SSC-A" />
         <Keyword name="$P3N"  value="SSC-A" />
         <Keyword name="$P2V"  value="220" />
         <Keyword name="$P2L"  value="488" />
         <Keyword name="$P2F"  value="NA" />
         <Keyword name="$P2E"  value="0,0" />
         <Keyword name="$P2R"  value="1048576" />
         <Keyword name="$P2B"  value="32" />
         <Keyword name="$P2S"  value="FSC-A" />
         <Keyword name="$P2N"  value="FSC-A" />
         <Keyword name="$P1V"  value="NA" />
         <Keyword name="$P1L"  value="NA" />
         <Keyword name="$P1F"  value="NA" />
         <Keyword name="$P1E"  value="0,0" />
         <Keyword name="$P1R"  value="67108864" />
         <Keyword name="$P1B"  value="32" />
         <Keyword name="$P1S"  value="Time" />
         <Keyword name="$P1N"  value="Time" />
         <Keyword name="$BYTEORD"  value="1,2,3,4" />
         <Keyword name="$DATATYPE"  value="F" />
         <Keyword name="$MODE"  value="L" />
         <Keyword name="$TOT"  value="53184" />
         <Keyword name="$PAR"  value="13" />
         <Keyword name="FJ_FCS_VERSION"  value="3.1" />
       </Keywords>
       <SampleNode name="tube(2).fcs"  annotation=""  owningGroup=""  expanded="1"  sortPriority="10"  count="53184"  sampleID="3" >
         <Graph smoothing="0"  backColor="#ffffff"  foreColor="#000000"  type="Pseudocolor"  fast="1" >
           <Axis dimension="x"  name="FSC-A"  label=""  auto="auto" />
           <Axis dimension="y"  name="SSC-A"  label=""  auto="auto" />
           <GraphSettings level="5%"  smoothingHighResolution="1"  contourHighResolution="1"  histogramSmoothingCount="0"  graphResolution="256"  showOutliers="0"  drawLargeDots="0"  dotsToDraw="8000"  tint="le.chartfill.tinted.40"  lineWeight="le.lineweight.normal"  lineStyle="le.linestyle.solid" />
           <GraphEnvironment showGrid="0"  showAxes="tnlTNL"  showGates="1"  showFreqOnPlots="1"  showGateNameOnPlots="1"  showMedians="0"  showUncomped="0"  addEventParam="0"  lastYAxisName="" >
             <TextTraits font="SansSerif"  size="11"  name="Labels"  style="plain"  color="#000000"  background="#00ffffff"  just="left" />
             <TextTraits font="SansSerif"  size="11"  name="LayoutGates"  style="plain"  color="#000000"  background="#00ffffff"  just="left" />
             <TextTraits font="SansSerif"  size="9"  name="Numbers"  style="plain"  color="#000000"  background="#00ffffff"  just="left" />
             <TextTraits font="SansSerif"  size="9"  name="Legend"  style="plain"  color="#000000"  background="#00ffffff"  just="left" />
           </GraphEnvironment>
         </Graph>
         <Subpopulations>
           <Population name="All"  annotation=""  owningGroup="All Samples"  expanded="1"  sortPriority="10"  count="49646" >
             <Graph smoothing="0"  backColor="#ffffff"  foreColor="#000000"  heatMapStatParameter="BL1-A"  type="Pseudocolor"  fast="1" >
               <Axis dimension="x"  name="FSC-H"  label=""  auto="auto" />
               <Axis dimension="y"  name="FSC-A"  label=""  auto="auto" />
               <GraphSettings level="5%"  smoothingHighResolution="1"  contourHighResolution="1"  histogramSmoothingCount="0"  graphResolution="256"  showOutliers="0"  drawLargeDots="0"  dotsToDraw="8000"  tint="le.chartfill.tinted.40"  lineWeight="le.lineweight.normal"  lineStyle="le.linestyle.solid" />
               <GraphEnvironment showGrid="0"  showAxes="tnlTNL"  showGates="1"  showFreqOnPlots="1"  showGateNameOnPlots="1"  showMedians="0"  showUncomped="0"  addEventParam="0"  lastYAxisName="" >
                 <TextTraits font="SansSerif"  size="11"  name="Labels"  style="plain"  color="#000000"  background="#00ffffff"  just="left" />
                 <TextTraits font="SansSerif"  size="11"  name="LayoutGates"  style="plain"  color="#000000"  background="#00ffffff"  just="left" />
                 <TextTraits font="SansSerif"  size="9"  name="Numbers"  style="plain"  color="#000000"  background="#00ffffff"  just="left" />
                 <TextTraits font="SansSerif"  size="9"  name="Legend"  style="plain"  color="#000000"  background="#00ffffff"  just="left" />
                 <WindowPosition x="620"  y="23"  width="390"  height="622"  displayed="1"  panelState="---" />
               </GraphEnvironment>
             </Graph>
             <Gate gating:id="ID921602356" >
               <gating:PolygonGate eventsInside="1"  annoOffsetX="0"  annoOffsetY="0"  tint="#000000"  isTinted="0"  lineWeight="Normal"  userDefined="1"  quadId="-1"  gateResolution="256" >
                 <gating:dimension>
                   <data-type:fcs-dimension data-type:name="FSC-H" />
                 </gating:dimension>
                 <gating:dimension>
                   <data-type:fcs-dimension data-type:name="SSC-H" />
                 </gating:dimension>
                 <gating:vertex>
                   <gating:coordinate data-type:value="103664.9938757655" />
                   <gating:coordinate data-type:value="512.5955087407" />
                 </gating:vertex>
                 <gating:vertex>
                   <gating:coordinate data-type:value="44034.687664042" />
                   <gating:coordinate data-type:value="184.4093598519" />
                 </gating:vertex>
                 <gating:vertex>
                   <gating:coordinate data-type:value="44034.687664042" />
                   <gating:coordinate data-type:value="-3.1255823704" />
                 </gating:vertex>
                 <gating:vertex>
                   <gating:coordinate data-type:value="158708.353455818" />
                   <gating:coordinate data-type:value="-42.195362" />
                 </gating:vertex>
                 <gating:vertex>
                   <gating:coordinate data-type:value="755011.4155730533" />
                   <gating:coordinate data-type:value="215.6651835556" />
                 </gating:vertex>
                 <gating:vertex>
                   <gating:coordinate data-type:value="1002706.5336832898" />
                   <gating:coordinate data-type:value="1247.1073657778" />
                 </gating:vertex>
                 <gating:vertex>
                   <gating:coordinate data-type:value="773359.2020997376" />
                   <gating:coordinate data-type:value="1676.8749417037" />
                 </gating:vertex>
                 <gating:vertex>
                   <gating:coordinate data-type:value="461446.8311461068" />
                   <gating:coordinate data-type:value="1692.5028535556" />
                 </gating:vertex>
               </gating:PolygonGate>
             </Gate>
             <Subpopulations>
               <Population name="Single Cells"  annotation=""  owningGroup="All Samples"  expanded="1"  sortPriority="10"  count="24892" >
                 <Graph smoothing="0"  backColor="#ffffff"  foreColor="#000000"  heatMapStatParameter="BL1-A"  type="Pseudocolor"  fast="1" >
                   <Axis dimension="x"  name="YL2-H"  label=""  auto="auto" />
                   <Axis dimension="y"  name="FSC-H"  label=""  auto="auto" />
                   <GraphSettings level="5%"  smoothingHighResolution="1"  contourHighResolution="1"  histogramSmoothingCount="0"  graphResolution="256"  showOutliers="0"  drawLargeDots="0"  dotsToDraw="8000"  tint="le.chartfill.tinted.40"  lineWeight="le.lineweight.normal"  lineStyle="le.linestyle.solid" />
                   <GraphEnvironment showGrid="0"  showAxes="tnlTNL"  showGates="1"  showFreqOnPlots="1"  showGateNameOnPlots="1"  showMedians="0"  showUncomped="0"  addEventParam="0"  lastYAxisName="" >
                     <TextTraits font="SansSerif"  size="11"  name="Labels"  style="plain"  color="#000000"  background="#00ffffff"  just="left" />
                     <TextTraits font="SansSerif"  size="11"  name="LayoutGates"  style="plain"  color="#000000"  background="#00ffffff"  just="left" />
                     <TextTraits font="SansSerif"  size="9"  name="Numbers"  style="plain"  color="#000000"  background="#00ffffff"  just="left" />
                     <TextTraits font="SansSerif"  size="9"  name="Legend"  style="plain"  color="#000000"  background="#00ffffff"  just="left" />
                     <WindowPosition x="620"  y="23"  width="390"  height="622"  displayed="1"  panelState="---" />
                   </GraphEnvironment>
                 </Graph>
                 <Gate gating:id="ID1032176891"  gating:parent_id="ID921602356" >
                   <gating:PolygonGate eventsInside="1"  annoOffsetX="0"  annoOffsetY="0"  tint="#000000"  isTinted="0"  lineWeight="Normal"  userDefined="1"  quadId="-1"  gateResolution="256" >
                     <gating:dimension>
                       <data-type:fcs-dimension data-type:name="FSC-H" />
                     </gating:dimension>
                     <gating:dimension>
                       <data-type:fcs-dimension data-type:name="FSC-A" />
                     </gating:dimension>
                     <gating:vertex>
                       <gating:coordinate data-type:value="-6421.7252843395" />
                       <gating:coordinate data-type:value="83012.2666666667" />
                     </gating:vertex>
                     <gating:vertex>
                       <gating:coordinate data-type:value="85317.2073490814" />
                       <gating:coordinate data-type:value="26214.4" />
                     </gating:vertex>
                     <gating:vertex>
                       <gating:coordinate data-type:value="828402.5616797899" />
                       <gating:coordinate data-type:value="786432" />
                     </gating:vertex>
                     <gating:vertex>
                       <gating:coordinate data-type:value="553185.7637795275" />
                       <gating:coordinate data-type:value="974301.8666666668" />
                     </gating:vertex>
                   </gating:PolygonGate>
                 </Gate>
                 <Subpopulations>
                   <Population name="Red+"  annotation=""  owningGroup="All Samples"  expanded="1"  sortPriority="10"  count="1287" >
                     <Graph smoothing="0"  backColor="#ffffff"  foreColor="#000000"  heatMapStatParameter="BL1-A"  type="Pseudocolor"  fast="1" >
                       <Axis dimension="x"  name="YL2-H"  label=""  auto="auto" />
                       <Axis dimension="y"  name="FSC-H"  label=""  auto="auto" />
                       <GraphSettings level="5%"  smoothingHighResolution="1"  contourHighResolution="1"  histogramSmoothingCount="0"  graphResolution="256"  showOutliers="0"  drawLargeDots="0"  dotsToDraw="8000"  tint="le.chartfill.tinted.40"  lineWeight="le.lineweight.normal"  lineStyle="le.linestyle.solid" />
                       <GraphEnvironment showGrid="0"  showAxes="tnlTNL"  showGates="1"  showFreqOnPlots="1"  showGateNameOnPlots="1"  showMedians="0"  showUncomped="0"  addEventParam="0"  lastYAxisName="" >
                         <TextTraits font="SansSerif"  size="11"  name="Labels"  style="plain"  color="#000000"  background="#00ffffff"  just="left" />
                         <TextTraits font="SansSerif"  size="11"  name="LayoutGates"  style="plain"  color="#000000"  background="#00ffffff"  just="left" />
                         <TextTraits font="SansSerif"  size="9"  name="Numbers"  style="plain"  color="#000000"  background="#00ffffff"  just="left" />
                         <TextTraits font="SansSerif"  size="9"  name="Legend"  style="plain"  color="#000000"  background="#00ffffff"  just="left" />
                         <WindowPosition x="620"  y="23"  width="390"  height="622"  displayed="1"  panelState="---" />
                       </GraphEnvironment>
                     </Graph>
                     <Gate gating:id="ID1625985878"  gating:parent_id="ID1032176891" >
                       <gating:RectangleGate eventsInside="1"  annoOffsetX="0"  annoOffsetY="0"  tint="#000000"  isTinted="0"  lineWeight="Normal"  userDefined="1"  percentX="0"  percentY="0" >
                         <gating:dimension gating:min="325.48713086650383"  gating:max="1048576.0000000007" >
                           <data-type:fcs-dimension data-type:name="YL2-H" />
                         </gating:dimension>
                         <gating:dimension gating:min="-107682.04713804714"  gating:max="1026510.0067340068" >
                           <data-type:fcs-dimension data-type:name="FSC-H" />
                         </gating:dimension>
                       </gating:RectangleGate>
                     </Gate>
                   </Population>
                 </Subpopulations>
               </Population>
             </Subpopulations>
           </Population>
         </Subpopulations>
       </SampleNode>
     </Sample>
     <Sample>
       <DataSet uri="file:/Users/Etienne/Desktop/190524_repair/190524_cinetique%20repair_repair_SA_tube(3).fcs"  sampleID="4" />
       <Transformations>
         <transforms:linear transforms:minRange="0"  transforms:maxRange="8"  gain="0.0011212334" >
           <data-type:parameter data-type:name="Time" />
         </transforms:linear>
         <transforms:linear transforms:minRange="0"  transforms:maxRange="1153433.6"  gain="1" >
           <data-type:parameter data-type:name="FSC-A" />
         </transforms:linear>
         <transforms:linear transforms:minRange="0"  transforms:maxRange="1048576"  gain="1" >
           <data-type:parameter data-type:name="SSC-A" />
         </transforms:linear>
         <transforms:biex transforms:length="256"  transforms:maxRange="1048576"  transforms:neg="0"  transforms:width="-1000"  transforms:pos="5.0205999133" >
           <data-type:parameter data-type:name="BL1-A" />
         </transforms:biex>
         <transforms:biex transforms:length="256"  transforms:maxRange="1048576"  transforms:neg="0"  transforms:width="-1000"  transforms:pos="5.0205999133" >
           <data-type:parameter data-type:name="YL2-A" />
         </transforms:biex>
         <transforms:linear transforms:minRange="-116508.4444444445"  transforms:maxRange="1048576"  gain="1" >
           <data-type:parameter data-type:name="FSC-H" />
         </transforms:linear>
         <transforms:linear transforms:minRange="-206.2884364444"  transforms:maxRange="1856.595928"  gain="1" >
           <data-type:parameter data-type:name="SSC-H" />
         </transforms:linear>
         <transforms:biex transforms:length="256"  transforms:maxRange="1048576"  transforms:neg="0"  transforms:width="-1000"  transforms:pos="5.0205999133" >
           <data-type:parameter data-type:name="BL1-H" />
         </transforms:biex>
         <transforms:log transforms:offset="1"  transforms:decades="6.0205999133" >
           <data-type:parameter data-type:name="YL2-H" />
         </transforms:log>
         <transforms:linear transforms:minRange="0"  transforms:maxRange="1048576"  gain="1" >
           <data-type:parameter data-type:name="FSC-W" />
         </transforms:linear>
         <transforms:linear transforms:minRange="0"  transforms:maxRange="1048576"  gain="1" >
           <data-type:parameter data-type:name="SSC-W" />
         </transforms:linear>
         <transforms:biex transforms:length="256"  transforms:maxRange="1048576"  transforms:neg="0"  transforms:width="-1000"  transforms:pos="5.0205999133" >
           <data-type:parameter data-type:name="BL1-W" />
         </transforms:biex>
         <transforms:biex transforms:length="256"  transforms:maxRange="1048576"  transforms:neg="0"  transforms:width="-1000"  transforms:pos="5.0205999133" >
           <data-type:parameter data-type:name="YL2-W" />
         </transforms:biex>
       </Transformations>
       <Keywords>
         <Keyword name="$ENDANALYSIS"  value="000000000000" />
         <Keyword name="$BEGINANALYSIS"  value="000000000000" />
         <Keyword name="$ENDSTEXT"  value="000000000000" />
         <Keyword name="$BEGINSTEXT"  value="000000000000" />
         <Keyword name="$NEXTDATA"  value="000000000000" />
         <Keyword name="$ENDDATA"  value="000002797263" />
         <Keyword name="$BEGINDATA"  value="000000008192" />
         <Keyword name="#WINEXT"  value="0" />
         <Keyword name="#WIDTHTHRESHOLD"  value="1000" />
         <Keyword name="#TR1"  value="OR_FSC,5000" />
         <Keyword name="#PTRESULT"  value="Pass" />
         <Keyword name="#PTDATE"  value="13-May-2019" />
         <Keyword name="#P1Target"  value="NA" />
         <Keyword name="#P1Label"  value="NA" />
         <Keyword name="#LASERCONFIG"  value="BRVY" />
         <Keyword name="#LASER4DELAY"  value="338" />
         <Keyword name="#LASER4COLOR"  value="Yellow" />
         <Keyword name="#LASER4ASF"  value="1.09" />
         <Keyword name="#LASER3DELAY"  value="725" />
         <Keyword name="#LASER3COLOR"  value="Violet" />
         <Keyword name="#LASER3ASF"  value="1.13" />
         <Keyword name="#LASER2DELAY"  value="1472" />
         <Keyword name="#LASER2COLOR"  value="Red" />
         <Keyword name="#LASER2ASF"  value="1.08" />
         <Keyword name="#LASER1DELAY"  value="1100" />
         <Keyword name="#LASER1COLOR"  value="Blue" />
         <Keyword name="#LASER1ASF"  value="1.16" />
         <Keyword name="#FLOWRATE"  value="100" />
         <Keyword name="$WELLID"  value="B4" />
         <Keyword name="$VOL"  value="14000" />
         <Keyword name="$TIMESTEP"  value="0.001" />
         <Keyword name="$SRC"  value="NA" />
         <Keyword name="$SMNO"  value="SA" />
         <Keyword name="$PROJ"  value="repair" />
         <Keyword name="$PLATENAME"  value="190524_cinetique repair" />
         <Keyword name="$PLATEID"  value="mCherry R1 R4" />
         <Keyword name="$OP"  value="PFIUH PFIUH" />
         <Keyword name="$LOST"  value="0" />
         <Keyword name="$ORIGINALITY"  value="Original" />
         <Keyword name="$INST"  value="NA" />
         <Keyword name="$FIL"  value="tube(3).fcs" />
         <Keyword name="$EXP"  value="NA" />
         <Keyword name="$ETIM"  value="16:30:32" />
         <Keyword name="$DATE"  value="24-May-2019" />
         <Keyword name="$CYTSN"  value="2AFC218231017" />
         <Keyword name="$COM"  value="NA" />
         <Keyword name="$CELLS"  value="NA" />
         <Keyword name="$BTIM"  value="16:30:24" />
         <Keyword name="$SPILLOVER"  value="6,BL1-A,YL2-A,BL1-H,YL2-H,BL1-W,YL2-W,1.000000,0.000000,0.000000,0.000000,0.000000,0.000000,0.000000,1.000000,0.000000,0.000000,0.000000,0.000000,0.000000,0.000000,1.000000,0.000000,0.000000,0.000000,0.000000,0.000000,0.000000,1.000000,0.000000,0.000000,0.000000,0.000000,0.000000,0.000000,1.000000,0.000000,0.000000,0.000000,0.000000,0.000000,0.000000,1.000000" />
         <Keyword name="$SYS"  value="OPTIXE2 Microsoft Windows 7 Professional " />
         <Keyword name="$CYT"  value="4486521 Attune NxT Acoustic Focusing Cytometer (Lasers: BRVY)" />
         <Keyword name="$P13V"  value="380" />
         <Keyword name="$P13L"  value="561" />
         <Keyword name="$P13F"  value="620_15" />
         <Keyword name="$P13E"  value="0,0" />
         <Keyword name="$P13R"  value="1024" />
         <Keyword name="$P13B"  value="32" />
         <Keyword name="$P13S"  value="YL2-W" />
         <Keyword name="$P13N"  value="YL2-W" />
         <Keyword name="$P12V"  value="420" />
         <Keyword name="$P12L"  value="488" />
         <Keyword name="$P12F"  value="530_30" />
         <Keyword name="$P12E"  value="0,0" />
         <Keyword name="$P12R"  value="1024" />
         <Keyword name="$P12B"  value="32" />
         <Keyword name="$P12S"  value="BL1-W" />
         <Keyword name="$P12N"  value="BL1-W" />
         <Keyword name="$P11V"  value="160" />
         <Keyword name="$P11L"  value="488" />
         <Keyword name="$P11F"  value="488_10" />
         <Keyword name="$P11E"  value="0,0" />
         <Keyword name="$P11R"  value="1024" />
         <Keyword name="$P11B"  value="32" />
         <Keyword name="$P11S"  value="SSC-W" />
         <Keyword name="$P11N"  value="SSC-W" />
         <Keyword name="$P10V"  value="220" />
         <Keyword name="$P10L"  value="488" />
         <Keyword name="$P10F"  value="NA" />
         <Keyword name="$P10E"  value="0,0" />
         <Keyword name="$P10R"  value="1024" />
         <Keyword name="$P10B"  value="32" />
         <Keyword name="$P10S"  value="FSC-W" />
         <Keyword name="$P10N"  value="FSC-W" />
         <Keyword name="$P9V"  value="380" />
         <Keyword name="$P9L"  value="561" />
         <Keyword name="$P9F"  value="620_15" />
         <Keyword name="$P9E"  value="0,0" />
         <Keyword name="$P9R"  value="1048576" />
         <Keyword name="$P9B"  value="32" />
         <Keyword name="$P9S"  value="YL2-H" />
         <Keyword name="$P9N"  value="YL2-H" />
         <Keyword name="$P8V"  value="420" />
         <Keyword name="$P8L"  value="488" />
         <Keyword name="$P8F"  value="530_30" />
         <Keyword name="$P8E"  value="0,0" />
         <Keyword name="$P8R"  value="1048576" />
         <Keyword name="$P8B"  value="32" />
         <Keyword name="$P8S"  value="BL1-H" />
         <Keyword name="$P8N"  value="BL1-H" />
         <Keyword name="$P7V"  value="160" />
         <Keyword name="$P7L"  value="488" />
         <Keyword name="$P7F"  value="488_10" />
         <Keyword name="$P7E"  value="0,0" />
         <Keyword name="$P7R"  value="1048576" />
         <Keyword name="$P7B"  value="32" />
         <Keyword name="$P7S"  value="SSC-H" />
         <Keyword name="$P7N"  value="SSC-H" />
         <Keyword name="$P6V"  value="220" />
         <Keyword name="$P6L"  value="488" />
         <Keyword name="$P6F"  value="NA" />
         <Keyword name="$P6E"  value="0,0" />
         <Keyword name="$P6R"  value="1048576" />
         <Keyword name="$P6B"  value="32" />
         <Keyword name="$P6S"  value="FSC-H" />
         <Keyword name="$P6N"  value="FSC-H" />
         <Keyword name="$P5V"  value="380" />
         <Keyword name="$P5L"  value="561" />
         <Keyword name="$P5F"  value="620_15" />
         <Keyword name="$P5E"  value="0,0" />
         <Keyword name="$P5R"  value="1048576" />
         <Keyword name="$P5B"  value="32" />
         <Keyword name="$P5S"  value="YL2-A" />
         <Keyword name="$P5N"  value="YL2-A" />
         <Keyword name="$P4V"  value="420" />
         <Keyword name="$P4L"  value="488" />
         <Keyword name="$P4F"  value="530_30" />
         <Keyword name="$P4E"  value="0,0" />
         <Keyword name="$P4R"  value="1048576" />
         <Keyword name="$P4B"  value="32" />
         <Keyword name="$P4S"  value="BL1-A" />
         <Keyword name="$P4N"  value="BL1-A" />
         <Keyword name="$P3V"  value="160" />
         <Keyword name="$P3L"  value="488" />
         <Keyword name="$P3F"  value="488_10" />
         <Keyword name="$P3E"  value="0,0" />
         <Keyword name="$P3R"  value="1048576" />
         <Keyword name="$P3B"  value="32" />
         <Keyword name="$P3S"  value="SSC-A" />
         <Keyword name="$P3N"  value="SSC-A" />
         <Keyword name="$P2V"  value="220" />
         <Keyword name="$P2L"  value="488" />
         <Keyword name="$P2F"  value="NA" />
         <Keyword name="$P2E"  value="0,0" />
         <Keyword name="$P2R"  value="1048576" />
         <Keyword name="$P2B"  value="32" />
         <Keyword name="$P2S"  value="FSC-A" />
         <Keyword name="$P2N"  value="FSC-A" />
         <Keyword name="$P1V"  value="NA" />
         <Keyword name="$P1L"  value="NA" />
         <Keyword name="$P1F"  value="NA" />
         <Keyword name="$P1E"  value="0,0" />
         <Keyword name="$P1R"  value="67108864" />
         <Keyword name="$P1B"  value="32" />
         <Keyword name="$P1S"  value="Time" />
         <Keyword name="$P1N"  value="Time" />
         <Keyword name="$BYTEORD"  value="1,2,3,4" />
         <Keyword name="$DATATYPE"  value="F" />
         <Keyword name="$MODE"  value="L" />
         <Keyword name="$TOT"  value="53636" />
         <Keyword name="$PAR"  value="13" />
         <Keyword name="FJ_FCS_VERSION"  value="3.1" />
       </Keywords>
       <SampleNode name="tube(3).fcs"  annotation=""  owningGroup=""  expanded="1"  sortPriority="10"  count="53636"  sampleID="4" >
         <Graph smoothing="0"  backColor="#ffffff"  foreColor="#000000"  type="Pseudocolor"  fast="1" >
           <Axis dimension="x"  name="FSC-A"  label=""  auto="auto" />
           <Axis dimension="y"  name="SSC-A"  label=""  auto="auto" />
           <GraphSettings level="5%"  smoothingHighResolution="1"  contourHighResolution="1"  histogramSmoothingCount="0"  graphResolution="256"  showOutliers="0"  drawLargeDots="0"  dotsToDraw="8000"  tint="le.chartfill.tinted.40"  lineWeight="le.lineweight.normal"  lineStyle="le.linestyle.solid" />
           <GraphEnvironment showGrid="0"  showAxes="tnlTNL"  showGates="1"  showFreqOnPlots="1"  showGateNameOnPlots="1"  showMedians="0"  showUncomped="0"  addEventParam="0"  lastYAxisName="" >
             <TextTraits font="SansSerif"  size="11"  name="Labels"  style="plain"  color="#000000"  background="#00ffffff"  just="left" />
             <TextTraits font="SansSerif"  size="11"  name="LayoutGates"  style="plain"  color="#000000"  background="#00ffffff"  just="left" />
             <TextTraits font="SansSerif"  size="9"  name="Numbers"  style="plain"  color="#000000"  background="#00ffffff"  just="left" />
             <TextTraits font="SansSerif"  size="9"  name="Legend"  style="plain"  color="#000000"  background="#00ffffff"  just="left" />
           </GraphEnvironment>
         </Graph>
         <Subpopulations>
           <Population name="All"  annotation=""  owningGroup="All Samples"  expanded="1"  sortPriority="10"  count="49098" >
             <Graph smoothing="0"  backColor="#ffffff"  foreColor="#000000"  heatMapStatParameter="BL1-A"  type="Pseudocolor"  fast="1" >
               <Axis dimension="x"  name="FSC-H"  label=""  auto="auto" />
               <Axis dimension="y"  name="FSC-A"  label=""  auto="auto" />
               <GraphSettings level="5%"  smoothingHighResolution="1"  contourHighResolution="1"  histogramSmoothingCount="0"  graphResolution="256"  showOutliers="0"  drawLargeDots="0"  dotsToDraw="8000"  tint="le.chartfill.tinted.40"  lineWeight="le.lineweight.normal"  lineStyle="le.linestyle.solid" />
               <GraphEnvironment showGrid="0"  showAxes="tnlTNL"  showGates="1"  showFreqOnPlots="1"  showGateNameOnPlots="1"  showMedians="0"  showUncomped="0"  addEventParam="0"  lastYAxisName="" >
                 <TextTraits font="SansSerif"  size="11"  name="Labels"  style="plain"  color="#000000"  background="#00ffffff"  just="left" />
                 <TextTraits font="SansSerif"  size="11"  name="LayoutGates"  style="plain"  color="#000000"  background="#00ffffff"  just="left" />
                 <TextTraits font="SansSerif"  size="9"  name="Numbers"  style="plain"  color="#000000"  background="#00ffffff"  just="left" />
                 <TextTraits font="SansSerif"  size="9"  name="Legend"  style="plain"  color="#000000"  background="#00ffffff"  just="left" />
                 <WindowPosition x="620"  y="23"  width="390"  height="622"  displayed="1"  panelState="---" />
               </GraphEnvironment>
             </Graph>
             <Gate gating:id="ID209403456" >
               <gating:PolygonGate eventsInside="1"  annoOffsetX="0"  annoOffsetY="0"  tint="#000000"  isTinted="0"  lineWeight="Normal"  userDefined="1"  quadId="-1"  gateResolution="256" >
                 <gating:dimension>
                   <data-type:fcs-dimension data-type:name="FSC-H" />
                 </gating:dimension>
                 <gating:dimension>
                   <data-type:fcs-dimension data-type:name="SSC-H" />
                 </gating:dimension>
                 <gating:vertex>
                   <gating:coordinate data-type:value="103664.9938757655" />
                   <gating:coordinate data-type:value="512.5955087407" />
                 </gating:vertex>
                 <gating:vertex>
                   <gating:coordinate data-type:value="44034.687664042" />
                   <gating:coordinate data-type:value="184.4093598519" />
                 </gating:vertex>
                 <gating:vertex>
                   <gating:coordinate data-type:value="44034.687664042" />
                   <gating:coordinate data-type:value="-3.1255823704" />
                 </gating:vertex>
                 <gating:vertex>
                   <gating:coordinate data-type:value="158708.353455818" />
                   <gating:coordinate data-type:value="-42.195362" />
                 </gating:vertex>
                 <gating:vertex>
                   <gating:coordinate data-type:value="755011.4155730533" />
                   <gating:coordinate data-type:value="215.6651835556" />
                 </gating:vertex>
                 <gating:vertex>
                   <gating:coordinate data-type:value="1002706.5336832898" />
                   <gating:coordinate data-type:value="1247.1073657778" />
                 </gating:vertex>
                 <gating:vertex>
                   <gating:coordinate data-type:value="773359.2020997376" />
                   <gating:coordinate data-type:value="1676.8749417037" />
                 </gating:vertex>
                 <gating:vertex>
                   <gating:coordinate data-type:value="461446.8311461068" />
                   <gating:coordinate data-type:value="1692.5028535556" />
                 </gating:vertex>
               </gating:PolygonGate>
             </Gate>
             <Subpopulations>
               <Population name="Single Cells"  annotation=""  owningGroup="All Samples"  expanded="1"  sortPriority="10"  count="23754" >
                 <Graph smoothing="0"  backColor="#ffffff"  foreColor="#000000"  heatMapStatParameter="BL1-A"  type="Pseudocolor"  fast="1" >
                   <Axis dimension="x"  name="YL2-H"  label=""  auto="auto" />
                   <Axis dimension="y"  name="FSC-H"  label=""  auto="auto" />
                   <GraphSettings level="5%"  smoothingHighResolution="1"  contourHighResolution="1"  histogramSmoothingCount="0"  graphResolution="256"  showOutliers="0"  drawLargeDots="0"  dotsToDraw="8000"  tint="le.chartfill.tinted.40"  lineWeight="le.lineweight.normal"  lineStyle="le.linestyle.solid" />
                   <GraphEnvironment showGrid="0"  showAxes="tnlTNL"  showGates="1"  showFreqOnPlots="1"  showGateNameOnPlots="1"  showMedians="0"  showUncomped="0"  addEventParam="0"  lastYAxisName="" >
                     <TextTraits font="SansSerif"  size="11"  name="Labels"  style="plain"  color="#000000"  background="#00ffffff"  just="left" />
                     <TextTraits font="SansSerif"  size="11"  name="LayoutGates"  style="plain"  color="#000000"  background="#00ffffff"  just="left" />
                     <TextTraits font="SansSerif"  size="9"  name="Numbers"  style="plain"  color="#000000"  background="#00ffffff"  just="left" />
                     <TextTraits font="SansSerif"  size="9"  name="Legend"  style="plain"  color="#000000"  background="#00ffffff"  just="left" />
                     <WindowPosition x="620"  y="23"  width="390"  height="622"  displayed="1"  panelState="---" />
                   </GraphEnvironment>
                 </Graph>
                 <Gate gating:id="ID308581776"  gating:parent_id="ID209403456" >
                   <gating:PolygonGate eventsInside="1"  annoOffsetX="0"  annoOffsetY="0"  tint="#000000"  isTinted="0"  lineWeight="Normal"  userDefined="1"  quadId="-1"  gateResolution="256" >
                     <gating:dimension>
                       <data-type:fcs-dimension data-type:name="FSC-H" />
                     </gating:dimension>
                     <gating:dimension>
                       <data-type:fcs-dimension data-type:name="FSC-A" />
                     </gating:dimension>
                     <gating:vertex>
                       <gating:coordinate data-type:value="-6421.7252843395" />
                       <gating:coordinate data-type:value="83012.2666666667" />
                     </gating:vertex>
                     <gating:vertex>
                       <gating:coordinate data-type:value="85317.2073490814" />
                       <gating:coordinate data-type:value="26214.4" />
                     </gating:vertex>
                     <gating:vertex>
                       <gating:coordinate data-type:value="828402.5616797899" />
                       <gating:coordinate data-type:value="786432" />
                     </gating:vertex>
                     <gating:vertex>
                       <gating:coordinate data-type:value="553185.7637795275" />
                       <gating:coordinate data-type:value="974301.8666666668" />
                     </gating:vertex>
                   </gating:PolygonGate>
                 </Gate>
                 <Subpopulations>
                   <Population name="Red+"  annotation=""  owningGroup="All Samples"  expanded="1"  sortPriority="10"  count="1061" >
                     <Graph smoothing="0"  backColor="#ffffff"  foreColor="#000000"  heatMapStatParameter="BL1-A"  type="Pseudocolor"  fast="1" >
                       <Axis dimension="x"  name="YL2-H"  label=""  auto="auto" />
                       <Axis dimension="y"  name="FSC-H"  label=""  auto="auto" />
                       <GraphSettings level="5%"  smoothingHighResolution="1"  contourHighResolution="1"  histogramSmoothingCount="0"  graphResolution="256"  showOutliers="0"  drawLargeDots="0"  dotsToDraw="8000"  tint="le.chartfill.tinted.40"  lineWeight="le.lineweight.normal"  lineStyle="le.linestyle.solid" />
                       <GraphEnvironment showGrid="0"  showAxes="tnlTNL"  showGates="1"  showFreqOnPlots="1"  showGateNameOnPlots="1"  showMedians="0"  showUncomped="0"  addEventParam="0"  lastYAxisName="" >
                         <TextTraits font="SansSerif"  size="11"  name="Labels"  style="plain"  color="#000000"  background="#00ffffff"  just="left" />
                         <TextTraits font="SansSerif"  size="11"  name="LayoutGates"  style="plain"  color="#000000"  background="#00ffffff"  just="left" />
                         <TextTraits font="SansSerif"  size="9"  name="Numbers"  style="plain"  color="#000000"  background="#00ffffff"  just="left" />
                         <TextTraits font="SansSerif"  size="9"  name="Legend"  style="plain"  color="#000000"  background="#00ffffff"  just="left" />
                         <WindowPosition x="620"  y="23"  width="390"  height="622"  displayed="1"  panelState="---" />
                       </GraphEnvironment>
                     </Graph>
                     <Gate gating:id="ID717775985"  gating:parent_id="ID308581776" >
                       <gating:RectangleGate eventsInside="1"  annoOffsetX="0"  annoOffsetY="0"  tint="#000000"  isTinted="0"  lineWeight="Normal"  userDefined="1"  percentX="0"  percentY="0" >
                         <gating:dimension gating:min="325.48713086650383"  gating:max="1048576.0000000007" >
                           <data-type:fcs-dimension data-type:name="YL2-H" />
                         </gating:dimension>
                         <gating:dimension gating:min="-107682.04713804714"  gating:max="1026510.0067340068" >
                           <data-type:fcs-dimension data-type:name="FSC-H" />
                         </gating:dimension>
                       </gating:RectangleGate>
                     </Gate>
                   </Population>
                 </Subpopulations>
               </Population>
             </Subpopulations>
           </Population>
         </Subpopulations>
       </SampleNode>
     </Sample>
     <Sample>
       <DataSet uri="file:/Users/Etienne/Desktop/190524_repair/190524_cinetique%20repair_repair_SA_tube(4).fcs"  sampleID="5" />
       <Transformations>
         <transforms:linear transforms:minRange="0"  transforms:maxRange="8"  gain="0.0011052777" >
           <data-type:parameter data-type:name="Time" />
         </transforms:linear>
         <transforms:linear transforms:minRange="0"  transforms:maxRange="1153433.6"  gain="1" >
           <data-type:parameter data-type:name="FSC-A" />
         </transforms:linear>
         <transforms:linear transforms:minRange="0"  transforms:maxRange="1048576"  gain="1" >
           <data-type:parameter data-type:name="SSC-A" />
         </transforms:linear>
         <transforms:biex transforms:length="256"  transforms:maxRange="1048576"  transforms:neg="0"  transforms:width="-1000"  transforms:pos="5.0205999133" >
           <data-type:parameter data-type:name="BL1-A" />
         </transforms:biex>
         <transforms:biex transforms:length="256"  transforms:maxRange="1048576"  transforms:neg="0"  transforms:width="-1000"  transforms:pos="5.0205999133" >
           <data-type:parameter data-type:name="YL2-A" />
         </transforms:biex>
         <transforms:linear transforms:minRange="-116508.4444444445"  transforms:maxRange="1048576"  gain="1" >
           <data-type:parameter data-type:name="FSC-H" />
         </transforms:linear>
         <transforms:linear transforms:minRange="-206.2884364444"  transforms:maxRange="1856.595928"  gain="1" >
           <data-type:parameter data-type:name="SSC-H" />
         </transforms:linear>
         <transforms:biex transforms:length="256"  transforms:maxRange="1048576"  transforms:neg="0"  transforms:width="-1000"  transforms:pos="5.0205999133" >
           <data-type:parameter data-type:name="BL1-H" />
         </transforms:biex>
         <transforms:log transforms:offset="1"  transforms:decades="6.0205999133" >
           <data-type:parameter data-type:name="YL2-H" />
         </transforms:log>
         <transforms:linear transforms:minRange="0"  transforms:maxRange="1048576"  gain="1" >
           <data-type:parameter data-type:name="FSC-W" />
         </transforms:linear>
         <transforms:linear transforms:minRange="0"  transforms:maxRange="1048576"  gain="1" >
           <data-type:parameter data-type:name="SSC-W" />
         </transforms:linear>
         <transforms:biex transforms:length="256"  transforms:maxRange="1048576"  transforms:neg="0"  transforms:width="-1000"  transforms:pos="5.0205999133" >
           <data-type:parameter data-type:name="BL1-W" />
         </transforms:biex>
         <transforms:biex transforms:length="256"  transforms:maxRange="1048576"  transforms:neg="0"  transforms:width="-1000"  transforms:pos="5.0205999133" >
           <data-type:parameter data-type:name="YL2-W" />
         </transforms:biex>
       </Transformations>
       <Keywords>
         <Keyword name="$ENDANALYSIS"  value="000000000000" />
         <Keyword name="$BEGINANALYSIS"  value="000000000000" />
         <Keyword name="$ENDSTEXT"  value="000000000000" />
         <Keyword name="$BEGINSTEXT"  value="000000000000" />
         <Keyword name="$NEXTDATA"  value="000000000000" />
         <Keyword name="$ENDDATA"  value="000002841879" />
         <Keyword name="$BEGINDATA"  value="000000008192" />
         <Keyword name="#WINEXT"  value="0" />
         <Keyword name="#WIDTHTHRESHOLD"  value="1000" />
         <Keyword name="#TR1"  value="OR_FSC,5000" />
         <Keyword name="#PTRESULT"  value="Pass" />
         <Keyword name="#PTDATE"  value="13-May-2019" />
         <Keyword name="#P1Target"  value="NA" />
         <Keyword name="#P1Label"  value="NA" />
         <Keyword name="#LASERCONFIG"  value="BRVY" />
         <Keyword name="#LASER4DELAY"  value="338" />
         <Keyword name="#LASER4COLOR"  value="Yellow" />
         <Keyword name="#LASER4ASF"  value="1.09" />
         <Keyword name="#LASER3DELAY"  value="725" />
         <Keyword name="#LASER3COLOR"  value="Violet" />
         <Keyword name="#LASER3ASF"  value="1.13" />
         <Keyword name="#LASER2DELAY"  value="1472" />
         <Keyword name="#LASER2COLOR"  value="Red" />
         <Keyword name="#LASER2ASF"  value="1.08" />
         <Keyword name="#LASER1DELAY"  value="1100" />
         <Keyword name="#LASER1COLOR"  value="Blue" />
         <Keyword name="#LASER1ASF"  value="1.16" />
         <Keyword name="#FLOWRATE"  value="100" />
         <Keyword name="$WELLID"  value="B5" />
         <Keyword name="$VOL"  value="14000" />
         <Keyword name="$TIMESTEP"  value="0.001" />
         <Keyword name="$SRC"  value="NA" />
         <Keyword name="$SMNO"  value="SA" />
         <Keyword name="$PROJ"  value="repair" />
         <Keyword name="$PLATENAME"  value="190524_cinetique repair" />
         <Keyword name="$PLATEID"  value="mCherry R1 R4" />
         <Keyword name="$OP"  value="PFIUH PFIUH" />
         <Keyword name="$LOST"  value="0" />
         <Keyword name="$ORIGINALITY"  value="Original" />
         <Keyword name="$INST"  value="NA" />
         <Keyword name="$FIL"  value="tube(4).fcs" />
         <Keyword name="$EXP"  value="NA" />
         <Keyword name="$ETIM"  value="16:31:04" />
         <Keyword name="$DATE"  value="24-May-2019" />
         <Keyword name="$CYTSN"  value="2AFC218231017" />
         <Keyword name="$COM"  value="NA" />
         <Keyword name="$CELLS"  value="NA" />
         <Keyword name="$BTIM"  value="16:30:56" />
         <Keyword name="$SPILLOVER"  value="6,BL1-A,YL2-A,BL1-H,YL2-H,BL1-W,YL2-W,1.000000,0.000000,0.000000,0.000000,0.000000,0.000000,0.000000,1.000000,0.000000,0.000000,0.000000,0.000000,0.000000,0.000000,1.000000,0.000000,0.000000,0.000000,0.000000,0.000000,0.000000,1.000000,0.000000,0.000000,0.000000,0.000000,0.000000,0.000000,1.000000,0.000000,0.000000,0.000000,0.000000,0.000000,0.000000,1.000000" />
         <Keyword name="$SYS"  value="OPTIXE2 Microsoft Windows 7 Professional " />
         <Keyword name="$CYT"  value="4486521 Attune NxT Acoustic Focusing Cytometer (Lasers: BRVY)" />
         <Keyword name="$P13V"  value="380" />
         <Keyword name="$P13L"  value="561" />
         <Keyword name="$P13F"  value="620_15" />
         <Keyword name="$P13E"  value="0,0" />
         <Keyword name="$P13R"  value="1024" />
         <Keyword name="$P13B"  value="32" />
         <Keyword name="$P13S"  value="YL2-W" />
         <Keyword name="$P13N"  value="YL2-W" />
         <Keyword name="$P12V"  value="420" />
         <Keyword name="$P12L"  value="488" />
         <Keyword name="$P12F"  value="530_30" />
         <Keyword name="$P12E"  value="0,0" />
         <Keyword name="$P12R"  value="1024" />
         <Keyword name="$P12B"  value="32" />
         <Keyword name="$P12S"  value="BL1-W" />
         <Keyword name="$P12N"  value="BL1-W" />
         <Keyword name="$P11V"  value="160" />
         <Keyword name="$P11L"  value="488" />
         <Keyword name="$P11F"  value="488_10" />
         <Keyword name="$P11E"  value="0,0" />
         <Keyword name="$P11R"  value="1024" />
         <Keyword name="$P11B"  value="32" />
         <Keyword name="$P11S"  value="SSC-W" />
         <Keyword name="$P11N"  value="SSC-W" />
         <Keyword name="$P10V"  value="220" />
         <Keyword name="$P10L"  value="488" />
         <Keyword name="$P10F"  value="NA" />
         <Keyword name="$P10E"  value="0,0" />
         <Keyword name="$P10R"  value="1024" />
         <Keyword name="$P10B"  value="32" />
         <Keyword name="$P10S"  value="FSC-W" />
         <Keyword name="$P10N"  value="FSC-W" />
         <Keyword name="$P9V"  value="380" />
         <Keyword name="$P9L"  value="561" />
         <Keyword name="$P9F"  value="620_15" />
         <Keyword name="$P9E"  value="0,0" />
         <Keyword name="$P9R"  value="1048576" />
         <Keyword name="$P9B"  value="32" />
         <Keyword name="$P9S"  value="YL2-H" />
         <Keyword name="$P9N"  value="YL2-H" />
         <Keyword name="$P8V"  value="420" />
         <Keyword name="$P8L"  value="488" />
         <Keyword name="$P8F"  value="530_30" />
         <Keyword name="$P8E"  value="0,0" />
         <Keyword name="$P8R"  value="1048576" />
         <Keyword name="$P8B"  value="32" />
         <Keyword name="$P8S"  value="BL1-H" />
         <Keyword name="$P8N"  value="BL1-H" />
         <Keyword name="$P7V"  value="160" />
         <Keyword name="$P7L"  value="488" />
         <Keyword name="$P7F"  value="488_10" />
         <Keyword name="$P7E"  value="0,0" />
         <Keyword name="$P7R"  value="1048576" />
         <Keyword name="$P7B"  value="32" />
         <Keyword name="$P7S"  value="SSC-H" />
         <Keyword name="$P7N"  value="SSC-H" />
         <Keyword name="$P6V"  value="220" />
         <Keyword name="$P6L"  value="488" />
         <Keyword name="$P6F"  value="NA" />
         <Keyword name="$P6E"  value="0,0" />
         <Keyword name="$P6R"  value="1048576" />
         <Keyword name="$P6B"  value="32" />
         <Keyword name="$P6S"  value="FSC-H" />
         <Keyword name="$P6N"  value="FSC-H" />
         <Keyword name="$P5V"  value="380" />
         <Keyword name="$P5L"  value="561" />
         <Keyword name="$P5F"  value="620_15" />
         <Keyword name="$P5E"  value="0,0" />
         <Keyword name="$P5R"  value="1048576" />
         <Keyword name="$P5B"  value="32" />
         <Keyword name="$P5S"  value="YL2-A" />
         <Keyword name="$P5N"  value="YL2-A" />
         <Keyword name="$P4V"  value="420" />
         <Keyword name="$P4L"  value="488" />
         <Keyword name="$P4F"  value="530_30" />
         <Keyword name="$P4E"  value="0,0" />
         <Keyword name="$P4R"  value="1048576" />
         <Keyword name="$P4B"  value="32" />
         <Keyword name="$P4S"  value="BL1-A" />
         <Keyword name="$P4N"  value="BL1-A" />
         <Keyword name="$P3V"  value="160" />
         <Keyword name="$P3L"  value="488" />
         <Keyword name="$P3F"  value="488_10" />
         <Keyword name="$P3E"  value="0,0" />
         <Keyword name="$P3R"  value="1048576" />
         <Keyword name="$P3B"  value="32" />
         <Keyword name="$P3S"  value="SSC-A" />
         <Keyword name="$P3N"  value="SSC-A" />
         <Keyword name="$P2V"  value="220" />
         <Keyword name="$P2L"  value="488" />
         <Keyword name="$P2F"  value="NA" />
         <Keyword name="$P2E"  value="0,0" />
         <Keyword name="$P2R"  value="1048576" />
         <Keyword name="$P2B"  value="32" />
         <Keyword name="$P2S"  value="FSC-A" />
         <Keyword name="$P2N"  value="FSC-A" />
         <Keyword name="$P1V"  value="NA" />
         <Keyword name="$P1L"  value="NA" />
         <Keyword name="$P1F"  value="NA" />
         <Keyword name="$P1E"  value="0,0" />
         <Keyword name="$P1R"  value="67108864" />
         <Keyword name="$P1B"  value="32" />
         <Keyword name="$P1S"  value="Time" />
         <Keyword name="$P1N"  value="Time" />
         <Keyword name="$BYTEORD"  value="1,2,3,4" />
         <Keyword name="$DATATYPE"  value="F" />
         <Keyword name="$MODE"  value="L" />
         <Keyword name="$TOT"  value="54494" />
         <Keyword name="$PAR"  value="13" />
         <Keyword name="FJ_FCS_VERSION"  value="3.1" />
       </Keywords>
       <SampleNode name="tube(4).fcs"  annotation=""  owningGroup=""  expanded="1"  sortPriority="10"  count="54494"  sampleID="5" >
         <Graph smoothing="0"  backColor="#ffffff"  foreColor="#000000"  type="Pseudocolor"  fast="1" >
           <Axis dimension="x"  name="FSC-A"  label=""  auto="auto" />
           <Axis dimension="y"  name="SSC-A"  label=""  auto="auto" />
           <GraphSettings level="5%"  smoothingHighResolution="1"  contourHighResolution="1"  histogramSmoothingCount="0"  graphResolution="256"  showOutliers="0"  drawLargeDots="0"  dotsToDraw="8000"  tint="le.chartfill.tinted.40"  lineWeight="le.lineweight.normal"  lineStyle="le.linestyle.solid" />
           <GraphEnvironment showGrid="0"  showAxes="tnlTNL"  showGates="1"  showFreqOnPlots="1"  showGateNameOnPlots="1"  showMedians="0"  showUncomped="0"  addEventParam="0"  lastYAxisName="" >
             <TextTraits font="SansSerif"  size="11"  name="Labels"  style="plain"  color="#000000"  background="#00ffffff"  just="left" />
             <TextTraits font="SansSerif"  size="11"  name="LayoutGates"  style="plain"  color="#000000"  background="#00ffffff"  just="left" />
             <TextTraits font="SansSerif"  size="9"  name="Numbers"  style="plain"  color="#000000"  background="#00ffffff"  just="left" />
             <TextTraits font="SansSerif"  size="9"  name="Legend"  style="plain"  color="#000000"  background="#00ffffff"  just="left" />
           </GraphEnvironment>
         </Graph>
         <Subpopulations>
           <Population name="All"  annotation=""  owningGroup="All Samples"  expanded="1"  sortPriority="10"  count="49086" >
             <Graph smoothing="0"  backColor="#ffffff"  foreColor="#000000"  heatMapStatParameter="BL1-A"  type="Pseudocolor"  fast="1" >
               <Axis dimension="x"  name="FSC-H"  label=""  auto="auto" />
               <Axis dimension="y"  name="FSC-A"  label=""  auto="auto" />
               <GraphSettings level="5%"  smoothingHighResolution="1"  contourHighResolution="1"  histogramSmoothingCount="0"  graphResolution="256"  showOutliers="0"  drawLargeDots="0"  dotsToDraw="8000"  tint="le.chartfill.tinted.40"  lineWeight="le.lineweight.normal"  lineStyle="le.linestyle.solid" />
               <GraphEnvironment showGrid="0"  showAxes="tnlTNL"  showGates="1"  showFreqOnPlots="1"  showGateNameOnPlots="1"  showMedians="0"  showUncomped="0"  addEventParam="0"  lastYAxisName="" >
                 <TextTraits font="SansSerif"  size="11"  name="Labels"  style="plain"  color="#000000"  background="#00ffffff"  just="left" />
                 <TextTraits font="SansSerif"  size="11"  name="LayoutGates"  style="plain"  color="#000000"  background="#00ffffff"  just="left" />
                 <TextTraits font="SansSerif"  size="9"  name="Numbers"  style="plain"  color="#000000"  background="#00ffffff"  just="left" />
                 <TextTraits font="SansSerif"  size="9"  name="Legend"  style="plain"  color="#000000"  background="#00ffffff"  just="left" />
                 <WindowPosition x="620"  y="23"  width="390"  height="622"  displayed="1"  panelState="---" />
               </GraphEnvironment>
             </Graph>
             <Gate gating:id="ID1547186191" >
               <gating:PolygonGate eventsInside="1"  annoOffsetX="0"  annoOffsetY="0"  tint="#000000"  isTinted="0"  lineWeight="Normal"  userDefined="1"  quadId="-1"  gateResolution="256" >
                 <gating:dimension>
                   <data-type:fcs-dimension data-type:name="FSC-H" />
                 </gating:dimension>
                 <gating:dimension>
                   <data-type:fcs-dimension data-type:name="SSC-H" />
                 </gating:dimension>
                 <gating:vertex>
                   <gating:coordinate data-type:value="103664.9938757655" />
                   <gating:coordinate data-type:value="512.5955087407" />
                 </gating:vertex>
                 <gating:vertex>
                   <gating:coordinate data-type:value="44034.687664042" />
                   <gating:coordinate data-type:value="184.4093598519" />
                 </gating:vertex>
                 <gating:vertex>
                   <gating:coordinate data-type:value="44034.687664042" />
                   <gating:coordinate data-type:value="-3.1255823704" />
                 </gating:vertex>
                 <gating:vertex>
                   <gating:coordinate data-type:value="158708.353455818" />
                   <gating:coordinate data-type:value="-42.195362" />
                 </gating:vertex>
                 <gating:vertex>
                   <gating:coordinate data-type:value="755011.4155730533" />
                   <gating:coordinate data-type:value="215.6651835556" />
                 </gating:vertex>
                 <gating:vertex>
                   <gating:coordinate data-type:value="1002706.5336832898" />
                   <gating:coordinate data-type:value="1247.1073657778" />
                 </gating:vertex>
                 <gating:vertex>
                   <gating:coordinate data-type:value="773359.2020997376" />
                   <gating:coordinate data-type:value="1676.8749417037" />
                 </gating:vertex>
                 <gating:vertex>
                   <gating:coordinate data-type:value="461446.8311461068" />
                   <gating:coordinate data-type:value="1692.5028535556" />
                 </gating:vertex>
               </gating:PolygonGate>
             </Gate>
             <Subpopulations>
               <Population name="Single Cells"  annotation=""  owningGroup="All Samples"  expanded="1"  sortPriority="10"  count="23795" >
                 <Graph smoothing="0"  backColor="#ffffff"  foreColor="#000000"  heatMapStatParameter="BL1-A"  type="Pseudocolor"  fast="1" >
                   <Axis dimension="x"  name="YL2-H"  label=""  auto="auto" />
                   <Axis dimension="y"  name="FSC-H"  label=""  auto="auto" />
                   <GraphSettings level="5%"  smoothingHighResolution="1"  contourHighResolution="1"  histogramSmoothingCount="0"  graphResolution="256"  showOutliers="0"  drawLargeDots="0"  dotsToDraw="8000"  tint="le.chartfill.tinted.40"  lineWeight="le.lineweight.normal"  lineStyle="le.linestyle.solid" />
                   <GraphEnvironment showGrid="0"  showAxes="tnlTNL"  showGates="1"  showFreqOnPlots="1"  showGateNameOnPlots="1"  showMedians="0"  showUncomped="0"  addEventParam="0"  lastYAxisName="" >
                     <TextTraits font="SansSerif"  size="11"  name="Labels"  style="plain"  color="#000000"  background="#00ffffff"  just="left" />
                     <TextTraits font="SansSerif"  size="11"  name="LayoutGates"  style="plain"  color="#000000"  background="#00ffffff"  just="left" />
                     <TextTraits font="SansSerif"  size="9"  name="Numbers"  style="plain"  color="#000000"  background="#00ffffff"  just="left" />
                     <TextTraits font="SansSerif"  size="9"  name="Legend"  style="plain"  color="#000000"  background="#00ffffff"  just="left" />
                     <WindowPosition x="620"  y="23"  width="390"  height="622"  displayed="1"  panelState="---" />
                   </GraphEnvironment>
                 </Graph>
                 <Gate gating:id="ID1681605061"  gating:parent_id="ID1547186191" >
                   <gating:PolygonGate eventsInside="1"  annoOffsetX="0"  annoOffsetY="0"  tint="#000000"  isTinted="0"  lineWeight="Normal"  userDefined="1"  quadId="-1"  gateResolution="256" >
                     <gating:dimension>
                       <data-type:fcs-dimension data-type:name="FSC-H" />
                     </gating:dimension>
                     <gating:dimension>
                       <data-type:fcs-dimension data-type:name="FSC-A" />
                     </gating:dimension>
                     <gating:vertex>
                       <gating:coordinate data-type:value="-6421.7252843395" />
                       <gating:coordinate data-type:value="83012.2666666667" />
                     </gating:vertex>
                     <gating:vertex>
                       <gating:coordinate data-type:value="85317.2073490814" />
                       <gating:coordinate data-type:value="26214.4" />
                     </gating:vertex>
                     <gating:vertex>
                       <gating:coordinate data-type:value="828402.5616797899" />
                       <gating:coordinate data-type:value="786432" />
                     </gating:vertex>
                     <gating:vertex>
                       <gating:coordinate data-type:value="553185.7637795275" />
                       <gating:coordinate data-type:value="974301.8666666668" />
                     </gating:vertex>
                   </gating:PolygonGate>
                 </Gate>
                 <Subpopulations>
                   <Population name="Red+"  annotation=""  owningGroup="All Samples"  expanded="1"  sortPriority="10"  count="751" >
                     <Graph smoothing="0"  backColor="#ffffff"  foreColor="#000000"  heatMapStatParameter="BL1-A"  type="Pseudocolor"  fast="1" >
                       <Axis dimension="x"  name="YL2-H"  label=""  auto="auto" />
                       <Axis dimension="y"  name="FSC-H"  label=""  auto="auto" />
                       <GraphSettings level="5%"  smoothingHighResolution="1"  contourHighResolution="1"  histogramSmoothingCount="0"  graphResolution="256"  showOutliers="0"  drawLargeDots="0"  dotsToDraw="8000"  tint="le.chartfill.tinted.40"  lineWeight="le.lineweight.normal"  lineStyle="le.linestyle.solid" />
                       <GraphEnvironment showGrid="0"  showAxes="tnlTNL"  showGates="1"  showFreqOnPlots="1"  showGateNameOnPlots="1"  showMedians="0"  showUncomped="0"  addEventParam="0"  lastYAxisName="" >
                         <TextTraits font="SansSerif"  size="11"  name="Labels"  style="plain"  color="#000000"  background="#00ffffff"  just="left" />
                         <TextTraits font="SansSerif"  size="11"  name="LayoutGates"  style="plain"  color="#000000"  background="#00ffffff"  just="left" />
                         <TextTraits font="SansSerif"  size="9"  name="Numbers"  style="plain"  color="#000000"  background="#00ffffff"  just="left" />
                         <TextTraits font="SansSerif"  size="9"  name="Legend"  style="plain"  color="#000000"  background="#00ffffff"  just="left" />
                         <WindowPosition x="620"  y="23"  width="390"  height="622"  displayed="1"  panelState="---" />
                       </GraphEnvironment>
                     </Graph>
                     <Gate gating:id="ID1746803084"  gating:parent_id="ID1681605061" >
                       <gating:RectangleGate eventsInside="1"  annoOffsetX="0"  annoOffsetY="0"  tint="#000000"  isTinted="0"  lineWeight="Normal"  userDefined="1"  percentX="0"  percentY="0" >
                         <gating:dimension gating:min="325.48713086650383"  gating:max="1048576.0000000007" >
                           <data-type:fcs-dimension data-type:name="YL2-H" />
                         </gating:dimension>
                         <gating:dimension gating:min="-107682.04713804714"  gating:max="1026510.0067340068" >
                           <data-type:fcs-dimension data-type:name="FSC-H" />
                         </gating:dimension>
                       </gating:RectangleGate>
                     </Gate>
                   </Population>
                 </Subpopulations>
               </Population>
             </Subpopulations>
           </Population>
         </Subpopulations>
       </SampleNode>
     </Sample>
     <Sample>
       <DataSet uri="file:/Users/Etienne/Desktop/190524_repair/190524_cinetique%20repair_repair_SA_tube(5).fcs"  sampleID="6" />
       <Transformations>
         <transforms:linear transforms:minRange="0"  transforms:maxRange="7"  gain="0.0009902391" >
           <data-type:parameter data-type:name="Time" />
         </transforms:linear>
         <transforms:linear transforms:minRange="0"  transforms:maxRange="1153433.6"  gain="1" >
           <data-type:parameter data-type:name="FSC-A" />
         </transforms:linear>
         <transforms:linear transforms:minRange="0"  transforms:maxRange="1048576"  gain="1" >
           <data-type:parameter data-type:name="SSC-A" />
         </transforms:linear>
         <transforms:biex transforms:length="256"  transforms:maxRange="1048576"  transforms:neg="0"  transforms:width="-1000"  transforms:pos="5.0205999133" >
           <data-type:parameter data-type:name="BL1-A" />
         </transforms:biex>
         <transforms:biex transforms:length="256"  transforms:maxRange="1048576"  transforms:neg="0"  transforms:width="-1000"  transforms:pos="5.0205999133" >
           <data-type:parameter data-type:name="YL2-A" />
         </transforms:biex>
         <transforms:linear transforms:minRange="-116508.4444444445"  transforms:maxRange="1048576"  gain="1" >
           <data-type:parameter data-type:name="FSC-H" />
         </transforms:linear>
         <transforms:linear transforms:minRange="-206.2884364444"  transforms:maxRange="1856.595928"  gain="1" >
           <data-type:parameter data-type:name="SSC-H" />
         </transforms:linear>
         <transforms:biex transforms:length="256"  transforms:maxRange="1048576"  transforms:neg="0"  transforms:width="-1000"  transforms:pos="5.0205999133" >
           <data-type:parameter data-type:name="BL1-H" />
         </transforms:biex>
         <transforms:log transforms:offset="1"  transforms:decades="6.0205999133" >
           <data-type:parameter data-type:name="YL2-H" />
         </transforms:log>
         <transforms:linear transforms:minRange="0"  transforms:maxRange="1048576"  gain="1" >
           <data-type:parameter data-type:name="FSC-W" />
         </transforms:linear>
         <transforms:linear transforms:minRange="0"  transforms:maxRange="1048576"  gain="1" >
           <data-type:parameter data-type:name="SSC-W" />
         </transforms:linear>
         <transforms:biex transforms:length="256"  transforms:maxRange="1048576"  transforms:neg="0"  transforms:width="-1000"  transforms:pos="5.0205999133" >
           <data-type:parameter data-type:name="BL1-W" />
         </transforms:biex>
         <transforms:biex transforms:length="256"  transforms:maxRange="1048576"  transforms:neg="0"  transforms:width="-1000"  transforms:pos="5.0205999133" >
           <data-type:parameter data-type:name="YL2-W" />
         </transforms:biex>
       </Transformations>
       <Keywords>
         <Keyword name="$ENDANALYSIS"  value="000000000000" />
         <Keyword name="$BEGINANALYSIS"  value="000000000000" />
         <Keyword name="$ENDSTEXT"  value="000000000000" />
         <Keyword name="$BEGINSTEXT"  value="000000000000" />
         <Keyword name="$NEXTDATA"  value="000000000000" />
         <Keyword name="$ENDDATA"  value="000002843075" />
         <Keyword name="$BEGINDATA"  value="000000008192" />
         <Keyword name="#WINEXT"  value="0" />
         <Keyword name="#WIDTHTHRESHOLD"  value="1000" />
         <Keyword name="#TR1"  value="OR_FSC,5000" />
         <Keyword name="#PTRESULT"  value="Pass" />
         <Keyword name="#PTDATE"  value="13-May-2019" />
         <Keyword name="#P1Target"  value="NA" />
         <Keyword name="#P1Label"  value="NA" />
         <Keyword name="#LASERCONFIG"  value="BRVY" />
         <Keyword name="#LASER4DELAY"  value="338" />
         <Keyword name="#LASER4COLOR"  value="Yellow" />
         <Keyword name="#LASER4ASF"  value="1.09" />
         <Keyword name="#LASER3DELAY"  value="725" />
         <Keyword name="#LASER3COLOR"  value="Violet" />
         <Keyword name="#LASER3ASF"  value="1.13" />
         <Keyword name="#LASER2DELAY"  value="1472" />
         <Keyword name="#LASER2COLOR"  value="Red" />
         <Keyword name="#LASER2ASF"  value="1.08" />
         <Keyword name="#LASER1DELAY"  value="1100" />
         <Keyword name="#LASER1COLOR"  value="Blue" />
         <Keyword name="#LASER1ASF"  value="1.16" />
         <Keyword name="#FLOWRATE"  value="100" />
         <Keyword name="$WELLID"  value="B6" />
         <Keyword name="$VOL"  value="14000" />
         <Keyword name="$TIMESTEP"  value="0.001" />
         <Keyword name="$SRC"  value="NA" />
         <Keyword name="$SMNO"  value="SA" />
         <Keyword name="$PROJ"  value="repair" />
         <Keyword name="$PLATENAME"  value="190524_cinetique repair" />
         <Keyword name="$PLATEID"  value="mCherry R1 R4" />
         <Keyword name="$OP"  value="PFIUH PFIUH" />
         <Keyword name="$LOST"  value="0" />
         <Keyword name="$ORIGINALITY"  value="Original" />
         <Keyword name="$INST"  value="NA" />
         <Keyword name="$FIL"  value="tube(5).fcs" />
         <Keyword name="$EXP"  value="NA" />
         <Keyword name="$ETIM"  value="16:31:35" />
         <Keyword name="$DATE"  value="24-May-2019" />
         <Keyword name="$CYTSN"  value="2AFC218231017" />
         <Keyword name="$COM"  value="NA" />
         <Keyword name="$CELLS"  value="NA" />
         <Keyword name="$BTIM"  value="16:31:28" />
         <Keyword name="$SPILLOVER"  value="6,BL1-A,YL2-A,BL1-H,YL2-H,BL1-W,YL2-W,1.000000,0.000000,0.000000,0.000000,0.000000,0.000000,0.000000,1.000000,0.000000,0.000000,0.000000,0.000000,0.000000,0.000000,1.000000,0.000000,0.000000,0.000000,0.000000,0.000000,0.000000,1.000000,0.000000,0.000000,0.000000,0.000000,0.000000,0.000000,1.000000,0.000000,0.000000,0.000000,0.000000,0.000000,0.000000,1.000000" />
         <Keyword name="$SYS"  value="OPTIXE2 Microsoft Windows 7 Professional " />
         <Keyword name="$CYT"  value="4486521 Attune NxT Acoustic Focusing Cytometer (Lasers: BRVY)" />
         <Keyword name="$P13V"  value="380" />
         <Keyword name="$P13L"  value="561" />
         <Keyword name="$P13F"  value="620_15" />
         <Keyword name="$P13E"  value="0,0" />
         <Keyword name="$P13R"  value="1024" />
         <Keyword name="$P13B"  value="32" />
         <Keyword name="$P13S"  value="YL2-W" />
         <Keyword name="$P13N"  value="YL2-W" />
         <Keyword name="$P12V"  value="420" />
         <Keyword name="$P12L"  value="488" />
         <Keyword name="$P12F"  value="530_30" />
         <Keyword name="$P12E"  value="0,0" />
         <Keyword name="$P12R"  value="1024" />
         <Keyword name="$P12B"  value="32" />
         <Keyword name="$P12S"  value="BL1-W" />
         <Keyword name="$P12N"  value="BL1-W" />
         <Keyword name="$P11V"  value="160" />
         <Keyword name="$P11L"  value="488" />
         <Keyword name="$P11F"  value="488_10" />
         <Keyword name="$P11E"  value="0,0" />
         <Keyword name="$P11R"  value="1024" />
         <Keyword name="$P11B"  value="32" />
         <Keyword name="$P11S"  value="SSC-W" />
         <Keyword name="$P11N"  value="SSC-W" />
         <Keyword name="$P10V"  value="220" />
         <Keyword name="$P10L"  value="488" />
         <Keyword name="$P10F"  value="NA" />
         <Keyword name="$P10E"  value="0,0" />
         <Keyword name="$P10R"  value="1024" />
         <Keyword name="$P10B"  value="32" />
         <Keyword name="$P10S"  value="FSC-W" />
         <Keyword name="$P10N"  value="FSC-W" />
         <Keyword name="$P9V"  value="380" />
         <Keyword name="$P9L"  value="561" />
         <Keyword name="$P9F"  value="620_15" />
         <Keyword name="$P9E"  value="0,0" />
         <Keyword name="$P9R"  value="1048576" />
         <Keyword name="$P9B"  value="32" />
         <Keyword name="$P9S"  value="YL2-H" />
         <Keyword name="$P9N"  value="YL2-H" />
         <Keyword name="$P8V"  value="420" />
         <Keyword name="$P8L"  value="488" />
         <Keyword name="$P8F"  value="530_30" />
         <Keyword name="$P8E"  value="0,0" />
         <Keyword name="$P8R"  value="1048576" />
         <Keyword name="$P8B"  value="32" />
         <Keyword name="$P8S"  value="BL1-H" />
         <Keyword name="$P8N"  value="BL1-H" />
         <Keyword name="$P7V"  value="160" />
         <Keyword name="$P7L"  value="488" />
         <Keyword name="$P7F"  value="488_10" />
         <Keyword name="$P7E"  value="0,0" />
         <Keyword name="$P7R"  value="1048576" />
         <Keyword name="$P7B"  value="32" />
         <Keyword name="$P7S"  value="SSC-H" />
         <Keyword name="$P7N"  value="SSC-H" />
         <Keyword name="$P6V"  value="220" />
         <Keyword name="$P6L"  value="488" />
         <Keyword name="$P6F"  value="NA" />
         <Keyword name="$P6E"  value="0,0" />
         <Keyword name="$P6R"  value="1048576" />
         <Keyword name="$P6B"  value="32" />
         <Keyword name="$P6S"  value="FSC-H" />
         <Keyword name="$P6N"  value="FSC-H" />
         <Keyword name="$P5V"  value="380" />
         <Keyword name="$P5L"  value="561" />
         <Keyword name="$P5F"  value="620_15" />
         <Keyword name="$P5E"  value="0,0" />
         <Keyword name="$P5R"  value="1048576" />
         <Keyword name="$P5B"  value="32" />
         <Keyword name="$P5S"  value="YL2-A" />
         <Keyword name="$P5N"  value="YL2-A" />
         <Keyword name="$P4V"  value="420" />
         <Keyword name="$P4L"  value="488" />
         <Keyword name="$P4F"  value="530_30" />
         <Keyword name="$P4E"  value="0,0" />
         <Keyword name="$P4R"  value="1048576" />
         <Keyword name="$P4B"  value="32" />
         <Keyword name="$P4S"  value="BL1-A" />
         <Keyword name="$P4N"  value="BL1-A" />
         <Keyword name="$P3V"  value="160" />
         <Keyword name="$P3L"  value="488" />
         <Keyword name="$P3F"  value="488_10" />
         <Keyword name="$P3E"  value="0,0" />
         <Keyword name="$P3R"  value="1048576" />
         <Keyword name="$P3B"  value="32" />
         <Keyword name="$P3S"  value="SSC-A" />
         <Keyword name="$P3N"  value="SSC-A" />
         <Keyword name="$P2V"  value="220" />
         <Keyword name="$P2L"  value="488" />
         <Keyword name="$P2F"  value="NA" />
         <Keyword name="$P2E"  value="0,0" />
         <Keyword name="$P2R"  value="1048576" />
         <Keyword name="$P2B"  value="32" />
         <Keyword name="$P2S"  value="FSC-A" />
         <Keyword name="$P2N"  value="FSC-A" />
         <Keyword name="$P1V"  value="NA" />
         <Keyword name="$P1L"  value="NA" />
         <Keyword name="$P1F"  value="NA" />
         <Keyword name="$P1E"  value="0,0" />
         <Keyword name="$P1R"  value="67108864" />
         <Keyword name="$P1B"  value="32" />
         <Keyword name="$P1S"  value="Time" />
         <Keyword name="$P1N"  value="Time" />
         <Keyword name="$BYTEORD"  value="1,2,3,4" />
         <Keyword name="$DATATYPE"  value="F" />
         <Keyword name="$MODE"  value="L" />
         <Keyword name="$TOT"  value="54517" />
         <Keyword name="$PAR"  value="13" />
         <Keyword name="FJ_FCS_VERSION"  value="3.1" />
       </Keywords>
       <SampleNode name="tube(5).fcs"  annotation=""  owningGroup=""  expanded="1"  sortPriority="10"  count="54517"  sampleID="6" >
         <Graph smoothing="0"  backColor="#ffffff"  foreColor="#000000"  type="Pseudocolor"  fast="1" >
           <Axis dimension="x"  name="FSC-A"  label=""  auto="auto" />
           <Axis dimension="y"  name="SSC-A"  label=""  auto="auto" />
           <GraphSettings level="5%"  smoothingHighResolution="1"  contourHighResolution="1"  histogramSmoothingCount="0"  graphResolution="256"  showOutliers="0"  drawLargeDots="0"  dotsToDraw="8000"  tint="le.chartfill.tinted.40"  lineWeight="le.lineweight.normal"  lineStyle="le.linestyle.solid" />
           <GraphEnvironment showGrid="0"  showAxes="tnlTNL"  showGates="1"  showFreqOnPlots="1"  showGateNameOnPlots="1"  showMedians="0"  showUncomped="0"  addEventParam="0"  lastYAxisName="" >
             <TextTraits font="SansSerif"  size="11"  name="Labels"  style="plain"  color="#000000"  background="#00ffffff"  just="left" />
             <TextTraits font="SansSerif"  size="11"  name="LayoutGates"  style="plain"  color="#000000"  background="#00ffffff"  just="left" />
             <TextTraits font="SansSerif"  size="9"  name="Numbers"  style="plain"  color="#000000"  background="#00ffffff"  just="left" />
             <TextTraits font="SansSerif"  size="9"  name="Legend"  style="plain"  color="#000000"  background="#00ffffff"  just="left" />
           </GraphEnvironment>
         </Graph>
         <Subpopulations>
           <Population name="All"  annotation=""  owningGroup="All Samples"  expanded="1"  sortPriority="10"  count="49131" >
             <Graph smoothing="0"  backColor="#ffffff"  foreColor="#000000"  heatMapStatParameter="BL1-A"  type="Pseudocolor"  fast="1" >
               <Axis dimension="x"  name="FSC-H"  label=""  auto="auto" />
               <Axis dimension="y"  name="FSC-A"  label=""  auto="auto" />
               <GraphSettings level="5%"  smoothingHighResolution="1"  contourHighResolution="1"  histogramSmoothingCount="0"  graphResolution="256"  showOutliers="0"  drawLargeDots="0"  dotsToDraw="8000"  tint="le.chartfill.tinted.40"  lineWeight="le.lineweight.normal"  lineStyle="le.linestyle.solid" />
               <GraphEnvironment showGrid="0"  showAxes="tnlTNL"  showGates="1"  showFreqOnPlots="1"  showGateNameOnPlots="1"  showMedians="0"  showUncomped="0"  addEventParam="0"  lastYAxisName="" >
                 <TextTraits font="SansSerif"  size="11"  name="Labels"  style="plain"  color="#000000"  background="#00ffffff"  just="left" />
                 <TextTraits font="SansSerif"  size="11"  name="LayoutGates"  style="plain"  color="#000000"  background="#00ffffff"  just="left" />
                 <TextTraits font="SansSerif"  size="9"  name="Numbers"  style="plain"  color="#000000"  background="#00ffffff"  just="left" />
                 <TextTraits font="SansSerif"  size="9"  name="Legend"  style="plain"  color="#000000"  background="#00ffffff"  just="left" />
                 <WindowPosition x="620"  y="23"  width="390"  height="622"  displayed="1"  panelState="---" />
               </GraphEnvironment>
             </Graph>
             <Gate gating:id="ID1378018482" >
               <gating:PolygonGate eventsInside="1"  annoOffsetX="0"  annoOffsetY="0"  tint="#000000"  isTinted="0"  lineWeight="Normal"  userDefined="1"  quadId="-1"  gateResolution="256" >
                 <gating:dimension>
                   <data-type:fcs-dimension data-type:name="FSC-H" />
                 </gating:dimension>
                 <gating:dimension>
                   <data-type:fcs-dimension data-type:name="SSC-H" />
                 </gating:dimension>
                 <gating:vertex>
                   <gating:coordinate data-type:value="103664.9938757655" />
                   <gating:coordinate data-type:value="512.5955087407" />
                 </gating:vertex>
                 <gating:vertex>
                   <gating:coordinate data-type:value="44034.687664042" />
                   <gating:coordinate data-type:value="184.4093598519" />
                 </gating:vertex>
                 <gating:vertex>
                   <gating:coordinate data-type:value="44034.687664042" />
                   <gating:coordinate data-type:value="-3.1255823704" />
                 </gating:vertex>
                 <gating:vertex>
                   <gating:coordinate data-type:value="158708.353455818" />
                   <gating:coordinate data-type:value="-42.195362" />
                 </gating:vertex>
                 <gating:vertex>
                   <gating:coordinate data-type:value="755011.4155730533" />
                   <gating:coordinate data-type:value="215.6651835556" />
                 </gating:vertex>
                 <gating:vertex>
                   <gating:coordinate data-type:value="1002706.5336832898" />
                   <gating:coordinate data-type:value="1247.1073657778" />
                 </gating:vertex>
                 <gating:vertex>
                   <gating:coordinate data-type:value="773359.2020997376" />
                   <gating:coordinate data-type:value="1676.8749417037" />
                 </gating:vertex>
                 <gating:vertex>
                   <gating:coordinate data-type:value="461446.8311461068" />
                   <gating:coordinate data-type:value="1692.5028535556" />
                 </gating:vertex>
               </gating:PolygonGate>
             </Gate>
             <Subpopulations>
               <Population name="Single Cells"  annotation=""  owningGroup="All Samples"  expanded="1"  sortPriority="10"  count="26170" >
                 <Graph smoothing="0"  backColor="#ffffff"  foreColor="#000000"  heatMapStatParameter="BL1-A"  type="Pseudocolor"  fast="1" >
                   <Axis dimension="x"  name="YL2-H"  label=""  auto="auto" />
                   <Axis dimension="y"  name="FSC-H"  label=""  auto="auto" />
                   <GraphSettings level="5%"  smoothingHighResolution="1"  contourHighResolution="1"  histogramSmoothingCount="0"  graphResolution="256"  showOutliers="0"  drawLargeDots="0"  dotsToDraw="8000"  tint="le.chartfill.tinted.40"  lineWeight="le.lineweight.normal"  lineStyle="le.linestyle.solid" />
                   <GraphEnvironment showGrid="0"  showAxes="tnlTNL"  showGates="1"  showFreqOnPlots="1"  showGateNameOnPlots="1"  showMedians="0"  showUncomped="0"  addEventParam="0"  lastYAxisName="" >
                     <TextTraits font="SansSerif"  size="11"  name="Labels"  style="plain"  color="#000000"  background="#00ffffff"  just="left" />
                     <TextTraits font="SansSerif"  size="11"  name="LayoutGates"  style="plain"  color="#000000"  background="#00ffffff"  just="left" />
                     <TextTraits font="SansSerif"  size="9"  name="Numbers"  style="plain"  color="#000000"  background="#00ffffff"  just="left" />
                     <TextTraits font="SansSerif"  size="9"  name="Legend"  style="plain"  color="#000000"  background="#00ffffff"  just="left" />
                     <WindowPosition x="620"  y="23"  width="390"  height="622"  displayed="1"  panelState="---" />
                   </GraphEnvironment>
                 </Graph>
                 <Gate gating:id="ID1645402291"  gating:parent_id="ID1378018482" >
                   <gating:PolygonGate eventsInside="1"  annoOffsetX="0"  annoOffsetY="0"  tint="#000000"  isTinted="0"  lineWeight="Normal"  userDefined="1"  quadId="-1"  gateResolution="256" >
                     <gating:dimension>
                       <data-type:fcs-dimension data-type:name="FSC-H" />
                     </gating:dimension>
                     <gating:dimension>
                       <data-type:fcs-dimension data-type:name="FSC-A" />
                     </gating:dimension>
                     <gating:vertex>
                       <gating:coordinate data-type:value="-6421.7252843395" />
                       <gating:coordinate data-type:value="83012.2666666667" />
                     </gating:vertex>
                     <gating:vertex>
                       <gating:coordinate data-type:value="85317.2073490814" />
                       <gating:coordinate data-type:value="26214.4" />
                     </gating:vertex>
                     <gating:vertex>
                       <gating:coordinate data-type:value="828402.5616797899" />
                       <gating:coordinate data-type:value="786432" />
                     </gating:vertex>
                     <gating:vertex>
                       <gating:coordinate data-type:value="553185.7637795275" />
                       <gating:coordinate data-type:value="974301.8666666668" />
                     </gating:vertex>
                   </gating:PolygonGate>
                 </Gate>
                 <Subpopulations>
                   <Population name="Red+"  annotation=""  owningGroup="All Samples"  expanded="1"  sortPriority="10"  count="547" >
                     <Graph smoothing="0"  backColor="#ffffff"  foreColor="#000000"  heatMapStatParameter="BL1-A"  type="Pseudocolor"  fast="1" >
                       <Axis dimension="x"  name="YL2-H"  label=""  auto="auto" />
                       <Axis dimension="y"  name="FSC-H"  label=""  auto="auto" />
                       <GraphSettings level="5%"  smoothingHighResolution="1"  contourHighResolution="1"  histogramSmoothingCount="0"  graphResolution="256"  showOutliers="0"  drawLargeDots="0"  dotsToDraw="8000"  tint="le.chartfill.tinted.40"  lineWeight="le.lineweight.normal"  lineStyle="le.linestyle.solid" />
                       <GraphEnvironment showGrid="0"  showAxes="tnlTNL"  showGates="1"  showFreqOnPlots="1"  showGateNameOnPlots="1"  showMedians="0"  showUncomped="0"  addEventParam="0"  lastYAxisName="" >
                         <TextTraits font="SansSerif"  size="11"  name="Labels"  style="plain"  color="#000000"  background="#00ffffff"  just="left" />
                         <TextTraits font="SansSerif"  size="11"  name="LayoutGates"  style="plain"  color="#000000"  background="#00ffffff"  just="left" />
                         <TextTraits font="SansSerif"  size="9"  name="Numbers"  style="plain"  color="#000000"  background="#00ffffff"  just="left" />
                         <TextTraits font="SansSerif"  size="9"  name="Legend"  style="plain"  color="#000000"  background="#00ffffff"  just="left" />
                         <WindowPosition x="620"  y="23"  width="390"  height="622"  displayed="1"  panelState="---" />
                       </GraphEnvironment>
                     </Graph>
                     <Gate gating:id="ID136601210"  gating:parent_id="ID1645402291" >
                       <gating:RectangleGate eventsInside="1"  annoOffsetX="0"  annoOffsetY="0"  tint="#000000"  isTinted="0"  lineWeight="Normal"  userDefined="1"  percentX="0"  percentY="0" >
                         <gating:dimension gating:min="325.48713086650383"  gating:max="1048576.0000000007" >
                           <data-type:fcs-dimension data-type:name="YL2-H" />
                         </gating:dimension>
                         <gating:dimension gating:min="-107682.04713804714"  gating:max="1026510.0067340068" >
                           <data-type:fcs-dimension data-type:name="FSC-H" />
                         </gating:dimension>
                       </gating:RectangleGate>
                     </Gate>
                   </Population>
                 </Subpopulations>
               </Population>
             </Subpopulations>
           </Population>
         </Subpopulations>
       </SampleNode>
     </Sample>
     <Sample>
       <DataSet uri="file:/Users/Etienne/Desktop/190524_repair/190524_cinetique%20repair_repair_SA_tube(6).fcs"  sampleID="7" />
       <Transformations>
         <transforms:linear transforms:minRange="0"  transforms:maxRange="7"  gain="0.0010532651" >
           <data-type:parameter data-type:name="Time" />
         </transforms:linear>
         <transforms:linear transforms:minRange="0"  transforms:maxRange="1153433.6"  gain="1" >
           <data-type:parameter data-type:name="FSC-A" />
         </transforms:linear>
         <transforms:linear transforms:minRange="0"  transforms:maxRange="1048576"  gain="1" >
           <data-type:parameter data-type:name="SSC-A" />
         </transforms:linear>
         <transforms:biex transforms:length="256"  transforms:maxRange="1048576"  transforms:neg="0"  transforms:width="-1000"  transforms:pos="5.0205999133" >
           <data-type:parameter data-type:name="BL1-A" />
         </transforms:biex>
         <transforms:biex transforms:length="256"  transforms:maxRange="1048576"  transforms:neg="0"  transforms:width="-1000"  transforms:pos="5.0205999133" >
           <data-type:parameter data-type:name="YL2-A" />
         </transforms:biex>
         <transforms:linear transforms:minRange="-116508.4444444445"  transforms:maxRange="1048576"  gain="1" >
           <data-type:parameter data-type:name="FSC-H" />
         </transforms:linear>
         <transforms:linear transforms:minRange="-206.2884364444"  transforms:maxRange="1856.595928"  gain="1" >
           <data-type:parameter data-type:name="SSC-H" />
         </transforms:linear>
         <transforms:biex transforms:length="256"  transforms:maxRange="1048576"  transforms:neg="0"  transforms:width="-1000"  transforms:pos="5.0205999133" >
           <data-type:parameter data-type:name="BL1-H" />
         </transforms:biex>
         <transforms:log transforms:offset="1"  transforms:decades="6.0205999133" >
           <data-type:parameter data-type:name="YL2-H" />
         </transforms:log>
         <transforms:linear transforms:minRange="0"  transforms:maxRange="1048576"  gain="1" >
           <data-type:parameter data-type:name="FSC-W" />
         </transforms:linear>
         <transforms:linear transforms:minRange="0"  transforms:maxRange="1048576"  gain="1" >
           <data-type:parameter data-type:name="SSC-W" />
         </transforms:linear>
         <transforms:biex transforms:length="256"  transforms:maxRange="1048576"  transforms:neg="0"  transforms:width="-1000"  transforms:pos="5.0205999133" >
           <data-type:parameter data-type:name="BL1-W" />
         </transforms:biex>
         <transforms:biex transforms:length="256"  transforms:maxRange="1048576"  transforms:neg="0"  transforms:width="-1000"  transforms:pos="5.0205999133" >
           <data-type:parameter data-type:name="YL2-W" />
         </transforms:biex>
       </Transformations>
       <Keywords>
         <Keyword name="$ENDANALYSIS"  value="000000000000" />
         <Keyword name="$BEGINANALYSIS"  value="000000000000" />
         <Keyword name="$ENDSTEXT"  value="000000000000" />
         <Keyword name="$BEGINSTEXT"  value="000000000000" />
         <Keyword name="$NEXTDATA"  value="000000000000" />
         <Keyword name="$ENDDATA"  value="000002731587" />
         <Keyword name="$BEGINDATA"  value="000000008192" />
         <Keyword name="#WINEXT"  value="0" />
         <Keyword name="#WIDTHTHRESHOLD"  value="1000" />
         <Keyword name="#TR1"  value="OR_FSC,5000" />
         <Keyword name="#PTRESULT"  value="Pass" />
         <Keyword name="#PTDATE"  value="13-May-2019" />
         <Keyword name="#P1Target"  value="NA" />
         <Keyword name="#P1Label"  value="NA" />
         <Keyword name="#LASERCONFIG"  value="BRVY" />
         <Keyword name="#LASER4DELAY"  value="338" />
         <Keyword name="#LASER4COLOR"  value="Yellow" />
         <Keyword name="#LASER4ASF"  value="1.09" />
         <Keyword name="#LASER3DELAY"  value="725" />
         <Keyword name="#LASER3COLOR"  value="Violet" />
         <Keyword name="#LASER3ASF"  value="1.13" />
         <Keyword name="#LASER2DELAY"  value="1472" />
         <Keyword name="#LASER2COLOR"  value="Red" />
         <Keyword name="#LASER2ASF"  value="1.08" />
         <Keyword name="#LASER1DELAY"  value="1100" />
         <Keyword name="#LASER1COLOR"  value="Blue" />
         <Keyword name="#LASER1ASF"  value="1.16" />
         <Keyword name="#FLOWRATE"  value="100" />
         <Keyword name="$WELLID"  value="B7" />
         <Keyword name="$VOL"  value="13000" />
         <Keyword name="$TIMESTEP"  value="0.001" />
         <Keyword name="$SRC"  value="NA" />
         <Keyword name="$SMNO"  value="SA" />
         <Keyword name="$PROJ"  value="repair" />
         <Keyword name="$PLATENAME"  value="190524_cinetique repair" />
         <Keyword name="$PLATEID"  value="mCherry R1 R4" />
         <Keyword name="$OP"  value="PFIUH PFIUH" />
         <Keyword name="$LOST"  value="0" />
         <Keyword name="$ORIGINALITY"  value="Original" />
         <Keyword name="$INST"  value="NA" />
         <Keyword name="$FIL"  value="tube(6).fcs" />
         <Keyword name="$EXP"  value="NA" />
         <Keyword name="$ETIM"  value="16:32:06" />
         <Keyword name="$DATE"  value="24-May-2019" />
         <Keyword name="$CYTSN"  value="2AFC218231017" />
         <Keyword name="$COM"  value="NA" />
         <Keyword name="$CELLS"  value="NA" />
         <Keyword name="$BTIM"  value="16:31:59" />
         <Keyword name="$SPILLOVER"  value="6,BL1-A,YL2-A,BL1-H,YL2-H,BL1-W,YL2-W,1.000000,0.000000,0.000000,0.000000,0.000000,0.000000,0.000000,1.000000,0.000000,0.000000,0.000000,0.000000,0.000000,0.000000,1.000000,0.000000,0.000000,0.000000,0.000000,0.000000,0.000000,1.000000,0.000000,0.000000,0.000000,0.000000,0.000000,0.000000,1.000000,0.000000,0.000000,0.000000,0.000000,0.000000,0.000000,1.000000" />
         <Keyword name="$SYS"  value="OPTIXE2 Microsoft Windows 7 Professional " />
         <Keyword name="$CYT"  value="4486521 Attune NxT Acoustic Focusing Cytometer (Lasers: BRVY)" />
         <Keyword name="$P13V"  value="380" />
         <Keyword name="$P13L"  value="561" />
         <Keyword name="$P13F"  value="620_15" />
         <Keyword name="$P13E"  value="0,0" />
         <Keyword name="$P13R"  value="1024" />
         <Keyword name="$P13B"  value="32" />
         <Keyword name="$P13S"  value="YL2-W" />
         <Keyword name="$P13N"  value="YL2-W" />
         <Keyword name="$P12V"  value="420" />
         <Keyword name="$P12L"  value="488" />
         <Keyword name="$P12F"  value="530_30" />
         <Keyword name="$P12E"  value="0,0" />
         <Keyword name="$P12R"  value="1024" />
         <Keyword name="$P12B"  value="32" />
         <Keyword name="$P12S"  value="BL1-W" />
         <Keyword name="$P12N"  value="BL1-W" />
         <Keyword name="$P11V"  value="160" />
         <Keyword name="$P11L"  value="488" />
         <Keyword name="$P11F"  value="488_10" />
         <Keyword name="$P11E"  value="0,0" />
         <Keyword name="$P11R"  value="1024" />
         <Keyword name="$P11B"  value="32" />
         <Keyword name="$P11S"  value="SSC-W" />
         <Keyword name="$P11N"  value="SSC-W" />
         <Keyword name="$P10V"  value="220" />
         <Keyword name="$P10L"  value="488" />
         <Keyword name="$P10F"  value="NA" />
         <Keyword name="$P10E"  value="0,0" />
         <Keyword name="$P10R"  value="1024" />
         <Keyword name="$P10B"  value="32" />
         <Keyword name="$P10S"  value="FSC-W" />
         <Keyword name="$P10N"  value="FSC-W" />
         <Keyword name="$P9V"  value="380" />
         <Keyword name="$P9L"  value="561" />
         <Keyword name="$P9F"  value="620_15" />
         <Keyword name="$P9E"  value="0,0" />
         <Keyword name="$P9R"  value="1048576" />
         <Keyword name="$P9B"  value="32" />
         <Keyword name="$P9S"  value="YL2-H" />
         <Keyword name="$P9N"  value="YL2-H" />
         <Keyword name="$P8V"  value="420" />
         <Keyword name="$P8L"  value="488" />
         <Keyword name="$P8F"  value="530_30" />
         <Keyword name="$P8E"  value="0,0" />
         <Keyword name="$P8R"  value="1048576" />
         <Keyword name="$P8B"  value="32" />
         <Keyword name="$P8S"  value="BL1-H" />
         <Keyword name="$P8N"  value="BL1-H" />
         <Keyword name="$P7V"  value="160" />
         <Keyword name="$P7L"  value="488" />
         <Keyword name="$P7F"  value="488_10" />
         <Keyword name="$P7E"  value="0,0" />
         <Keyword name="$P7R"  value="1048576" />
         <Keyword name="$P7B"  value="32" />
         <Keyword name="$P7S"  value="SSC-H" />
         <Keyword name="$P7N"  value="SSC-H" />
         <Keyword name="$P6V"  value="220" />
         <Keyword name="$P6L"  value="488" />
         <Keyword name="$P6F"  value="NA" />
         <Keyword name="$P6E"  value="0,0" />
         <Keyword name="$P6R"  value="1048576" />
         <Keyword name="$P6B"  value="32" />
         <Keyword name="$P6S"  value="FSC-H" />
         <Keyword name="$P6N"  value="FSC-H" />
         <Keyword name="$P5V"  value="380" />
         <Keyword name="$P5L"  value="561" />
         <Keyword name="$P5F"  value="620_15" />
         <Keyword name="$P5E"  value="0,0" />
         <Keyword name="$P5R"  value="1048576" />
         <Keyword name="$P5B"  value="32" />
         <Keyword name="$P5S"  value="YL2-A" />
         <Keyword name="$P5N"  value="YL2-A" />
         <Keyword name="$P4V"  value="420" />
         <Keyword name="$P4L"  value="488" />
         <Keyword name="$P4F"  value="530_30" />
         <Keyword name="$P4E"  value="0,0" />
         <Keyword name="$P4R"  value="1048576" />
         <Keyword name="$P4B"  value="32" />
         <Keyword name="$P4S"  value="BL1-A" />
         <Keyword name="$P4N"  value="BL1-A" />
         <Keyword name="$P3V"  value="160" />
         <Keyword name="$P3L"  value="488" />
         <Keyword name="$P3F"  value="488_10" />
         <Keyword name="$P3E"  value="0,0" />
         <Keyword name="$P3R"  value="1048576" />
         <Keyword name="$P3B"  value="32" />
         <Keyword name="$P3S"  value="SSC-A" />
         <Keyword name="$P3N"  value="SSC-A" />
         <Keyword name="$P2V"  value="220" />
         <Keyword name="$P2L"  value="488" />
         <Keyword name="$P2F"  value="NA" />
         <Keyword name="$P2E"  value="0,0" />
         <Keyword name="$P2R"  value="1048576" />
         <Keyword name="$P2B"  value="32" />
         <Keyword name="$P2S"  value="FSC-A" />
         <Keyword name="$P2N"  value="FSC-A" />
         <Keyword name="$P1V"  value="NA" />
         <Keyword name="$P1L"  value="NA" />
         <Keyword name="$P1F"  value="NA" />
         <Keyword name="$P1E"  value="0,0" />
         <Keyword name="$P1R"  value="67108864" />
         <Keyword name="$P1B"  value="32" />
         <Keyword name="$P1S"  value="Time" />
         <Keyword name="$P1N"  value="Time" />
         <Keyword name="$BYTEORD"  value="1,2,3,4" />
         <Keyword name="$DATATYPE"  value="F" />
         <Keyword name="$MODE"  value="L" />
         <Keyword name="$TOT"  value="52373" />
         <Keyword name="$PAR"  value="13" />
         <Keyword name="FJ_FCS_VERSION"  value="3.1" />
       </Keywords>
       <SampleNode name="tube(6).fcs"  annotation=""  owningGroup=""  expanded="1"  sortPriority="10"  count="52373"  sampleID="7" >
         <Graph smoothing="0"  backColor="#ffffff"  foreColor="#000000"  type="Pseudocolor"  fast="1" >
           <Axis dimension="x"  name="FSC-A"  label=""  auto="auto" />
           <Axis dimension="y"  name="SSC-A"  label=""  auto="auto" />
           <GraphSettings level="5%"  smoothingHighResolution="1"  contourHighResolution="1"  histogramSmoothingCount="0"  graphResolution="256"  showOutliers="0"  drawLargeDots="0"  dotsToDraw="8000"  tint="le.chartfill.tinted.40"  lineWeight="le.lineweight.normal"  lineStyle="le.linestyle.solid" />
           <GraphEnvironment showGrid="0"  showAxes="tnlTNL"  showGates="1"  showFreqOnPlots="1"  showGateNameOnPlots="1"  showMedians="0"  showUncomped="0"  addEventParam="0"  lastYAxisName="" >
             <TextTraits font="SansSerif"  size="11"  name="Labels"  style="plain"  color="#000000"  background="#00ffffff"  just="left" />
             <TextTraits font="SansSerif"  size="11"  name="LayoutGates"  style="plain"  color="#000000"  background="#00ffffff"  just="left" />
             <TextTraits font="SansSerif"  size="9"  name="Numbers"  style="plain"  color="#000000"  background="#00ffffff"  just="left" />
             <TextTraits font="SansSerif"  size="9"  name="Legend"  style="plain"  color="#000000"  background="#00ffffff"  just="left" />
           </GraphEnvironment>
         </Graph>
         <Subpopulations>
           <Population name="All"  annotation=""  owningGroup="All Samples"  expanded="1"  sortPriority="10"  count="49655" >
             <Graph smoothing="0"  backColor="#ffffff"  foreColor="#000000"  heatMapStatParameter="BL1-A"  type="Pseudocolor"  fast="1" >
               <Axis dimension="x"  name="FSC-H"  label=""  auto="auto" />
               <Axis dimension="y"  name="FSC-A"  label=""  auto="auto" />
               <GraphSettings level="5%"  smoothingHighResolution="1"  contourHighResolution="1"  histogramSmoothingCount="0"  graphResolution="256"  showOutliers="0"  drawLargeDots="0"  dotsToDraw="8000"  tint="le.chartfill.tinted.40"  lineWeight="le.lineweight.normal"  lineStyle="le.linestyle.solid" />
               <GraphEnvironment showGrid="0"  showAxes="tnlTNL"  showGates="1"  showFreqOnPlots="1"  showGateNameOnPlots="1"  showMedians="0"  showUncomped="0"  addEventParam="0"  lastYAxisName="" >
                 <TextTraits font="SansSerif"  size="11"  name="Labels"  style="plain"  color="#000000"  background="#00ffffff"  just="left" />
                 <TextTraits font="SansSerif"  size="11"  name="LayoutGates"  style="plain"  color="#000000"  background="#00ffffff"  just="left" />
                 <TextTraits font="SansSerif"  size="9"  name="Numbers"  style="plain"  color="#000000"  background="#00ffffff"  just="left" />
                 <TextTraits font="SansSerif"  size="9"  name="Legend"  style="plain"  color="#000000"  background="#00ffffff"  just="left" />
                 <WindowPosition x="620"  y="23"  width="390"  height="622"  displayed="1"  panelState="---" />
               </GraphEnvironment>
             </Graph>
             <Gate gating:id="ID379344002" >
               <gating:PolygonGate eventsInside="1"  annoOffsetX="0"  annoOffsetY="0"  tint="#000000"  isTinted="0"  lineWeight="Normal"  userDefined="1"  quadId="-1"  gateResolution="256" >
                 <gating:dimension>
                   <data-type:fcs-dimension data-type:name="FSC-H" />
                 </gating:dimension>
                 <gating:dimension>
                   <data-type:fcs-dimension data-type:name="SSC-H" />
                 </gating:dimension>
                 <gating:vertex>
                   <gating:coordinate data-type:value="103664.9938757655" />
                   <gating:coordinate data-type:value="512.5955087407" />
                 </gating:vertex>
                 <gating:vertex>
                   <gating:coordinate data-type:value="44034.687664042" />
                   <gating:coordinate data-type:value="184.4093598519" />
                 </gating:vertex>
                 <gating:vertex>
                   <gating:coordinate data-type:value="44034.687664042" />
                   <gating:coordinate data-type:value="-3.1255823704" />
                 </gating:vertex>
                 <gating:vertex>
                   <gating:coordinate data-type:value="158708.353455818" />
                   <gating:coordinate data-type:value="-42.195362" />
                 </gating:vertex>
                 <gating:vertex>
                   <gating:coordinate data-type:value="755011.4155730533" />
                   <gating:coordinate data-type:value="215.6651835556" />
                 </gating:vertex>
                 <gating:vertex>
                   <gating:coordinate data-type:value="1002706.5336832898" />
                   <gating:coordinate data-type:value="1247.1073657778" />
                 </gating:vertex>
                 <gating:vertex>
                   <gating:coordinate data-type:value="773359.2020997376" />
                   <gating:coordinate data-type:value="1676.8749417037" />
                 </gating:vertex>
                 <gating:vertex>
                   <gating:coordinate data-type:value="461446.8311461068" />
                   <gating:coordinate data-type:value="1692.5028535556" />
                 </gating:vertex>
               </gating:PolygonGate>
             </Gate>
             <Subpopulations>
               <Population name="Single Cells"  annotation=""  owningGroup="All Samples"  expanded="1"  sortPriority="10"  count="27324" >
                 <Graph smoothing="0"  backColor="#ffffff"  foreColor="#000000"  heatMapStatParameter="BL1-A"  type="Pseudocolor"  fast="1" >
                   <Axis dimension="x"  name="YL2-H"  label=""  auto="auto" />
                   <Axis dimension="y"  name="FSC-H"  label=""  auto="auto" />
                   <GraphSettings level="5%"  smoothingHighResolution="1"  contourHighResolution="1"  histogramSmoothingCount="0"  graphResolution="256"  showOutliers="0"  drawLargeDots="0"  dotsToDraw="8000"  tint="le.chartfill.tinted.40"  lineWeight="le.lineweight.normal"  lineStyle="le.linestyle.solid" />
                   <GraphEnvironment showGrid="0"  showAxes="tnlTNL"  showGates="1"  showFreqOnPlots="1"  showGateNameOnPlots="1"  showMedians="0"  showUncomped="0"  addEventParam="0"  lastYAxisName="" >
                     <TextTraits font="SansSerif"  size="11"  name="Labels"  style="plain"  color="#000000"  background="#00ffffff"  just="left" />
                     <TextTraits font="SansSerif"  size="11"  name="LayoutGates"  style="plain"  color="#000000"  background="#00ffffff"  just="left" />
                     <TextTraits font="SansSerif"  size="9"  name="Numbers"  style="plain"  color="#000000"  background="#00ffffff"  just="left" />
                     <TextTraits font="SansSerif"  size="9"  name="Legend"  style="plain"  color="#000000"  background="#00ffffff"  just="left" />
                     <WindowPosition x="620"  y="23"  width="390"  height="622"  displayed="1"  panelState="---" />
                   </GraphEnvironment>
                 </Graph>
                 <Gate gating:id="ID336499131"  gating:parent_id="ID379344002" >
                   <gating:PolygonGate eventsInside="1"  annoOffsetX="0"  annoOffsetY="0"  tint="#000000"  isTinted="0"  lineWeight="Normal"  userDefined="1"  quadId="-1"  gateResolution="256" >
                     <gating:dimension>
                       <data-type:fcs-dimension data-type:name="FSC-H" />
                     </gating:dimension>
                     <gating:dimension>
                       <data-type:fcs-dimension data-type:name="FSC-A" />
                     </gating:dimension>
                     <gating:vertex>
                       <gating:coordinate data-type:value="-6421.7252843395" />
                       <gating:coordinate data-type:value="83012.2666666667" />
                     </gating:vertex>
                     <gating:vertex>
                       <gating:coordinate data-type:value="85317.2073490814" />
                       <gating:coordinate data-type:value="26214.4" />
                     </gating:vertex>
                     <gating:vertex>
                       <gating:coordinate data-type:value="828402.5616797899" />
                       <gating:coordinate data-type:value="786432" />
                     </gating:vertex>
                     <gating:vertex>
                       <gating:coordinate data-type:value="553185.7637795275" />
                       <gating:coordinate data-type:value="974301.8666666668" />
                     </gating:vertex>
                   </gating:PolygonGate>
                 </Gate>
                 <Subpopulations>
                   <Population name="Red+"  annotation=""  owningGroup="All Samples"  expanded="1"  sortPriority="10"  count="418" >
                     <Graph smoothing="0"  backColor="#ffffff"  foreColor="#000000"  heatMapStatParameter="BL1-A"  type="Pseudocolor"  fast="1" >
                       <Axis dimension="x"  name="YL2-H"  label=""  auto="auto" />
[truncated: 99,283 more chars]
