# Supplementary material for: Global chromatin mobility induced by a DSB is dictated by chromosomal conformation and defines the HR outcome
Source: eLife. 2022 Sep 20;11:e78015. doi: 10.7554/eLife.78015 (PMC9489209; doi:10.7554/eLife.78015)
Supplement: Figure 1—source data 4. [file elife-78015-fig1-data4.zip › 180914_repair kinetics/R2 412.txt]

Sample:	All/Single Cells/Red + | Freq. of Parent
tube(1).fcs	3,19
tube(2).fcs	4,52
tube(3).fcs	8,63
tube(4).fcs	23,3
tube(5).fcs	39,1
tube(6).fcs	56,0
tube(7).fcs	55,8
tube(8).fcs	75,0
tube(9).fcs	73,8
tube.fcs	3,31
Mean	34,3
SD	29,4
