# Supplementary material for: Global chromatin mobility induced by a DSB is dictated by chromosomal conformation and defines the HR outcome
Source: eLife. 2022 Sep 20;11:e78015. doi: 10.7554/eLife.78015 (PMC9489209; doi:10.7554/eLife.78015)
Supplement: Figure 1—source data 4. [file elife-78015-fig1-data4.zip › 180914_repair kinetics/180920_Cell cycle R1 R2 R4.wsp]

<?xml version="1.0" encoding="UTF-8"?>
 <Workspace version="20.0"  modDate="Thu Sep 20 19:33:41 CEST 2018"  clientTimestamp="1537464821785"  flowJoVersion="10.4.2"  drawRowBorders="1"  drawColumnBorders="1"  hideCompNodes="1"  curGroup="All Samples"  groupPaneHeight="-1"  xmlns:xsi="http://www.w3.org/2001/XMLSchema-instance"  xmlns:gating="http://www.isac-net.org/std/Gating-ML/v2.0/gating"  xmlns:transforms="http://www.isac-net.org/std/Gating-ML/v2.0/transformations"  xmlns:data-type="http://www.isac-net.org/std/Gating-ML/v2.0/datatypes"  xsi:schemaLocation="http://www.isac-net.org/std/Gating-ML/v2.0/gating http://www.isac-net.org/std/Gating-ML/v2.0/gating/Gating-ML.v2.0.xsd http://www.isac-net.org/std/Gating-ML/v2.0/transformations http://www.isac-net.org/std/Gating-ML/v2.0/gating/Transformations.v2.0.xsd http://www.isac-net.org/std/Gating-ML/v2.0/datatypes http://www.isac-net.org/std/Gating-ML/v2.0/gating/DataTypes.v2.0.xsd "  nonAutoSaveFileName="file:/Users/Etienne/Desktop/180920_Cell%20cycle%20centro%202u%20R1%20R2%20R4.wsp" >
   <WindowPosition x="20"  y="23"  width="600"  height="720"  displayed="1"  panelState="" />
   <TextTraits font="SansSerif"  size="11"  name=""  style="plain"  color="#000000"  background="#00ffffff"  just="left" />
   <Columns>
     <TColumn width="300" >
       <Property key="fj.appnode.prop.name" />
     </TColumn>
     <TColumn width="141" >
       <Property key="fj.appnode.prop.statistic" />
     </TColumn>
     <TColumn width="140" >
       <Property key="fj.appnode.prop.ncells" />
     </TColumn>
   </Columns>
   <Matrices/>
   <Cytometers>
     <Cytometer name="ATTUNE"  cyt="4486521 Attune NxT Acoustic Focusing Cytometer (Lasers: BRVY)"  useFCS3="1"  extraNegs="0"  widthBasis="-1000"  linMin="0"  logMin="1"  linMax="1048576"  logMax="1048576"  linearRescale="1"  logRescale="1"  linFromKW="0"  logFromKW="0"  useGain="0"  useTransform="1"  transformType="BIEX"  manufacturer=""  serialnumber=""  homepage="workspaces-and-samples/flowjo-and-your-cytometer/flowjo-and-your-cytometer/ws-cytometer-attune/"  icon="attune.png" >
       <LinParams>
         <Param>time</Param>
       </LinParams>
       <LogParams/>
       <FilterParams/>
       <TransformStore/>
     </Cytometer>
   </Cytometers>
   <Groups>
     <GroupNode name="All Samples"  annotation=""  owningGroup="All Samples"  expanded="1"  sortPriority="10"  count="-1" >
       <Graph smoothing="0"  backColor="#ffffff"  foreColor="#000000"  type="Pseudocolor"  fast="1" >
         <Axis dimension="x"  name=""  label=""  auto="auto" />
         <Axis dimension="y"  name=""  label=""  auto="auto" />
         <GraphSettings level="5%"  smoothingHighResolution="1"  contourHighResolution="1"  histogramSmoothingCount="0"  graphResolution="256"  showOutliers="0"  drawLargeDots="0"  dotsToDraw="8000"  tint="le.chartfill.tinted.40"  lineWeight="le.lineweight.normal"  lineStyle="le.linestyle.solid" />
         <GraphEnvironment showGrid="0"  showAxes="tnlTNL"  showGates="1"  showFreqOnPlots="1"  showGateNameOnPlots="1"  showMedians="0"  showUncomped="0"  addEventParam="0"  lastYAxisName="" >
           <TextTraits font="SansSerif"  size="11"  name="Labels"  style="plain"  color="#000000"  background="#00ffffff"  just="left" />
           <TextTraits font="SansSerif"  size="11"  name="LayoutGates"  style="plain"  color="#000000"  background="#00ffffff"  just="left" />
           <TextTraits font="SansSerif"  size="9"  name="Numbers"  style="plain"  color="#000000"  background="#00ffffff"  just="left" />
           <TextTraits font="SansSerif"  size="9"  name="Legend"  style="plain"  color="#000000"  background="#00ffffff"  just="left" />
         </GraphEnvironment>
       </Graph>
       <Subpopulations>
         <Population name="All"  annotation=""  owningGroup="All Samples"  expanded="1"  sortPriority="10"  count="50063" >
           <Graph smoothing="0"  backColor="#ffffff"  foreColor="#000000"  heatMapStatParameter="BL1-A"  type="Pseudocolor"  fast="1" >
             <Axis dimension="x"  name="FSC-H"  label=""  auto="auto" />
             <Axis dimension="y"  name="FSC-A"  label=""  auto="auto" />
             <GraphSettings level="5%"  smoothingHighResolution="1"  contourHighResolution="1"  histogramSmoothingCount="0"  graphResolution="256"  showOutliers="0"  drawLargeDots="0"  dotsToDraw="8000"  tint="le.chartfill.tinted.40"  lineWeight="le.lineweight.normal"  lineStyle="le.linestyle.solid" />
             <GraphEnvironment showGrid="0"  showAxes="tnlTNL"  showGates="1"  showFreqOnPlots="1"  showGateNameOnPlots="1"  showMedians="0"  showUncomped="0"  addEventParam="0"  lastYAxisName="" >
               <TextTraits font="SansSerif"  size="11"  name="Labels"  style="plain"  color="#000000"  background="#00ffffff"  just="left" />
               <TextTraits font="SansSerif"  size="11"  name="LayoutGates"  style="plain"  color="#000000"  background="#00ffffff"  just="left" />
               <TextTraits font="SansSerif"  size="9"  name="Numbers"  style="plain"  color="#000000"  background="#00ffffff"  just="left" />
               <TextTraits font="SansSerif"  size="9"  name="Legend"  style="plain"  color="#000000"  background="#00ffffff"  just="left" />
               <WindowPosition x="620"  y="23"  width="390"  height="622"  displayed="0"  panelState="---" />
             </GraphEnvironment>
           </Graph>
           <Gate gating:id="ID1787098042" >
             <gating:PolygonGate eventsInside="1"  annoOffsetX="0"  annoOffsetY="0"  tint="#000000"  isTinted="0"  lineWeight="Normal"  userDefined="1"  quadId="-1"  gateResolution="256" >
               <gating:dimension>
                 <data-type:fcs-dimension data-type:name="FSC-H" />
               </gating:dimension>
               <gating:dimension>
                 <data-type:fcs-dimension data-type:name="SSC-H" />
               </gating:dimension>
               <gating:vertex>
                 <gating:coordinate data-type:value="27796.8965879265" />
                 <gating:coordinate data-type:value="597.7615725175" />
               </gating:vertex>
               <gating:vertex>
                 <gating:coordinate data-type:value="-11054.5413823272" />
                 <gating:coordinate data-type:value="210.160384443" />
               </gating:vertex>
               <gating:vertex>
                 <gating:coordinate data-type:value="11146.2803149606" />
                 <gating:coordinate data-type:value="-52.8547074647" />
               </gating:vertex>
               <gating:vertex>
                 <gating:coordinate data-type:value="105499.772528434" />
                 <gating:coordinate data-type:value="-94.383406187" />
               </gating:vertex>
               <gating:vertex>
                 <gating:coordinate data-type:value="1121187.3651793527" />
                 <gating:coordinate data-type:value="348.5893801839" />
               </gating:vertex>
               <gating:vertex>
                 <gating:coordinate data-type:value="1165589.0085739284" />
                 <gating:coordinate data-type:value="3131.0121945758" />
               </gating:vertex>
               <gating:vertex>
                 <gating:coordinate data-type:value="371909.6328958881" />
                 <gating:coordinate data-type:value="3241.7553911685" />
               </gating:vertex>
             </gating:PolygonGate>
           </Gate>
           <Subpopulations>
             <Population name="Single Cells"  annotation=""  owningGroup="All Samples"  expanded="1"  sortPriority="10"  count="47497" >
               <Graph smoothing="0"  backColor="#ffffff"  foreColor="#000000"  heatMapStatParameter="BL1-A"  type="Pseudocolor"  fast="1" >
                 <Axis dimension="x"  name="BL1-H"  label=""  auto="auto" />
                 <Axis dimension="y"  name="FSC-H"  label=""  auto="auto" />
                 <GraphSettings level="5%"  smoothingHighResolution="1"  contourHighResolution="1"  histogramSmoothingCount="0"  graphResolution="256"  showOutliers="0"  drawLargeDots="0"  dotsToDraw="8000"  tint="le.chartfill.tinted.40"  lineWeight="le.lineweight.normal"  lineStyle="le.linestyle.solid" />
                 <GraphEnvironment showGrid="0"  showAxes="tnlTNL"  showGates="1"  showFreqOnPlots="1"  showGateNameOnPlots="1"  showMedians="0"  showUncomped="0"  addEventParam="0"  lastYAxisName="" >
                   <TextTraits font="SansSerif"  size="11"  name="Labels"  style="plain"  color="#000000"  background="#00ffffff"  just="left" />
                   <TextTraits font="SansSerif"  size="11"  name="LayoutGates"  style="plain"  color="#000000"  background="#00ffffff"  just="left" />
                   <TextTraits font="SansSerif"  size="9"  name="Numbers"  style="plain"  color="#000000"  background="#00ffffff"  just="left" />
                   <TextTraits font="SansSerif"  size="9"  name="Legend"  style="plain"  color="#000000"  background="#00ffffff"  just="left" />
                   <WindowPosition x="620"  y="23"  width="390"  height="622"  displayed="1"  panelState="---" />
                 </GraphEnvironment>
               </Graph>
               <Gate gating:id="ID679620142"  gating:parent_id="ID1787098042" >
                 <gating:PolygonGate eventsInside="1"  annoOffsetX="0"  annoOffsetY="0"  tint="#000000"  isTinted="0"  lineWeight="Normal"  userDefined="1"  quadId="-1"  gateResolution="256" >
                   <gating:dimension>
                     <data-type:fcs-dimension data-type:name="FSC-H" />
                   </gating:dimension>
                   <gating:dimension>
                     <data-type:fcs-dimension data-type:name="FSC-A" />
                   </gating:dimension>
                   <gating:vertex>
                     <gating:coordinate data-type:value="-61006.3902012248" />
                     <gating:coordinate data-type:value="48545.1851851852" />
                   </gating:vertex>
                   <gating:vertex>
                     <gating:coordinate data-type:value="99949.567104112" />
                     <gating:coordinate data-type:value="-33981.6296296296" />
                   </gating:vertex>
                   <gating:vertex>
                     <gating:coordinate data-type:value="1026833.8729658793" />
                     <gating:coordinate data-type:value="1024303.4074074074" />
                   </gating:vertex>
                   <gating:vertex>
                     <gating:coordinate data-type:value="782624.834295713" />
                     <gating:coordinate data-type:value="1131102.8148148148" />
                   </gating:vertex>
                 </gating:PolygonGate>
               </Gate>
               <Subpopulations>
                 <Population name="BL1-H, FSC-H subset"  annotation=""  owningGroup="All Samples"  expanded="1"  sortPriority="10"  count="45172" >
                   <Graph smoothing="1"  backColor="#ffffff"  foreColor="#000000"  heatMapStatParameter="BL1-A"  type="Histogram"  fast="1" >
                     <Axis dimension="x"  name="BL1-H"  label=""  auto="auto" />
                     <Axis dimension="y"  name=""  label=""  auto="auto" />
                     <GraphSettings level="5%"  smoothingHighResolution="1"  contourHighResolution="1"  histogramSmoothingCount="0"  graphResolution="256"  showOutliers="0"  drawLargeDots="0"  dotsToDraw="8000"  tint="le.chartfill.tinted.40"  lineWeight="le.lineweight.normal"  lineStyle="le.linestyle.solid" />
                     <GraphEnvironment showGrid="0"  showAxes="tnlTNL"  showGates="1"  showFreqOnPlots="1"  showGateNameOnPlots="1"  showMedians="0"  showUncomped="0"  addEventParam="0"  lastYAxisName="" >
                       <TextTraits font="SansSerif"  size="11"  name="Labels"  style="plain"  color="#000000"  background="#00ffffff"  just="left" />
                       <TextTraits font="SansSerif"  size="11"  name="LayoutGates"  style="plain"  color="#000000"  background="#00ffffff"  just="left" />
                       <TextTraits font="SansSerif"  size="9"  name="Numbers"  style="plain"  color="#000000"  background="#00ffffff"  just="left" />
                       <TextTraits font="SansSerif"  size="9"  name="Legend"  style="plain"  color="#000000"  background="#00ffffff"  just="left" />
                       <WindowPosition x="620"  y="23"  width="390"  height="622"  displayed="1"  panelState="---" />
                     </GraphEnvironment>
                   </Graph>
                   <Gate gating:id="ID659542195"  gating:parent_id="ID679620142" >
                     <gating:EllipsoidGate eventsInside="1"  annoOffsetX="0"  annoOffsetY="0"  tint="#000000"  isTinted="0"  lineWeight="Normal"  userDefined="1"  gating:distance="229.5182035922798" >
                       <gating:dimension>
                         <data-type:fcs-dimension data-type:name="BL1-H" />
                       </gating:dimension>
                       <gating:dimension>
                         <data-type:fcs-dimension data-type:name="FSC-H" />
                       </gating:dimension>
                       <gating:foci>
                         <gating:vertex>
                           <gating:coordinate data-type:value="46.482708229" />
                           <gating:coordinate data-type:value="47.8367429755" />
                         </gating:vertex>
                         <gating:vertex>
                           <gating:coordinate data-type:value="169.517291771" />
                           <gating:coordinate data-type:value="142.1632570245" />
                         </gating:vertex>
                       </gating:foci>
                       <gating:edge>
                         <gating:vertex>
                           <gating:coordinate data-type:value="198" />
                           <gating:coordinate data-type:value="164" />
                         </gating:vertex>
                         <gating:vertex>
                           <gating:coordinate data-type:value="18" />
                           <gating:coordinate data-type:value="26" />
                         </gating:vertex>
                         <gating:vertex>
                           <gating:coordinate data-type:value="160" />
                           <gating:coordinate data-type:value="31" />
                         </gating:vertex>
                         <gating:vertex>
                           <gating:coordinate data-type:value="55" />
                           <gating:coordinate data-type:value="159" />
                         </gating:vertex>
                       </gating:edge>
                     </gating:EllipsoidGate>
                   </Gate>
                 </Population>
                 <Population name="BL1-H, FSC-H subset-1"  annotation=""  owningGroup="All Samples"  expanded="1"  sortPriority="10"  count="47390" >
                   <Graph smoothing="1"  backColor="#ffffff"  foreColor="#000000"  heatMapStatParameter="BL1-A"  type="Histogram"  fast="1" >
                     <Axis dimension="x"  name="BL1-H"  label=""  auto="auto" />
                     <Axis dimension="y"  name=""  label=""  auto="auto" />
                     <GraphSettings level="5%"  smoothingHighResolution="1"  contourHighResolution="1"  histogramSmoothingCount="0"  graphResolution="256"  showOutliers="0"  drawLargeDots="0"  dotsToDraw="8000"  tint="le.chartfill.tinted.40"  lineWeight="le.lineweight.normal"  lineStyle="le.linestyle.solid" />
                     <GraphEnvironment showGrid="0"  showAxes="tnlTNL"  showGates="1"  showFreqOnPlots="1"  showGateNameOnPlots="1"  showMedians="0"  showUncomped="0"  addEventParam="0"  lastYAxisName="" >
                       <TextTraits font="SansSerif"  size="11"  name="Labels"  style="plain"  color="#000000"  background="#00ffffff"  just="left" />
                       <TextTraits font="SansSerif"  size="11"  name="LayoutGates"  style="plain"  color="#000000"  background="#00ffffff"  just="left" />
                       <TextTraits font="SansSerif"  size="9"  name="Numbers"  style="plain"  color="#000000"  background="#00ffffff"  just="left" />
                       <TextTraits font="SansSerif"  size="9"  name="Legend"  style="plain"  color="#000000"  background="#00ffffff"  just="left" />
                       <WindowPosition x="620"  y="23"  width="390"  height="622"  displayed="1"  panelState="---" />
                     </GraphEnvironment>
                   </Graph>
                   <Gate gating:id="ID667964255"  gating:parent_id="ID679620142" >
                     <gating:RectangleGate eventsInside="1"  annoOffsetX="0"  annoOffsetY="0"  tint="#000000"  isTinted="0"  lineWeight="Normal"  userDefined="1"  percentX="0"  percentY="0" >
                       <gating:dimension gating:min="22705.385826771653"  gating:max="1157974.6771653544" >
                         <data-type:fcs-dimension data-type:name="BL1-H" />
                       </gating:dimension>
                       <gating:dimension gating:min="-84468.62222222223"  gating:max="1197124.2666666666" >
                         <data-type:fcs-dimension data-type:name="FSC-H" />
                       </gating:dimension>
                     </gating:RectangleGate>
                   </Gate>
                 </Population>
               </Subpopulations>
             </Population>
           </Subpopulations>
         </Population>
       </Subpopulations>
       <Group name="All Samples"  live="1"  role="ws.group.dlog.test"  key=""  synchronized="0"  foreground="#000000"  fontStyle="bold" >
         <Criteria/>
         <SampleRefs>
           <SampleRef sampleID="5" />
           <SampleRef sampleID="11" />
           <SampleRef sampleID="17" />
           <SampleRef sampleID="23" />
           <SampleRef sampleID="29" />
           <SampleRef sampleID="32" />
           <SampleRef sampleID="4" />
           <SampleRef sampleID="10" />
           <SampleRef sampleID="16" />
           <SampleRef sampleID="22" />
           <SampleRef sampleID="28" />
           <SampleRef sampleID="31" />
           <SampleRef sampleID="3" />
           <SampleRef sampleID="9" />
           <SampleRef sampleID="15" />
           <SampleRef sampleID="21" />
           <SampleRef sampleID="27" />
           <SampleRef sampleID="2" />
           <SampleRef sampleID="8" />
           <SampleRef sampleID="14" />
           <SampleRef sampleID="20" />
           <SampleRef sampleID="26" />
           <SampleRef sampleID="1" />
           <SampleRef sampleID="7" />
           <SampleRef sampleID="13" />
           <SampleRef sampleID="19" />
           <SampleRef sampleID="25" />
           <SampleRef sampleID="6" />
           <SampleRef sampleID="12" />
           <SampleRef sampleID="18" />
           <SampleRef sampleID="24" />
           <SampleRef sampleID="30" />
           <SampleRef sampleID="33" />
         </SampleRefs>
         <Keywords/>
       </Group>
     </GroupNode>
     <GroupNode name="Compensation"  annotation=""  owningGroup="Compensation"  expanded="1"  sortPriority="10"  count="-1" >
       <Graph smoothing="0"  backColor="#ffffff"  foreColor="#000000"  type="Pseudocolor"  fast="1" >
         <Axis dimension="x"  name=""  label=""  auto="auto" />
         <Axis dimension="y"  name=""  label=""  auto="auto" />
         <GraphSettings level="5%"  smoothingHighResolution="1"  contourHighResolution="1"  histogramSmoothingCount="0"  graphResolution="256"  showOutliers="0"  drawLargeDots="0"  dotsToDraw="8000"  tint="le.chartfill.tinted.40"  lineWeight="le.lineweight.normal"  lineStyle="le.linestyle.solid" />
         <GraphEnvironment showGrid="0"  showAxes="tnlTNL"  showGates="1"  showFreqOnPlots="1"  showGateNameOnPlots="1"  showMedians="0"  showUncomped="0"  addEventParam="0"  lastYAxisName="" >
           <TextTraits font="SansSerif"  size="11"  name="Labels"  style="plain"  color="#000000"  background="#00ffffff"  just="left" />
           <TextTraits font="SansSerif"  size="11"  name="LayoutGates"  style="plain"  color="#000000"  background="#00ffffff"  just="left" />
           <TextTraits font="SansSerif"  size="9"  name="Numbers"  style="plain"  color="#000000"  background="#00ffffff"  just="left" />
           <TextTraits font="SansSerif"  size="9"  name="Legend"  style="plain"  color="#000000"  background="#00ffffff"  just="left" />
         </GraphEnvironment>
       </Graph>
       <Group name="Compensation"  live="1"  role="ws.group.dlog.compensation"  key=""  synchronized="0"  foreground="#bc1900"  fontStyle="bold" >
         <Criteria>
           <Criterion connector="And"  keyword="$FIL"  function="Contains"  value="comp" />
           <Criterion connector="Or"  keyword="$FIL"  function="Contains"  value="unstained" />
         </Criteria>
         <Keywords/>
       </Group>
     </GroupNode>
     <GroupNode name="R1 412"  annotation=""  owningGroup="R1 412"  expanded="1"  sortPriority="10"  count="-1" >
       <Graph smoothing="0"  backColor="#ffffff"  foreColor="#000000"  type="Pseudocolor"  fast="1" >
         <Axis dimension="x"  name=""  label=""  auto="auto" />
         <Axis dimension="y"  name=""  label=""  auto="auto" />
         <GraphSettings level="5%"  smoothingHighResolution="1"  contourHighResolution="1"  histogramSmoothingCount="0"  graphResolution="256"  showOutliers="0"  drawLargeDots="0"  dotsToDraw="8000"  tint="le.chartfill.tinted.40"  lineWeight="le.lineweight.normal"  lineStyle="le.linestyle.solid" />
         <GraphEnvironment showGrid="0"  showAxes="tnlTNL"  showGates="1"  showFreqOnPlots="1"  showGateNameOnPlots="1"  showMedians="0"  showUncomped="0"  addEventParam="0"  lastYAxisName="" >
           <TextTraits font="SansSerif"  size="11"  name="Labels"  style="plain"  color="#000000"  background="#00ffffff"  just="left" />
           <TextTraits font="SansSerif"  size="11"  name="LayoutGates"  style="plain"  color="#000000"  background="#00ffffff"  just="left" />
           <TextTraits font="SansSerif"  size="9"  name="Numbers"  style="plain"  color="#000000"  background="#00ffffff"  just="left" />
           <TextTraits font="SansSerif"  size="9"  name="Legend"  style="plain"  color="#000000"  background="#00ffffff"  just="left" />
         </GraphEnvironment>
       </Graph>
       <Subpopulations>
         <Population name="All"  annotation=""  owningGroup="R1 412"  expanded="1"  sortPriority="10"  count="50026" >
           <Graph smoothing="0"  backColor="#ffffff"  foreColor="#000000"  heatMapStatParameter="BL1-A"  type="Pseudocolor"  fast="1" >
             <Axis dimension="x"  name="FSC-H"  label=""  auto="auto" />
             <Axis dimension="y"  name="FSC-A"  label=""  auto="auto" />
             <GraphSettings level="5%"  smoothingHighResolution="1"  contourHighResolution="1"  histogramSmoothingCount="0"  graphResolution="256"  showOutliers="0"  drawLargeDots="0"  dotsToDraw="8000"  tint="le.chartfill.tinted.40"  lineWeight="le.lineweight.normal"  lineStyle="le.linestyle.solid" />
             <GraphEnvironment showGrid="0"  showAxes="tnlTNL"  showGates="1"  showFreqOnPlots="1"  showGateNameOnPlots="1"  showMedians="0"  showUncomped="0"  addEventParam="0"  lastYAxisName="" >
               <TextTraits font="SansSerif"  size="11"  name="Labels"  style="plain"  color="#000000"  background="#00ffffff"  just="left" />
               <TextTraits font="SansSerif"  size="11"  name="LayoutGates"  style="plain"  color="#000000"  background="#00ffffff"  just="left" />
               <TextTraits font="SansSerif"  size="9"  name="Numbers"  style="plain"  color="#000000"  background="#00ffffff"  just="left" />
               <TextTraits font="SansSerif"  size="9"  name="Legend"  style="plain"  color="#000000"  background="#00ffffff"  just="left" />
               <WindowPosition x="620"  y="23"  width="390"  height="622"  displayed="0"  panelState="---" />
             </GraphEnvironment>
           </Graph>
           <Gate gating:id="ID1679631082" >
             <gating:PolygonGate eventsInside="1"  annoOffsetX="0"  annoOffsetY="0"  tint="#000000"  isTinted="0"  lineWeight="Normal"  userDefined="1"  quadId="-1"  gateResolution="256" >
               <gating:dimension>
                 <data-type:fcs-dimension data-type:name="FSC-H" />
               </gating:dimension>
               <gating:dimension>
                 <data-type:fcs-dimension data-type:name="SSC-H" />
               </gating:dimension>
               <gating:vertex>
                 <gating:coordinate data-type:value="27796.8965879265" />
                 <gating:coordinate data-type:value="597.7615725175" />
               </gating:vertex>
               <gating:vertex>
                 <gating:coordinate data-type:value="-11054.5413823272" />
                 <gating:coordinate data-type:value="210.160384443" />
               </gating:vertex>
               <gating:vertex>
                 <gating:coordinate data-type:value="11146.2803149606" />
                 <gating:coordinate data-type:value="-52.8547074647" />
               </gating:vertex>
               <gating:vertex>
                 <gating:coordinate data-type:value="105499.772528434" />
                 <gating:coordinate data-type:value="-94.383406187" />
               </gating:vertex>
               <gating:vertex>
                 <gating:coordinate data-type:value="1121187.3651793527" />
                 <gating:coordinate data-type:value="348.5893801839" />
               </gating:vertex>
               <gating:vertex>
                 <gating:coordinate data-type:value="1165589.0085739284" />
                 <gating:coordinate data-type:value="3131.0121945758" />
               </gating:vertex>
               <gating:vertex>
                 <gating:coordinate data-type:value="371909.6328958881" />
                 <gating:coordinate data-type:value="3241.7553911685" />
               </gating:vertex>
             </gating:PolygonGate>
           </Gate>
           <Subpopulations>
             <Population name="Single Cells"  annotation=""  owningGroup="R1 412"  expanded="1"  sortPriority="10"  count="45426" >
               <Graph smoothing="0"  backColor="#ffffff"  foreColor="#000000"  heatMapStatParameter="BL1-A"  type="Pseudocolor"  fast="1" >
                 <Axis dimension="x"  name="BL1-H"  label=""  auto="auto" />
                 <Axis dimension="y"  name="FSC-H"  label=""  auto="auto" />
                 <GraphSettings level="5%"  smoothingHighResolution="1"  contourHighResolution="1"  histogramSmoothingCount="0"  graphResolution="256"  showOutliers="0"  drawLargeDots="0"  dotsToDraw="8000"  tint="le.chartfill.tinted.40"  lineWeight="le.lineweight.normal"  lineStyle="le.linestyle.solid" />
                 <GraphEnvironment showGrid="0"  showAxes="tnlTNL"  showGates="1"  showFreqOnPlots="1"  showGateNameOnPlots="1"  showMedians="0"  showUncomped="0"  addEventParam="0"  lastYAxisName="" >
                   <TextTraits font="SansSerif"  size="11"  name="Labels"  style="plain"  color="#000000"  background="#00ffffff"  just="left" />
                   <TextTraits font="SansSerif"  size="11"  name="LayoutGates"  style="plain"  color="#000000"  background="#00ffffff"  just="left" />
                   <TextTraits font="SansSerif"  size="9"  name="Numbers"  style="plain"  color="#000000"  background="#00ffffff"  just="left" />
                   <TextTraits font="SansSerif"  size="9"  name="Legend"  style="plain"  color="#000000"  background="#00ffffff"  just="left" />
                   <WindowPosition x="620"  y="23"  width="390"  height="622"  displayed="1"  panelState="---" />
                 </GraphEnvironment>
               </Graph>
               <Gate gating:id="ID1301319526"  gating:parent_id="ID1679631082" >
                 <gating:PolygonGate eventsInside="1"  annoOffsetX="0"  annoOffsetY="0"  tint="#000000"  isTinted="0"  lineWeight="Normal"  userDefined="1"  quadId="-1"  gateResolution="256" >
                   <gating:dimension>
                     <data-type:fcs-dimension data-type:name="FSC-H" />
                   </gating:dimension>
                   <gating:dimension>
                     <data-type:fcs-dimension data-type:name="FSC-A" />
                   </gating:dimension>
                   <gating:vertex>
                     <gating:coordinate data-type:value="-61006.3902012248" />
                     <gating:coordinate data-type:value="48545.1851851852" />
                   </gating:vertex>
                   <gating:vertex>
                     <gating:coordinate data-type:value="99949.567104112" />
                     <gating:coordinate data-type:value="-33981.6296296296" />
                   </gating:vertex>
                   <gating:vertex>
                     <gating:coordinate data-type:value="1026833.8729658793" />
                     <gating:coordinate data-type:value="1024303.4074074074" />
                   </gating:vertex>
                   <gating:vertex>
                     <gating:coordinate data-type:value="782624.834295713" />
                     <gating:coordinate data-type:value="1131102.8148148148" />
                   </gating:vertex>
                 </gating:PolygonGate>
               </Gate>
               <Subpopulations>
                 <Population name="BL1-H, FSC-H subset"  annotation=""  owningGroup="R1 412"  expanded="1"  sortPriority="10"  count="41525" >
                   <Graph smoothing="1"  backColor="#ffffff"  foreColor="#000000"  heatMapStatParameter="BL1-A"  type="Histogram"  fast="1" >
                     <Axis dimension="x"  name="BL1-H"  label=""  auto="auto" />
                     <Axis dimension="y"  name=""  label=""  auto="auto" />
                     <GraphSettings level="5%"  smoothingHighResolution="1"  contourHighResolution="1"  histogramSmoothingCount="0"  graphResolution="256"  showOutliers="0"  drawLargeDots="0"  dotsToDraw="8000"  tint="le.chartfill.tinted.40"  lineWeight="le.lineweight.normal"  lineStyle="le.linestyle.solid" />
                     <GraphEnvironment showGrid="0"  showAxes="tnlTNL"  showGates="1"  showFreqOnPlots="1"  showGateNameOnPlots="1"  showMedians="0"  showUncomped="0"  addEventParam="0"  lastYAxisName="" >
                       <TextTraits font="SansSerif"  size="11"  name="Labels"  style="plain"  color="#000000"  background="#00ffffff"  just="left" />
                       <TextTraits font="SansSerif"  size="11"  name="LayoutGates"  style="plain"  color="#000000"  background="#00ffffff"  just="left" />
                       <TextTraits font="SansSerif"  size="9"  name="Numbers"  style="plain"  color="#000000"  background="#00ffffff"  just="left" />
                       <TextTraits font="SansSerif"  size="9"  name="Legend"  style="plain"  color="#000000"  background="#00ffffff"  just="left" />
                       <WindowPosition x="620"  y="23"  width="390"  height="622"  displayed="1"  panelState="---" />
                     </GraphEnvironment>
                   </Graph>
                   <Gate gating:id="ID1645896758"  gating:parent_id="ID1301319526" >
                     <gating:EllipsoidGate eventsInside="1"  annoOffsetX="0"  annoOffsetY="0"  tint="#000000"  isTinted="0"  lineWeight="Normal"  userDefined="1"  gating:distance="229.5182035922798" >
                       <gating:dimension>
                         <data-type:fcs-dimension data-type:name="BL1-H" />
                       </gating:dimension>
                       <gating:dimension>
                         <data-type:fcs-dimension data-type:name="FSC-H" />
                       </gating:dimension>
                       <gating:foci>
                         <gating:vertex>
                           <gating:coordinate data-type:value="46.482708229" />
                           <gating:coordinate data-type:value="47.8367429755" />
                         </gating:vertex>
                         <gating:vertex>
                           <gating:coordinate data-type:value="169.517291771" />
                           <gating:coordinate data-type:value="142.1632570245" />
                         </gating:vertex>
                       </gating:foci>
                       <gating:edge>
                         <gating:vertex>
                           <gating:coordinate data-type:value="198" />
                           <gating:coordinate data-type:value="164" />
                         </gating:vertex>
                         <gating:vertex>
                           <gating:coordinate data-type:value="18" />
                           <gating:coordinate data-type:value="26" />
                         </gating:vertex>
                         <gating:vertex>
                           <gating:coordinate data-type:value="160" />
                           <gating:coordinate data-type:value="31" />
                         </gating:vertex>
                         <gating:vertex>
                           <gating:coordinate data-type:value="55" />
                           <gating:coordinate data-type:value="159" />
                         </gating:vertex>
                       </gating:edge>
                     </gating:EllipsoidGate>
                   </Gate>
                 </Population>
                 <Population name="BL1-H, FSC-H subset-1"  annotation=""  owningGroup="R1 412"  expanded="1"  sortPriority="10"  count="46810" >
                   <Graph smoothing="1"  backColor="#ffffff"  foreColor="#000000"  heatMapStatParameter="BL1-A"  type="Histogram"  fast="1" >
                     <Axis dimension="x"  name="BL1-H"  label=""  auto="auto" />
                     <Axis dimension="y"  name=""  label=""  auto="auto" />
                     <GraphSettings level="5%"  smoothingHighResolution="1"  contourHighResolution="1"  histogramSmoothingCount="0"  graphResolution="256"  showOutliers="0"  drawLargeDots="0"  dotsToDraw="8000"  tint="le.chartfill.tinted.40"  lineWeight="le.lineweight.normal"  lineStyle="le.linestyle.solid" />
                     <GraphEnvironment showGrid="0"  showAxes="tnlTNL"  showGates="1"  showFreqOnPlots="1"  showGateNameOnPlots="1"  showMedians="0"  showUncomped="0"  addEventParam="0"  lastYAxisName="" >
                       <TextTraits font="SansSerif"  size="11"  name="Labels"  style="plain"  color="#000000"  background="#00ffffff"  just="left" />
                       <TextTraits font="SansSerif"  size="11"  name="LayoutGates"  style="plain"  color="#000000"  background="#00ffffff"  just="left" />
                       <TextTraits font="SansSerif"  size="9"  name="Numbers"  style="plain"  color="#000000"  background="#00ffffff"  just="left" />
                       <TextTraits font="SansSerif"  size="9"  name="Legend"  style="plain"  color="#000000"  background="#00ffffff"  just="left" />
                       <WindowPosition x="620"  y="23"  width="390"  height="622"  displayed="1"  panelState="---" />
                     </GraphEnvironment>
                   </Graph>
                   <Gate gating:id="ID434330982"  gating:parent_id="ID1301319526" >
                     <gating:RectangleGate eventsInside="1"  annoOffsetX="0"  annoOffsetY="0"  tint="#000000"  isTinted="0"  lineWeight="Normal"  userDefined="1"  percentX="0"  percentY="0" >
                       <gating:dimension gating:min="22705.385826771653"  gating:max="1157974.6771653544" >
                         <data-type:fcs-dimension data-type:name="BL1-H" />
                       </gating:dimension>
                       <gating:dimension gating:min="-84468.62222222223"  gating:max="1197124.2666666666" >
                         <data-type:fcs-dimension data-type:name="FSC-H" />
                       </gating:dimension>
                     </gating:RectangleGate>
                   </Gate>
                 </Population>
               </Subpopulations>
             </Population>
           </Subpopulations>
         </Population>
       </Subpopulations>
       <Group name="R1 412"  live="1"  role="ws.group.dlog.undefined"  key=""  synchronized="0"  foreground="#0000d0"  fontStyle="plain" >
         <Criteria/>
         <SampleRefs>
           <SampleRef sampleID="5" />
           <SampleRef sampleID="4" />
           <SampleRef sampleID="3" />
           <SampleRef sampleID="2" />
           <SampleRef sampleID="1" />
           <SampleRef sampleID="6" />
         </SampleRefs>
         <Keywords/>
       </Group>
     </GroupNode>
     <GroupNode name="R1 422"  annotation=""  owningGroup="R1 422"  expanded="1"  sortPriority="10"  count="-1" >
       <Graph smoothing="0"  backColor="#ffffff"  foreColor="#000000"  type="Pseudocolor"  fast="1" >
         <Axis dimension="x"  name=""  label=""  auto="auto" />
         <Axis dimension="y"  name=""  label=""  auto="auto" />
         <GraphSettings level="5%"  smoothingHighResolution="1"  contourHighResolution="1"  histogramSmoothingCount="0"  graphResolution="256"  showOutliers="0"  drawLargeDots="0"  dotsToDraw="8000"  tint="le.chartfill.tinted.40"  lineWeight="le.lineweight.normal"  lineStyle="le.linestyle.solid" />
         <GraphEnvironment showGrid="0"  showAxes="tnlTNL"  showGates="1"  showFreqOnPlots="1"  showGateNameOnPlots="1"  showMedians="0"  showUncomped="0"  addEventParam="0"  lastYAxisName="" >
           <TextTraits font="SansSerif"  size="11"  name="Labels"  style="plain"  color="#000000"  background="#00ffffff"  just="left" />
           <TextTraits font="SansSerif"  size="11"  name="LayoutGates"  style="plain"  color="#000000"  background="#00ffffff"  just="left" />
           <TextTraits font="SansSerif"  size="9"  name="Numbers"  style="plain"  color="#000000"  background="#00ffffff"  just="left" />
           <TextTraits font="SansSerif"  size="9"  name="Legend"  style="plain"  color="#000000"  background="#00ffffff"  just="left" />
         </GraphEnvironment>
       </Graph>
       <Group name="R1 422"  live="1"  role="ws.group.dlog.undefined"  key=""  synchronized="0"  foreground="#009090"  fontStyle="plain" >
         <Criteria/>
         <SampleRefs>
           <SampleRef sampleID="11" />
           <SampleRef sampleID="10" />
           <SampleRef sampleID="9" />
           <SampleRef sampleID="8" />
           <SampleRef sampleID="7" />
           <SampleRef sampleID="12" />
         </SampleRefs>
         <Keywords/>
       </Group>
     </GroupNode>
     <GroupNode name="R2 412"  annotation=""  owningGroup="R2 412"  expanded="1"  sortPriority="10"  count="-1" >
       <Graph smoothing="0"  backColor="#ffffff"  foreColor="#000000"  type="Pseudocolor"  fast="1" >
         <Axis dimension="x"  name=""  label=""  auto="auto" />
         <Axis dimension="y"  name=""  label=""  auto="auto" />
         <GraphSettings level="5%"  smoothingHighResolution="1"  contourHighResolution="1"  histogramSmoothingCount="0"  graphResolution="256"  showOutliers="0"  drawLargeDots="0"  dotsToDraw="8000"  tint="le.chartfill.tinted.40"  lineWeight="le.lineweight.normal"  lineStyle="le.linestyle.solid" />
         <GraphEnvironment showGrid="0"  showAxes="tnlTNL"  showGates="1"  showFreqOnPlots="1"  showGateNameOnPlots="1"  showMedians="0"  showUncomped="0"  addEventParam="0"  lastYAxisName="" >
           <TextTraits font="SansSerif"  size="11"  name="Labels"  style="plain"  color="#000000"  background="#00ffffff"  just="left" />
           <TextTraits font="SansSerif"  size="11"  name="LayoutGates"  style="plain"  color="#000000"  background="#00ffffff"  just="left" />
           <TextTraits font="SansSerif"  size="9"  name="Numbers"  style="plain"  color="#000000"  background="#00ffffff"  just="left" />
           <TextTraits font="SansSerif"  size="9"  name="Legend"  style="plain"  color="#000000"  background="#00ffffff"  just="left" />
         </GraphEnvironment>
       </Graph>
       <Group name="R2 412"  live="1"  role="ws.group.dlog.undefined"  key=""  synchronized="0"  foreground="#909000"  fontStyle="plain" >
         <Criteria/>
         <SampleRefs>
           <SampleRef sampleID="17" />
           <SampleRef sampleID="16" />
           <SampleRef sampleID="15" />
           <SampleRef sampleID="14" />
           <SampleRef sampleID="13" />
           <SampleRef sampleID="18" />
         </SampleRefs>
         <Keywords/>
       </Group>
     </GroupNode>
     <GroupNode name="R2 422"  annotation=""  owningGroup="R2 422"  expanded="1"  sortPriority="10"  count="-1" >
       <Graph smoothing="0"  backColor="#ffffff"  foreColor="#000000"  type="Pseudocolor"  fast="1" >
         <Axis dimension="x"  name=""  label=""  auto="auto" />
         <Axis dimension="y"  name=""  label=""  auto="auto" />
         <GraphSettings level="5%"  smoothingHighResolution="1"  contourHighResolution="1"  histogramSmoothingCount="0"  graphResolution="256"  showOutliers="0"  drawLargeDots="0"  dotsToDraw="8000"  tint="le.chartfill.tinted.40"  lineWeight="le.lineweight.normal"  lineStyle="le.linestyle.solid" />
         <GraphEnvironment showGrid="0"  showAxes="tnlTNL"  showGates="1"  showFreqOnPlots="1"  showGateNameOnPlots="1"  showMedians="0"  showUncomped="0"  addEventParam="0"  lastYAxisName="" >
           <TextTraits font="SansSerif"  size="11"  name="Labels"  style="plain"  color="#000000"  background="#00ffffff"  just="left" />
           <TextTraits font="SansSerif"  size="11"  name="LayoutGates"  style="plain"  color="#000000"  background="#00ffffff"  just="left" />
           <TextTraits font="SansSerif"  size="9"  name="Numbers"  style="plain"  color="#000000"  background="#00ffffff"  just="left" />
           <TextTraits font="SansSerif"  size="9"  name="Legend"  style="plain"  color="#000000"  background="#00ffffff"  just="left" />
         </GraphEnvironment>
       </Graph>
       <Group name="R2 422"  live="1"  role="ws.group.dlog.undefined"  key=""  synchronized="0"  foreground="#d00000"  fontStyle="plain" >
         <Criteria/>
         <SampleRefs>
           <SampleRef sampleID="23" />
           <SampleRef sampleID="22" />
           <SampleRef sampleID="21" />
           <SampleRef sampleID="20" />
           <SampleRef sampleID="19" />
           <SampleRef sampleID="24" />
         </SampleRefs>
         <Keywords/>
       </Group>
     </GroupNode>
     <GroupNode name="R4 412"  annotation=""  owningGroup="R4 412"  expanded="1"  sortPriority="10"  count="-1" >
       <Graph smoothing="0"  backColor="#ffffff"  foreColor="#000000"  type="Pseudocolor"  fast="1" >
         <Axis dimension="x"  name=""  label=""  auto="auto" />
         <Axis dimension="y"  name=""  label=""  auto="auto" />
         <GraphSettings level="5%"  smoothingHighResolution="1"  contourHighResolution="1"  histogramSmoothingCount="0"  graphResolution="256"  showOutliers="0"  drawLargeDots="0"  dotsToDraw="8000"  tint="le.chartfill.tinted.40"  lineWeight="le.lineweight.normal"  lineStyle="le.linestyle.solid" />
         <GraphEnvironment showGrid="0"  showAxes="tnlTNL"  showGates="1"  showFreqOnPlots="1"  showGateNameOnPlots="1"  showMedians="0"  showUncomped="0"  addEventParam="0"  lastYAxisName="" >
           <TextTraits font="SansSerif"  size="11"  name="Labels"  style="plain"  color="#000000"  background="#00ffffff"  just="left" />
           <TextTraits font="SansSerif"  size="11"  name="LayoutGates"  style="plain"  color="#000000"  background="#00ffffff"  just="left" />
           <TextTraits font="SansSerif"  size="9"  name="Numbers"  style="plain"  color="#000000"  background="#00ffffff"  just="left" />
           <TextTraits font="SansSerif"  size="9"  name="Legend"  style="plain"  color="#000000"  background="#00ffffff"  just="left" />
         </GraphEnvironment>
       </Graph>
       <Group name="R4 412"  live="1"  role="ws.group.dlog.undefined"  key=""  synchronized="0"  foreground="#900080"  fontStyle="plain" >
         <Criteria/>
         <SampleRefs>
           <SampleRef sampleID="29" />
           <SampleRef sampleID="28" />
           <SampleRef sampleID="27" />
           <SampleRef sampleID="26" />
           <SampleRef sampleID="25" />
           <SampleRef sampleID="30" />
         </SampleRefs>
         <Keywords/>
       </Group>
     </GroupNode>
     <GroupNode name="R4 422"  annotation=""  owningGroup="R4 422"  expanded="1"  sortPriority="10"  count="-1" >
       <Graph smoothing="0"  backColor="#ffffff"  foreColor="#000000"  type="Pseudocolor"  fast="1" >
         <Axis dimension="x"  name=""  label=""  auto="auto" />
         <Axis dimension="y"  name=""  label=""  auto="auto" />
         <GraphSettings level="5%"  smoothingHighResolution="1"  contourHighResolution="1"  histogramSmoothingCount="0"  graphResolution="256"  showOutliers="0"  drawLargeDots="0"  dotsToDraw="8000"  tint="le.chartfill.tinted.40"  lineWeight="le.lineweight.normal"  lineStyle="le.linestyle.solid" />
         <GraphEnvironment showGrid="0"  showAxes="tnlTNL"  showGates="1"  showFreqOnPlots="1"  showGateNameOnPlots="1"  showMedians="0"  showUncomped="0"  addEventParam="0"  lastYAxisName="" >
           <TextTraits font="SansSerif"  size="11"  name="Labels"  style="plain"  color="#000000"  background="#00ffffff"  just="left" />
           <TextTraits font="SansSerif"  size="11"  name="LayoutGates"  style="plain"  color="#000000"  background="#00ffffff"  just="left" />
           <TextTraits font="SansSerif"  size="9"  name="Numbers"  style="plain"  color="#000000"  background="#00ffffff"  just="left" />
           <TextTraits font="SansSerif"  size="9"  name="Legend"  style="plain"  color="#000000"  background="#00ffffff"  just="left" />
         </GraphEnvironment>
       </Graph>
       <Group name="R4 422"  live="1"  role="ws.group.dlog.undefined"  key=""  synchronized="0"  foreground="#00c000"  fontStyle="plain" >
         <Criteria/>
         <SampleRefs>
           <SampleRef sampleID="32" />
           <SampleRef sampleID="31" />
           <SampleRef sampleID="33" />
         </SampleRefs>
         <Keywords/>
       </Group>
     </GroupNode>
   </Groups>
   <SampleList>
     <Sample>
       <DataSet uri="file:/Users/Etienne/Desktop/180919%20EA/180918%20cell%20cycle%20R1%20R2%20R4%20412%20422_cell%20cyle%20R124%2042%20422_specimen(3)_tube(2).fcs"  sampleID="22" />
       <Transformations>
         <transforms:linear transforms:minRange="0.0425301706"  transforms:maxRange="73"  gain="0.0010126231" >
           <data-type:parameter data-type:name="Time" />
         </transforms:linear>
         <transforms:linear transforms:minRange="-116508.4444444445"  transforms:maxRange="1165084.4444444445"  gain="1" >
           <data-type:parameter data-type:name="FSC-A" />
         </transforms:linear>
         <transforms:linear transforms:minRange="0"  transforms:maxRange="1048576"  gain="1" >
           <data-type:parameter data-type:name="SSC-A" />
         </transforms:linear>
         <transforms:biex transforms:length="256"  transforms:maxRange="1048576"  transforms:neg="0"  transforms:width="-1000"  transforms:pos="5.0205999133" >
           <data-type:parameter data-type:name="BL1-A" />
         </transforms:biex>
         <transforms:biex transforms:length="256"  transforms:maxRange="1048576"  transforms:neg="0"  transforms:width="-1000"  transforms:pos="5.0205999133" >
           <data-type:parameter data-type:name="YL2-A" />
         </transforms:biex>
         <transforms:linear transforms:minRange="-116508.4444444445"  transforms:maxRange="1293243.7333333334"  gain="1" >
           <data-type:parameter data-type:name="FSC-H" />
         </transforms:linear>
         <transforms:linear transforms:minRange="-302.0268997983"  transforms:maxRange="3352.4985877613"  gain="1" >
           <data-type:parameter data-type:name="SSC-H" />
         </transforms:linear>
         <transforms:linear transforms:minRange="0"  transforms:maxRange="1153433.6"  gain="1" >
           <data-type:parameter data-type:name="BL1-H" />
         </transforms:linear>
         <transforms:biex transforms:length="256"  transforms:maxRange="1048576"  transforms:neg="0"  transforms:width="-1000"  transforms:pos="5.0205999133" >
           <data-type:parameter data-type:name="YL2-H" />
         </transforms:biex>
         <transforms:linear transforms:minRange="0"  transforms:maxRange="1048576"  gain="1" >
           <data-type:parameter data-type:name="FSC-W" />
         </transforms:linear>
         <transforms:linear transforms:minRange="0"  transforms:maxRange="1048576"  gain="1" >
           <data-type:parameter data-type:name="SSC-W" />
         </transforms:linear>
         <transforms:biex transforms:length="256"  transforms:maxRange="1048576"  transforms:neg="0"  transforms:width="-1000"  transforms:pos="5.0205999133" >
           <data-type:parameter data-type:name="BL1-W" />
         </transforms:biex>
         <transforms:biex transforms:length="256"  transforms:maxRange="1048576"  transforms:neg="0"  transforms:width="-1000"  transforms:pos="5.0205999133" >
           <data-type:parameter data-type:name="YL2-W" />
         </transforms:biex>
       </Transformations>
       <Keywords>
         <Keyword name="$ENDANALYSIS"  value="000000000000" />
         <Keyword name="$BEGINANALYSIS"  value="000000000000" />
         <Keyword name="$ENDSTEXT"  value="000000000000" />
         <Keyword name="$BEGINSTEXT"  value="000000000000" />
         <Keyword name="$NEXTDATA"  value="000000000000" />
         <Keyword name="$ENDDATA"  value="000002623791" />
         <Keyword name="$BEGINDATA"  value="000000008192" />
         <Keyword name="$WELLID"  value="D3" />
         <Keyword name="$VOL"  value="121000" />
         <Keyword name="$TOT"  value="50300" />
         <Keyword name="$TIMESTEP"  value="0.001" />
         <Keyword name="$SYS"  value="OPTIXE2 Microsoft Windows 7 Professional " />
         <Keyword name="$SRC"  value="NA" />
         <Keyword name="$SPILLOVER"  value="6,BL1-A,YL2-A,BL1-H,YL2-H,BL1-W,YL2-W,1.000000,0.000000,0.000000,0.000000,0.000000,0.000000,0.000000,1.000000,0.000000,0.000000,0.000000,0.000000,0.000000,0.000000,1.000000,0.000000,0.000000,0.000000,0.000000,0.000000,0.000000,1.000000,0.000000,0.000000,0.000000,0.000000,0.000000,0.000000,1.000000,0.000000,0.000000,0.000000,0.000000,0.000000,0.000000,1.000000" />
         <Keyword name="$SMNO"  value="specimen(3)" />
         <Keyword name="$PROJ"  value="cell cyle R124 42 422" />
         <Keyword name="$PLATENAME"  value="180918 cell cycle R1 R2 R4 412 422" />
         <Keyword name="$PLATEID"  value="mCherry R1 R4" />
         <Keyword name="$PAR"  value="13" />
         <Keyword name="$P9V"  value="380" />
         <Keyword name="$P9S"  value="YL2-H" />
         <Keyword name="$P9R"  value="1048576" />
         <Keyword name="$P9N"  value="YL2-H" />
         <Keyword name="$P9L"  value="561" />
         <Keyword name="$P9F"  value="620_15" />
         <Keyword name="$P9E"  value="0,0" />
         <Keyword name="$P9B"  value="32" />
         <Keyword name="$P8V"  value="415" />
         <Keyword name="$P8S"  value="BL1-H" />
         <Keyword name="$P8R"  value="1048576" />
         <Keyword name="$P8N"  value="BL1-H" />
         <Keyword name="$P8L"  value="488" />
         <Keyword name="$P8F"  value="530_30" />
         <Keyword name="$P8E"  value="0,0" />
         <Keyword name="$P8B"  value="32" />
         <Keyword name="$P7V"  value="160" />
         <Keyword name="$P7S"  value="SSC-H" />
         <Keyword name="$P7R"  value="1048576" />
         <Keyword name="$P7N"  value="SSC-H" />
         <Keyword name="$P7L"  value="488" />
         <Keyword name="$P7F"  value="488_10" />
         <Keyword name="$P7E"  value="0,0" />
         <Keyword name="$P7B"  value="32" />
         <Keyword name="$P6V"  value="280" />
         <Keyword name="$P6S"  value="FSC-H" />
         <Keyword name="$P6R"  value="1048576" />
         <Keyword name="$P6N"  value="FSC-H" />
         <Keyword name="$P6L"  value="488" />
         <Keyword name="$P6F"  value="NA" />
         <Keyword name="$P6E"  value="0,0" />
         <Keyword name="$P6B"  value="32" />
         <Keyword name="$P5V"  value="380" />
         <Keyword name="$P5S"  value="YL2-A" />
         <Keyword name="$P5R"  value="1048576" />
         <Keyword name="$P5N"  value="YL2-A" />
         <Keyword name="$P5L"  value="561" />
         <Keyword name="$P5F"  value="620_15" />
         <Keyword name="$P5E"  value="0,0" />
         <Keyword name="$P5B"  value="32" />
         <Keyword name="$P4V"  value="415" />
         <Keyword name="$P4S"  value="BL1-A" />
         <Keyword name="$P4R"  value="1048576" />
         <Keyword name="$P4N"  value="BL1-A" />
         <Keyword name="$P4L"  value="488" />
         <Keyword name="$P4F"  value="530_30" />
         <Keyword name="$P4E"  value="0,0" />
         <Keyword name="$P4B"  value="32" />
         <Keyword name="$P3V"  value="160" />
         <Keyword name="$P3S"  value="SSC-A" />
         <Keyword name="$P3R"  value="1048576" />
         <Keyword name="$P3N"  value="SSC-A" />
         <Keyword name="$P3L"  value="488" />
         <Keyword name="$P3F"  value="488_10" />
         <Keyword name="$P3E"  value="0,0" />
         <Keyword name="$P3B"  value="32" />
         <Keyword name="$P2V"  value="280" />
         <Keyword name="$P2S"  value="FSC-A" />
         <Keyword name="$P2R"  value="1048576" />
         <Keyword name="$P2N"  value="FSC-A" />
         <Keyword name="$P2L"  value="488" />
         <Keyword name="$P2F"  value="NA" />
         <Keyword name="$P2E"  value="0,0" />
         <Keyword name="$P2B"  value="32" />
         <Keyword name="$P1V"  value="NA" />
         <Keyword name="$P1S"  value="Time" />
         <Keyword name="$P1R"  value="67108864" />
         <Keyword name="$P1N"  value="Time" />
         <Keyword name="$P1L"  value="NA" />
         <Keyword name="$P1F"  value="NA" />
         <Keyword name="$P1E"  value="0,0" />
         <Keyword name="$P1B"  value="32" />
         <Keyword name="$P13V"  value="380" />
         <Keyword name="$P13S"  value="YL2-W" />
         <Keyword name="$P13R"  value="1024" />
         <Keyword name="$P13N"  value="YL2-W" />
         <Keyword name="$P13L"  value="561" />
         <Keyword name="$P13F"  value="620_15" />
         <Keyword name="$P13E"  value="0,0" />
         <Keyword name="$P13B"  value="32" />
         <Keyword name="$P12V"  value="415" />
         <Keyword name="$P12S"  value="BL1-W" />
         <Keyword name="$P12R"  value="1024" />
         <Keyword name="$P12N"  value="BL1-W" />
         <Keyword name="$P12L"  value="488" />
         <Keyword name="$P12F"  value="530_30" />
         <Keyword name="$P12E"  value="0,0" />
         <Keyword name="$P12B"  value="32" />
         <Keyword name="$P11V"  value="160" />
         <Keyword name="$P11S"  value="SSC-W" />
         <Keyword name="$P11R"  value="1024" />
         <Keyword name="$P11N"  value="SSC-W" />
         <Keyword name="$P11L"  value="488" />
         <Keyword name="$P11F"  value="488_10" />
         <Keyword name="$P11E"  value="0,0" />
         <Keyword name="$P11B"  value="32" />
         <Keyword name="$P10V"  value="280" />
         <Keyword name="$P10S"  value="FSC-W" />
         <Keyword name="$P10R"  value="1024" />
         <Keyword name="$P10N"  value="FSC-W" />
         <Keyword name="$P10L"  value="488" />
         <Keyword name="$P10F"  value="NA" />
         <Keyword name="$P10E"  value="0,0" />
         <Keyword name="$P10B"  value="32" />
         <Keyword name="$ORIGINALITY"  value="NonDataModified" />
         <Keyword name="$OP"  value="PFIUH PFIUH" />
         <Keyword name="$MODE"  value="L" />
         <Keyword name="$LOST"  value="0" />
         <Keyword name="$LAST_MODIFIER"  value="utilisateurs" />
         <Keyword name="$LAST_MODIFIED"  value="19-Sep-2018 16:43:51" />
         <Keyword name="$INST"  value="NA" />
         <Keyword name="$FIL"  value="tube(2).fcs" />
         <Keyword name="$EXP"  value="NA" />
         <Keyword name="$ETIM"  value="14:23:22" />
         <Keyword name="$DATE"  value="19-Sep-2018" />
         <Keyword name="$DATATYPE"  value="F" />
         <Keyword name="$CYTSN"  value="2AFC218231017" />
         <Keyword name="$CYT"  value="4486521 Attune NxT Acoustic Focusing Cytometer (Lasers: BRVY)" />
         <Keyword name="$COM"  value="NA" />
         <Keyword name="$CELLS"  value="NA" />
         <Keyword name="$BYTEORD"  value="1,2,3,4" />
         <Keyword name="$BTIM"  value="14:22:09" />
         <Keyword name="#WINEXT"  value="0" />
         <Keyword name="#WIDTHTHRESHOLD"  value="1000" />
         <Keyword name="#TR1"  value="OR_FSC,25000" />
         <Keyword name="#PTRESULT"  value="Pass" />
         <Keyword name="#PTDATE"  value="10-Jul-2018" />
         <Keyword name="#P1Target"  value="NA" />
         <Keyword name="#P1Label"  value="NA" />
         <Keyword name="#LASERCONFIG"  value="BRVY" />
         <Keyword name="#LASER4DELAY"  value="331" />
         <Keyword name="#LASER4COLOR"  value="Yellow" />
         <Keyword name="#LASER4ASF"  value="1.11" />
         <Keyword name="#LASER3DELAY"  value="713" />
         <Keyword name="#LASER3COLOR"  value="Violet" />
         <Keyword name="#LASER3ASF"  value="1.10" />
         <Keyword name="#LASER2DELAY"  value="1513" />
         <Keyword name="#LASER2COLOR"  value="Red" />
         <Keyword name="#LASER2ASF"  value="1.03" />
         <Keyword name="#LASER1DELAY"  value="1100" />
         <Keyword name="#LASER1COLOR"  value="Blue" />
         <Keyword name="#LASER1ASF"  value="1.16" />
         <Keyword name="#FLOWRATE"  value="100" />
         <Keyword name="FJ_FCS_VERSION"  value="3.1" />
       </Keywords>
       <SampleNode name="tube(2).fcs"  annotation=""  owningGroup=""  expanded="1"  sortPriority="10"  count="50300"  sampleID="22" >
         <Graph smoothing="0"  backColor="#ffffff"  foreColor="#000000"  type="Pseudocolor"  fast="1" >
           <Axis dimension="x"  name="FSC-A"  label=""  auto="auto" />
           <Axis dimension="y"  name="SSC-A"  label=""  auto="auto" />
           <GraphSettings level="5%"  smoothingHighResolution="1"  contourHighResolution="1"  histogramSmoothingCount="0"  graphResolution="256"  showOutliers="0"  drawLargeDots="0"  dotsToDraw="8000"  tint="le.chartfill.tinted.40"  lineWeight="le.lineweight.normal"  lineStyle="le.linestyle.solid" />
           <GraphEnvironment showGrid="0"  showAxes="tnlTNL"  showGates="1"  showFreqOnPlots="1"  showGateNameOnPlots="1"  showMedians="0"  showUncomped="0"  addEventParam="0"  lastYAxisName="" >
             <TextTraits font="SansSerif"  size="11"  name="Labels"  style="plain"  color="#000000"  background="#00ffffff"  just="left" />
             <TextTraits font="SansSerif"  size="11"  name="LayoutGates"  style="plain"  color="#000000"  background="#00ffffff"  just="left" />
             <TextTraits font="SansSerif"  size="9"  name="Numbers"  style="plain"  color="#000000"  background="#00ffffff"  just="left" />
             <TextTraits font="SansSerif"  size="9"  name="Legend"  style="plain"  color="#000000"  background="#00ffffff"  just="left" />
           </GraphEnvironment>
         </Graph>
         <Subpopulations>
           <Population name="All"  annotation=""  owningGroup="All Samples"  expanded="1"  sortPriority="10"  count="50114" >
             <Graph smoothing="0"  backColor="#ffffff"  foreColor="#000000"  heatMapStatParameter="BL1-A"  type="Pseudocolor"  fast="1" >
               <Axis dimension="x"  name="FSC-H"  label=""  auto="auto" />
               <Axis dimension="y"  name="FSC-A"  label=""  auto="auto" />
               <GraphSettings level="5%"  smoothingHighResolution="1"  contourHighResolution="1"  histogramSmoothingCount="0"  graphResolution="256"  showOutliers="0"  drawLargeDots="0"  dotsToDraw="8000"  tint="le.chartfill.tinted.40"  lineWeight="le.lineweight.normal"  lineStyle="le.linestyle.solid" />
               <GraphEnvironment showGrid="0"  showAxes="tnlTNL"  showGates="1"  showFreqOnPlots="1"  showGateNameOnPlots="1"  showMedians="0"  showUncomped="0"  addEventParam="0"  lastYAxisName="" >
                 <TextTraits font="SansSerif"  size="11"  name="Labels"  style="plain"  color="#000000"  background="#00ffffff"  just="left" />
                 <TextTraits font="SansSerif"  size="11"  name="LayoutGates"  style="plain"  color="#000000"  background="#00ffffff"  just="left" />
                 <TextTraits font="SansSerif"  size="9"  name="Numbers"  style="plain"  color="#000000"  background="#00ffffff"  just="left" />
                 <TextTraits font="SansSerif"  size="9"  name="Legend"  style="plain"  color="#000000"  background="#00ffffff"  just="left" />
                 <WindowPosition x="620"  y="23"  width="390"  height="622"  displayed="0"  panelState="---" />
               </GraphEnvironment>
             </Graph>
             <Gate gating:id="ID1949921134" >
               <gating:PolygonGate eventsInside="1"  annoOffsetX="0"  annoOffsetY="0"  tint="#000000"  isTinted="0"  lineWeight="Normal"  userDefined="1"  quadId="-1"  gateResolution="256" >
                 <gating:dimension>
                   <data-type:fcs-dimension data-type:name="FSC-H" />
                 </gating:dimension>
                 <gating:dimension>
                   <data-type:fcs-dimension data-type:name="SSC-H" />
                 </gating:dimension>
                 <gating:vertex>
                   <gating:coordinate data-type:value="27796.8965879265" />
                   <gating:coordinate data-type:value="597.7615725175" />
                 </gating:vertex>
                 <gating:vertex>
                   <gating:coordinate data-type:value="-11054.5413823272" />
                   <gating:coordinate data-type:value="210.160384443" />
                 </gating:vertex>
                 <gating:vertex>
                   <gating:coordinate data-type:value="11146.2803149606" />
                   <gating:coordinate data-type:value="-52.8547074647" />
                 </gating:vertex>
                 <gating:vertex>
                   <gating:coordinate data-type:value="105499.772528434" />
                   <gating:coordinate data-type:value="-94.383406187" />
                 </gating:vertex>
                 <gating:vertex>
                   <gating:coordinate data-type:value="1121187.3651793527" />
                   <gating:coordinate data-type:value="348.5893801839" />
                 </gating:vertex>
                 <gating:vertex>
                   <gating:coordinate data-type:value="1165589.0085739284" />
                   <gating:coordinate data-type:value="3131.0121945758" />
                 </gating:vertex>
                 <gating:vertex>
                   <gating:coordinate data-type:value="371909.6328958881" />
                   <gating:coordinate data-type:value="3241.7553911685" />
                 </gating:vertex>
               </gating:PolygonGate>
             </Gate>
             <Subpopulations>
               <Population name="Single Cells"  annotation=""  owningGroup="All Samples"  expanded="1"  sortPriority="10"  count="43014" >
                 <Graph smoothing="0"  backColor="#ffffff"  foreColor="#000000"  heatMapStatParameter="BL1-A"  type="Pseudocolor"  fast="1" >
                   <Axis dimension="x"  name="BL1-H"  label=""  auto="auto" />
                   <Axis dimension="y"  name="FSC-H"  label=""  auto="auto" />
                   <GraphSettings level="5%"  smoothingHighResolution="1"  contourHighResolution="1"  histogramSmoothingCount="0"  graphResolution="256"  showOutliers="0"  drawLargeDots="0"  dotsToDraw="8000"  tint="le.chartfill.tinted.40"  lineWeight="le.lineweight.normal"  lineStyle="le.linestyle.solid" />
                   <GraphEnvironment showGrid="0"  showAxes="tnlTNL"  showGates="1"  showFreqOnPlots="1"  showGateNameOnPlots="1"  showMedians="0"  showUncomped="0"  addEventParam="0"  lastYAxisName="" >
                     <TextTraits font="SansSerif"  size="11"  name="Labels"  style="plain"  color="#000000"  background="#00ffffff"  just="left" />
                     <TextTraits font="SansSerif"  size="11"  name="LayoutGates"  style="plain"  color="#000000"  background="#00ffffff"  just="left" />
                     <TextTraits font="SansSerif"  size="9"  name="Numbers"  style="plain"  color="#000000"  background="#00ffffff"  just="left" />
                     <TextTraits font="SansSerif"  size="9"  name="Legend"  style="plain"  color="#000000"  background="#00ffffff"  just="left" />
                     <WindowPosition x="620"  y="23"  width="390"  height="622"  displayed="1"  panelState="---" />
                   </GraphEnvironment>
                 </Graph>
                 <Gate gating:id="ID437283634"  gating:parent_id="ID1949921134" >
                   <gating:PolygonGate eventsInside="1"  annoOffsetX="0"  annoOffsetY="0"  tint="#000000"  isTinted="0"  lineWeight="Normal"  userDefined="1"  quadId="-1"  gateResolution="256" >
                     <gating:dimension>
                       <data-type:fcs-dimension data-type:name="FSC-H" />
                     </gating:dimension>
                     <gating:dimension>
                       <data-type:fcs-dimension data-type:name="FSC-A" />
                     </gating:dimension>
                     <gating:vertex>
                       <gating:coordinate data-type:value="-61006.3902012248" />
                       <gating:coordinate data-type:value="48545.1851851852" />
                     </gating:vertex>
                     <gating:vertex>
                       <gating:coordinate data-type:value="99949.567104112" />
                       <gating:coordinate data-type:value="-33981.6296296296" />
                     </gating:vertex>
                     <gating:vertex>
                       <gating:coordinate data-type:value="1026833.8729658793" />
                       <gating:coordinate data-type:value="1024303.4074074074" />
                     </gating:vertex>
                     <gating:vertex>
                       <gating:coordinate data-type:value="782624.834295713" />
                       <gating:coordinate data-type:value="1131102.8148148148" />
                     </gating:vertex>
                   </gating:PolygonGate>
                 </Gate>
                 <Subpopulations>
                   <Population name="BL1-H, FSC-H subset"  annotation=""  owningGroup="All Samples"  expanded="1"  sortPriority="10"  count="34432" >
                     <Graph smoothing="1"  backColor="#ffffff"  foreColor="#000000"  heatMapStatParameter="BL1-A"  type="Histogram"  fast="1" >
                       <Axis dimension="x"  name="BL1-H"  label=""  auto="auto" />
                       <Axis dimension="y"  name=""  label=""  auto="auto" />
                       <GraphSettings level="5%"  smoothingHighResolution="1"  contourHighResolution="1"  histogramSmoothingCount="0"  graphResolution="256"  showOutliers="0"  drawLargeDots="0"  dotsToDraw="8000"  tint="le.chartfill.tinted.40"  lineWeight="le.lineweight.normal"  lineStyle="le.linestyle.solid" />
                       <GraphEnvironment showGrid="0"  showAxes="tnlTNL"  showGates="1"  showFreqOnPlots="1"  showGateNameOnPlots="1"  showMedians="0"  showUncomped="0"  addEventParam="0"  lastYAxisName="" >
                         <TextTraits font="SansSerif"  size="11"  name="Labels"  style="plain"  color="#000000"  background="#00ffffff"  just="left" />
                         <TextTraits font="SansSerif"  size="11"  name="LayoutGates"  style="plain"  color="#000000"  background="#00ffffff"  just="left" />
                         <TextTraits font="SansSerif"  size="9"  name="Numbers"  style="plain"  color="#000000"  background="#00ffffff"  just="left" />
                         <TextTraits font="SansSerif"  size="9"  name="Legend"  style="plain"  color="#000000"  background="#00ffffff"  just="left" />
                         <WindowPosition x="620"  y="23"  width="390"  height="622"  displayed="1"  panelState="---" />
                       </GraphEnvironment>
                     </Graph>
                     <Gate gating:id="ID373516149"  gating:parent_id="ID437283634" >
                       <gating:EllipsoidGate eventsInside="1"  annoOffsetX="0"  annoOffsetY="0"  tint="#000000"  isTinted="0"  lineWeight="Normal"  userDefined="1"  gating:distance="229.5182035922798" >
                         <gating:dimension>
                           <data-type:fcs-dimension data-type:name="BL1-H" />
                         </gating:dimension>
                         <gating:dimension>
                           <data-type:fcs-dimension data-type:name="FSC-H" />
                         </gating:dimension>
                         <gating:foci>
                           <gating:vertex>
                             <gating:coordinate data-type:value="46.482708229" />
                             <gating:coordinate data-type:value="47.8367429755" />
                           </gating:vertex>
                           <gating:vertex>
                             <gating:coordinate data-type:value="169.517291771" />
                             <gating:coordinate data-type:value="142.1632570245" />
                           </gating:vertex>
                         </gating:foci>
                         <gating:edge>
                           <gating:vertex>
                             <gating:coordinate data-type:value="198" />
                             <gating:coordinate data-type:value="164" />
                           </gating:vertex>
                           <gating:vertex>
                             <gating:coordinate data-type:value="18" />
                             <gating:coordinate data-type:value="26" />
                           </gating:vertex>
                           <gating:vertex>
                             <gating:coordinate data-type:value="160" />
                             <gating:coordinate data-type:value="31" />
                           </gating:vertex>
                           <gating:vertex>
                             <gating:coordinate data-type:value="55" />
                             <gating:coordinate data-type:value="159" />
                           </gating:vertex>
                         </gating:edge>
                       </gating:EllipsoidGate>
                     </Gate>
                   </Population>
                   <Population name="BL1-H, FSC-H subset-1"  annotation=""  owningGroup="All Samples"  expanded="1"  sortPriority="10"  count="42739" >
                     <Graph smoothing="1"  backColor="#ffffff"  foreColor="#000000"  heatMapStatParameter="BL1-A"  type="Histogram"  fast="1" >
                       <Axis dimension="x"  name="BL1-H"  label=""  auto="auto" />
                       <Axis dimension="y"  name=""  label=""  auto="auto" />
                       <GraphSettings level="5%"  smoothingHighResolution="1"  contourHighResolution="1"  histogramSmoothingCount="0"  graphResolution="256"  showOutliers="0"  drawLargeDots="0"  dotsToDraw="8000"  tint="le.chartfill.tinted.40"  lineWeight="le.lineweight.normal"  lineStyle="le.linestyle.solid" />
                       <GraphEnvironment showGrid="0"  showAxes="tnlTNL"  showGates="1"  showFreqOnPlots="1"  showGateNameOnPlots="1"  showMedians="0"  showUncomped="0"  addEventParam="0"  lastYAxisName="" >
                         <TextTraits font="SansSerif"  size="11"  name="Labels"  style="plain"  color="#000000"  background="#00ffffff"  just="left" />
                         <TextTraits font="SansSerif"  size="11"  name="LayoutGates"  style="plain"  color="#000000"  background="#00ffffff"  just="left" />
                         <TextTraits font="SansSerif"  size="9"  name="Numbers"  style="plain"  color="#000000"  background="#00ffffff"  just="left" />
                         <TextTraits font="SansSerif"  size="9"  name="Legend"  style="plain"  color="#000000"  background="#00ffffff"  just="left" />
                         <WindowPosition x="620"  y="23"  width="390"  height="622"  displayed="1"  panelState="---" />
                       </GraphEnvironment>
                     </Graph>
                     <Gate gating:id="ID1499492029"  gating:parent_id="ID437283634" >
                       <gating:RectangleGate eventsInside="1"  annoOffsetX="0"  annoOffsetY="0"  tint="#000000"  isTinted="0"  lineWeight="Normal"  userDefined="1"  percentX="0"  percentY="0" >
                         <gating:dimension gating:min="22705.385826771653"  gating:max="1157974.6771653544" >
                           <data-type:fcs-dimension data-type:name="BL1-H" />
                         </gating:dimension>
                         <gating:dimension gating:min="-84468.62222222223"  gating:max="1197124.2666666666" >
                           <data-type:fcs-dimension data-type:name="FSC-H" />
                         </gating:dimension>
                       </gating:RectangleGate>
                     </Gate>
                   </Population>
                 </Subpopulations>
               </Population>
             </Subpopulations>
           </Population>
         </Subpopulations>
       </SampleNode>
     </Sample>
     <Sample>
       <DataSet uri="file:/Users/Etienne/Desktop/180919%20EA/180918%20cell%20cycle%20R1%20R2%20R4%20412%20422_cell%20cyle%20R124%2042%20422_specimen(3)_tube(1).fcs"  sampleID="23" />
       <Transformations>
         <transforms:linear transforms:minRange="0"  transforms:maxRange="68"  gain="0.0010096661" >
           <data-type:parameter data-type:name="Time" />
         </transforms:linear>
         <transforms:linear transforms:minRange="-116508.4444444445"  transforms:maxRange="1165084.4444444445"  gain="1" >
           <data-type:parameter data-type:name="FSC-A" />
         </transforms:linear>
         <transforms:linear transforms:minRange="0"  transforms:maxRange="1048576"  gain="1" >
           <data-type:parameter data-type:name="SSC-A" />
         </transforms:linear>
         <transforms:biex transforms:length="256"  transforms:maxRange="1048576"  transforms:neg="0"  transforms:width="-1000"  transforms:pos="5.0205999133" >
           <data-type:parameter data-type:name="BL1-A" />
         </transforms:biex>
         <transforms:biex transforms:length="256"  transforms:maxRange="1048576"  transforms:neg="0"  transforms:width="-1000"  transforms:pos="5.0205999133" >
           <data-type:parameter data-type:name="YL2-A" />
         </transforms:biex>
         <transforms:linear transforms:minRange="-116508.4444444445"  transforms:maxRange="1293243.7333333334"  gain="1" >
           <data-type:parameter data-type:name="FSC-H" />
         </transforms:linear>
         <transforms:linear transforms:minRange="-302.0268997983"  transforms:maxRange="3352.4985877613"  gain="1" >
           <data-type:parameter data-type:name="SSC-H" />
         </transforms:linear>
         <transforms:linear transforms:minRange="0"  transforms:maxRange="1153433.6"  gain="1" >
           <data-type:parameter data-type:name="BL1-H" />
         </transforms:linear>
         <transforms:biex transforms:length="256"  transforms:maxRange="1048576"  transforms:neg="0"  transforms:width="-1000"  transforms:pos="5.0205999133" >
           <data-type:parameter data-type:name="YL2-H" />
         </transforms:biex>
         <transforms:linear transforms:minRange="0"  transforms:maxRange="1048576"  gain="1" >
           <data-type:parameter data-type:name="FSC-W" />
         </transforms:linear>
         <transforms:linear transforms:minRange="0"  transforms:maxRange="1048576"  gain="1" >
           <data-type:parameter data-type:name="SSC-W" />
         </transforms:linear>
         <transforms:biex transforms:length="256"  transforms:maxRange="1048576"  transforms:neg="0"  transforms:width="-1000"  transforms:pos="5.0205999133" >
           <data-type:parameter data-type:name="BL1-W" />
         </transforms:biex>
         <transforms:biex transforms:length="256"  transforms:maxRange="1048576"  transforms:neg="0"  transforms:width="-1000"  transforms:pos="5.0205999133" >
           <data-type:parameter data-type:name="YL2-W" />
         </transforms:biex>
       </Transformations>
       <Keywords>
         <Keyword name="$ENDANALYSIS"  value="000000000000" />
         <Keyword name="$BEGINANALYSIS"  value="000000000000" />
         <Keyword name="$ENDSTEXT"  value="000000000000" />
         <Keyword name="$BEGINSTEXT"  value="000000000000" />
         <Keyword name="$NEXTDATA"  value="000000000000" />
         <Keyword name="$ENDDATA"  value="000002621607" />
         <Keyword name="$BEGINDATA"  value="000000008192" />
         <Keyword name="$WELLID"  value="D2" />
         <Keyword name="$VOL"  value="113000" />
         <Keyword name="$TOT"  value="50258" />
         <Keyword name="$TIMESTEP"  value="0.001" />
         <Keyword name="$SYS"  value="OPTIXE2 Microsoft Windows 7 Professional " />
         <Keyword name="$SRC"  value="NA" />
         <Keyword name="$SPILLOVER"  value="6,BL1-A,YL2-A,BL1-H,YL2-H,BL1-W,YL2-W,1.000000,0.000000,0.000000,0.000000,0.000000,0.000000,0.000000,1.000000,0.000000,0.000000,0.000000,0.000000,0.000000,0.000000,1.000000,0.000000,0.000000,0.000000,0.000000,0.000000,0.000000,1.000000,0.000000,0.000000,0.000000,0.000000,0.000000,0.000000,1.000000,0.000000,0.000000,0.000000,0.000000,0.000000,0.000000,1.000000" />
         <Keyword name="$SMNO"  value="specimen(3)" />
         <Keyword name="$PROJ"  value="cell cyle R124 42 422" />
         <Keyword name="$PLATENAME"  value="180918 cell cycle R1 R2 R4 412 422" />
         <Keyword name="$PLATEID"  value="mCherry R1 R4" />
         <Keyword name="$PAR"  value="13" />
         <Keyword name="$P9V"  value="380" />
         <Keyword name="$P9S"  value="YL2-H" />
         <Keyword name="$P9R"  value="1048576" />
         <Keyword name="$P9N"  value="YL2-H" />
         <Keyword name="$P9L"  value="561" />
         <Keyword name="$P9F"  value="620_15" />
         <Keyword name="$P9E"  value="0,0" />
         <Keyword name="$P9B"  value="32" />
         <Keyword name="$P8V"  value="415" />
         <Keyword name="$P8S"  value="BL1-H" />
         <Keyword name="$P8R"  value="1048576" />
         <Keyword name="$P8N"  value="BL1-H" />
         <Keyword name="$P8L"  value="488" />
         <Keyword name="$P8F"  value="530_30" />
         <Keyword name="$P8E"  value="0,0" />
         <Keyword name="$P8B"  value="32" />
         <Keyword name="$P7V"  value="160" />
         <Keyword name="$P7S"  value="SSC-H" />
         <Keyword name="$P7R"  value="1048576" />
         <Keyword name="$P7N"  value="SSC-H" />
         <Keyword name="$P7L"  value="488" />
         <Keyword name="$P7F"  value="488_10" />
         <Keyword name="$P7E"  value="0,0" />
         <Keyword name="$P7B"  value="32" />
         <Keyword name="$P6V"  value="280" />
         <Keyword name="$P6S"  value="FSC-H" />
         <Keyword name="$P6R"  value="1048576" />
         <Keyword name="$P6N"  value="FSC-H" />
         <Keyword name="$P6L"  value="488" />
         <Keyword name="$P6F"  value="NA" />
         <Keyword name="$P6E"  value="0,0" />
         <Keyword name="$P6B"  value="32" />
         <Keyword name="$P5V"  value="380" />
         <Keyword name="$P5S"  value="YL2-A" />
         <Keyword name="$P5R"  value="1048576" />
         <Keyword name="$P5N"  value="YL2-A" />
         <Keyword name="$P5L"  value="561" />
         <Keyword name="$P5F"  value="620_15" />
         <Keyword name="$P5E"  value="0,0" />
         <Keyword name="$P5B"  value="32" />
         <Keyword name="$P4V"  value="415" />
         <Keyword name="$P4S"  value="BL1-A" />
         <Keyword name="$P4R"  value="1048576" />
         <Keyword name="$P4N"  value="BL1-A" />
         <Keyword name="$P4L"  value="488" />
         <Keyword name="$P4F"  value="530_30" />
         <Keyword name="$P4E"  value="0,0" />
         <Keyword name="$P4B"  value="32" />
         <Keyword name="$P3V"  value="160" />
         <Keyword name="$P3S"  value="SSC-A" />
         <Keyword name="$P3R"  value="1048576" />
         <Keyword name="$P3N"  value="SSC-A" />
         <Keyword name="$P3L"  value="488" />
         <Keyword name="$P3F"  value="488_10" />
         <Keyword name="$P3E"  value="0,0" />
         <Keyword name="$P3B"  value="32" />
         <Keyword name="$P2V"  value="280" />
         <Keyword name="$P2S"  value="FSC-A" />
         <Keyword name="$P2R"  value="1048576" />
         <Keyword name="$P2N"  value="FSC-A" />
         <Keyword name="$P2L"  value="488" />
         <Keyword name="$P2F"  value="NA" />
         <Keyword name="$P2E"  value="0,0" />
         <Keyword name="$P2B"  value="32" />
         <Keyword name="$P1V"  value="NA" />
         <Keyword name="$P1S"  value="Time" />
         <Keyword name="$P1R"  value="67108864" />
         <Keyword name="$P1N"  value="Time" />
         <Keyword name="$P1L"  value="NA" />
         <Keyword name="$P1F"  value="NA" />
         <Keyword name="$P1E"  value="0,0" />
         <Keyword name="$P1B"  value="32" />
         <Keyword name="$P13V"  value="380" />
         <Keyword name="$P13S"  value="YL2-W" />
         <Keyword name="$P13R"  value="1024" />
         <Keyword name="$P13N"  value="YL2-W" />
         <Keyword name="$P13L"  value="561" />
         <Keyword name="$P13F"  value="620_15" />
         <Keyword name="$P13E"  value="0,0" />
         <Keyword name="$P13B"  value="32" />
         <Keyword name="$P12V"  value="415" />
         <Keyword name="$P12S"  value="BL1-W" />
         <Keyword name="$P12R"  value="1024" />
         <Keyword name="$P12N"  value="BL1-W" />
         <Keyword name="$P12L"  value="488" />
         <Keyword name="$P12F"  value="530_30" />
         <Keyword name="$P12E"  value="0,0" />
         <Keyword name="$P12B"  value="32" />
         <Keyword name="$P11V"  value="160" />
         <Keyword name="$P11S"  value="SSC-W" />
         <Keyword name="$P11R"  value="1024" />
         <Keyword name="$P11N"  value="SSC-W" />
         <Keyword name="$P11L"  value="488" />
         <Keyword name="$P11F"  value="488_10" />
         <Keyword name="$P11E"  value="0,0" />
         <Keyword name="$P11B"  value="32" />
         <Keyword name="$P10V"  value="280" />
         <Keyword name="$P10S"  value="FSC-W" />
         <Keyword name="$P10R"  value="1024" />
         <Keyword name="$P10N"  value="FSC-W" />
         <Keyword name="$P10L"  value="488" />
         <Keyword name="$P10F"  value="NA" />
         <Keyword name="$P10E"  value="0,0" />
         <Keyword name="$P10B"  value="32" />
         <Keyword name="$ORIGINALITY"  value="NonDataModified" />
         <Keyword name="$OP"  value="PFIUH PFIUH" />
         <Keyword name="$MODE"  value="L" />
         <Keyword name="$LOST"  value="0" />
         <Keyword name="$LAST_MODIFIER"  value="utilisateurs" />
         <Keyword name="$LAST_MODIFIED"  value="19-Sep-2018 16:43:51" />
         <Keyword name="$INST"  value="NA" />
         <Keyword name="$FIL"  value="tube(1).fcs" />
         <Keyword name="$EXP"  value="NA" />
         <Keyword name="$ETIM"  value="14:21:46" />
         <Keyword name="$DATE"  value="19-Sep-2018" />
         <Keyword name="$DATATYPE"  value="F" />
         <Keyword name="$CYTSN"  value="2AFC218231017" />
         <Keyword name="$CYT"  value="4486521 Attune NxT Acoustic Focusing Cytometer (Lasers: BRVY)" />
         <Keyword name="$COM"  value="NA" />
         <Keyword name="$CELLS"  value="NA" />
         <Keyword name="$BYTEORD"  value="1,2,3,4" />
         <Keyword name="$BTIM"  value="14:20:38" />
         <Keyword name="#WINEXT"  value="0" />
         <Keyword name="#WIDTHTHRESHOLD"  value="1000" />
         <Keyword name="#TR1"  value="OR_FSC,25000" />
         <Keyword name="#PTRESULT"  value="Pass" />
         <Keyword name="#PTDATE"  value="10-Jul-2018" />
         <Keyword name="#P1Target"  value="NA" />
         <Keyword name="#P1Label"  value="NA" />
         <Keyword name="#LASERCONFIG"  value="BRVY" />
         <Keyword name="#LASER4DELAY"  value="331" />
         <Keyword name="#LASER4COLOR"  value="Yellow" />
         <Keyword name="#LASER4ASF"  value="1.11" />
         <Keyword name="#LASER3DELAY"  value="713" />
         <Keyword name="#LASER3COLOR"  value="Violet" />
         <Keyword name="#LASER3ASF"  value="1.10" />
         <Keyword name="#LASER2DELAY"  value="1513" />
         <Keyword name="#LASER2COLOR"  value="Red" />
         <Keyword name="#LASER2ASF"  value="1.03" />
         <Keyword name="#LASER1DELAY"  value="1100" />
         <Keyword name="#LASER1COLOR"  value="Blue" />
         <Keyword name="#LASER1ASF"  value="1.16" />
         <Keyword name="#FLOWRATE"  value="100" />
         <Keyword name="FJ_FCS_VERSION"  value="3.1" />
       </Keywords>
       <SampleNode name="tube(1).fcs"  annotation=""  owningGroup=""  expanded="1"  sortPriority="10"  count="50258"  sampleID="23" >
         <Graph smoothing="0"  backColor="#ffffff"  foreColor="#000000"  type="Pseudocolor"  fast="1" >
           <Axis dimension="x"  name="FSC-A"  label=""  auto="auto" />
           <Axis dimension="y"  name="SSC-A"  label=""  auto="auto" />
           <GraphSettings level="5%"  smoothingHighResolution="1"  contourHighResolution="1"  histogramSmoothingCount="0"  graphResolution="256"  showOutliers="0"  drawLargeDots="0"  dotsToDraw="8000"  tint="le.chartfill.tinted.40"  lineWeight="le.lineweight.normal"  lineStyle="le.linestyle.solid" />
           <GraphEnvironment showGrid="0"  showAxes="tnlTNL"  showGates="1"  showFreqOnPlots="1"  showGateNameOnPlots="1"  showMedians="0"  showUncomped="0"  addEventParam="0"  lastYAxisName="" >
             <TextTraits font="SansSerif"  size="11"  name="Labels"  style="plain"  color="#000000"  background="#00ffffff"  just="left" />
             <TextTraits font="SansSerif"  size="11"  name="LayoutGates"  style="plain"  color="#000000"  background="#00ffffff"  just="left" />
             <TextTraits font="SansSerif"  size="9"  name="Numbers"  style="plain"  color="#000000"  background="#00ffffff"  just="left" />
             <TextTraits font="SansSerif"  size="9"  name="Legend"  style="plain"  color="#000000"  background="#00ffffff"  just="left" />
           </GraphEnvironment>
         </Graph>
         <Subpopulations>
           <Population name="All"  annotation=""  owningGroup="All Samples"  expanded="1"  sortPriority="10"  count="50191" >
             <Graph smoothing="0"  backColor="#ffffff"  foreColor="#000000"  heatMapStatParameter="BL1-A"  type="Pseudocolor"  fast="1" >
               <Axis dimension="x"  name="FSC-H"  label=""  auto="auto" />
               <Axis dimension="y"  name="FSC-A"  label=""  auto="auto" />
               <GraphSettings level="5%"  smoothingHighResolution="1"  contourHighResolution="1"  histogramSmoothingCount="0"  graphResolution="256"  showOutliers="0"  drawLargeDots="0"  dotsToDraw="8000"  tint="le.chartfill.tinted.40"  lineWeight="le.lineweight.normal"  lineStyle="le.linestyle.solid" />
               <GraphEnvironment showGrid="0"  showAxes="tnlTNL"  showGates="1"  showFreqOnPlots="1"  showGateNameOnPlots="1"  showMedians="0"  showUncomped="0"  addEventParam="0"  lastYAxisName="" >
                 <TextTraits font="SansSerif"  size="11"  name="Labels"  style="plain"  color="#000000"  background="#00ffffff"  just="left" />
                 <TextTraits font="SansSerif"  size="11"  name="LayoutGates"  style="plain"  color="#000000"  background="#00ffffff"  just="left" />
                 <TextTraits font="SansSerif"  size="9"  name="Numbers"  style="plain"  color="#000000"  background="#00ffffff"  just="left" />
                 <TextTraits font="SansSerif"  size="9"  name="Legend"  style="plain"  color="#000000"  background="#00ffffff"  just="left" />
                 <WindowPosition x="620"  y="23"  width="390"  height="622"  displayed="0"  panelState="---" />
               </GraphEnvironment>
             </Graph>
             <Gate gating:id="ID1671297109" >
               <gating:PolygonGate eventsInside="1"  annoOffsetX="0"  annoOffsetY="0"  tint="#000000"  isTinted="0"  lineWeight="Normal"  userDefined="1"  quadId="-1"  gateResolution="256" >
                 <gating:dimension>
                   <data-type:fcs-dimension data-type:name="FSC-H" />
                 </gating:dimension>
                 <gating:dimension>
                   <data-type:fcs-dimension data-type:name="SSC-H" />
                 </gating:dimension>
                 <gating:vertex>
                   <gating:coordinate data-type:value="27796.8965879265" />
                   <gating:coordinate data-type:value="597.7615725175" />
                 </gating:vertex>
                 <gating:vertex>
                   <gating:coordinate data-type:value="-11054.5413823272" />
                   <gating:coordinate data-type:value="210.160384443" />
                 </gating:vertex>
                 <gating:vertex>
                   <gating:coordinate data-type:value="11146.2803149606" />
                   <gating:coordinate data-type:value="-52.8547074647" />
                 </gating:vertex>
                 <gating:vertex>
                   <gating:coordinate data-type:value="105499.772528434" />
                   <gating:coordinate data-type:value="-94.383406187" />
                 </gating:vertex>
                 <gating:vertex>
                   <gating:coordinate data-type:value="1121187.3651793527" />
                   <gating:coordinate data-type:value="348.5893801839" />
                 </gating:vertex>
                 <gating:vertex>
                   <gating:coordinate data-type:value="1165589.0085739284" />
                   <gating:coordinate data-type:value="3131.0121945758" />
                 </gating:vertex>
                 <gating:vertex>
                   <gating:coordinate data-type:value="371909.6328958881" />
                   <gating:coordinate data-type:value="3241.7553911685" />
                 </gating:vertex>
               </gating:PolygonGate>
             </Gate>
             <Subpopulations>
               <Population name="Single Cells"  annotation=""  owningGroup="All Samples"  expanded="1"  sortPriority="10"  count="47071" >
                 <Graph smoothing="0"  backColor="#ffffff"  foreColor="#000000"  heatMapStatParameter="BL1-A"  type="Pseudocolor"  fast="1" >
                   <Axis dimension="x"  name="BL1-H"  label=""  auto="auto" />
                   <Axis dimension="y"  name="FSC-H"  label=""  auto="auto" />
                   <GraphSettings level="5%"  smoothingHighResolution="1"  contourHighResolution="1"  histogramSmoothingCount="0"  graphResolution="256"  showOutliers="0"  drawLargeDots="0"  dotsToDraw="8000"  tint="le.chartfill.tinted.40"  lineWeight="le.lineweight.normal"  lineStyle="le.linestyle.solid" />
                   <GraphEnvironment showGrid="0"  showAxes="tnlTNL"  showGates="1"  showFreqOnPlots="1"  showGateNameOnPlots="1"  showMedians="0"  showUncomped="0"  addEventParam="0"  lastYAxisName="" >
                     <TextTraits font="SansSerif"  size="11"  name="Labels"  style="plain"  color="#000000"  background="#00ffffff"  just="left" />
                     <TextTraits font="SansSerif"  size="11"  name="LayoutGates"  style="plain"  color="#000000"  background="#00ffffff"  just="left" />
                     <TextTraits font="SansSerif"  size="9"  name="Numbers"  style="plain"  color="#000000"  background="#00ffffff"  just="left" />
                     <TextTraits font="SansSerif"  size="9"  name="Legend"  style="plain"  color="#000000"  background="#00ffffff"  just="left" />
                     <WindowPosition x="620"  y="23"  width="390"  height="622"  displayed="1"  panelState="---" />
                   </GraphEnvironment>
                 </Graph>
                 <Gate gating:id="ID659785206"  gating:parent_id="ID1671297109" >
                   <gating:PolygonGate eventsInside="1"  annoOffsetX="0"  annoOffsetY="0"  tint="#000000"  isTinted="0"  lineWeight="Normal"  userDefined="1"  quadId="-1"  gateResolution="256" >
                     <gating:dimension>
                       <data-type:fcs-dimension data-type:name="FSC-H" />
                     </gating:dimension>
                     <gating:dimension>
                       <data-type:fcs-dimension data-type:name="FSC-A" />
                     </gating:dimension>
                     <gating:vertex>
                       <gating:coordinate data-type:value="-61006.3902012248" />
                       <gating:coordinate data-type:value="48545.1851851852" />
                     </gating:vertex>
                     <gating:vertex>
                       <gating:coordinate data-type:value="99949.567104112" />
                       <gating:coordinate data-type:value="-33981.6296296296" />
                     </gating:vertex>
                     <gating:vertex>
                       <gating:coordinate data-type:value="1026833.8729658793" />
                       <gating:coordinate data-type:value="1024303.4074074074" />
                     </gating:vertex>
                     <gating:vertex>
                       <gating:coordinate data-type:value="782624.834295713" />
                       <gating:coordinate data-type:value="1131102.8148148148" />
                     </gating:vertex>
                   </gating:PolygonGate>
                 </Gate>
                 <Subpopulations>
                   <Population name="BL1-H, FSC-H subset"  annotation=""  owningGroup="All Samples"  expanded="1"  sortPriority="10"  count="41317" >
                     <Graph smoothing="1"  backColor="#ffffff"  foreColor="#000000"  heatMapStatParameter="BL1-A"  type="Histogram"  fast="1" >
                       <Axis dimension="x"  name="BL1-H"  label=""  auto="auto" />
                       <Axis dimension="y"  name=""  label=""  auto="auto" />
                       <GraphSettings level="5%"  smoothingHighResolution="1"  contourHighResolution="1"  histogramSmoothingCount="0"  graphResolution="256"  showOutliers="0"  drawLargeDots="0"  dotsToDraw="8000"  tint="le.chartfill.tinted.40"  lineWeight="le.lineweight.normal"  lineStyle="le.linestyle.solid" />
                       <GraphEnvironment showGrid="0"  showAxes="tnlTNL"  showGates="1"  showFreqOnPlots="1"  showGateNameOnPlots="1"  showMedians="0"  showUncomped="0"  addEventParam="0"  lastYAxisName="" >
                         <TextTraits font="SansSerif"  size="11"  name="Labels"  style="plain"  color="#000000"  background="#00ffffff"  just="left" />
                         <TextTraits font="SansSerif"  size="11"  name="LayoutGates"  style="plain"  color="#000000"  background="#00ffffff"  just="left" />
                         <TextTraits font="SansSerif"  size="9"  name="Numbers"  style="plain"  color="#000000"  background="#00ffffff"  just="left" />
                         <TextTraits font="SansSerif"  size="9"  name="Legend"  style="plain"  color="#000000"  background="#00ffffff"  just="left" />
                         <WindowPosition x="620"  y="23"  width="390"  height="622"  displayed="1"  panelState="---" />
                       </GraphEnvironment>
                     </Graph>
                     <Gate gating:id="ID282370260"  gating:parent_id="ID659785206" >
                       <gating:EllipsoidGate eventsInside="1"  annoOffsetX="0"  annoOffsetY="0"  tint="#000000"  isTinted="0"  lineWeight="Normal"  userDefined="1"  gating:distance="229.5182035922798" >
                         <gating:dimension>
                           <data-type:fcs-dimension data-type:name="BL1-H" />
                         </gating:dimension>
                         <gating:dimension>
                           <data-type:fcs-dimension data-type:name="FSC-H" />
                         </gating:dimension>
                         <gating:foci>
                           <gating:vertex>
                             <gating:coordinate data-type:value="46.482708229" />
                             <gating:coordinate data-type:value="47.8367429755" />
                           </gating:vertex>
                           <gating:vertex>
                             <gating:coordinate data-type:value="169.517291771" />
                             <gating:coordinate data-type:value="142.1632570245" />
                           </gating:vertex>
                         </gating:foci>
                         <gating:edge>
                           <gating:vertex>
                             <gating:coordinate data-type:value="198" />
                             <gating:coordinate data-type:value="164" />
                           </gating:vertex>
                           <gating:vertex>
                             <gating:coordinate data-type:value="18" />
                             <gating:coordinate data-type:value="26" />
                           </gating:vertex>
                           <gating:vertex>
                             <gating:coordinate data-type:value="160" />
                             <gating:coordinate data-type:value="31" />
                           </gating:vertex>
                           <gating:vertex>
                             <gating:coordinate data-type:value="55" />
                             <gating:coordinate data-type:value="159" />
                           </gating:vertex>
                         </gating:edge>
                       </gating:EllipsoidGate>
                     </Gate>
                   </Population>
                   <Population name="BL1-H, FSC-H subset-1"  annotation=""  owningGroup="All Samples"  expanded="1"  sortPriority="10"  count="46427" >
                     <Graph smoothing="1"  backColor="#ffffff"  foreColor="#000000"  heatMapStatParameter="BL1-A"  type="Histogram"  fast="1" >
                       <Axis dimension="x"  name="BL1-H"  label=""  auto="auto" />
                       <Axis dimension="y"  name=""  label=""  auto="auto" />
                       <GraphSettings level="5%"  smoothingHighResolution="1"  contourHighResolution="1"  histogramSmoothingCount="0"  graphResolution="256"  showOutliers="0"  drawLargeDots="0"  dotsToDraw="8000"  tint="le.chartfill.tinted.40"  lineWeight="le.lineweight.normal"  lineStyle="le.linestyle.solid" />
                       <GraphEnvironment showGrid="0"  showAxes="tnlTNL"  showGates="1"  showFreqOnPlots="1"  showGateNameOnPlots="1"  showMedians="0"  showUncomped="0"  addEventParam="0"  lastYAxisName="" >
                         <TextTraits font="SansSerif"  size="11"  name="Labels"  style="plain"  color="#000000"  background="#00ffffff"  just="left" />
                         <TextTraits font="SansSerif"  size="11"  name="LayoutGates"  style="plain"  color="#000000"  background="#00ffffff"  just="left" />
                         <TextTraits font="SansSerif"  size="9"  name="Numbers"  style="plain"  color="#000000"  background="#00ffffff"  just="left" />
                         <TextTraits font="SansSerif"  size="9"  name="Legend"  style="plain"  color="#000000"  background="#00ffffff"  just="left" />
                         <WindowPosition x="620"  y="23"  width="390"  height="622"  displayed="1"  panelState="---" />
                       </GraphEnvironment>
                     </Graph>
                     <Gate gating:id="ID1796888515"  gating:parent_id="ID659785206" >
                       <gating:RectangleGate eventsInside="1"  annoOffsetX="0"  annoOffsetY="0"  tint="#000000"  isTinted="0"  lineWeight="Normal"  userDefined="1"  percentX="0"  percentY="0" >
                         <gating:dimension gating:min="22705.385826771653"  gating:max="1157974.6771653544" >
                           <data-type:fcs-dimension data-type:name="BL1-H" />
                         </gating:dimension>
                         <gating:dimension gating:min="-84468.62222222223"  gating:max="1197124.2666666666" >
                           <data-type:fcs-dimension data-type:name="FSC-H" />
                         </gating:dimension>
                       </gating:RectangleGate>
                     </Gate>
                   </Population>
                 </Subpopulations>
               </Population>
             </Subpopulations>
           </Population>
         </Subpopulations>
       </SampleNode>
     </Sample>
     <Sample>
       <DataSet uri="file:/Users/Etienne/Desktop/180919%20EA/180918%20cell%20cycle%20R1%20R2%20R4%20412%20422_cell%20cyle%20R124%2042%20422_specimen(3)_tube.fcs"  sampleID="24" />
       <Transformations>
         <transforms:linear transforms:minRange="0.0738030857"  transforms:maxRange="58"  gain="0.0010250429" >
           <data-type:parameter data-type:name="Time" />
         </transforms:linear>
         <transforms:linear transforms:minRange="-116508.4444444445"  transforms:maxRange="1165084.4444444445"  gain="1" >
           <data-type:parameter data-type:name="FSC-A" />
         </transforms:linear>
         <transforms:linear transforms:minRange="0"  transforms:maxRange="1048576"  gain="1" >
           <data-type:parameter data-type:name="SSC-A" />
         </transforms:linear>
         <transforms:biex transforms:length="256"  transforms:maxRange="1048576"  transforms:neg="0"  transforms:width="-1000"  transforms:pos="5.0205999133" >
           <data-type:parameter data-type:name="BL1-A" />
         </transforms:biex>
         <transforms:biex transforms:length="256"  transforms:maxRange="1048576"  transforms:neg="0"  transforms:width="-1000"  transforms:pos="5.0205999133" >
           <data-type:parameter data-type:name="YL2-A" />
         </transforms:biex>
         <transforms:linear transforms:minRange="-116508.4444444445"  transforms:maxRange="1293243.7333333334"  gain="1" >
           <data-type:parameter data-type:name="FSC-H" />
         </transforms:linear>
         <transforms:linear transforms:minRange="-302.0268997983"  transforms:maxRange="3352.4985877613"  gain="1" >
           <data-type:parameter data-type:name="SSC-H" />
         </transforms:linear>
         <transforms:linear transforms:minRange="0"  transforms:maxRange="1153433.6"  gain="1" >
           <data-type:parameter data-type:name="BL1-H" />
         </transforms:linear>
         <transforms:biex transforms:length="256"  transforms:maxRange="1048576"  transforms:neg="0"  transforms:width="-1000"  transforms:pos="5.0205999133" >
           <data-type:parameter data-type:name="YL2-H" />
         </transforms:biex>
         <transforms:linear transforms:minRange="0"  transforms:maxRange="1048576"  gain="1" >
           <data-type:parameter data-type:name="FSC-W" />
         </transforms:linear>
         <transforms:linear transforms:minRange="0"  transforms:maxRange="1048576"  gain="1" >
           <data-type:parameter data-type:name="SSC-W" />
         </transforms:linear>
         <transforms:biex transforms:length="256"  transforms:maxRange="1048576"  transforms:neg="0"  transforms:width="-1000"  transforms:pos="5.0205999133" >
           <data-type:parameter data-type:name="BL1-W" />
         </transforms:biex>
         <transforms:biex transforms:length="256"  transforms:maxRange="1048576"  transforms:neg="0"  transforms:width="-1000"  transforms:pos="5.0205999133" >
           <data-type:parameter data-type:name="YL2-W" />
         </transforms:biex>
       </Transformations>
       <Keywords>
         <Keyword name="$ENDANALYSIS"  value="000000000000" />
         <Keyword name="$BEGINANALYSIS"  value="000000000000" />
         <Keyword name="$ENDSTEXT"  value="000000000000" />
         <Keyword name="$BEGINSTEXT"  value="000000000000" />
         <Keyword name="$NEXTDATA"  value="000000000000" />
         <Keyword name="$ENDDATA"  value="000002628523" />
         <Keyword name="$BEGINDATA"  value="000000008192" />
         <Keyword name="$WELLID"  value="D1" />
         <Keyword name="$VOL"  value="96000" />
         <Keyword name="$TOT"  value="50391" />
         <Keyword name="$TIMESTEP"  value="0.001" />
         <Keyword name="$SYS"  value="OPTIXE2 Microsoft Windows 7 Professional " />
         <Keyword name="$SRC"  value="NA" />
         <Keyword name="$SPILLOVER"  value="6,BL1-A,YL2-A,BL1-H,YL2-H,BL1-W,YL2-W,1.000000,0.000000,0.000000,0.000000,0.000000,0.000000,0.000000,1.000000,0.000000,0.000000,0.000000,0.000000,0.000000,0.000000,1.000000,0.000000,0.000000,0.000000,0.000000,0.000000,0.000000,1.000000,0.000000,0.000000,0.000000,0.000000,0.000000,0.000000,1.000000,0.000000,0.000000,0.000000,0.000000,0.000000,0.000000,1.000000" />
         <Keyword name="$SMNO"  value="specimen(3)" />
         <Keyword name="$PROJ"  value="cell cyle R124 42 422" />
         <Keyword name="$PLATENAME"  value="180918 cell cycle R1 R2 R4 412 422" />
         <Keyword name="$PLATEID"  value="mCherry R1 R4" />
         <Keyword name="$PAR"  value="13" />
         <Keyword name="$P9V"  value="380" />
         <Keyword name="$P9S"  value="YL2-H" />
         <Keyword name="$P9R"  value="1048576" />
         <Keyword name="$P9N"  value="YL2-H" />
         <Keyword name="$P9L"  value="561" />
         <Keyword name="$P9F"  value="620_15" />
         <Keyword name="$P9E"  value="0,0" />
         <Keyword name="$P9B"  value="32" />
         <Keyword name="$P8V"  value="415" />
         <Keyword name="$P8S"  value="BL1-H" />
         <Keyword name="$P8R"  value="1048576" />
         <Keyword name="$P8N"  value="BL1-H" />
         <Keyword name="$P8L"  value="488" />
         <Keyword name="$P8F"  value="530_30" />
         <Keyword name="$P8E"  value="0,0" />
         <Keyword name="$P8B"  value="32" />
         <Keyword name="$P7V"  value="160" />
         <Keyword name="$P7S"  value="SSC-H" />
         <Keyword name="$P7R"  value="1048576" />
         <Keyword name="$P7N"  value="SSC-H" />
         <Keyword name="$P7L"  value="488" />
         <Keyword name="$P7F"  value="488_10" />
         <Keyword name="$P7E"  value="0,0" />
         <Keyword name="$P7B"  value="32" />
         <Keyword name="$P6V"  value="280" />
         <Keyword name="$P6S"  value="FSC-H" />
         <Keyword name="$P6R"  value="1048576" />
         <Keyword name="$P6N"  value="FSC-H" />
         <Keyword name="$P6L"  value="488" />
         <Keyword name="$P6F"  value="NA" />
         <Keyword name="$P6E"  value="0,0" />
         <Keyword name="$P6B"  value="32" />
         <Keyword name="$P5V"  value="380" />
         <Keyword name="$P5S"  value="YL2-A" />
         <Keyword name="$P5R"  value="1048576" />
         <Keyword name="$P5N"  value="YL2-A" />
         <Keyword name="$P5L"  value="561" />
         <Keyword name="$P5F"  value="620_15" />
         <Keyword name="$P5E"  value="0,0" />
         <Keyword name="$P5B"  value="32" />
         <Keyword name="$P4V"  value="415" />
         <Keyword name="$P4S"  value="BL1-A" />
         <Keyword name="$P4R"  value="1048576" />
         <Keyword name="$P4N"  value="BL1-A" />
         <Keyword name="$P4L"  value="488" />
         <Keyword name="$P4F"  value="530_30" />
         <Keyword name="$P4E"  value="0,0" />
         <Keyword name="$P4B"  value="32" />
         <Keyword name="$P3V"  value="160" />
         <Keyword name="$P3S"  value="SSC-A" />
         <Keyword name="$P3R"  value="1048576" />
         <Keyword name="$P3N"  value="SSC-A" />
         <Keyword name="$P3L"  value="488" />
         <Keyword name="$P3F"  value="488_10" />
         <Keyword name="$P3E"  value="0,0" />
         <Keyword name="$P3B"  value="32" />
         <Keyword name="$P2V"  value="280" />
         <Keyword name="$P2S"  value="FSC-A" />
         <Keyword name="$P2R"  value="1048576" />
         <Keyword name="$P2N"  value="FSC-A" />
         <Keyword name="$P2L"  value="488" />
         <Keyword name="$P2F"  value="NA" />
         <Keyword name="$P2E"  value="0,0" />
         <Keyword name="$P2B"  value="32" />
         <Keyword name="$P1V"  value="NA" />
         <Keyword name="$P1S"  value="Time" />
         <Keyword name="$P1R"  value="67108864" />
         <Keyword name="$P1N"  value="Time" />
         <Keyword name="$P1L"  value="NA" />
         <Keyword name="$P1F"  value="NA" />
         <Keyword name="$P1E"  value="0,0" />
         <Keyword name="$P1B"  value="32" />
         <Keyword name="$P13V"  value="380" />
         <Keyword name="$P13S"  value="YL2-W" />
         <Keyword name="$P13R"  value="1024" />
         <Keyword name="$P13N"  value="YL2-W" />
         <Keyword name="$P13L"  value="561" />
         <Keyword name="$P13F"  value="620_15" />
         <Keyword name="$P13E"  value="0,0" />
         <Keyword name="$P13B"  value="32" />
         <Keyword name="$P12V"  value="415" />
         <Keyword name="$P12S"  value="BL1-W" />
         <Keyword name="$P12R"  value="1024" />
         <Keyword name="$P12N"  value="BL1-W" />
         <Keyword name="$P12L"  value="488" />
         <Keyword name="$P12F"  value="530_30" />
         <Keyword name="$P12E"  value="0,0" />
         <Keyword name="$P12B"  value="32" />
         <Keyword name="$P11V"  value="160" />
         <Keyword name="$P11S"  value="SSC-W" />
         <Keyword name="$P11R"  value="1024" />
         <Keyword name="$P11N"  value="SSC-W" />
         <Keyword name="$P11L"  value="488" />
         <Keyword name="$P11F"  value="488_10" />
         <Keyword name="$P11E"  value="0,0" />
         <Keyword name="$P11B"  value="32" />
         <Keyword name="$P10V"  value="280" />
         <Keyword name="$P10S"  value="FSC-W" />
         <Keyword name="$P10R"  value="1024" />
         <Keyword name="$P10N"  value="FSC-W" />
         <Keyword name="$P10L"  value="488" />
         <Keyword name="$P10F"  value="NA" />
         <Keyword name="$P10E"  value="0,0" />
         <Keyword name="$P10B"  value="32" />
         <Keyword name="$ORIGINALITY"  value="NonDataModified" />
         <Keyword name="$OP"  value="PFIUH PFIUH" />
         <Keyword name="$MODE"  value="L" />
         <Keyword name="$LOST"  value="0" />
         <Keyword name="$LAST_MODIFIER"  value="utilisateurs" />
         <Keyword name="$LAST_MODIFIED"  value="19-Sep-2018 16:43:51" />
         <Keyword name="$INST"  value="NA" />
         <Keyword name="$FIL"  value="tube.fcs" />
         <Keyword name="$EXP"  value="NA" />
         <Keyword name="$ETIM"  value="14:20:14" />
         <Keyword name="$DATE"  value="19-Sep-2018" />
         <Keyword name="$DATATYPE"  value="F" />
         <Keyword name="$CYTSN"  value="2AFC218231017" />
         <Keyword name="$CYT"  value="4486521 Attune NxT Acoustic Focusing Cytometer (Lasers: BRVY)" />
         <Keyword name="$COM"  value="NA" />
         <Keyword name="$CELLS"  value="NA" />
         <Keyword name="$BYTEORD"  value="1,2,3,4" />
         <Keyword name="$BTIM"  value="14:19:16" />
         <Keyword name="#WINEXT"  value="0" />
         <Keyword name="#WIDTHTHRESHOLD"  value="1000" />
         <Keyword name="#TR1"  value="OR_FSC,25000" />
         <Keyword name="#PTRESULT"  value="Pass" />
         <Keyword name="#PTDATE"  value="10-Jul-2018" />
         <Keyword name="#P1Target"  value="NA" />
         <Keyword name="#P1Label"  value="NA" />
         <Keyword name="#LASERCONFIG"  value="BRVY" />
         <Keyword name="#LASER4DELAY"  value="331" />
         <Keyword name="#LASER4COLOR"  value="Yellow" />
         <Keyword name="#LASER4ASF"  value="1.11" />
         <Keyword name="#LASER3DELAY"  value="713" />
         <Keyword name="#LASER3COLOR"  value="Violet" />
         <Keyword name="#LASER3ASF"  value="1.10" />
         <Keyword name="#LASER2DELAY"  value="1513" />
         <Keyword name="#LASER2COLOR"  value="Red" />
         <Keyword name="#LASER2ASF"  value="1.03" />
         <Keyword name="#LASER1DELAY"  value="1100" />
         <Keyword name="#LASER1COLOR"  value="Blue" />
         <Keyword name="#LASER1ASF"  value="1.16" />
         <Keyword name="#FLOWRATE"  value="100" />
         <Keyword name="FJ_FCS_VERSION"  value="3.1" />
       </Keywords>
       <SampleNode name="tube.fcs"  annotation=""  owningGroup=""  expanded="1"  sortPriority="10"  count="50391"  sampleID="24" >
         <Graph smoothing="0"  backColor="#ffffff"  foreColor="#000000"  type="Pseudocolor"  fast="1" >
           <Axis dimension="x"  name="FSC-A"  label=""  auto="auto" />
           <Axis dimension="y"  name="SSC-A"  label=""  auto="auto" />
           <GraphSettings level="5%"  smoothingHighResolution="1"  contourHighResolution="1"  histogramSmoothingCount="0"  graphResolution="256"  showOutliers="0"  drawLargeDots="0"  dotsToDraw="8000"  tint="le.chartfill.tinted.40"  lineWeight="le.lineweight.normal"  lineStyle="le.linestyle.solid" />
           <GraphEnvironment showGrid="0"  showAxes="tnlTNL"  showGates="1"  showFreqOnPlots="1"  showGateNameOnPlots="1"  showMedians="0"  showUncomped="0"  addEventParam="0"  lastYAxisName="" >
             <TextTraits font="SansSerif"  size="11"  name="Labels"  style="plain"  color="#000000"  background="#00ffffff"  just="left" />
             <TextTraits font="SansSerif"  size="11"  name="LayoutGates"  style="plain"  color="#000000"  background="#00ffffff"  just="left" />
             <TextTraits font="SansSerif"  size="9"  name="Numbers"  style="plain"  color="#000000"  background="#00ffffff"  just="left" />
             <TextTraits font="SansSerif"  size="9"  name="Legend"  style="plain"  color="#000000"  background="#00ffffff"  just="left" />
           </GraphEnvironment>
         </Graph>
         <Subpopulations>
           <Population name="All"  annotation=""  owningGroup="All Samples"  expanded="1"  sortPriority="10"  count="50324" >
             <Graph smoothing="0"  backColor="#ffffff"  foreColor="#000000"  heatMapStatParameter="BL1-A"  type="Pseudocolor"  fast="1" >
               <Axis dimension="x"  name="FSC-H"  label=""  auto="auto" />
               <Axis dimension="y"  name="FSC-A"  label=""  auto="auto" />
               <GraphSettings level="5%"  smoothingHighResolution="1"  contourHighResolution="1"  histogramSmoothingCount="0"  graphResolution="256"  showOutliers="0"  drawLargeDots="0"  dotsToDraw="8000"  tint="le.chartfill.tinted.40"  lineWeight="le.lineweight.normal"  lineStyle="le.linestyle.solid" />
               <GraphEnvironment showGrid="0"  showAxes="tnlTNL"  showGates="1"  showFreqOnPlots="1"  showGateNameOnPlots="1"  showMedians="0"  showUncomped="0"  addEventParam="0"  lastYAxisName="" >
                 <TextTraits font="SansSerif"  size="11"  name="Labels"  style="plain"  color="#000000"  background="#00ffffff"  just="left" />
                 <TextTraits font="SansSerif"  size="11"  name="LayoutGates"  style="plain"  color="#000000"  background="#00ffffff"  just="left" />
                 <TextTraits font="SansSerif"  size="9"  name="Numbers"  style="plain"  color="#000000"  background="#00ffffff"  just="left" />
                 <TextTraits font="SansSerif"  size="9"  name="Legend"  style="plain"  color="#000000"  background="#00ffffff"  just="left" />
                 <WindowPosition x="620"  y="23"  width="390"  height="622"  displayed="0"  panelState="---" />
               </GraphEnvironment>
             </Graph>
             <Gate gating:id="ID599854006" >
               <gating:PolygonGate eventsInside="1"  annoOffsetX="0"  annoOffsetY="0"  tint="#000000"  isTinted="0"  lineWeight="Normal"  userDefined="1"  quadId="-1"  gateResolution="256" >
                 <gating:dimension>
                   <data-type:fcs-dimension data-type:name="FSC-H" />
                 </gating:dimension>
                 <gating:dimension>
                   <data-type:fcs-dimension data-type:name="SSC-H" />
                 </gating:dimension>
                 <gating:vertex>
                   <gating:coordinate data-type:value="27796.8965879265" />
                   <gating:coordinate data-type:value="597.7615725175" />
                 </gating:vertex>
                 <gating:vertex>
                   <gating:coordinate data-type:value="-11054.5413823272" />
                   <gating:coordinate data-type:value="210.160384443" />
                 </gating:vertex>
                 <gating:vertex>
                   <gating:coordinate data-type:value="11146.2803149606" />
                   <gating:coordinate data-type:value="-52.8547074647" />
                 </gating:vertex>
                 <gating:vertex>
                   <gating:coordinate data-type:value="105499.772528434" />
                   <gating:coordinate data-type:value="-94.383406187" />
                 </gating:vertex>
                 <gating:vertex>
                   <gating:coordinate data-type:value="1121187.3651793527" />
                   <gating:coordinate data-type:value="348.5893801839" />
                 </gating:vertex>
                 <gating:vertex>
                   <gating:coordinate data-type:value="1165589.0085739284" />
                   <gating:coordinate data-type:value="3131.0121945758" />
                 </gating:vertex>
                 <gating:vertex>
                   <gating:coordinate data-type:value="371909.6328958881" />
                   <gating:coordinate data-type:value="3241.7553911685" />
                 </gating:vertex>
               </gating:PolygonGate>
             </Gate>
             <Subpopulations>
               <Population name="Single Cells"  annotation=""  owningGroup="All Samples"  expanded="1"  sortPriority="10"  count="48661" >
                 <Graph smoothing="0"  backColor="#ffffff"  foreColor="#000000"  heatMapStatParameter="BL1-A"  type="Pseudocolor"  fast="1" >
                   <Axis dimension="x"  name="BL1-H"  label=""  auto="auto" />
                   <Axis dimension="y"  name="FSC-H"  label=""  auto="auto" />
                   <GraphSettings level="5%"  smoothingHighResolution="1"  contourHighResolution="1"  histogramSmoothingCount="0"  graphResolution="256"  showOutliers="0"  drawLargeDots="0"  dotsToDraw="8000"  tint="le.chartfill.tinted.40"  lineWeight="le.lineweight.normal"  lineStyle="le.linestyle.solid" />
                   <GraphEnvironment showGrid="0"  showAxes="tnlTNL"  showGates="1"  showFreqOnPlots="1"  showGateNameOnPlots="1"  showMedians="0"  showUncomped="0"  addEventParam="0"  lastYAxisName="" >
                     <TextTraits font="SansSerif"  size="11"  name="Labels"  style="plain"  color="#000000"  background="#00ffffff"  just="left" />
                     <TextTraits font="SansSerif"  size="11"  name="LayoutGates"  style="plain"  color="#000000"  background="#00ffffff"  just="left" />
                     <TextTraits font="SansSerif"  size="9"  name="Numbers"  style="plain"  color="#000000"  background="#00ffffff"  just="left" />
                     <TextTraits font="SansSerif"  size="9"  name="Legend"  style="plain"  color="#000000"  background="#00ffffff"  just="left" />
                     <WindowPosition x="620"  y="23"  width="390"  height="622"  displayed="1"  panelState="---" />
                   </GraphEnvironment>
                 </Graph>
                 <Gate gating:id="ID916378194"  gating:parent_id="ID599854006" >
                   <gating:PolygonGate eventsInside="1"  annoOffsetX="0"  annoOffsetY="0"  tint="#000000"  isTinted="0"  lineWeight="Normal"  userDefined="1"  quadId="-1"  gateResolution="256" >
                     <gating:dimension>
                       <data-type:fcs-dimension data-type:name="FSC-H" />
                     </gating:dimension>
                     <gating:dimension>
                       <data-type:fcs-dimension data-type:name="FSC-A" />
                     </gating:dimension>
                     <gating:vertex>
                       <gating:coordinate data-type:value="-61006.3902012248" />
                       <gating:coordinate data-type:value="48545.1851851852" />
                     </gating:vertex>
                     <gating:vertex>
                       <gating:coordinate data-type:value="99949.567104112" />
                       <gating:coordinate data-type:value="-33981.6296296296" />
                     </gating:vertex>
                     <gating:vertex>
                       <gating:coordinate data-type:value="1026833.8729658793" />
                       <gating:coordinate data-type:value="1024303.4074074074" />
                     </gating:vertex>
                     <gating:vertex>
                       <gating:coordinate data-type:value="782624.834295713" />
                       <gating:coordinate data-type:value="1131102.8148148148" />
                     </gating:vertex>
                   </gating:PolygonGate>
                 </Gate>
                 <Subpopulations>
                   <Population name="BL1-H, FSC-H subset"  annotation=""  owningGroup="All Samples"  expanded="1"  sortPriority="10"  count="46171" >
                     <Graph smoothing="1"  backColor="#ffffff"  foreColor="#000000"  heatMapStatParameter="BL1-A"  type="Histogram"  fast="1" >
                       <Axis dimension="x"  name="BL1-H"  label=""  auto="auto" />
                       <Axis dimension="y"  name=""  label=""  auto="auto" />
                       <GraphSettings level="5%"  smoothingHighResolution="1"  contourHighResolution="1"  histogramSmoothingCount="0"  graphResolution="256"  showOutliers="0"  drawLargeDots="0"  dotsToDraw="8000"  tint="le.chartfill.tinted.40"  lineWeight="le.lineweight.normal"  lineStyle="le.linestyle.solid" />
                       <GraphEnvironment showGrid="0"  showAxes="tnlTNL"  showGates="1"  showFreqOnPlots="1"  showGateNameOnPlots="1"  showMedians="0"  showUncomped="0"  addEventParam="0"  lastYAxisName="" >
                         <TextTraits font="SansSerif"  size="11"  name="Labels"  style="plain"  color="#000000"  background="#00ffffff"  just="left" />
                         <TextTraits font="SansSerif"  size="11"  name="LayoutGates"  style="plain"  color="#000000"  background="#00ffffff"  just="left" />
                         <TextTraits font="SansSerif"  size="9"  name="Numbers"  style="plain"  color="#000000"  background="#00ffffff"  just="left" />
                         <TextTraits font="SansSerif"  size="9"  name="Legend"  style="plain"  color="#000000"  background="#00ffffff"  just="left" />
                         <WindowPosition x="620"  y="23"  width="390"  height="622"  displayed="1"  panelState="---" />
                       </GraphEnvironment>
                     </Graph>
                     <Gate gating:id="ID66651733"  gating:parent_id="ID916378194" >
                       <gating:EllipsoidGate eventsInside="1"  annoOffsetX="0"  annoOffsetY="0"  tint="#000000"  isTinted="0"  lineWeight="Normal"  userDefined="1"  gating:distance="229.5182035922798" >
                         <gating:dimension>
                           <data-type:fcs-dimension data-type:name="BL1-H" />
                         </gating:dimension>
                         <gating:dimension>
                           <data-type:fcs-dimension data-type:name="FSC-H" />
                         </gating:dimension>
                         <gating:foci>
                           <gating:vertex>
                             <gating:coordinate data-type:value="46.482708229" />
                             <gating:coordinate data-type:value="47.8367429755" />
                           </gating:vertex>
                           <gating:vertex>
                             <gating:coordinate data-type:value="169.517291771" />
                             <gating:coordinate data-type:value="142.1632570245" />
                           </gating:vertex>
                         </gating:foci>
                         <gating:edge>
                           <gating:vertex>
                             <gating:coordinate data-type:value="198" />
                             <gating:coordinate data-type:value="164" />
                           </gating:vertex>
                           <gating:vertex>
                             <gating:coordinate data-type:value="18" />
                             <gating:coordinate data-type:value="26" />
                           </gating:vertex>
                           <gating:vertex>
                             <gating:coordinate data-type:value="160" />
                             <gating:coordinate data-type:value="31" />
                           </gating:vertex>
                           <gating:vertex>
                             <gating:coordinate data-type:value="55" />
                             <gating:coordinate data-type:value="159" />
                           </gating:vertex>
                         </gating:edge>
                       </gating:EllipsoidGate>
                     </Gate>
                   </Population>
                   <Population name="BL1-H, FSC-H subset-1"  annotation=""  owningGroup="All Samples"  expanded="1"  sortPriority="10"  count="47836" >
                     <Graph smoothing="1"  backColor="#ffffff"  foreColor="#000000"  heatMapStatParameter="BL1-A"  type="Histogram"  fast="1" >
                       <Axis dimension="x"  name="BL1-H"  label=""  auto="auto" />
                       <Axis dimension="y"  name=""  label=""  auto="auto" />
                       <GraphSettings level="5%"  smoothingHighResolution="1"  contourHighResolution="1"  histogramSmoothingCount="0"  graphResolution="256"  showOutliers="0"  drawLargeDots="0"  dotsToDraw="8000"  tint="le.chartfill.tinted.40"  lineWeight="le.lineweight.normal"  lineStyle="le.linestyle.solid" />
                       <GraphEnvironment showGrid="0"  showAxes="tnlTNL"  showGates="1"  showFreqOnPlots="1"  showGateNameOnPlots="1"  showMedians="0"  showUncomped="0"  addEventParam="0"  lastYAxisName="" >
                         <TextTraits font="SansSerif"  size="11"  name="Labels"  style="plain"  color="#000000"  background="#00ffffff"  just="left" />
                         <TextTraits font="SansSerif"  size="11"  name="LayoutGates"  style="plain"  color="#000000"  background="#00ffffff"  just="left" />
                         <TextTraits font="SansSerif"  size="9"  name="Numbers"  style="plain"  color="#000000"  background="#00ffffff"  just="left" />
                         <TextTraits font="SansSerif"  size="9"  name="Legend"  style="plain"  color="#000000"  background="#00ffffff"  just="left" />
                         <WindowPosition x="620"  y="23"  width="390"  height="622"  displayed="1"  panelState="---" />
                       </GraphEnvironment>
                     </Graph>
                     <Gate gating:id="ID1998608555"  gating:parent_id="ID916378194" >
                       <gating:RectangleGate eventsInside="1"  annoOffsetX="0"  annoOffsetY="0"  tint="#000000"  isTinted="0"  lineWeight="Normal"  userDefined="1"  percentX="0"  percentY="0" >
                         <gating:dimension gating:min="22705.385826771653"  gating:max="1157974.6771653544" >
                           <data-type:fcs-dimension data-type:name="BL1-H" />
                         </gating:dimension>
                         <gating:dimension gating:min="-84468.62222222223"  gating:max="1197124.2666666666" >
                           <data-type:fcs-dimension data-type:name="FSC-H" />
                         </gating:dimension>
                       </gating:RectangleGate>
                     </Gate>
                   </Population>
                 </Subpopulations>
               </Population>
             </Subpopulations>
           </Population>
         </Subpopulations>
       </SampleNode>
     </Sample>
     <Sample>
       <DataSet uri="file:/Users/Etienne/Desktop/180919%20EA/180918%20cell%20cycle%20R1%20R2%20R4%20412%20422_cell%20cyle%20R124%2042%20422_specimen(4)_tube(5).fcs"  sampleID="25" />
       <Transformations>
         <transforms:linear transforms:minRange="0"  transforms:maxRange="17"  gain="0.0010447394" >
           <data-type:parameter data-type:name="Time" />
         </transforms:linear>
         <transforms:linear transforms:minRange="-116508.4444444445"  transforms:maxRange="1165084.4444444445"  gain="1" >
           <data-type:parameter data-type:name="FSC-A" />
         </transforms:linear>
         <transforms:linear transforms:minRange="0"  transforms:maxRange="1048576"  gain="1" >
           <data-type:parameter data-type:name="SSC-A" />
         </transforms:linear>
         <transforms:biex transforms:length="256"  transforms:maxRange="1048576"  transforms:neg="0"  transforms:width="-1000"  transforms:pos="5.0205999133" >
           <data-type:parameter data-type:name="BL1-A" />
         </transforms:biex>
         <transforms:biex transforms:length="256"  transforms:maxRange="1048576"  transforms:neg="0"  transforms:width="-1000"  transforms:pos="5.0205999133" >
           <data-type:parameter data-type:name="YL2-A" />
         </transforms:biex>
         <transforms:linear transforms:minRange="-116508.4444444445"  transforms:maxRange="1293243.7333333334"  gain="1" >
           <data-type:parameter data-type:name="FSC-H" />
         </transforms:linear>
         <transforms:linear transforms:minRange="-302.0268997983"  transforms:maxRange="3352.4985877613"  gain="1" >
           <data-type:parameter data-type:name="SSC-H" />
         </transforms:linear>
         <transforms:linear transforms:minRange="0"  transforms:maxRange="1153433.6"  gain="1" >
           <data-type:parameter data-type:name="BL1-H" />
         </transforms:linear>
         <transforms:biex transforms:length="256"  transforms:maxRange="1048576"  transforms:neg="0"  transforms:width="-1000"  transforms:pos="5.0205999133" >
           <data-type:parameter data-type:name="YL2-H" />
         </transforms:biex>
         <transforms:linear transforms:minRange="0"  transforms:maxRange="1048576"  gain="1" >
           <data-type:parameter data-type:name="FSC-W" />
         </transforms:linear>
         <transforms:linear transforms:minRange="0"  transforms:maxRange="1048576"  gain="1" >
           <data-type:parameter data-type:name="SSC-W" />
         </transforms:linear>
         <transforms:biex transforms:length="256"  transforms:maxRange="1048576"  transforms:neg="0"  transforms:width="-1000"  transforms:pos="5.0205999133" >
           <data-type:parameter data-type:name="BL1-W" />
         </transforms:biex>
         <transforms:biex transforms:length="256"  transforms:maxRange="1048576"  transforms:neg="0"  transforms:width="-1000"  transforms:pos="5.0205999133" >
           <data-type:parameter data-type:name="YL2-W" />
         </transforms:biex>
       </Transformations>
       <Keywords>
         <Keyword name="$ENDANALYSIS"  value="000000000000" />
         <Keyword name="$BEGINANALYSIS"  value="000000000000" />
         <Keyword name="$ENDSTEXT"  value="000000000000" />
         <Keyword name="$BEGINSTEXT"  value="000000000000" />
         <Keyword name="$NEXTDATA"  value="000000000000" />
         <Keyword name="$ENDDATA"  value="000002615939" />
         <Keyword name="$BEGINDATA"  value="000000008192" />
         <Keyword name="$WELLID"  value="E6" />
         <Keyword name="$VOL"  value="29000" />
         <Keyword name="$TOT"  value="50149" />
         <Keyword name="$TIMESTEP"  value="0.001" />
         <Keyword name="$SYS"  value="OPTIXE2 Microsoft Windows 7 Professional " />
         <Keyword name="$SRC"  value="NA" />
         <Keyword name="$SPILLOVER"  value="6,BL1-A,YL2-A,BL1-H,YL2-H,BL1-W,YL2-W,1.000000,0.000000,0.000000,0.000000,0.000000,0.000000,0.000000,1.000000,0.000000,0.000000,0.000000,0.000000,0.000000,0.000000,1.000000,0.000000,0.000000,0.000000,0.000000,0.000000,0.000000,1.000000,0.000000,0.000000,0.000000,0.000000,0.000000,0.000000,1.000000,0.000000,0.000000,0.000000,0.000000,0.000000,0.000000,1.000000" />
         <Keyword name="$SMNO"  value="specimen(4)" />
         <Keyword name="$PROJ"  value="cell cyle R124 42 422" />
         <Keyword name="$PLATENAME"  value="180918 cell cycle R1 R2 R4 412 422" />
         <Keyword name="$PLATEID"  value="mCherry R1 R4" />
         <Keyword name="$PAR"  value="13" />
         <Keyword name="$P9V"  value="380" />
         <Keyword name="$P9S"  value="YL2-H" />
         <Keyword name="$P9R"  value="1048576" />
         <Keyword name="$P9N"  value="YL2-H" />
         <Keyword name="$P9L"  value="561" />
         <Keyword name="$P9F"  value="620_15" />
         <Keyword name="$P9E"  value="0,0" />
         <Keyword name="$P9B"  value="32" />
         <Keyword name="$P8V"  value="415" />
         <Keyword name="$P8S"  value="BL1-H" />
         <Keyword name="$P8R"  value="1048576" />
         <Keyword name="$P8N"  value="BL1-H" />
         <Keyword name="$P8L"  value="488" />
         <Keyword name="$P8F"  value="530_30" />
         <Keyword name="$P8E"  value="0,0" />
         <Keyword name="$P8B"  value="32" />
         <Keyword name="$P7V"  value="160" />
         <Keyword name="$P7S"  value="SSC-H" />
         <Keyword name="$P7R"  value="1048576" />
         <Keyword name="$P7N"  value="SSC-H" />
         <Keyword name="$P7L"  value="488" />
         <Keyword name="$P7F"  value="488_10" />
         <Keyword name="$P7E"  value="0,0" />
         <Keyword name="$P7B"  value="32" />
         <Keyword name="$P6V"  value="280" />
         <Keyword name="$P6S"  value="FSC-H" />
         <Keyword name="$P6R"  value="1048576" />
         <Keyword name="$P6N"  value="FSC-H" />
         <Keyword name="$P6L"  value="488" />
         <Keyword name="$P6F"  value="NA" />
         <Keyword name="$P6E"  value="0,0" />
         <Keyword name="$P6B"  value="32" />
         <Keyword name="$P5V"  value="380" />
         <Keyword name="$P5S"  value="YL2-A" />
         <Keyword name="$P5R"  value="1048576" />
         <Keyword name="$P5N"  value="YL2-A" />
         <Keyword name="$P5L"  value="561" />
         <Keyword name="$P5F"  value="620_15" />
         <Keyword name="$P5E"  value="0,0" />
         <Keyword name="$P5B"  value="32" />
         <Keyword name="$P4V"  value="415" />
         <Keyword name="$P4S"  value="BL1-A" />
         <Keyword name="$P4R"  value="1048576" />
         <Keyword name="$P4N"  value="BL1-A" />
         <Keyword name="$P4L"  value="488" />
         <Keyword name="$P4F"  value="530_30" />
         <Keyword name="$P4E"  value="0,0" />
         <Keyword name="$P4B"  value="32" />
         <Keyword name="$P3V"  value="160" />
         <Keyword name="$P3S"  value="SSC-A" />
         <Keyword name="$P3R"  value="1048576" />
         <Keyword name="$P3N"  value="SSC-A" />
         <Keyword name="$P3L"  value="488" />
         <Keyword name="$P3F"  value="488_10" />
         <Keyword name="$P3E"  value="0,0" />
         <Keyword name="$P3B"  value="32" />
         <Keyword name="$P2V"  value="280" />
         <Keyword name="$P2S"  value="FSC-A" />
         <Keyword name="$P2R"  value="1048576" />
         <Keyword name="$P2N"  value="FSC-A" />
         <Keyword name="$P2L"  value="488" />
         <Keyword name="$P2F"  value="NA" />
         <Keyword name="$P2E"  value="0,0" />
         <Keyword name="$P2B"  value="32" />
         <Keyword name="$P1V"  value="NA" />
         <Keyword name="$P1S"  value="Time" />
         <Keyword name="$P1R"  value="67108864" />
         <Keyword name="$P1N"  value="Time" />
         <Keyword name="$P1L"  value="NA" />
         <Keyword name="$P1F"  value="NA" />
         <Keyword name="$P1E"  value="0,0" />
         <Keyword name="$P1B"  value="32" />
         <Keyword name="$P13V"  value="380" />
         <Keyword name="$P13S"  value="YL2-W" />
         <Keyword name="$P13R"  value="1024" />
         <Keyword name="$P13N"  value="YL2-W" />
         <Keyword name="$P13L"  value="561" />
         <Keyword name="$P13F"  value="620_15" />
         <Keyword name="$P13E"  value="0,0" />
         <Keyword name="$P13B"  value="32" />
         <Keyword name="$P12V"  value="415" />
         <Keyword name="$P12S"  value="BL1-W" />
         <Keyword name="$P12R"  value="1024" />
         <Keyword name="$P12N"  value="BL1-W" />
         <Keyword name="$P12L"  value="488" />
         <Keyword name="$P12F"  value="530_30" />
         <Keyword name="$P12E"  value="0,0" />
         <Keyword name="$P12B"  value="32" />
         <Keyword name="$P11V"  value="160" />
         <Keyword name="$P11S"  value="SSC-W" />
         <Keyword name="$P11R"  value="1024" />
         <Keyword name="$P11N"  value="SSC-W" />
         <Keyword name="$P11L"  value="488" />
         <Keyword name="$P11F"  value="488_10" />
         <Keyword name="$P11E"  value="0,0" />
         <Keyword name="$P11B"  value="32" />
         <Keyword name="$P10V"  value="280" />
         <Keyword name="$P10S"  value="FSC-W" />
         <Keyword name="$P10R"  value="1024" />
         <Keyword name="$P10N"  value="FSC-W" />
         <Keyword name="$P10L"  value="488" />
         <Keyword name="$P10F"  value="NA" />
         <Keyword name="$P10E"  value="0,0" />
         <Keyword name="$P10B"  value="32" />
         <Keyword name="$ORIGINALITY"  value="NonDataModified" />
         <Keyword name="$OP"  value="PFIUH PFIUH" />
         <Keyword name="$MODE"  value="L" />
         <Keyword name="$LOST"  value="0" />
         <Keyword name="$LAST_MODIFIER"  value="utilisateurs" />
         <Keyword name="$LAST_MODIFIED"  value="19-Sep-2018 16:43:52" />
         <Keyword name="$INST"  value="NA" />
         <Keyword name="$FIL"  value="tube(5).fcs" />
         <Keyword name="$EXP"  value="NA" />
         <Keyword name="$ETIM"  value="14:30:01" />
         <Keyword name="$DATE"  value="19-Sep-2018" />
         <Keyword name="$DATATYPE"  value="F" />
         <Keyword name="$CYTSN"  value="2AFC218231017" />
         <Keyword name="$CYT"  value="4486521 Attune NxT Acoustic Focusing Cytometer (Lasers: BRVY)" />
         <Keyword name="$COM"  value="NA" />
         <Keyword name="$CELLS"  value="NA" />
         <Keyword name="$BYTEORD"  value="1,2,3,4" />
         <Keyword name="$BTIM"  value="14:29:44" />
         <Keyword name="#WINEXT"  value="0" />
         <Keyword name="#WIDTHTHRESHOLD"  value="1000" />
         <Keyword name="#TR1"  value="OR_FSC,25000" />
         <Keyword name="#PTRESULT"  value="Pass" />
         <Keyword name="#PTDATE"  value="10-Jul-2018" />
         <Keyword name="#P1Target"  value="NA" />
         <Keyword name="#P1Label"  value="NA" />
         <Keyword name="#LASERCONFIG"  value="BRVY" />
         <Keyword name="#LASER4DELAY"  value="331" />
         <Keyword name="#LASER4COLOR"  value="Yellow" />
         <Keyword name="#LASER4ASF"  value="1.11" />
         <Keyword name="#LASER3DELAY"  value="713" />
         <Keyword name="#LASER3COLOR"  value="Violet" />
         <Keyword name="#LASER3ASF"  value="1.10" />
         <Keyword name="#LASER2DELAY"  value="1513" />
         <Keyword name="#LASER2COLOR"  value="Red" />
         <Keyword name="#LASER2ASF"  value="1.03" />
         <Keyword name="#LASER1DELAY"  value="1100" />
         <Keyword name="#LASER1COLOR"  value="Blue" />
         <Keyword name="#LASER1ASF"  value="1.16" />
         <Keyword name="#FLOWRATE"  value="100" />
         <Keyword name="FJ_FCS_VERSION"  value="3.1" />
       </Keywords>
       <SampleNode name="tube(5).fcs"  annotation=""  owningGroup=""  expanded="1"  sortPriority="10"  count="50149"  sampleID="25" >
         <Graph smoothing="0"  backColor="#ffffff"  foreColor="#000000"  type="Pseudocolor"  fast="1" >
           <Axis dimension="x"  name="FSC-A"  label=""  auto="auto" />
           <Axis dimension="y"  name="SSC-A"  label=""  auto="auto" />
           <GraphSettings level="5%"  smoothingHighResolution="1"  contourHighResolution="1"  histogramSmoothingCount="0"  graphResolution="256"  showOutliers="0"  drawLargeDots="0"  dotsToDraw="8000"  tint="le.chartfill.tinted.40"  lineWeight="le.lineweight.normal"  lineStyle="le.linestyle.solid" />
           <GraphEnvironment showGrid="0"  showAxes="tnlTNL"  showGates="1"  showFreqOnPlots="1"  showGateNameOnPlots="1"  showMedians="0"  showUncomped="0"  addEventParam="0"  lastYAxisName="" >
             <TextTraits font="SansSerif"  size="11"  name="Labels"  style="plain"  color="#000000"  background="#00ffffff"  just="left" />
             <TextTraits font="SansSerif"  size="11"  name="LayoutGates"  style="plain"  color="#000000"  background="#00ffffff"  just="left" />
             <TextTraits font="SansSerif"  size="9"  name="Numbers"  style="plain"  color="#000000"  background="#00ffffff"  just="left" />
             <TextTraits font="SansSerif"  size="9"  name="Legend"  style="plain"  color="#000000"  background="#00ffffff"  just="left" />
           </GraphEnvironment>
         </Graph>
         <Subpopulations>
           <Population name="All"  annotation=""  owningGroup="All Samples"  expanded="1"  sortPriority="10"  count="50061" >
             <Graph smoothing="0"  backColor="#ffffff"  foreColor="#000000"  heatMapStatParameter="BL1-A"  type="Pseudocolor"  fast="1" >
               <Axis dimension="x"  name="FSC-H"  label=""  auto="auto" />
               <Axis dimension="y"  name="FSC-A"  label=""  auto="auto" />
               <GraphSettings level="5%"  smoothingHighResolution="1"  contourHighResolution="1"  histogramSmoothingCount="0"  graphResolution="256"  showOutliers="0"  drawLargeDots="0"  dotsToDraw="8000"  tint="le.chartfill.tinted.40"  lineWeight="le.lineweight.normal"  lineStyle="le.linestyle.solid" />
               <GraphEnvironment showGrid="0"  showAxes="tnlTNL"  showGates="1"  showFreqOnPlots="1"  showGateNameOnPlots="1"  showMedians="0"  showUncomped="0"  addEventParam="0"  lastYAxisName="" >
                 <TextTraits font="SansSerif"  size="11"  name="Labels"  style="plain"  color="#000000"  background="#00ffffff"  just="left" />
                 <TextTraits font="SansSerif"  size="11"  name="LayoutGates"  style="plain"  color="#000000"  background="#00ffffff"  just="left" />
                 <TextTraits font="SansSerif"  size="9"  name="Numbers"  style="plain"  color="#000000"  background="#00ffffff"  just="left" />
                 <TextTraits font="SansSerif"  size="9"  name="Legend"  style="plain"  color="#000000"  background="#00ffffff"  just="left" />
                 <WindowPosition x="620"  y="23"  width="390"  height="622"  displayed="0"  panelState="---" />
               </GraphEnvironment>
             </Graph>
             <Gate gating:id="ID1365570333" >
               <gating:PolygonGate eventsInside="1"  annoOffsetX="0"  annoOffsetY="0"  tint="#000000"  isTinted="0"  lineWeight="Normal"  userDefined="1"  quadId="-1"  gateResolution="256" >
                 <gating:dimension>
                   <data-type:fcs-dimension data-type:name="FSC-H" />
                 </gating:dimension>
                 <gating:dimension>
                   <data-type:fcs-dimension data-type:name="SSC-H" />
                 </gating:dimension>
                 <gating:vertex>
                   <gating:coordinate data-type:value="27796.8965879265" />
                   <gating:coordinate data-type:value="597.7615725175" />
                 </gating:vertex>
                 <gating:vertex>
                   <gating:coordinate data-type:value="-11054.5413823272" />
                   <gating:coordinate data-type:value="210.160384443" />
                 </gating:vertex>
                 <gating:vertex>
                   <gating:coordinate data-type:value="11146.2803149606" />
                   <gating:coordinate data-type:value="-52.8547074647" />
                 </gating:vertex>
                 <gating:vertex>
                   <gating:coordinate data-type:value="105499.772528434" />
                   <gating:coordinate data-type:value="-94.383406187" />
                 </gating:vertex>
                 <gating:vertex>
                   <gating:coordinate data-type:value="1121187.3651793527" />
                   <gating:coordinate data-type:value="348.5893801839" />
                 </gating:vertex>
                 <gating:vertex>
                   <gating:coordinate data-type:value="1165589.0085739284" />
                   <gating:coordinate data-type:value="3131.0121945758" />
                 </gating:vertex>
                 <gating:vertex>
                   <gating:coordinate data-type:value="371909.6328958881" />
                   <gating:coordinate data-type:value="3241.7553911685" />
                 </gating:vertex>
               </gating:PolygonGate>
             </Gate>
             <Subpopulations>
               <Population name="Single Cells"  annotation=""  owningGroup="All Samples"  expanded="1"  sortPriority="10"  count="47619" >
                 <Graph smoothing="0"  backColor="#ffffff"  foreColor="#000000"  heatMapStatParameter="BL1-A"  type="Pseudocolor"  fast="1" >
                   <Axis dimension="x"  name="BL1-H"  label=""  auto="auto" />
                   <Axis dimension="y"  name="FSC-H"  label=""  auto="auto" />
                   <GraphSettings level="5%"  smoothingHighResolution="1"  contourHighResolution="1"  histogramSmoothingCount="0"  graphResolution="256"  showOutliers="0"  drawLargeDots="0"  dotsToDraw="8000"  tint="le.chartfill.tinted.40"  lineWeight="le.lineweight.normal"  lineStyle="le.linestyle.solid" />
                   <GraphEnvironment showGrid="0"  showAxes="tnlTNL"  showGates="1"  showFreqOnPlots="1"  showGateNameOnPlots="1"  showMedians="0"  showUncomped="0"  addEventParam="0"  lastYAxisName="" >
                     <TextTraits font="SansSerif"  size="11"  name="Labels"  style="plain"  color="#000000"  background="#00ffffff"  just="left" />
                     <TextTraits font="SansSerif"  size="11"  name="LayoutGates"  style="plain"  color="#000000"  background="#00ffffff"  just="left" />
                     <TextTraits font="SansSerif"  size="9"  name="Numbers"  style="plain"  color="#000000"  background="#00ffffff"  just="left" />
                     <TextTraits font="SansSerif"  size="9"  name="Legend"  style="plain"  color="#000000"  background="#00ffffff"  just="left" />
                     <WindowPosition x="620"  y="23"  width="390"  height="622"  displayed="1"  panelState="---" />
                   </GraphEnvironment>
                 </Graph>
                 <Gate gating:id="ID479756508"  gating:parent_id="ID1365570333" >
                   <gating:PolygonGate eventsInside="1"  annoOffsetX="0"  annoOffsetY="0"  tint="#000000"  isTinted="0"  lineWeight="Normal"  userDefined="1"  quadId="-1"  gateResolution="256" >
                     <gating:dimension>
                       <data-type:fcs-dimension data-type:name="FSC-H" />
                     </gating:dimension>
                     <gating:dimension>
                       <data-type:fcs-dimension data-type:name="FSC-A" />
                     </gating:dimension>
                     <gating:vertex>
                       <gating:coordinate data-type:value="-61006.3902012248" />
                       <gating:coordinate data-type:value="48545.1851851852" />
                     </gating:vertex>
                     <gating:vertex>
                       <gating:coordinate data-type:value="99949.567104112" />
                       <gating:coordinate data-type:value="-33981.6296296296" />
                     </gating:vertex>
                     <gating:vertex>
                       <gating:coordinate data-type:value="1026833.8729658793" />
                       <gating:coordinate data-type:value="1024303.4074074074" />
                     </gating:vertex>
                     <gating:vertex>
                       <gating:coordinate data-type:value="782624.834295713" />
                       <gating:coordinate data-type:value="1131102.8148148148" />
                     </gating:vertex>
                   </gating:PolygonGate>
                 </Gate>
                 <Subpopulations>
                   <Population name="BL1-H, FSC-H subset"  annotation=""  owningGroup="All Samples"  expanded="1"  sortPriority="10"  count="41914" >
                     <Graph smoothing="1"  backColor="#ffffff"  foreColor="#000000"  heatMapStatParameter="BL1-A"  type="Histogram"  fast="1" >
                       <Axis dimension="x"  name="BL1-H"  label=""  auto="auto" />
                       <Axis dimension="y"  name=""  label=""  auto="auto" />
                       <GraphSettings level="5%"  smoothingHighResolution="1"  contourHighResolution="1"  histogramSmoothingCount="0"  graphResolution="256"  showOutliers="0"  drawLargeDots="0"  dotsToDraw="8000"  tint="le.chartfill.tinted.40"  lineWeight="le.lineweight.normal"  lineStyle="le.linestyle.solid" />
                       <GraphEnvironment showGrid="0"  showAxes="tnlTNL"  showGates="1"  showFreqOnPlots="1"  showGateNameOnPlots="1"  showMedians="0"  showUncomped="0"  addEventParam="0"  lastYAxisName="" >
                         <TextTraits font="SansSerif"  size="11"  name="Labels"  style="plain"  color="#000000"  background="#00ffffff"  just="left" />
                         <TextTraits font="SansSerif"  size="11"  name="LayoutGates"  style="plain"  color="#000000"  background="#00ffffff"  just="left" />
                         <TextTraits font="SansSerif"  size="9"  name="Numbers"  style="plain"  color="#000000"  background="#00ffffff"  just="left" />
                         <TextTraits font="SansSerif"  size="9"  name="Legend"  style="plain"  color="#000000"  background="#00ffffff"  just="left" />
                         <WindowPosition x="620"  y="23"  width="390"  height="622"  displayed="1"  panelState="---" />
                       </GraphEnvironment>
                     </Graph>
                     <Gate gating:id="ID1841778009"  gating:parent_id="ID479756508" >
                       <gating:EllipsoidGate eventsInside="1"  annoOffsetX="0"  annoOffsetY="0"  tint="#000000"  isTinted="0"  lineWeight="Normal"  userDefined="1"  gating:distance="229.5182035922798" >
                         <gating:dimension>
                           <data-type:fcs-dimension data-type:name="BL1-H" />
                         </gating:dimension>
                         <gating:dimension>
                           <data-type:fcs-dimension data-type:name="FSC-H" />
                         </gating:dimension>
                         <gating:foci>
                           <gating:vertex>
                             <gating:coordinate data-type:value="46.482708229" />
                             <gating:coordinate data-type:value="47.8367429755" />
                           </gating:vertex>
                           <gating:vertex>
                             <gating:coordinate data-type:value="169.517291771" />
                             <gating:coordinate data-type:value="142.1632570245" />
                           </gating:vertex>
                         </gating:foci>
                         <gating:edge>
                           <gating:vertex>
                             <gating:coordinate data-type:value="198" />
                             <gating:coordinate data-type:value="164" />
                           </gating:vertex>
                           <gating:vertex>
                             <gating:coordinate data-type:value="18" />
                             <gating:coordinate data-type:value="26" />
                           </gating:vertex>
                           <gating:vertex>
                             <gating:coordinate data-type:value="160" />
                             <gating:coordinate data-type:value="31" />
                           </gating:vertex>
                           <gating:vertex>
                             <gating:coordinate data-type:value="55" />
                             <gating:coordinate data-type:value="159" />
                           </gating:vertex>
                         </gating:edge>
                       </gating:EllipsoidGate>
                     </Gate>
                   </Population>
                   <Population name="BL1-H, FSC-H subset-1"  annotation=""  owningGroup="All Samples"  expanded="1"  sortPriority="10"  count="47580" >
                     <Graph smoothing="1"  backColor="#ffffff"  foreColor="#000000"  heatMapStatParameter="BL1-A"  type="Histogram"  fast="1" >
                       <Axis dimension="x"  name="BL1-H"  label=""  auto="auto" />
                       <Axis dimension="y"  name=""  label=""  auto="auto" />
                       <GraphSettings level="5%"  smoothingHighResolution="1"  contourHighResolution="1"  histogramSmoothingCount="0"  graphResolution="256"  showOutliers="0"  drawLargeDots="0"  dotsToDraw="8000"  tint="le.chartfill.tinted.40"  lineWeight="le.lineweight.normal"  lineStyle="le.linestyle.solid" />
                       <GraphEnvironment showGrid="0"  showAxes="tnlTNL"  showGates="1"  showFreqOnPlots="1"  showGateNameOnPlots="1"  showMedians="0"  showUncomped="0"  addEventParam="0"  lastYAxisName="" >
                         <TextTraits font="SansSerif"  size="11"  name="Labels"  style="plain"  color="#000000"  background="#00ffffff"  just="left" />
                         <TextTraits font="SansSerif"  size="11"  name="LayoutGates"  style="plain"  color="#000000"  background="#00ffffff"  just="left" />
                         <TextTraits font="SansSerif"  size="9"  name="Numbers"  style="plain"  color="#000000"  background="#00ffffff"  just="left" />
                         <TextTraits font="SansSerif"  size="9"  name="Legend"  style="plain"  color="#000000"  background="#00ffffff"  just="left" />
                         <WindowPosition x="620"  y="23"  width="390"  height="622"  displayed="1"  panelState="---" />
                       </GraphEnvironment>
                     </Graph>
                     <Gate gating:id="ID539469683"  gating:parent_id="ID479756508" >
                       <gating:RectangleGate eventsInside="1"  annoOffsetX="0"  annoOffsetY="0"  tint="#000000"  isTinted="0"  lineWeight="Normal"  userDefined="1"  percentX="0"  percentY="0" >
                         <gating:dimension gating:min="22705.385826771653"  gating:max="1157974.6771653544" >
                           <data-type:fcs-dimension data-type:name="BL1-H" />
                         </gating:dimension>
                         <gating:dimension gating:min="-84468.62222222223"  gating:max="1197124.2666666666" >
                           <data-type:fcs-dimension data-type:name="FSC-H" />
                         </gating:dimension>
                       </gating:RectangleGate>
                     </Gate>
                   </Population>
                 </Subpopulations>
               </Population>
             </Subpopulations>
           </Population>
         </Subpopulations>
       </SampleNode>
     </Sample>
     <Sample>
       <DataSet uri="file:/Users/Etienne/Desktop/180919%20EA/180918%20cell%20cycle%20R1%20R2%20R4%20412%20422_cell%20cyle%20R124%2042%20422_specimen(4)_tube(4).fcs"  sampleID="26" />
       <Transformations>
         <transforms:linear transforms:minRange="0.0062291678"  transforms:maxRange="19"  gain="0.0010381946" >
           <data-type:parameter data-type:name="Time" />
         </transforms:linear>
         <transforms:linear transforms:minRange="-116508.4444444445"  transforms:maxRange="1165084.4444444445"  gain="1" >
           <data-type:parameter data-type:name="FSC-A" />
         </transforms:linear>
         <transforms:linear transforms:minRange="0"  transforms:maxRange="1048576"  gain="1" >
           <data-type:parameter data-type:name="SSC-A" />
         </transforms:linear>
         <transforms:biex transforms:length="256"  transforms:maxRange="1048576"  transforms:neg="0"  transforms:width="-1000"  transforms:pos="5.0205999133" >
           <data-type:parameter data-type:name="BL1-A" />
         </transforms:biex>
         <transforms:biex transforms:length="256"  transforms:maxRange="1048576"  transforms:neg="0"  transforms:width="-1000"  transforms:pos="5.0205999133" >
           <data-type:parameter data-type:name="YL2-A" />
         </transforms:biex>
         <transforms:linear transforms:minRange="-116508.4444444445"  transforms:maxRange="1293243.7333333334"  gain="1" >
           <data-type:parameter data-type:name="FSC-H" />
         </transforms:linear>
         <transforms:linear transforms:minRange="-302.0268997983"  transforms:maxRange="3352.4985877613"  gain="1" >
           <data-type:parameter data-type:name="SSC-H" />
         </transforms:linear>
         <transforms:linear transforms:minRange="0"  transforms:maxRange="1153433.6"  gain="1" >
           <data-type:parameter data-type:name="BL1-H" />
         </transforms:linear>
         <transforms:biex transforms:length="256"  transforms:maxRange="1048576"  transforms:neg="0"  transforms:width="-1000"  transforms:pos="5.0205999133" >
           <data-type:parameter data-type:name="YL2-H" />
         </transforms:biex>
         <transforms:linear transforms:minRange="0"  transforms:maxRange="1048576"  gain="1" >
           <data-type:parameter data-type:name="FSC-W" />
         </transforms:linear>
         <transforms:linear transforms:minRange="0"  transforms:maxRange="1048576"  gain="1" >
           <data-type:parameter data-type:name="SSC-W" />
         </transforms:linear>
         <transforms:biex transforms:length="256"  transforms:maxRange="1048576"  transforms:neg="0"  transforms:width="-1000"  transforms:pos="5.0205999133" >
           <data-type:parameter data-type:name="BL1-W" />
         </transforms:biex>
         <transforms:biex transforms:length="256"  transforms:maxRange="1048576"  transforms:neg="0"  transforms:width="-1000"  transforms:pos="5.0205999133" >
           <data-type:parameter data-type:name="YL2-W" />
         </transforms:biex>
       </Transformations>
       <Keywords>
         <Keyword name="$ENDANALYSIS"  value="000000000000" />
         <Keyword name="$BEGINANALYSIS"  value="000000000000" />
         <Keyword name="$ENDSTEXT"  value="000000000000" />
         <Keyword name="$BEGINSTEXT"  value="000000000000" />
         <Keyword name="$NEXTDATA"  value="000000000000" />
         <Keyword name="$ENDDATA"  value="000002628939" />
         <Keyword name="$BEGINDATA"  value="000000008192" />
         <Keyword name="$WELLID"  value="E5" />
         <Keyword name="$VOL"  value="32000" />
         <Keyword name="$TOT"  value="50399" />
         <Keyword name="$TIMESTEP"  value="0.001" />
         <Keyword name="$SYS"  value="OPTIXE2 Microsoft Windows 7 Professional " />
         <Keyword name="$SRC"  value="NA" />
         <Keyword name="$SPILLOVER"  value="6,BL1-A,YL2-A,BL1-H,YL2-H,BL1-W,YL2-W,1.000000,0.000000,0.000000,0.000000,0.000000,0.000000,0.000000,1.000000,0.000000,0.000000,0.000000,0.000000,0.000000,0.000000,1.000000,0.000000,0.000000,0.000000,0.000000,0.000000,0.000000,1.000000,0.000000,0.000000,0.000000,0.000000,0.000000,0.000000,1.000000,0.000000,0.000000,0.000000,0.000000,0.000000,0.000000,1.000000" />
         <Keyword name="$SMNO"  value="specimen(4)" />
         <Keyword name="$PROJ"  value="cell cyle R124 42 422" />
         <Keyword name="$PLATENAME"  value="180918 cell cycle R1 R2 R4 412 422" />
         <Keyword name="$PLATEID"  value="mCherry R1 R4" />
         <Keyword name="$PAR"  value="13" />
         <Keyword name="$P9V"  value="380" />
         <Keyword name="$P9S"  value="YL2-H" />
         <Keyword name="$P9R"  value="1048576" />
         <Keyword name="$P9N"  value="YL2-H" />
         <Keyword name="$P9L"  value="561" />
         <Keyword name="$P9F"  value="620_15" />
         <Keyword name="$P9E"  value="0,0" />
         <Keyword name="$P9B"  value="32" />
         <Keyword name="$P8V"  value="415" />
         <Keyword name="$P8S"  value="BL1-H" />
         <Keyword name="$P8R"  value="1048576" />
         <Keyword name="$P8N"  value="BL1-H" />
         <Keyword name="$P8L"  value="488" />
         <Keyword name="$P8F"  value="530_30" />
         <Keyword name="$P8E"  value="0,0" />
         <Keyword name="$P8B"  value="32" />
         <Keyword name="$P7V"  value="160" />
         <Keyword name="$P7S"  value="SSC-H" />
         <Keyword name="$P7R"  value="1048576" />
         <Keyword name="$P7N"  value="SSC-H" />
         <Keyword name="$P7L"  value="488" />
         <Keyword name="$P7F"  value="488_10" />
         <Keyword name="$P7E"  value="0,0" />
         <Keyword name="$P7B"  value="32" />
         <Keyword name="$P6V"  value="280" />
         <Keyword name="$P6S"  value="FSC-H" />
         <Keyword name="$P6R"  value="1048576" />
         <Keyword name="$P6N"  value="FSC-H" />
         <Keyword name="$P6L"  value="488" />
         <Keyword name="$P6F"  value="NA" />
         <Keyword name="$P6E"  value="0,0" />
         <Keyword name="$P6B"  value="32" />
         <Keyword name="$P5V"  value="380" />
         <Keyword name="$P5S"  value="YL2-A" />
         <Keyword name="$P5R"  value="1048576" />
         <Keyword name="$P5N"  value="YL2-A" />
         <Keyword name="$P5L"  value="561" />
         <Keyword name="$P5F"  value="620_15" />
         <Keyword name="$P5E"  value="0,0" />
         <Keyword name="$P5B"  value="32" />
         <Keyword name="$P4V"  value="415" />
         <Keyword name="$P4S"  value="BL1-A" />
         <Keyword name="$P4R"  value="1048576" />
         <Keyword name="$P4N"  value="BL1-A" />
         <Keyword name="$P4L"  value="488" />
         <Keyword name="$P4F"  value="530_30" />
         <Keyword name="$P4E"  value="0,0" />
         <Keyword name="$P4B"  value="32" />
         <Keyword name="$P3V"  value="160" />
         <Keyword name="$P3S"  value="SSC-A" />
         <Keyword name="$P3R"  value="1048576" />
         <Keyword name="$P3N"  value="SSC-A" />
         <Keyword name="$P3L"  value="488" />
         <Keyword name="$P3F"  value="488_10" />
         <Keyword name="$P3E"  value="0,0" />
         <Keyword name="$P3B"  value="32" />
         <Keyword name="$P2V"  value="280" />
         <Keyword name="$P2S"  value="FSC-A" />
         <Keyword name="$P2R"  value="1048576" />
         <Keyword name="$P2N"  value="FSC-A" />
         <Keyword name="$P2L"  value="488" />
         <Keyword name="$P2F"  value="NA" />
         <Keyword name="$P2E"  value="0,0" />
         <Keyword name="$P2B"  value="32" />
         <Keyword name="$P1V"  value="NA" />
         <Keyword name="$P1S"  value="Time" />
         <Keyword name="$P1R"  value="67108864" />
         <Keyword name="$P1N"  value="Time" />
         <Keyword name="$P1L"  value="NA" />
         <Keyword name="$P1F"  value="NA" />
         <Keyword name="$P1E"  value="0,0" />
         <Keyword name="$P1B"  value="32" />
         <Keyword name="$P13V"  value="380" />
         <Keyword name="$P13S"  value="YL2-W" />
         <Keyword name="$P13R"  value="1024" />
         <Keyword name="$P13N"  value="YL2-W" />
         <Keyword name="$P13L"  value="561" />
         <Keyword name="$P13F"  value="620_15" />
         <Keyword name="$P13E"  value="0,0" />
         <Keyword name="$P13B"  value="32" />
         <Keyword name="$P12V"  value="415" />
         <Keyword name="$P12S"  value="BL1-W" />
         <Keyword name="$P12R"  value="1024" />
         <Keyword name="$P12N"  value="BL1-W" />
         <Keyword name="$P12L"  value="488" />
         <Keyword name="$P12F"  value="530_30" />
         <Keyword name="$P12E"  value="0,0" />
         <Keyword name="$P12B"  value="32" />
         <Keyword name="$P11V"  value="160" />
         <Keyword name="$P11S"  value="SSC-W" />
         <Keyword name="$P11R"  value="1024" />
         <Keyword name="$P11N"  value="SSC-W" />
         <Keyword name="$P11L"  value="488" />
         <Keyword name="$P11F"  value="488_10" />
         <Keyword name="$P11E"  value="0,0" />
         <Keyword name="$P11B"  value="32" />
         <Keyword name="$P10V"  value="280" />
         <Keyword name="$P10S"  value="FSC-W" />
         <Keyword name="$P10R"  value="1024" />
         <Keyword name="$P10N"  value="FSC-W" />
         <Keyword name="$P10L"  value="488" />
         <Keyword name="$P10F"  value="NA" />
         <Keyword name="$P10E"  value="0,0" />
         <Keyword name="$P10B"  value="32" />
         <Keyword name="$ORIGINALITY"  value="NonDataModified" />
         <Keyword name="$OP"  value="PFIUH PFIUH" />
         <Keyword name="$MODE"  value="L" />
         <Keyword name="$LOST"  value="0" />
         <Keyword name="$LAST_MODIFIER"  value="utilisateurs" />
         <Keyword name="$LAST_MODIFIED"  value="19-Sep-2018 16:43:52" />
         <Keyword name="$INST"  value="NA" />
         <Keyword name="$FIL"  value="tube(4).fcs" />
         <Keyword name="$EXP"  value="NA" />
         <Keyword name="$ETIM"  value="14:29:21" />
         <Keyword name="$DATE"  value="19-Sep-2018" />
         <Keyword name="$DATATYPE"  value="F" />
         <Keyword name="$CYTSN"  value="2AFC218231017" />
         <Keyword name="$CYT"  value="4486521 Attune NxT Acoustic Focusing Cytometer (Lasers: BRVY)" />
         <Keyword name="$COM"  value="NA" />
         <Keyword name="$CELLS"  value="NA" />
         <Keyword name="$BYTEORD"  value="1,2,3,4" />
         <Keyword name="$BTIM"  value="14:29:02" />
         <Keyword name="#WINEXT"  value="0" />
         <Keyword name="#WIDTHTHRESHOLD"  value="1000" />
         <Keyword name="#TR1"  value="OR_FSC,25000" />
         <Keyword name="#PTRESULT"  value="Pass" />
         <Keyword name="#PTDATE"  value="10-Jul-2018" />
         <Keyword name="#P1Target"  value="NA" />
         <Keyword name="#P1Label"  value="NA" />
         <Keyword name="#LASERCONFIG"  value="BRVY" />
         <Keyword name="#LASER4DELAY"  value="331" />
         <Keyword name="#LASER4COLOR"  value="Yellow" />
         <Keyword name="#LASER4ASF"  value="1.11" />
         <Keyword name="#LASER3DELAY"  value="713" />
         <Keyword name="#LASER3COLOR"  value="Violet" />
         <Keyword name="#LASER3ASF"  value="1.10" />
         <Keyword name="#LASER2DELAY"  value="1513" />
         <Keyword name="#LASER2COLOR"  value="Red" />
         <Keyword name="#LASER2ASF"  value="1.03" />
         <Keyword name="#LASER1DELAY"  value="1100" />
         <Keyword name="#LASER1COLOR"  value="Blue" />
         <Keyword name="#LASER1ASF"  value="1.16" />
         <Keyword name="#FLOWRATE"  value="100" />
         <Keyword name="FJ_FCS_VERSION"  value="3.1" />
       </Keywords>
       <SampleNode name="tube(4).fcs"  annotation=""  owningGroup=""  expanded="1"  sortPriority="10"  count="50399"  sampleID="26" >
         <Graph smoothing="0"  backColor="#ffffff"  foreColor="#000000"  type="Pseudocolor"  fast="1" >
           <Axis dimension="x"  name="FSC-A"  label=""  auto="auto" />
           <Axis dimension="y"  name="SSC-A"  label=""  auto="auto" />
           <GraphSettings level="5%"  smoothingHighResolution="1"  contourHighResolution="1"  histogramSmoothingCount="0"  graphResolution="256"  showOutliers="0"  drawLargeDots="0"  dotsToDraw="8000"  tint="le.chartfill.tinted.40"  lineWeight="le.lineweight.normal"  lineStyle="le.linestyle.solid" />
           <GraphEnvironment showGrid="0"  showAxes="tnlTNL"  showGates="1"  showFreqOnPlots="1"  showGateNameOnPlots="1"  showMedians="0"  showUncomped="0"  addEventParam="0"  lastYAxisName="" >
             <TextTraits font="SansSerif"  size="11"  name="Labels"  style="plain"  color="#000000"  background="#00ffffff"  just="left" />
             <TextTraits font="SansSerif"  size="11"  name="LayoutGates"  style="plain"  color="#000000"  background="#00ffffff"  just="left" />
             <TextTraits font="SansSerif"  size="9"  name="Numbers"  style="plain"  color="#000000"  background="#00ffffff"  just="left" />
             <TextTraits font="SansSerif"  size="9"  name="Legend"  style="plain"  color="#000000"  background="#00ffffff"  just="left" />
           </GraphEnvironment>
         </Graph>
         <Subpopulations>
           <Population name="All"  annotation=""  owningGroup="All Samples"  expanded="1"  sortPriority="10"  count="50014" >
             <Graph smoothing="0"  backColor="#ffffff"  foreColor="#000000"  heatMapStatParameter="BL1-A"  type="Pseudocolor"  fast="1" >
               <Axis dimension="x"  name="FSC-H"  label=""  auto="auto" />
               <Axis dimension="y"  name="FSC-A"  label=""  auto="auto" />
               <GraphSettings level="5%"  smoothingHighResolution="1"  contourHighResolution="1"  histogramSmoothingCount="0"  graphResolution="256"  showOutliers="0"  drawLargeDots="0"  dotsToDraw="8000"  tint="le.chartfill.tinted.40"  lineWeight="le.lineweight.normal"  lineStyle="le.linestyle.solid" />
               <GraphEnvironment showGrid="0"  showAxes="tnlTNL"  showGates="1"  showFreqOnPlots="1"  showGateNameOnPlots="1"  showMedians="0"  showUncomped="0"  addEventParam="0"  lastYAxisName="" >
                 <TextTraits font="SansSerif"  size="11"  name="Labels"  style="plain"  color="#000000"  background="#00ffffff"  just="left" />
                 <TextTraits font="SansSerif"  size="11"  name="LayoutGates"  style="plain"  color="#000000"  background="#00ffffff"  just="left" />
                 <TextTraits font="SansSerif"  size="9"  name="Numbers"  style="plain"  color="#000000"  background="#00ffffff"  just="left" />
                 <TextTraits font="SansSerif"  size="9"  name="Legend"  style="plain"  color="#000000"  background="#00ffffff"  just="left" />
                 <WindowPosition x="620"  y="23"  width="390"  height="622"  displayed="0"  panelState="---" />
               </GraphEnvironment>
             </Graph>
             <Gate gating:id="ID271945662" >
               <gating:PolygonGate eventsInside="1"  annoOffsetX="0"  annoOffsetY="0"  tint="#000000"  isTinted="0"  lineWeight="Normal"  userDefined="1"  quadId="-1"  gateResolution="256" >
                 <gating:dimension>
                   <data-type:fcs-dimension data-type:name="FSC-H" />
                 </gating:dimension>
                 <gating:dimension>
                   <data-type:fcs-dimension data-type:name="SSC-H" />
                 </gating:dimension>
                 <gating:vertex>
                   <gating:coordinate data-type:value="27796.8965879265" />
                   <gating:coordinate data-type:value="597.7615725175" />
                 </gating:vertex>
                 <gating:vertex>
                   <gating:coordinate data-type:value="-11054.5413823272" />
                   <gating:coordinate data-type:value="210.160384443" />
                 </gating:vertex>
                 <gating:vertex>
                   <gating:coordinate data-type:value="11146.2803149606" />
                   <gating:coordinate data-type:value="-52.8547074647" />
                 </gating:vertex>
                 <gating:vertex>
                   <gating:coordinate data-type:value="105499.772528434" />
                   <gating:coordinate data-type:value="-94.383406187" />
                 </gating:vertex>
                 <gating:vertex>
                   <gating:coordinate data-type:value="1121187.3651793527" />
                   <gating:coordinate data-type:value="348.5893801839" />
                 </gating:vertex>
                 <gating:vertex>
                   <gating:coordinate data-type:value="1165589.0085739284" />
                   <gating:coordinate data-type:value="3131.0121945758" />
                 </gating:vertex>
                 <gating:vertex>
                   <gating:coordinate data-type:value="371909.6328958881" />
                   <gating:coordinate data-type:value="3241.7553911685" />
                 </gating:vertex>
               </gating:PolygonGate>
             </Gate>
             <Subpopulations>
               <Population name="Single Cells"  annotation=""  owningGroup="All Samples"  expanded="1"  sortPriority="10"  count="41113" >
                 <Graph smoothing="0"  backColor="#ffffff"  foreColor="#000000"  heatMapStatParameter="BL1-A"  type="Pseudocolor"  fast="1" >
                   <Axis dimension="x"  name="BL1-H"  label=""  auto="auto" />
                   <Axis dimension="y"  name="FSC-H"  label=""  auto="auto" />
                   <GraphSettings level="5%"  smoothingHighResolution="1"  contourHighResolution="1"  histogramSmoothingCount="0"  graphResolution="256"  showOutliers="0"  drawLargeDots="0"  dotsToDraw="8000"  tint="le.chartfill.tinted.40"  lineWeight="le.lineweight.normal"  lineStyle="le.linestyle.solid" />
                   <GraphEnvironment showGrid="0"  showAxes="tnlTNL"  showGates="1"  showFreqOnPlots="1"  showGateNameOnPlots="1"  showMedians="0"  showUncomped="0"  addEventParam="0"  lastYAxisName="" >
                     <TextTraits font="SansSerif"  size="11"  name="Labels"  style="plain"  color="#000000"  background="#00ffffff"  just="left" />
                     <TextTraits font="SansSerif"  size="11"  name="LayoutGates"  style="plain"  color="#000000"  background="#00ffffff"  just="left" />
                     <TextTraits font="SansSerif"  size="9"  name="Numbers"  style="plain"  color="#000000"  background="#00ffffff"  just="left" />
                     <TextTraits font="SansSerif"  size="9"  name="Legend"  style="plain"  color="#000000"  background="#00ffffff"  just="left" />
                     <WindowPosition x="620"  y="23"  width="390"  height="622"  displayed="1"  panelState="---" />
                   </GraphEnvironment>
                 </Graph>
                 <Gate gating:id="ID388397086"  gating:parent_id="ID271945662" >
                   <gating:PolygonGate eventsInside="1"  annoOffsetX="0"  annoOffsetY="0"  tint="#000000"  isTinted="0"  lineWeight="Normal"  userDefined="1"  quadId="-1"  gateResolution="256" >
                     <gating:dimension>
                       <data-type:fcs-dimension data-type:name="FSC-H" />
                     </gating:dimension>
                     <gating:dimension>
                       <data-type:fcs-dimension data-type:name="FSC-A" />
                     </gating:dimension>
                     <gating:vertex>
                       <gating:coordinate data-type:value="-61006.3902012248" />
                       <gating:coordinate data-type:value="48545.1851851852" />
                     </gating:vertex>
                     <gating:vertex>
                       <gating:coordinate data-type:value="99949.567104112" />
                       <gating:coordinate data-type:value="-33981.6296296296" />
                     </gating:vertex>
                     <gating:vertex>
                       <gating:coordinate data-type:value="1026833.8729658793" />
                       <gating:coordinate data-type:value="1024303.4074074074" />
                     </gating:vertex>
                     <gating:vertex>
                       <gating:coordinate data-type:value="782624.834295713" />
                       <gating:coordinate data-type:value="1131102.8148148148" />
                     </gating:vertex>
                   </gating:PolygonGate>
                 </Gate>
                 <Subpopulations>
                   <Population name="BL1-H, FSC-H subset"  annotation=""  owningGroup="All Samples"  expanded="1"  sortPriority="10"  count="34035" >
                     <Graph smoothing="1"  backColor="#ffffff"  foreColor="#000000"  heatMapStatParameter="BL1-A"  type="Histogram"  fast="1" >
                       <Axis dimension="x"  name="BL1-H"  label=""  auto="auto" />
                       <Axis dimension="y"  name=""  label=""  auto="auto" />
                       <GraphSettings level="5%"  smoothingHighResolution="1"  contourHighResolution="1"  histogramSmoothingCount="0"  graphResolution="256"  showOutliers="0"  drawLargeDots="0"  dotsToDraw="8000"  tint="le.chartfill.tinted.40"  lineWeight="le.lineweight.normal"  lineStyle="le.linestyle.solid" />
                       <GraphEnvironment showGrid="0"  showAxes="tnlTNL"  showGates="1"  showFreqOnPlots="1"  showGateNameOnPlots="1"  showMedians="0"  showUncomped="0"  addEventParam="0"  lastYAxisName="" >
                         <TextTraits font="SansSerif"  size="11"  name="Labels"  style="plain"  color="#000000"  background="#00ffffff"  just="left" />
                         <TextTraits font="SansSerif"  size="11"  name="LayoutGates"  style="plain"  color="#000000"  background="#00ffffff"  just="left" />
                         <TextTraits font="SansSerif"  size="9"  name="Numbers"  style="plain"  color="#000000"  background="#00ffffff"  just="left" />
                         <TextTraits font="SansSerif"  size="9"  name="Legend"  style="plain"  color="#000000"  background="#00ffffff"  just="left" />
                         <WindowPosition x="620"  y="23"  width="390"  height="622"  displayed="1"  panelState="---" />
                       </GraphEnvironment>
                     </Graph>
                     <Gate gating:id="ID1589441580"  gating:parent_id="ID388397086" >
                       <gating:EllipsoidGate eventsInside="1"  annoOffsetX="0"  annoOffsetY="0"  tint="#000000"  isTinted="0"  lineWeight="Normal"  userDefined="1"  gating:distance="229.5182035922798" >
                         <gating:dimension>
                           <data-type:fcs-dimension data-type:name="BL1-H" />
                         </gating:dimension>
                         <gating:dimension>
                           <data-type:fcs-dimension data-type:name="FSC-H" />
                         </gating:dimension>
                         <gating:foci>
                           <gating:vertex>
                             <gating:coordinate data-type:value="46.482708229" />
                             <gating:coordinate data-type:value="47.8367429755" />
                           </gating:vertex>
                           <gating:vertex>
                             <gating:coordinate data-type:value="169.517291771" />
                             <gating:coordinate data-type:value="142.1632570245" />
                           </gating:vertex>
                         </gating:foci>
                         <gating:edge>
                           <gating:vertex>
                             <gating:coordinate data-type:value="198" />
                             <gating:coordinate data-type:value="164" />
                           </gating:vertex>
                           <gating:vertex>
                             <gating:coordinate data-type:value="18" />
                             <gating:coordinate data-type:value="26" />
                           </gating:vertex>
                           <gating:vertex>
                             <gating:coordinate data-type:value="160" />
                             <gating:coordinate data-type:value="31" />
                           </gating:vertex>
                           <gating:vertex>
                             <gating:coordinate data-type:value="55" />
                             <gating:coordinate data-type:value="159" />
                           </gating:vertex>
                         </gating:edge>
                       </gating:EllipsoidGate>
                     </Gate>
                   </Population>
                   <Population name="BL1-H, FSC-H subset-1"  annotation=""  owningGroup="All Samples"  expanded="1"  sortPriority="10"  count="41049" >
                     <Graph smoothing="1"  backColor="#ffffff"  foreColor="#000000"  heatMapStatParameter="BL1-A"  type="Histogram"  fast="1" >
                       <Axis dimension="x"  name="BL1-H"  label=""  auto="auto" />
                       <Axis dimension="y"  name=""  label=""  auto="auto" />
                       <GraphSettings level="5%"  smoothingHighResolution="1"  contourHighResolution="1"  histogramSmoothingCount="0"  graphResolution="256"  showOutliers="0"  drawLargeDots="0"  dotsToDraw="8000"  tint="le.chartfill.tinted.40"  lineWeight="le.lineweight.normal"  lineStyle="le.linestyle.solid" />
                       <GraphEnvironment showGrid="0"  showAxes="tnlTNL"  showGates="1"  showFreqOnPlots="1"  showGateNameOnPlots="1"  showMedians="0"  showUncomped="0"  addEventParam="0"  lastYAxisName="" >
                         <TextTraits font="SansSerif"  size="11"  name="Labels"  style="plain"  color="#000000"  background="#00ffffff"  just="left" />
                         <TextTraits font="SansSerif"  size="11"  name="LayoutGates"  style="plain"  color="#000000"  background="#00ffffff"  just="left" />
                         <TextTraits font="SansSerif"  size="9"  name="Numbers"  style="plain"  color="#000000"  background="#00ffffff"  just="left" />
                         <TextTraits font="SansSerif"  size="9"  name="Legend"  style="plain"  color="#000000"  background="#00ffffff"  just="left" />
                         <WindowPosition x="620"  y="23"  width="390"  height="622"  displayed="1"  panelState="---" />
                       </GraphEnvironment>
                     </Graph>
                     <Gate gating:id="ID803114545"  gating:parent_id="ID388397086" >
                       <gating:RectangleGate eventsInside="1"  annoOffsetX="0"  annoOffsetY="0"  tint="#000000"  isTinted="0"  lineWeight="Normal"  userDefined="1"  percentX="0"  percentY="0" >
                         <gating:dimension gating:min="22705.385826771653"  gating:max="1157974.6771653544" >
                           <data-type:fcs-dimension data-type:name="BL1-H" />
                         </gating:dimension>
                         <gating:dimension gating:min="-84468.62222222223"  gating:max="1197124.2666666666" >
                           <data-type:fcs-dimension data-type:name="FSC-H" />
                         </gating:dimension>
                       </gating:RectangleGate>
                     </Gate>
                   </Population>
                 </Subpopulations>
               </Population>
             </Subpopulations>
           </Population>
         </Subpopulations>
       </SampleNode>
     </Sample>
     <Sample>
       <DataSet uri="file:/Users/Etienne/Desktop/180919%20EA/180918%20cell%20cycle%20R1%20R2%20R4%20412%20422_cell%20cyle%20R124%2042%20422_specimen(4)_tube(3).fcs"  sampleID="27" />
       <Transformations>
         <transforms:linear transforms:minRange="13.4271523179"  transforms:maxRange="6"  gain="0.0033112583" >
           <data-type:parameter data-type:name="Time" />
         </transforms:linear>
         <transforms:linear transforms:minRange="-116508.4444444445"  transforms:maxRange="1165084.4444444445"  gain="1" >
           <data-type:parameter data-type:name="FSC-A" />
         </transforms:linear>
         <transforms:linear transforms:minRange="0"  transforms:maxRange="1048576"  gain="1" >
           <data-type:parameter data-type:name="SSC-A" />
         </transforms:linear>
         <transforms:biex transforms:length="256"  transforms:maxRange="1048576"  transforms:neg="0"  transforms:width="-1000"  transforms:pos="5.0205999133" >
           <data-type:parameter data-type:name="BL1-A" />
         </transforms:biex>
         <transforms:biex transforms:length="256"  transforms:maxRange="1048576"  transforms:neg="0"  transforms:width="-1000"  transforms:pos="5.0205999133" >
           <data-type:parameter data-type:name="YL2-A" />
         </transforms:biex>
         <transforms:linear transforms:minRange="-116508.4444444445"  transforms:maxRange="1293243.7333333334"  gain="1" >
           <data-type:parameter data-type:name="FSC-H" />
         </transforms:linear>
         <transforms:linear transforms:minRange="-302.0268997983"  transforms:maxRange="3352.4985877613"  gain="1" >
           <data-type:parameter data-type:name="SSC-H" />
         </transforms:linear>
         <transforms:linear transforms:minRange="0"  transforms:maxRange="1153433.6"  gain="1" >
           <data-type:parameter data-type:name="BL1-H" />
         </transforms:linear>
         <transforms:biex transforms:length="256"  transforms:maxRange="1048576"  transforms:neg="0"  transforms:width="-1000"  transforms:pos="5.0205999133" >
           <data-type:parameter data-type:name="YL2-H" />
         </transforms:biex>
         <transforms:linear transforms:minRange="0"  transforms:maxRange="1048576"  gain="1" >
           <data-type:parameter data-type:name="FSC-W" />
         </transforms:linear>
         <transforms:linear transforms:minRange="0"  transforms:maxRange="1048576"  gain="1" >
           <data-type:parameter data-type:name="SSC-W" />
         </transforms:linear>
         <transforms:biex transforms:length="256"  transforms:maxRange="1048576"  transforms:neg="0"  transforms:width="-1000"  transforms:pos="5.0205999133" >
           <data-type:parameter data-type:name="BL1-W" />
         </transforms:biex>
         <transforms:biex transforms:length="256"  transforms:maxRange="1048576"  transforms:neg="0"  transforms:width="-1000"  transforms:pos="5.0205999133" >
           <data-type:parameter data-type:name="YL2-W" />
         </transforms:biex>
       </Transformations>
       <Keywords>
         <Keyword name="$ENDANALYSIS"  value="000000000000" />
         <Keyword name="$BEGINANALYSIS"  value="000000000000" />
         <Keyword name="$ENDSTEXT"  value="000000000000" />
         <Keyword name="$BEGINSTEXT"  value="000000000000" />
         <Keyword name="$NEXTDATA"  value="000000000000" />
         <Keyword name="$ENDDATA"  value="000000009803" />
         <Keyword name="$BEGINDATA"  value="000000008192" />
         <Keyword name="$WELLID"  value="E4" />
         <Keyword name="$VOL"  value="10000" />
         <Keyword name="$TOT"  value="31" />
         <Keyword name="$TIMESTEP"  value="0.001" />
         <Keyword name="$SYS"  value="OPTIXE2 Microsoft Windows 7 Professional " />
         <Keyword name="$SRC"  value="NA" />
         <Keyword name="$SPILLOVER"  value="6,BL1-A,YL2-A,BL1-H,YL2-H,BL1-W,YL2-W,1.000000,0.000000,0.000000,0.000000,0.000000,0.000000,0.000000,1.000000,0.000000,0.000000,0.000000,0.000000,0.000000,0.000000,1.000000,0.000000,0.000000,0.000000,0.000000,0.000000,0.000000,1.000000,0.000000,0.000000,0.000000,0.000000,0.000000,0.000000,1.000000,0.000000,0.000000,0.000000,0.000000,0.000000,0.000000,1.000000" />
         <Keyword name="$SMNO"  value="specimen(4)" />
         <Keyword name="$PROJ"  value="cell cyle R124 42 422" />
         <Keyword name="$PLATENAME"  value="180918 cell cycle R1 R2 R4 412 422" />
         <Keyword name="$PLATEID"  value="mCherry R1 R4" />
         <Keyword name="$PAR"  value="13" />
         <Keyword name="$P9V"  value="380" />
         <Keyword name="$P9S"  value="YL2-H" />
         <Keyword name="$P9R"  value="1048576" />
         <Keyword name="$P9N"  value="YL2-H" />
         <Keyword name="$P9L"  value="561" />
         <Keyword name="$P9F"  value="620_15" />
         <Keyword name="$P9E"  value="0,0" />
         <Keyword name="$P9B"  value="32" />
         <Keyword name="$P8V"  value="415" />
         <Keyword name="$P8S"  value="BL1-H" />
         <Keyword name="$P8R"  value="1048576" />
         <Keyword name="$P8N"  value="BL1-H" />
         <Keyword name="$P8L"  value="488" />
         <Keyword name="$P8F"  value="530_30" />
         <Keyword name="$P8E"  value="0,0" />
         <Keyword name="$P8B"  value="32" />
         <Keyword name="$P7V"  value="160" />
         <Keyword name="$P7S"  value="SSC-H" />
         <Keyword name="$P7R"  value="1048576" />
         <Keyword name="$P7N"  value="SSC-H" />
         <Keyword name="$P7L"  value="488" />
         <Keyword name="$P7F"  value="488_10" />
         <Keyword name="$P7E"  value="0,0" />
         <Keyword name="$P7B"  value="32" />
         <Keyword name="$P6V"  value="280" />
         <Keyword name="$P6S"  value="FSC-H" />
         <Keyword name="$P6R"  value="1048576" />
         <Keyword name="$P6N"  value="FSC-H" />
         <Keyword name="$P6L"  value="488" />
         <Keyword name="$P6F"  value="NA" />
         <Keyword name="$P6E"  value="0,0" />
         <Keyword name="$P6B"  value="32" />
         <Keyword name="$P5V"  value="380" />
         <Keyword name="$P5S"  value="YL2-A" />
         <Keyword name="$P5R"  value="1048576" />
         <Keyword name="$P5N"  value="YL2-A" />
         <Keyword name="$P5L"  value="561" />
         <Keyword name="$P5F"  value="620_15" />
         <Keyword name="$P5E"  value="0,0" />
         <Keyword name="$P5B"  value="32" />
         <Keyword name="$P4V"  value="415" />
         <Keyword name="$P4S"  value="BL1-A" />
         <Keyword name="$P4R"  value="1048576" />
         <Keyword name="$P4N"  value="BL1-A" />
         <Keyword name="$P4L"  value="488" />
         <Keyword name="$P4F"  value="530_30" />
         <Keyword name="$P4E"  value="0,0" />
         <Keyword name="$P4B"  value="32" />
         <Keyword name="$P3V"  value="160" />
         <Keyword name="$P3S"  value="SSC-A" />
         <Keyword name="$P3R"  value="1048576" />
         <Keyword name="$P3N"  value="SSC-A" />
         <Keyword name="$P3L"  value="488" />
         <Keyword name="$P3F"  value="488_10" />
         <Keyword name="$P3E"  value="0,0" />
         <Keyword name="$P3B"  value="32" />
         <Keyword name="$P2V"  value="280" />
         <Keyword name="$P2S"  value="FSC-A" />
         <Keyword name="$P2R"  value="1048576" />
         <Keyword name="$P2N"  value="FSC-A" />
         <Keyword name="$P2L"  value="488" />
         <Keyword name="$P2F"  value="NA" />
         <Keyword name="$P2E"  value="0,0" />
         <Keyword name="$P2B"  value="32" />
         <Keyword name="$P1V"  value="NA" />
         <Keyword name="$P1S"  value="Time" />
         <Keyword name="$P1R"  value="67108864" />
         <Keyword name="$P1N"  value="Time" />
         <Keyword name="$P1L"  value="NA" />
         <Keyword name="$P1F"  value="NA" />
         <Keyword name="$P1E"  value="0,0" />
         <Keyword name="$P1B"  value="32" />
         <Keyword name="$P13V"  value="380" />
         <Keyword name="$P13S"  value="YL2-W" />
         <Keyword name="$P13R"  value="1024" />
         <Keyword name="$P13N"  value="YL2-W" />
         <Keyword name="$P13L"  value="561" />
         <Keyword name="$P13F"  value="620_15" />
         <Keyword name="$P13E"  value="0,0" />
         <Keyword name="$P13B"  value="32" />
         <Keyword name="$P12V"  value="415" />
         <Keyword name="$P12S"  value="BL1-W" />
         <Keyword name="$P12R"  value="1024" />
         <Keyword name="$P12N"  value="BL1-W" />
         <Keyword name="$P12L"  value="488" />
         <Keyword name="$P12F"  value="530_30" />
         <Keyword name="$P12E"  value="0,0" />
         <Keyword name="$P12B"  value="32" />
         <Keyword name="$P11V"  value="160" />
         <Keyword name="$P11S"  value="SSC-W" />
         <Keyword name="$P11R"  value="1024" />
         <Keyword name="$P11N"  value="SSC-W" />
         <Keyword name="$P11L"  value="488" />
         <Keyword name="$P11F"  value="488_10" />
         <Keyword name="$P11E"  value="0,0" />
         <Keyword name="$P11B"  value="32" />
         <Keyword name="$P10V"  value="280" />
         <Keyword name="$P10S"  value="FSC-W" />
         <Keyword name="$P10R"  value="1024" />
         <Keyword name="$P10N"  value="FSC-W" />
         <Keyword name="$P10L"  value="488" />
         <Keyword name="$P10F"  value="NA" />
         <Keyword name="$P10E"  value="0,0" />
         <Keyword name="$P10B"  value="32" />
         <Keyword name="$ORIGINALITY"  value="NonDataModified" />
         <Keyword name="$OP"  value="PFIUH PFIUH" />
         <Keyword name="$MODE"  value="L" />
         <Keyword name="$LOST"  value="0" />
         <Keyword name="$LAST_MODIFIER"  value="utilisateurs" />
         <Keyword name="$LAST_MODIFIED"  value="19-Sep-2018 16:43:52" />
         <Keyword name="$INST"  value="NA" />
         <Keyword name="$FIL"  value="tube(3).fcs" />
         <Keyword name="$EXP"  value="NA" />
         <Keyword name="$ETIM"  value="14:28:34" />
         <Keyword name="$DATE"  value="19-Sep-2018" />
         <Keyword name="$DATATYPE"  value="F" />
         <Keyword name="$CYTSN"  value="2AFC218231017" />
         <Keyword name="$CYT"  value="4486521 Attune NxT Acoustic Focusing Cytometer (Lasers: BRVY)" />
         <Keyword name="$COM"  value="NA" />
         <Keyword name="$CELLS"  value="NA" />
         <Keyword name="$BYTEORD"  value="1,2,3,4" />
         <Keyword name="$BTIM"  value="14:28:28" />
         <Keyword name="#WINEXT"  value="0" />
         <Keyword name="#WIDTHTHRESHOLD"  value="1000" />
         <Keyword name="#TR1"  value="OR_FSC,25000" />
         <Keyword name="#PTRESULT"  value="Pass" />
         <Keyword name="#PTDATE"  value="10-Jul-2018" />
         <Keyword name="#P1Target"  value="NA" />
         <Keyword name="#P1Label"  value="NA" />
         <Keyword name="#LASERCONFIG"  value="BRVY" />
         <Keyword name="#LASER4DELAY"  value="331" />
         <Keyword name="#LASER4COLOR"  value="Yellow" />
         <Keyword name="#LASER4ASF"  value="1.11" />
         <Keyword name="#LASER3DELAY"  value="713" />
         <Keyword name="#LASER3COLOR"  value="Violet" />
         <Keyword name="#LASER3ASF"  value="1.10" />
         <Keyword name="#LASER2DELAY"  value="1513" />
         <Keyword name="#LASER2COLOR"  value="Red" />
         <Keyword name="#LASER2ASF"  value="1.03" />
         <Keyword name="#LASER1DELAY"  value="1100" />
         <Keyword name="#LASER1COLOR"  value="Blue" />
         <Keyword name="#LASER1ASF"  value="1.16" />
         <Keyword name="#FLOWRATE"  value="100" />
         <Keyword name="FJ_FCS_VERSION"  value="3.1" />
       </Keywords>
       <SampleNode name="tube(3).fcs"  annotation=""  owningGroup=""  expanded="1"  sortPriority="10"  count="31"  sampleID="27" >
         <Graph smoothing="0"  backColor="#ffffff"  foreColor="#000000"  type="Pseudocolor"  fast="1" >
           <Axis dimension="x"  name="FSC-A"  label=""  auto="auto" />
           <Axis dimension="y"  name="SSC-A"  label=""  auto="auto" />
           <GraphSettings level="5%"  smoothingHighResolution="1"  contourHighResolution="1"  histogramSmoothingCount="0"  graphResolution="256"  showOutliers="0"  drawLargeDots="0"  dotsToDraw="8000"  tint="le.chartfill.tinted.40"  lineWeight="le.lineweight.normal"  lineStyle="le.linestyle.solid" />
           <GraphEnvironment showGrid="0"  showAxes="tnlTNL"  showGates="1"  showFreqOnPlots="1"  showGateNameOnPlots="1"  showMedians="0"  showUncomped="0"  addEventParam="0"  lastYAxisName="" >
             <TextTraits font="SansSerif"  size="11"  name="Labels"  style="plain"  color="#000000"  background="#00ffffff"  just="left" />
             <TextTraits font="SansSerif"  size="11"  name="LayoutGates"  style="plain"  color="#000000"  background="#00ffffff"  just="left" />
             <TextTraits font="SansSerif"  size="9"  name="Numbers"  style="plain"  color="#000000"  background="#00ffffff"  just="left" />
             <TextTraits font="SansSerif"  size="9"  name="Legend"  style="plain"  color="#000000"  background="#00ffffff"  just="left" />
           </GraphEnvironment>
         </Graph>
         <Subpopulations>
           <Population name="All"  annotation=""  owningGroup="All Samples"  expanded="1"  sortPriority="10"  count="30" >
             <Graph smoothing="0"  backColor="#ffffff"  foreColor="#000000"  heatMapStatParameter="BL1-A"  type="Pseudocolor"  fast="1" >
               <Axis dimension="x"  name="FSC-H"  label=""  auto="auto" />
               <Axis dimension="y"  name="FSC-A"  label=""  auto="auto" />
               <GraphSettings level="5%"  smoothingHighResolution="1"  contourHighResolution="1"  histogramSmoothingCount="0"  graphResolution="256"  showOutliers="0"  drawLargeDots="0"  dotsToDraw="8000"  tint="le.chartfill.tinted.40"  lineWeight="le.lineweight.normal"  lineStyle="le.linestyle.solid" />
               <GraphEnvironment showGrid="0"  showAxes="tnlTNL"  showGates="1"  showFreqOnPlots="1"  showGateNameOnPlots="1"  showMedians="0"  showUncomped="0"  addEventParam="0"  lastYAxisName="" >
                 <TextTraits font="SansSerif"  size="11"  name="Labels"  style="plain"  color="#000000"  background="#00ffffff"  just="left" />
                 <TextTraits font="SansSerif"  size="11"  name="LayoutGates"  style="plain"  color="#000000"  background="#00ffffff"  just="left" />
                 <TextTraits font="SansSerif"  size="9"  name="Numbers"  style="plain"  color="#000000"  background="#00ffffff"  just="left" />
                 <TextTraits font="SansSerif"  size="9"  name="Legend"  style="plain"  color="#000000"  background="#00ffffff"  just="left" />
                 <WindowPosition x="620"  y="23"  width="390"  height="622"  displayed="0"  panelState="---" />
               </GraphEnvironment>
             </Graph>
             <Gate gating:id="ID1173608510" >
               <gating:PolygonGate eventsInside="1"  annoOffsetX="0"  annoOffsetY="0"  tint="#000000"  isTinted="0"  lineWeight="Normal"  userDefined="1"  quadId="-1"  gateResolution="256" >
                 <gating:dimension>
                   <data-type:fcs-dimension data-type:name="FSC-H" />
                 </gating:dimension>
                 <gating:dimension>
                   <data-type:fcs-dimension data-type:name="SSC-H" />
                 </gating:dimension>
                 <gating:vertex>
                   <gating:coordinate data-type:value="27796.8965879265" />
                   <gating:coordinate data-type:value="597.7615725175" />
                 </gating:vertex>
                 <gating:vertex>
                   <gating:coordinate data-type:value="-11054.5413823272" />
                   <gating:coordinate data-type:value="210.160384443" />
                 </gating:vertex>
                 <gating:vertex>
                   <gating:coordinate data-type:value="11146.2803149606" />
                   <gating:coordinate data-type:value="-52.8547074647" />
                 </gating:vertex>
                 <gating:vertex>
                   <gating:coordinate data-type:value="105499.772528434" />
                   <gating:coordinate data-type:value="-94.383406187" />
                 </gating:vertex>
                 <gating:vertex>
                   <gating:coordinate data-type:value="1121187.3651793527" />
                   <gating:coordinate data-type:value="348.5893801839" />
                 </gating:vertex>
                 <gating:vertex>
                   <gating:coordinate data-type:value="1165589.0085739284" />
                   <gating:coordinate data-type:value="3131.0121945758" />
                 </gating:vertex>
                 <gating:vertex>
                   <gating:coordinate data-type:value="371909.6328958881" />
                   <gating:coordinate data-type:value="3241.7553911685" />
                 </gating:vertex>
               </gating:PolygonGate>
             </Gate>
             <Subpopulations>
               <Population name="Single Cells"  annotation=""  owningGroup="All Samples"  expanded="1"  sortPriority="10"  count="30" >
                 <Graph smoothing="0"  backColor="#ffffff"  foreColor="#000000"  heatMapStatParameter="BL1-A"  type="Pseudocolor"  fast="1" >
                   <Axis dimension="x"  name="BL1-H"  label=""  auto="auto" />
                   <Axis dimension="y"  name="FSC-H"  label=""  auto="auto" />
                   <GraphSettings level="5%"  smoothingHighResolution="1"  contourHighResolution="1"  histogramSmoothingCount="0"  graphResolution="256"  showOutliers="0"  drawLargeDots="0"  dotsToDraw="8000"  tint="le.chartfill.tinted.40"  lineWeight="le.lineweight.normal"  lineStyle="le.linestyle.solid" />
                   <GraphEnvironment showGrid="0"  showAxes="tnlTNL"  showGates="1"  showFreqOnPlots="1"  showGateNameOnPlots="1"  showMedians="0"  showUncomped="0"  addEventParam="0"  lastYAxisName="" >
                     <TextTraits font="SansSerif"  size="11"  name="Labels"  style="plain"  color="#000000"  background="#00ffffff"  just="left" />
                     <TextTraits font="SansSerif"  size="11"  name="LayoutGates"  style="plain"  color="#000000"  background="#00ffffff"  just="left" />
                     <TextTraits font="SansSerif"  size="9"  name="Numbers"  style="plain"  color="#000000"  background="#00ffffff"  just="left" />
                     <TextTraits font="SansSerif"  size="9"  name="Legend"  style="plain"  color="#000000"  background="#00ffffff"  just="left" />
                     <WindowPosition x="620"  y="23"  width="390"  height="622"  displayed="1"  panelState="---" />
                   </GraphEnvironment>
                 </Graph>
                 <Gate gating:id="ID1424137418"  gating:parent_id="ID1173608510" >
                   <gating:PolygonGate eventsInside="1"  annoOffsetX="0"  annoOffsetY="0"  tint="#000000"  isTinted="0"  lineWeight="Normal"  userDefined="1"  quadId="-1"  gateResolution="256" >
                     <gating:dimension>
                       <data-type:fcs-dimension data-type:name="FSC-H" />
                     </gating:dimension>
                     <gating:dimension>
                       <data-type:fcs-dimension data-type:name="FSC-A" />
                     </gating:dimension>
                     <gating:vertex>
                       <gating:coordinate data-type:value="-61006.3902012248" />
                       <gating:coordinate data-type:value="48545.1851851852" />
                     </gating:vertex>
                     <gating:vertex>
                       <gating:coordinate data-type:value="99949.567104112" />
                       <gating:coordinate data-type:value="-33981.6296296296" />
                     </gating:vertex>
                     <gating:vertex>
                       <gating:coordinate data-type:value="1026833.8729658793" />
                       <gating:coordinate data-type:value="1024303.4074074074" />
                     </gating:vertex>
                     <gating:vertex>
                       <gating:coordinate data-type:value="782624.834295713" />
                       <gating:coordinate data-type:value="1131102.8148148148" />
                     </gating:vertex>
                   </gating:PolygonGate>
                 </Gate>
                 <Subpopulations>
                   <Population name="BL1-H, FSC-H subset"  annotation=""  owningGroup="All Samples"  expanded="1"  sortPriority="10"  count="30" >
                     <Graph smoothing="1"  backColor="#ffffff"  foreColor="#000000"  heatMapStatParameter="BL1-A"  type="Histogram"  fast="1" >
                       <Axis dimension="x"  name="BL1-H"  label=""  auto="auto" />
                       <Axis dimension="y"  name=""  label=""  auto="auto" />
                       <GraphSettings level="5%"  smoothingHighResolution="1"  contourHighResolution="1"  histogramSmoothingCount="0"  graphResolution="256"  showOutliers="0"  drawLargeDots="0"  dotsToDraw="8000"  tint="le.chartfill.tinted.40"  lineWeight="le.lineweight.normal"  lineStyle="le.linestyle.solid" />
                       <GraphEnvironment showGrid="0"  showAxes="tnlTNL"  showGates="1"  showFreqOnPlots="1"  showGateNameOnPlots="1"  showMedians="0"  showUncomped="0"  addEventParam="0"  lastYAxisName="" >
                         <TextTraits font="SansSerif"  size="11"  name="Labels"  style="plain"  color="#000000"  background="#00ffffff"  just="left" />
                         <TextTraits font="SansSerif"  size="11"  name="LayoutGates"  style="plain"  color="#000000"  background="#00ffffff"  just="left" />
                         <TextTraits font="SansSerif"  size="9"  name="Numbers"  style="plain"  color="#000000"  background="#00ffffff"  just="left" />
                         <TextTraits font="SansSerif"  size="9"  name="Legend"  style="plain"  color="#000000"  background="#00ffffff"  just="left" />
                         <WindowPosition x="620"  y="23"  width="390"  height="622"  displayed="1"  panelState="---" />
                       </GraphEnvironment>
                     </Graph>
                     <Gate gating:id="ID1495015299"  gating:parent_id="ID1424137418" >
                       <gating:EllipsoidGate eventsInside="1"  annoOffsetX="0"  annoOffsetY="0"  tint="#000000"  isTinted="0"  lineWeight="Normal"  userDefined="1"  gating:distance="229.5182035922798" >
                         <gating:dimension>
                           <data-type:fcs-dimension data-type:name="BL1-H" />
                         </gating:dimension>
                         <gating:dimension>
                           <data-type:fcs-dimension data-type:name="FSC-H" />
                         </gating:dimension>
                         <gating:foci>
                           <gating:vertex>
                             <gating:coordinate data-type:value="46.482708229" />
                             <gating:coordinate data-type:value="47.8367429755" />
                           </gating:vertex>
                           <gating:vertex>
                             <gating:coordinate data-type:value="169.517291771" />
                             <gating:coordinate data-type:value="142.1632570245" />
                           </gating:vertex>
                         </gating:foci>
                         <gating:edge>
                           <gating:vertex>
                             <gating:coordinate data-type:value="198" />
                             <gating:coordinate data-type:value="164" />
                           </gating:vertex>
                           <gating:vertex>
                             <gating:coordinate data-type:value="18" />
                             <gating:coordinate data-type:value="26" />
                           </gating:vertex>
                           <gating:vertex>
                             <gating:coordinate data-type:value="160" />
                             <gating:coordinate data-type:value="31" />
                           </gating:vertex>
                           <gating:vertex>
                             <gating:coordinate data-type:value="55" />
                             <gating:coordinate data-type:value="159" />
                           </gating:vertex>
                         </gating:edge>
                       </gating:EllipsoidGate>
                     </Gate>
                   </Population>
                   <Population name="BL1-H, FSC-H subset-1"  annotation=""  owningGroup="All Samples"  expanded="1"  sortPriority="10"  count="30" >
                     <Graph smoothing="1"  backColor="#ffffff"  foreColor="#000000"  heatMapStatParameter="BL1-A"  type="Histogram"  fast="1" >
                       <Axis dimension="x"  name="BL1-H"  label=""  auto="auto" />
                       <Axis dimension="y"  name=""  label=""  auto="auto" />
                       <GraphSettings level="5%"  smoothingHighResolution="1"  contourHighResolution="1"  histogramSmoothingCount="0"  graphResolution="256"  showOutliers="0"  drawLargeDots="0"  dotsToDraw="8000"  tint="le.chartfill.tinted.40"  lineWeight="le.lineweight.normal"  lineStyle="le.linestyle.solid" />
                       <GraphEnvironment showGrid="0"  showAxes="tnlTNL"  showGates="1"  showFreqOnPlots="1"  showGateNameOnPlots="1"  showMedians="0"  showUncomped="0"  addEventParam="0"  lastYAxisName="" >
                         <TextTraits font="SansSerif"  size="11"  name="Labels"  style="plain"  color="#000000"  background="#00ffffff"  just="left" />
                         <TextTraits font="SansSerif"  size="11"  name="LayoutGates"  style="plain"  color="#000000"  background="#00ffffff"  just="left" />
                         <TextTraits font="SansSerif"  size="9"  name="Numbers"  style="plain"  color="#000000"  background="#00ffffff"  just="left" />
                         <TextTraits font="SansSerif"  size="9"  name="Legend"  style="plain"  color="#000000"  background="#00ffffff"  just="left" />
                         <WindowPosition x="620"  y="23"  width="390"  height="622"  displayed="1"  panelState="---" />
                       </GraphEnvironment>
                     </Graph>
                     <Gate gating:id="ID134953597"  gating:parent_id="ID1424137418" >
                       <gating:RectangleGate eventsInside="1"  annoOffsetX="0"  annoOffsetY="0"  tint="#000000"  isTinted="0"  lineWeight="Normal"  userDefined="1"  percentX="0"  percentY="0" >
                         <gating:dimension gating:min="22705.385826771653"  gating:max="1157974.6771653544" >
                           <data-type:fcs-dimension data-type:name="BL1-H" />
                         </gating:dimension>
                         <gating:dimension gating:min="-84468.62222222223"  gating:max="1197124.2666666666" >
                           <data-type:fcs-dimension data-type:name="FSC-H" />
                         </gating:dimension>
                       </gating:RectangleGate>
                     </Gate>
                   </Population>
                 </Subpopulations>
               </Population>
             </Subpopulations>
           </Population>
         </Subpopulations>
       </SampleNode>
     </Sample>
     <Sample>
       <DataSet uri="file:/Users/Etienne/Desktop/180919%20EA/180918%20cell%20cycle%20R1%20R2%20R4%20412%20422_cell%20cyle%20R124%2042%20422_specimen(4)_tube(2).fcs"  sampleID="28" />
       <Transformations>
         <transforms:linear transforms:minRange="0.097450227"  transforms:maxRange="15"  gain="0.0010478519" >
           <data-type:parameter data-type:name="Time" />
         </transforms:linear>
         <transforms:linear transforms:minRange="-116508.4444444445"  transforms:maxRange="1165084.4444444445"  gain="1" >
           <data-type:parameter data-type:name="FSC-A" />
         </transforms:linear>
         <transforms:linear transforms:minRange="0"  transforms:maxRange="1048576"  gain="1" >
           <data-type:parameter data-type:name="SSC-A" />
         </transforms:linear>
         <transforms:biex transforms:length="256"  transforms:maxRange="1048576"  transforms:neg="0"  transforms:width="-1000"  transforms:pos="5.0205999133" >
           <data-type:parameter data-type:name="BL1-A" />
         </transforms:biex>
         <transforms:biex transforms:length="256"  transforms:maxRange="1048576"  transforms:neg="0"  transforms:width="-1000"  transforms:pos="5.0205999133" >
           <data-type:parameter data-type:name="YL2-A" />
         </transforms:biex>
         <transforms:linear transforms:minRange="-116508.4444444445"  transforms:maxRange="1293243.7333333334"  gain="1" >
           <data-type:parameter data-type:name="FSC-H" />
         </transforms:linear>
         <transforms:linear transforms:minRange="-302.0268997983"  transforms:maxRange="3352.4985877613"  gain="1" >
           <data-type:parameter data-type:name="SSC-H" />
         </transforms:linear>
         <transforms:linear transforms:minRange="0"  transforms:maxRange="1153433.6"  gain="1" >
           <data-type:parameter data-type:name="BL1-H" />
         </transforms:linear>
         <transforms:biex transforms:length="256"  transforms:maxRange="1048576"  transforms:neg="0"  transforms:width="-1000"  transforms:pos="5.0205999133" >
           <data-type:parameter data-type:name="YL2-H" />
         </transforms:biex>
         <transforms:linear transforms:minRange="0"  transforms:maxRange="1048576"  gain="1" >
           <data-type:parameter data-type:name="FSC-W" />
         </transforms:linear>
         <transforms:linear transforms:minRange="0"  transforms:maxRange="1048576"  gain="1" >
           <data-type:parameter data-type:name="SSC-W" />
         </transforms:linear>
         <transforms:biex transforms:length="256"  transforms:maxRange="1048576"  transforms:neg="0"  transforms:width="-1000"  transforms:pos="5.0205999133" >
           <data-type:parameter data-type:name="BL1-W" />
         </transforms:biex>
         <transforms:biex transforms:length="256"  transforms:maxRange="1048576"  transforms:neg="0"  transforms:width="-1000"  transforms:pos="5.0205999133" >
           <data-type:parameter data-type:name="YL2-W" />
         </transforms:biex>
       </Transformations>
       <Keywords>
         <Keyword name="$ENDANALYSIS"  value="000000000000" />
         <Keyword name="$BEGINANALYSIS"  value="000000000000" />
         <Keyword name="$ENDSTEXT"  value="000000000000" />
         <Keyword name="$BEGINSTEXT"  value="000000000000" />
         <Keyword name="$NEXTDATA"  value="000000000000" />
         <Keyword name="$ENDDATA"  value="000002612611" />
         <Keyword name="$BEGINDATA"  value="000000008192" />
         <Keyword name="$WELLID"  value="E3" />
         <Keyword name="$VOL"  value="25000" />
         <Keyword name="$TOT"  value="50085" />
         <Keyword name="$TIMESTEP"  value="0.001" />
         <Keyword name="$SYS"  value="OPTIXE2 Microsoft Windows 7 Professional " />
         <Keyword name="$SRC"  value="NA" />
         <Keyword name="$SPILLOVER"  value="6,BL1-A,YL2-A,BL1-H,YL2-H,BL1-W,YL2-W,1.000000,0.000000,0.000000,0.000000,0.000000,0.000000,0.000000,1.000000,0.000000,0.000000,0.000000,0.000000,0.000000,0.000000,1.000000,0.000000,0.000000,0.000000,0.000000,0.000000,0.000000,1.000000,0.000000,0.000000,0.000000,0.000000,0.000000,0.000000,1.000000,0.000000,0.000000,0.000000,0.000000,0.000000,0.000000,1.000000" />
         <Keyword name="$SMNO"  value="specimen(4)" />
         <Keyword name="$PROJ"  value="cell cyle R124 42 422" />
         <Keyword name="$PLATENAME"  value="180918 cell cycle R1 R2 R4 412 422" />
         <Keyword name="$PLATEID"  value="mCherry R1 R4" />
         <Keyword name="$PAR"  value="13" />
         <Keyword name="$P9V"  value="380" />
         <Keyword name="$P9S"  value="YL2-H" />
         <Keyword name="$P9R"  value="1048576" />
         <Keyword name="$P9N"  value="YL2-H" />
         <Keyword name="$P9L"  value="561" />
         <Keyword name="$P9F"  value="620_15" />
         <Keyword name="$P9E"  value="0,0" />
         <Keyword name="$P9B"  value="32" />
         <Keyword name="$P8V"  value="415" />
         <Keyword name="$P8S"  value="BL1-H" />
         <Keyword name="$P8R"  value="1048576" />
         <Keyword name="$P8N"  value="BL1-H" />
         <Keyword name="$P8L"  value="488" />
         <Keyword name="$P8F"  value="530_30" />
         <Keyword name="$P8E"  value="0,0" />
         <Keyword name="$P8B"  value="32" />
         <Keyword name="$P7V"  value="160" />
         <Keyword name="$P7S"  value="SSC-H" />
         <Keyword name="$P7R"  value="1048576" />
         <Keyword name="$P7N"  value="SSC-H" />
         <Keyword name="$P7L"  value="488" />
         <Keyword name="$P7F"  value="488_10" />
         <Keyword name="$P7E"  value="0,0" />
         <Keyword name="$P7B"  value="32" />
         <Keyword name="$P6V"  value="280" />
         <Keyword name="$P6S"  value="FSC-H" />
         <Keyword name="$P6R"  value="1048576" />
         <Keyword name="$P6N"  value="FSC-H" />
         <Keyword name="$P6L"  value="488" />
         <Keyword name="$P6F"  value="NA" />
         <Keyword name="$P6E"  value="0,0" />
         <Keyword name="$P6B"  value="32" />
         <Keyword name="$P5V"  value="380" />
         <Keyword name="$P5S"  value="YL2-A" />
         <Keyword name="$P5R"  value="1048576" />
         <Keyword name="$P5N"  value="YL2-A" />
         <Keyword name="$P5L"  value="561" />
         <Keyword name="$P5F"  value="620_15" />
         <Keyword name="$P5E"  value="0,0" />
         <Keyword name="$P5B"  value="32" />
         <Keyword name="$P4V"  value="415" />
         <Keyword name="$P4S"  value="BL1-A" />
         <Keyword name="$P4R"  value="1048576" />
         <Keyword name="$P4N"  value="BL1-A" />
         <Keyword name="$P4L"  value="488" />
         <Keyword name="$P4F"  value="530_30" />
         <Keyword name="$P4E"  value="0,0" />
         <Keyword name="$P4B"  value="32" />
         <Keyword name="$P3V"  value="160" />
         <Keyword name="$P3S"  value="SSC-A" />
         <Keyword name="$P3R"  value="1048576" />
         <Keyword name="$P3N"  value="SSC-A" />
         <Keyword name="$P3L"  value="488" />
         <Keyword name="$P3F"  value="488_10" />
         <Keyword name="$P3E"  value="0,0" />
         <Keyword name="$P3B"  value="32" />
         <Keyword name="$P2V"  value="280" />
         <Keyword name="$P2S"  value="FSC-A" />
         <Keyword name="$P2R"  value="1048576" />
         <Keyword name="$P2N"  value="FSC-A" />
         <Keyword name="$P2L"  value="488" />
         <Keyword name="$P2F"  value="NA" />
         <Keyword name="$P2E"  value="0,0" />
         <Keyword name="$P2B"  value="32" />
         <Keyword name="$P1V"  value="NA" />
         <Keyword name="$P1S"  value="Time" />
         <Keyword name="$P1R"  value="67108864" />
         <Keyword name="$P1N"  value="Time" />
         <Keyword name="$P1L"  value="NA" />
         <Keyword name="$P1F"  value="NA" />
         <Keyword name="$P1E"  value="0,0" />
         <Keyword name="$P1B"  value="32" />
         <Keyword name="$P13V"  value="380" />
         <Keyword name="$P13S"  value="YL2-W" />
         <Keyword name="$P13R"  value="1024" />
         <Keyword name="$P13N"  value="YL2-W" />
         <Keyword name="$P13L"  value="561" />
         <Keyword name="$P13F"  value="620_15" />
         <Keyword name="$P13E"  value="0,0" />
         <Keyword name="$P13B"  value="32" />
         <Keyword name="$P12V"  value="415" />
         <Keyword name="$P12S"  value="BL1-W" />
         <Keyword name="$P12R"  value="1024" />
         <Keyword name="$P12N"  value="BL1-W" />
         <Keyword name="$P12L"  value="488" />
         <Keyword name="$P12F"  value="530_30" />
         <Keyword name="$P12E"  value="0,0" />
         <Keyword name="$P12B"  value="32" />
         <Keyword name="$P11V"  value="160" />
         <Keyword name="$P11S"  value="SSC-W" />
         <Keyword name="$P11R"  value="1024" />
         <Keyword name="$P11N"  value="SSC-W" />
         <Keyword name="$P11L"  value="488" />
         <Keyword name="$P11F"  value="488_10" />
         <Keyword name="$P11E"  value="0,0" />
         <Keyword name="$P11B"  value="32" />
         <Keyword name="$P10V"  value="280" />
         <Keyword name="$P10S"  value="FSC-W" />
         <Keyword name="$P10R"  value="1024" />
         <Keyword name="$P10N"  value="FSC-W" />
         <Keyword name="$P10L"  value="488" />
         <Keyword name="$P10F"  value="NA" />
         <Keyword name="$P10E"  value="0,0" />
         <Keyword name="$P10B"  value="32" />
         <Keyword name="$ORIGINALITY"  value="NonDataModified" />
         <Keyword name="$OP"  value="PFIUH PFIUH" />
         <Keyword name="$MODE"  value="L" />
         <Keyword name="$LOST"  value="0" />
         <Keyword name="$LAST_MODIFIER"  value="utilisateurs" />
         <Keyword name="$LAST_MODIFIED"  value="19-Sep-2018 16:43:52" />
         <Keyword name="$INST"  value="NA" />
         <Keyword name="$FIL"  value="tube(2).fcs" />
         <Keyword name="$EXP"  value="NA" />
         <Keyword name="$ETIM"  value="14:28:04" />
         <Keyword name="$DATE"  value="19-Sep-2018" />
         <Keyword name="$DATATYPE"  value="F" />
         <Keyword name="$CYTSN"  value="2AFC218231017" />
         <Keyword name="$CYT"  value="4486521 Attune NxT Acoustic Focusing Cytometer (Lasers: BRVY)" />
         <Keyword name="$COM"  value="NA" />
         <Keyword name="$CELLS"  value="NA" />
         <Keyword name="$BYTEORD"  value="1,2,3,4" />
         <Keyword name="$BTIM"  value="14:27:49" />
         <Keyword name="#WINEXT"  value="0" />
         <Keyword name="#WIDTHTHRESHOLD"  value="1000" />
         <Keyword name="#TR1"  value="OR_FSC,25000" />
         <Keyword name="#PTRESULT"  value="Pass" />
         <Keyword name="#PTDATE"  value="10-Jul-2018" />
         <Keyword name="#P1Target"  value="NA" />
         <Keyword name="#P1Label"  value="NA" />
         <Keyword name="#LASERCONFIG"  value="BRVY" />
         <Keyword name="#LASER4DELAY"  value="331" />
         <Keyword name="#LASER4COLOR"  value="Yellow" />
         <Keyword name="#LASER4ASF"  value="1.11" />
         <Keyword name="#LASER3DELAY"  value="713" />
         <Keyword name="#LASER3COLOR"  value="Violet" />
         <Keyword name="#LASER3ASF"  value="1.10" />
         <Keyword name="#LASER2DELAY"  value="1513" />
         <Keyword name="#LASER2COLOR"  value="Red" />
         <Keyword name="#LASER2ASF"  value="1.03" />
         <Keyword name="#LASER1DELAY"  value="1100" />
         <Keyword name="#LASER1COLOR"  value="Blue" />
         <Keyword name="#LASER1ASF"  value="1.16" />
         <Keyword name="#FLOWRATE"  value="100" />
         <Keyword name="FJ_FCS_VERSION"  value="3.1" />
       </Keywords>
       <SampleNode name="tube(2).fcs"  annotation=""  owningGroup=""  expanded="1"  sortPriority="10"  count="50085"  sampleID="28" >
         <Graph smoothing="0"  backColor="#ffffff"  foreColor="#000000"  type="Pseudocolor"  fast="1" >
           <Axis dimension="x"  name="FSC-A"  label=""  auto="auto" />
           <Axis dimension="y"  name="SSC-A"  label=""  auto="auto" />
           <GraphSettings level="5%"  smoothingHighResolution="1"  contourHighResolution="1"  histogramSmoothingCount="0"  graphResolution="256"  showOutliers="0"  drawLargeDots="0"  dotsToDraw="8000"  tint="le.chartfill.tinted.40"  lineWeight="le.lineweight.normal"  lineStyle="le.linestyle.solid" />
           <GraphEnvironment showGrid="0"  showAxes="tnlTNL"  showGates="1"  showFreqOnPlots="1"  showGateNameOnPlots="1"  showMedians="0"  showUncomped="0"  addEventParam="0"  lastYAxisName="" >
             <TextTraits font="SansSerif"  size="11"  name="Labels"  style="plain"  color="#000000"  background="#00ffffff"  just="left" />
             <TextTraits font="SansSerif"  size="11"  name="LayoutGates"  style="plain"  color="#000000"  background="#00ffffff"  just="left" />
             <TextTraits font="SansSerif"  size="9"  name="Numbers"  style="plain"  color="#000000"  background="#00ffffff"  just="left" />
             <TextTraits font="SansSerif"  size="9"  name="Legend"  style="plain"  color="#000000"  background="#00ffffff"  just="left" />
           </GraphEnvironment>
         </Graph>
         <Subpopulations>
           <Population name="All"  annotation=""  owningGroup="All Samples"  expanded="1"  sortPriority="10"  count="50031" >
             <Graph smoothing="0"  backColor="#ffffff"  foreColor="#000000"  heatMapStatParameter="BL1-A"  type="Pseudocolor"  fast="1" >
               <Axis dimension="x"  name="FSC-H"  label=""  auto="auto" />
               <Axis dimension="y"  name="FSC-A"  label=""  auto="auto" />
               <GraphSettings level="5%"  smoothingHighResolution="1"  contourHighResolution="1"  histogramSmoothingCount="0"  graphResolution="256"  showOutliers="0"  drawLargeDots="0"  dotsToDraw="8000"  tint="le.chartfill.tinted.40"  lineWeight="le.lineweight.normal"  lineStyle="le.linestyle.solid" />
               <GraphEnvironment showGrid="0"  showAxes="tnlTNL"  showGates="1"  showFreqOnPlots="1"  showGateNameOnPlots="1"  showMedians="0"  showUncomped="0"  addEventParam="0"  lastYAxisName="" >
                 <TextTraits font="SansSerif"  size="11"  name="Labels"  style="plain"  color="#000000"  background="#00ffffff"  just="left" />
                 <TextTraits font="SansSerif"  size="11"  name="LayoutGates"  style="plain"  color="#000000"  background="#00ffffff"  just="left" />
                 <TextTraits font="SansSerif"  size="9"  name="Numbers"  style="plain"  color="#000000"  background="#00ffffff"  just="left" />
                 <TextTraits font="SansSerif"  size="9"  name="Legend"  style="plain"  color="#000000"  background="#00ffffff"  just="left" />
                 <WindowPosition x="620"  y="23"  width="390"  height="622"  displayed="0"  panelState="---" />
               </GraphEnvironment>
             </Graph>
             <Gate gating:id="ID1843742424" >
               <gating:PolygonGate eventsInside="1"  annoOffsetX="0"  annoOffsetY="0"  tint="#000000"  isTinted="0"  lineWeight="Normal"  userDefined="1"  quadId="-1"  gateResolution="256" >
                 <gating:dimension>
                   <data-type:fcs-dimension data-type:name="FSC-H" />
                 </gating:dimension>
                 <gating:dimension>
                   <data-type:fcs-dimension data-type:name="SSC-H" />
                 </gating:dimension>
                 <gating:vertex>
                   <gating:coordinate data-type:value="27796.8965879265" />
                   <gating:coordinate data-type:value="597.7615725175" />
                 </gating:vertex>
                 <gating:vertex>
                   <gating:coordinate data-type:value="-11054.5413823272" />
                   <gating:coordinate data-type:value="210.160384443" />
                 </gating:vertex>
                 <gating:vertex>
                   <gating:coordinate data-type:value="11146.2803149606" />
                   <gating:coordinate data-type:value="-52.8547074647" />
                 </gating:vertex>
                 <gating:vertex>
                   <gating:coordinate data-type:value="105499.772528434" />
                   <gating:coordinate data-type:value="-94.383406187" />
                 </gating:vertex>
                 <gating:vertex>
                   <gating:coordinate data-type:value="1121187.3651793527" />
                   <gating:coordinate data-type:value="348.5893801839" />
                 </gating:vertex>
                 <gating:vertex>
                   <gating:coordinate data-type:value="1165589.0085739284" />
                   <gating:coordinate data-type:value="3131.0121945758" />
                 </gating:vertex>
                 <gating:vertex>
                   <gating:coordinate data-type:value="371909.6328958881" />
                   <gating:coordinate data-type:value="3241.7553911685" />
                 </gating:vertex>
               </gating:PolygonGate>
             </Gate>
             <Subpopulations>
               <Population name="Single Cells"  annotation=""  owningGroup="All Samples"  expanded="1"  sortPriority="10"  count="43319" >
                 <Graph smoothing="0"  backColor="#ffffff"  foreColor="#000000"  heatMapStatParameter="BL1-A"  type="Pseudocolor"  fast="1" >
                   <Axis dimension="x"  name="BL1-H"  label=""  auto="auto" />
                   <Axis dimension="y"  name="FSC-H"  label=""  auto="auto" />
                   <GraphSettings level="5%"  smoothingHighResolution="1"  contourHighResolution="1"  histogramSmoothingCount="0"  graphResolution="256"  showOutliers="0"  drawLargeDots="0"  dotsToDraw="8000"  tint="le.chartfill.tinted.40"  lineWeight="le.lineweight.normal"  lineStyle="le.linestyle.solid" />
                   <GraphEnvironment showGrid="0"  showAxes="tnlTNL"  showGates="1"  showFreqOnPlots="1"  showGateNameOnPlots="1"  showMedians="0"  showUncomped="0"  addEventParam="0"  lastYAxisName="" >
                     <TextTraits font="SansSerif"  size="11"  name="Labels"  style="plain"  color="#000000"  background="#00ffffff"  just="left" />
                     <TextTraits font="SansSerif"  size="11"  name="LayoutGates"  style="plain"  color="#000000"  background="#00ffffff"  just="left" />
                     <TextTraits font="SansSerif"  size="9"  name="Numbers"  style="plain"  color="#000000"  background="#00ffffff"  just="left" />
                     <TextTraits font="SansSerif"  size="9"  name="Legend"  style="plain"  color="#000000"  background="#00ffffff"  just="left" />
                     <WindowPosition x="620"  y="23"  width="390"  height="622"  displayed="1"  panelState="---" />
                   </GraphEnvironment>
                 </Graph>
                 <Gate gating:id="ID1160448975"  gating:parent_id="ID1843742424" >
                   <gating:PolygonGate eventsInside="1"  annoOffsetX="0"  annoOffsetY="0"  tint="#000000"  isTinted="0"  lineWeight="Normal"  userDefined="1"  quadId="-1"  gateResolution="256" >
                     <gating:dimension>
                       <data-type:fcs-dimension data-type:name="FSC-H" />
                     </gating:dimension>
                     <gating:dimension>
                       <data-type:fcs-dimension data-type:name="FSC-A" />
                     </gating:dimension>
                     <gating:vertex>
                       <gating:coordinate data-type:value="-61006.3902012248" />
                       <gating:coordinate data-type:value="48545.1851851852" />
                     </gating:vertex>
                     <gating:vertex>
                       <gating:coordinate data-type:value="99949.567104112" />
                       <gating:coordinate data-type:value="-33981.6296296296" />
                     </gating:vertex>
                     <gating:vertex>
                       <gating:coordinate data-type:value="1026833.8729658793" />
                       <gating:coordinate data-type:value="1024303.4074074074" />
                     </gating:vertex>
                     <gating:vertex>
                       <gating:coordinate data-type:value="782624.834295713" />
                       <gating:coordinate data-type:value="1131102.8148148148" />
                     </gating:vertex>
                   </gating:PolygonGate>
                 </Gate>
                 <Subpopulations>
                   <Population name="BL1-H, FSC-H subset"  annotation=""  owningGroup="All Samples"  expanded="1"  sortPriority="10"  count="40520" >
                     <Graph smoothing="1"  backColor="#ffffff"  foreColor="#000000"  heatMapStatParameter="BL1-A"  type="Histogram"  fast="1" >
                       <Axis dimension="x"  name="BL1-H"  label=""  auto="auto" />
                       <Axis dimension="y"  name=""  label=""  auto="auto" />
                       <GraphSettings level="5%"  smoothingHighResolution="1"  contourHighResolution="1"  histogramSmoothingCount="0"  graphResolution="256"  showOutliers="0"  drawLargeDots="0"  dotsToDraw="8000"  tint="le.chartfill.tinted.40"  lineWeight="le.lineweight.normal"  lineStyle="le.linestyle.solid" />
                       <GraphEnvironment showGrid="0"  showAxes="tnlTNL"  showGates="1"  showFreqOnPlots="1"  showGateNameOnPlots="1"  showMedians="0"  showUncomped="0"  addEventParam="0"  lastYAxisName="" >
                         <TextTraits font="SansSerif"  size="11"  name="Labels"  style="plain"  color="#000000"  background="#00ffffff"  just="left" />
                         <TextTraits font="SansSerif"  size="11"  name="LayoutGates"  style="plain"  color="#000000"  background="#00ffffff"  just="left" />
                         <TextTraits font="SansSerif"  size="9"  name="Numbers"  style="plain"  color="#000000"  background="#00ffffff"  just="left" />
                         <TextTraits font="SansSerif"  size="9"  name="Legend"  style="plain"  color="#000000"  background="#00ffffff"  just="left" />
                         <WindowPosition x="620"  y="23"  width="390"  height="622"  displayed="1"  panelState="---" />
                       </GraphEnvironment>
                     </Graph>
                     <Gate gating:id="ID2129414825"  gating:parent_id="ID1160448975" >
                       <gating:EllipsoidGate eventsInside="1"  annoOffsetX="0"  annoOffsetY="0"  tint="#000000"  isTinted="0"  lineWeight="Normal"  userDefined="1"  gating:distance="229.5182035922798" >
                         <gating:dimension>
                           <data-type:fcs-dimension data-type:name="BL1-H" />
                         </gating:dimension>
                         <gating:dimension>
                           <data-type:fcs-dimension data-type:name="FSC-H" />
                         </gating:dimension>
                         <gating:foci>
                           <gating:vertex>
                             <gating:coordinate data-type:value="46.482708229" />
                             <gating:coordinate data-type:value="47.8367429755" />
                           </gating:vertex>
                           <gating:vertex>
                             <gating:coordinate data-type:value="169.517291771" />
                             <gating:coordinate data-type:value="142.1632570245" />
                           </gating:vertex>
                         </gating:foci>
                         <gating:edge>
                           <gating:vertex>
                             <gating:coordinate data-type:value="198" />
                             <gating:coordinate data-type:value="164" />
                           </gating:vertex>
                           <gating:vertex>
                             <gating:coordinate data-type:value="18" />
                             <gating:coordinate data-type:value="26" />
                           </gating:vertex>
                           <gating:vertex>
                             <gating:coordinate data-type:value="160" />
                             <gating:coordinate data-type:value="31" />
                           </gating:vertex>
                           <gating:vertex>
                             <gating:coordinate data-type:value="55" />
                             <gating:coordinate data-type:value="159" />
                           </gating:vertex>
                         </gating:edge>
                       </gating:EllipsoidGate>
                     </Gate>
                   </Population>
                   <Population name="BL1-H, FSC-H subset-1"  annotation=""  owningGroup="All Samples"  expanded="1"  sortPriority="10"  count="43280" >
                     <Graph smoothing="1"  backColor="#ffffff"  foreColor="#000000"  heatMapStatParameter="BL1-A"  type="Histogram"  fast="1" >
                       <Axis dimension="x"  name="BL1-H"  label=""  auto="auto" />
                       <Axis dimension="y"  name=""  label=""  auto="auto" />
                       <GraphSettings level="5%"  smoothingHighResolution="1"  contourHighResolution="1"  histogramSmoothingCount="0"  graphResolution="256"  showOutliers="0"  drawLargeDots="0"  dotsToDraw="8000"  tint="le.chartfill.tinted.40"  lineWeight="le.lineweight.normal"  lineStyle="le.linestyle.solid" />
                       <GraphEnvironment showGrid="0"  showAxes="tnlTNL"  showGates="1"  showFreqOnPlots="1"  showGateNameOnPlots="1"  showMedians="0"  showUncomped="0"  addEventParam="0"  lastYAxisName="" >
                         <TextTraits font="SansSerif"  size="11"  name="Labels"  style="plain"  color="#000000"  background="#00ffffff"  just="left" />
                         <TextTraits font="SansSerif"  size="11"  name="LayoutGates"  style="plain"  color="#000000"  background="#00ffffff"  just="left" />
                         <TextTraits font="SansSerif"  size="9"  name="Numbers"  style="plain"  color="#000000"  background="#00ffffff"  just="left" />
                         <TextTraits font="SansSerif"  size="9"  name="Legend"  style="plain"  color="#000000"  background="#00ffffff"  just="left" />
                         <WindowPosition x="620"  y="23"  width="390"  height="622"  displayed="1"  panelState="---" />
                       </GraphEnvironment>
                     </Graph>
                     <Gate gating:id="ID480644114"  gating:parent_id="ID1160448975" >
                       <gating:RectangleGate eventsInside="1"  annoOffsetX="0"  annoOffsetY="0"  tint="#000000"  isTinted="0"  lineWeight="Normal"  userDefined="1"  percentX="0"  percentY="0" >
                         <gating:dimension gating:min="22705.385826771653"  gating:max="1157974.6771653544" >
                           <data-type:fcs-dimension data-type:name="BL1-H" />
                         </gating:dimension>
                         <gating:dimension gating:min="-84468.62222222223"  gating:max="1197124.2666666666" >
                           <data-type:fcs-dimension data-type:name="FSC-H" />
                         </gating:dimension>
                       </gating:RectangleGate>
                     </Gate>
                   </Population>
                 </Subpopulations>
               </Population>
             </Subpopulations>
           </Population>
         </Subpopulations>
       </SampleNode>
     </Sample>
     <Sample>
       <DataSet uri="file:/Users/Etienne/Desktop/180919%20EA/180918%20cell%20cycle%20R1%20R2%20R4%20412%20422_cell%20cyle%20R124%2042%20422_specimen(4)_tube(1).fcs"  sampleID="29" />
       <Transformations>
         <transforms:linear transforms:minRange="0"  transforms:maxRange="14"  gain="0.0011021886" >
           <data-type:parameter data-type:name="Time" />
         </transforms:linear>
         <transforms:linear transforms:minRange="-116508.4444444445"  transforms:maxRange="1165084.4444444445"  gain="1" >
           <data-type:parameter data-type:name="FSC-A" />
         </transforms:linear>
         <transforms:linear transforms:minRange="0"  transforms:maxRange="1048576"  gain="1" >
           <data-type:parameter data-type:name="SSC-A" />
         </transforms:linear>
         <transforms:biex transforms:length="256"  transforms:maxRange="1048576"  transforms:neg="0"  transforms:width="-1000"  transforms:pos="5.0205999133" >
           <data-type:parameter data-type:name="BL1-A" />
         </transforms:biex>
         <transforms:biex transforms:length="256"  transforms:maxRange="1048576"  transforms:neg="0"  transforms:width="-1000"  transforms:pos="5.0205999133" >
           <data-type:parameter data-type:name="YL2-A" />
         </transforms:biex>
         <transforms:linear transforms:minRange="-116508.4444444445"  transforms:maxRange="1293243.7333333334"  gain="1" >
           <data-type:parameter data-type:name="FSC-H" />
         </transforms:linear>
         <transforms:linear transforms:minRange="-302.0268997983"  transforms:maxRange="3352.4985877613"  gain="1" >
           <data-type:parameter data-type:name="SSC-H" />
         </transforms:linear>
         <transforms:linear transforms:minRange="0"  transforms:maxRange="1153433.6"  gain="1" >
           <data-type:parameter data-type:name="BL1-H" />
         </transforms:linear>
         <transforms:biex transforms:length="256"  transforms:maxRange="1048576"  transforms:neg="0"  transforms:width="-1000"  transforms:pos="5.0205999133" >
           <data-type:parameter data-type:name="YL2-H" />
         </transforms:biex>
         <transforms:linear transforms:minRange="0"  transforms:maxRange="1048576"  gain="1" >
           <data-type:parameter data-type:name="FSC-W" />
         </transforms:linear>
         <transforms:linear transforms:minRange="0"  transforms:maxRange="1048576"  gain="1" >
           <data-type:parameter data-type:name="SSC-W" />
         </transforms:linear>
         <transforms:biex transforms:length="256"  transforms:maxRange="1048576"  transforms:neg="0"  transforms:width="-1000"  transforms:pos="5.0205999133" >
           <data-type:parameter data-type:name="BL1-W" />
         </transforms:biex>
         <transforms:biex transforms:length="256"  transforms:maxRange="1048576"  transforms:neg="0"  transforms:width="-1000"  transforms:pos="5.0205999133" >
           <data-type:parameter data-type:name="YL2-W" />
         </transforms:biex>
       </Transformations>
       <Keywords>
         <Keyword name="$ENDANALYSIS"  value="000000000000" />
         <Keyword name="$BEGINANALYSIS"  value="000000000000" />
         <Keyword name="$ENDSTEXT"  value="000000000000" />
         <Keyword name="$BEGINSTEXT"  value="000000000000" />
         <Keyword name="$NEXTDATA"  value="000000000000" />
         <Keyword name="$ENDDATA"  value="000002611363" />
         <Keyword name="$BEGINDATA"  value="000000008192" />
         <Keyword name="$WELLID"  value="E2" />
         <Keyword name="$VOL"  value="22000" />
         <Keyword name="$TOT"  value="50061" />
         <Keyword name="$TIMESTEP"  value="0.001" />
         <Keyword name="$SYS"  value="OPTIXE2 Microsoft Windows 7 Professional " />
         <Keyword name="$SRC"  value="NA" />
         <Keyword name="$SPILLOVER"  value="6,BL1-A,YL2-A,BL1-H,YL2-H,BL1-W,YL2-W,1.000000,0.000000,0.000000,0.000000,0.000000,0.000000,0.000000,1.000000,0.000000,0.000000,0.000000,0.000000,0.000000,0.000000,1.000000,0.000000,0.000000,0.000000,0.000000,0.000000,0.000000,1.000000,0.000000,0.000000,0.000000,0.000000,0.000000,0.000000,1.000000,0.000000,0.000000,0.000000,0.000000,0.000000,0.000000,1.000000" />
         <Keyword name="$SMNO"  value="specimen(4)" />
         <Keyword name="$PROJ"  value="cell cyle R124 42 422" />
         <Keyword name="$PLATENAME"  value="180918 cell cycle R1 R2 R4 412 422" />
         <Keyword name="$PLATEID"  value="mCherry R1 R4" />
         <Keyword name="$PAR"  value="13" />
         <Keyword name="$P9V"  value="380" />
         <Keyword name="$P9S"  value="YL2-H" />
         <Keyword name="$P9R"  value="1048576" />
         <Keyword name="$P9N"  value="YL2-H" />
         <Keyword name="$P9L"  value="561" />
         <Keyword name="$P9F"  value="620_15" />
         <Keyword name="$P9E"  value="0,0" />
         <Keyword name="$P9B"  value="32" />
         <Keyword name="$P8V"  value="415" />
         <Keyword name="$P8S"  value="BL1-H" />
         <Keyword name="$P8R"  value="1048576" />
         <Keyword name="$P8N"  value="BL1-H" />
         <Keyword name="$P8L"  value="488" />
         <Keyword name="$P8F"  value="530_30" />
         <Keyword name="$P8E"  value="0,0" />
         <Keyword name="$P8B"  value="32" />
         <Keyword name="$P7V"  value="160" />
         <Keyword name="$P7S"  value="SSC-H" />
         <Keyword name="$P7R"  value="1048576" />
         <Keyword name="$P7N"  value="SSC-H" />
         <Keyword name="$P7L"  value="488" />
         <Keyword name="$P7F"  value="488_10" />
         <Keyword name="$P7E"  value="0,0" />
         <Keyword name="$P7B"  value="32" />
         <Keyword name="$P6V"  value="280" />
         <Keyword name="$P6S"  value="FSC-H" />
         <Keyword name="$P6R"  value="1048576" />
         <Keyword name="$P6N"  value="FSC-H" />
         <Keyword name="$P6L"  value="488" />
         <Keyword name="$P6F"  value="NA" />
         <Keyword name="$P6E"  value="0,0" />
         <Keyword name="$P6B"  value="32" />
         <Keyword name="$P5V"  value="380" />
         <Keyword name="$P5S"  value="YL2-A" />
         <Keyword name="$P5R"  value="1048576" />
         <Keyword name="$P5N"  value="YL2-A" />
         <Keyword name="$P5L"  value="561" />
         <Keyword name="$P5F"  value="620_15" />
         <Keyword name="$P5E"  value="0,0" />
         <Keyword name="$P5B"  value="32" />
         <Keyword name="$P4V"  value="415" />
         <Keyword name="$P4S"  value="BL1-A" />
         <Keyword name="$P4R"  value="1048576" />
         <Keyword name="$P4N"  value="BL1-A" />
         <Keyword name="$P4L"  value="488" />
         <Keyword name="$P4F"  value="530_30" />
         <Keyword name="$P4E"  value="0,0" />
         <Keyword name="$P4B"  value="32" />
         <Keyword name="$P3V"  value="160" />
         <Keyword name="$P3S"  value="SSC-A" />
         <Keyword name="$P3R"  value="1048576" />
         <Keyword name="$P3N"  value="SSC-A" />
         <Keyword name="$P3L"  value="488" />
         <Keyword name="$P3F"  value="488_10" />
         <Keyword name="$P3E"  value="0,0" />
         <Keyword name="$P3B"  value="32" />
         <Keyword name="$P2V"  value="280" />
         <Keyword name="$P2S"  value="FSC-A" />
         <Keyword name="$P2R"  value="1048576" />
         <Keyword name="$P2N"  value="FSC-A" />
         <Keyword name="$P2L"  value="488" />
         <Keyword name="$P2F"  value="NA" />
         <Keyword name="$P2E"  value="0,0" />
         <Keyword name="$P2B"  value="32" />
         <Keyword name="$P1V"  value="NA" />
         <Keyword name="$P1S"  value="Time" />
         <Keyword name="$P1R"  value="67108864" />
         <Keyword name="$P1N"  value="Time" />
         <Keyword name="$P1L"  value="NA" />
         <Keyword name="$P1F"  value="NA" />
         <Keyword name="$P1E"  value="0,0" />
         <Keyword name="$P1B"  value="32" />
         <Keyword name="$P13V"  value="380" />
         <Keyword name="$P13S"  value="YL2-W" />
         <Keyword name="$P13R"  value="1024" />
         <Keyword name="$P13N"  value="YL2-W" />
         <Keyword name="$P13L"  value="561" />
         <Keyword name="$P13F"  value="620_15" />
         <Keyword name="$P13E"  value="0,0" />
         <Keyword name="$P13B"  value="32" />
         <Keyword name="$P12V"  value="415" />
         <Keyword name="$P12S"  value="BL1-W" />
         <Keyword name="$P12R"  value="1024" />
         <Keyword name="$P12N"  value="BL1-W" />
         <Keyword name="$P12L"  value="488" />
         <Keyword name="$P12F"  value="530_30" />
         <Keyword name="$P12E"  value="0,0" />
         <Keyword name="$P12B"  value="32" />
         <Keyword name="$P11V"  value="160" />
         <Keyword name="$P11S"  value="SSC-W" />
         <Keyword name="$P11R"  value="1024" />
         <Keyword name="$P11N"  value="SSC-W" />
         <Keyword name="$P11L"  value="488" />
         <Keyword name="$P11F"  value="488_10" />
         <Keyword name="$P11E"  value="0,0" />
         <Keyword name="$P11B"  value="32" />
         <Keyword name="$P10V"  value="280" />
         <Keyword name="$P10S"  value="FSC-W" />
         <Keyword name="$P10R"  value="1024" />
         <Keyword name="$P10N"  value="FSC-W" />
         <Keyword name="$P10L"  value="488" />
         <Keyword name="$P10F"  value="NA" />
         <Keyword name="$P10E"  value="0,0" />
         <Keyword name="$P10B"  value="32" />
         <Keyword name="$ORIGINALITY"  value="NonDataModified" />
         <Keyword name="$OP"  value="PFIUH PFIUH" />
         <Keyword name="$MODE"  value="L" />
         <Keyword name="$LOST"  value="0" />
         <Keyword name="$LAST_MODIFIER"  value="utilisateurs" />
         <Keyword name="$LAST_MODIFIED"  value="19-Sep-2018 16:43:52" />
         <Keyword name="$INST"  value="NA" />
         <Keyword name="$FIL"  value="tube(1).fcs" />
         <Keyword name="$EXP"  value="NA" />
         <Keyword name="$ETIM"  value="14:27:26" />
         <Keyword name="$DATE"  value="19-Sep-2018" />
         <Keyword name="$DATATYPE"  value="F" />
         <Keyword name="$CYTSN"  value="2AFC218231017" />
         <Keyword name="$CYT"  value="4486521 Attune NxT Acoustic Focusing Cytometer (Lasers: BRVY)" />
         <Keyword name="$COM"  value="NA" />
         <Keyword name="$CELLS"  value="NA" />
         <Keyword name="$BYTEORD"  value="1,2,3,4" />
         <Keyword name="$BTIM"  value="14:27:12" />
         <Keyword name="#WINEXT"  value="0" />
         <Keyword name="#WIDTHTHRESHOLD"  value="1000" />
         <Keyword name="#TR1"  value="OR_FSC,25000" />
         <Keyword name="#PTRESULT"  value="Pass" />
         <Keyword name="#PTDATE"  value="10-Jul-2018" />
         <Keyword name="#P1Target"  value="NA" />
         <Keyword name="#P1Label"  value="NA" />
         <Keyword name="#LASERCONFIG"  value="BRVY" />
         <Keyword name="#LASER4DELAY"  value="331" />
         <Keyword name="#LASER4COLOR"  value="Yellow" />
         <Keyword name="#LASER4ASF"  value="1.11" />
         <Keyword name="#LASER3DELAY"  value="713" />
         <Keyword name="#LASER3COLOR"  value="Violet" />
         <Keyword name="#LASER3ASF"  value="1.10" />
         <Keyword name="#LASER2DELAY"  value="1513" />
         <Keyword name="#LASER2COLOR"  value="Red" />
         <Keyword name="#LASER2ASF"  value="1.03" />
         <Keyword name="#LASER1DELAY"  value="1100" />
         <Keyword name="#LASER1COLOR"  value="Blue" />
         <Keyword name="#LASER1ASF"  value="1.16" />
         <Keyword name="#FLOWRATE"  value="100" />
         <Keyword name="FJ_FCS_VERSION"  value="3.1" />
       </Keywords>
       <SampleNode name="tube(1).fcs"  annotation=""  owningGroup=""  expanded="1"  sortPriority="10"  count="50061"  sampleID="29" >
         <Graph smoothing="0"  backColor="#ffffff"  foreColor="#000000"  type="Pseudocolor"  fast="1" >
           <Axis dimension="x"  name="FSC-A"  label=""  auto="auto" />
           <Axis dimension="y"  name="SSC-A"  label=""  auto="auto" />
           <GraphSettings level="5%"  smoothingHighResolution="1"  contourHighResolution="1"  histogramSmoothingCount="0"  graphResolution="256"  showOutliers="0"  drawLargeDots="0"  dotsToDraw="8000"  tint="le.chartfill.tinted.40"  lineWeight="le.lineweight.normal"  lineStyle="le.linestyle.solid" />
           <GraphEnvironment showGrid="0"  showAxes="tnlTNL"  showGates="1"  showFreqOnPlots="1"  showGateNameOnPlots="1"  showMedians="0"  showUncomped="0"  addEventParam="0"  lastYAxisName="" >
             <TextTraits font="SansSerif"  size="11"  name="Labels"  style="plain"  color="#000000"  background="#00ffffff"  just="left" />
             <TextTraits font="SansSerif"  size="11"  name="LayoutGates"  style="plain"  color="#000000"  background="#00ffffff"  just="left" />
             <TextTraits font="SansSerif"  size="9"  name="Numbers"  style="plain"  color="#000000"  background="#00ffffff"  just="left" />
             <TextTraits font="SansSerif"  size="9"  name="Legend"  style="plain"  color="#000000"  background="#00ffffff"  just="left" />
           </GraphEnvironment>
         </Graph>
         <Subpopulations>
           <Population name="All"  annotation=""  owningGroup="All Samples"  expanded="1"  sortPriority="10"  count="50047" >
             <Graph smoothing="0"  backColor="#ffffff"  foreColor="#000000"  heatMapStatParameter="BL1-A"  type="Pseudocolor"  fast="1" >
               <Axis dimension="x"  name="FSC-H"  label=""  auto="auto" />
               <Axis dimension="y"  name="FSC-A"  label=""  auto="auto" />
               <GraphSettings level="5%"  smoothingHighResolution="1"  contourHighResolution="1"  histogramSmoothingCount="0"  graphResolution="256"  showOutliers="0"  drawLargeDots="0"  dotsToDraw="8000"  tint="le.chartfill.tinted.40"  lineWeight="le.lineweight.normal"  lineStyle="le.linestyle.solid" />
               <GraphEnvironment showGrid="0"  showAxes="tnlTNL"  showGates="1"  showFreqOnPlots="1"  showGateNameOnPlots="1"  showMedians="0"  showUncomped="0"  addEventParam="0"  lastYAxisName="" >
                 <TextTraits font="SansSerif"  size="11"  name="Labels"  style="plain"  color="#000000"  background="#00ffffff"  just="left" />
                 <TextTraits font="SansSerif"  size="11"  name="LayoutGates"  style="plain"  color="#000000"  background="#00ffffff"  just="left" />
                 <TextTraits font="SansSerif"  size="9"  name="Numbers"  style="plain"  color="#000000"  background="#00ffffff"  just="left" />
                 <TextTraits font="SansSerif"  size="9"  name="Legend"  style="plain"  color="#000000"  background="#00ffffff"  just="left" />
                 <WindowPosition x="620"  y="23"  width="390"  height="622"  displayed="0"  panelState="---" />
               </GraphEnvironment>
             </Graph>
             <Gate gating:id="ID1897195391" >
               <gating:PolygonGate eventsInside="1"  annoOffsetX="0"  annoOffsetY="0"  tint="#000000"  isTinted="0"  lineWeight="Normal"  userDefined="1"  quadId="-1"  gateResolution="256" >
                 <gating:dimension>
                   <data-type:fcs-dimension data-type:name="FSC-H" />
                 </gating:dimension>
                 <gating:dimension>
                   <data-type:fcs-dimension data-type:name="SSC-H" />
                 </gating:dimension>
                 <gating:vertex>
                   <gating:coordinate data-type:value="27796.8965879265" />
                   <gating:coordinate data-type:value="597.7615725175" />
                 </gating:vertex>
                 <gating:vertex>
                   <gating:coordinate data-type:value="-11054.5413823272" />
                   <gating:coordinate data-type:value="210.160384443" />
                 </gating:vertex>
                 <gating:vertex>
                   <gating:coordinate data-type:value="11146.2803149606" />
                   <gating:coordinate data-type:value="-52.8547074647" />
                 </gating:vertex>
                 <gating:vertex>
                   <gating:coordinate data-type:value="105499.772528434" />
                   <gating:coordinate data-type:value="-94.383406187" />
                 </gating:vertex>
                 <gating:vertex>
                   <gating:coordinate data-type:value="1121187.3651793527" />
                   <gating:coordinate data-type:value="348.5893801839" />
                 </gating:vertex>
                 <gating:vertex>
                   <gating:coordinate data-type:value="1165589.0085739284" />
                   <gating:coordinate data-type:value="3131.0121945758" />
                 </gating:vertex>
                 <gating:vertex>
                   <gating:coordinate data-type:value="371909.6328958881" />
                   <gating:coordinate data-type:value="3241.7553911685" />
                 </gating:vertex>
               </gating:PolygonGate>
             </Gate>
             <Subpopulations>
               <Population name="Single Cells"  annotation=""  owningGroup="All Samples"  expanded="1"  sortPriority="10"  count="47261" >
                 <Graph smoothing="0"  backColor="#ffffff"  foreColor="#000000"  heatMapStatParameter="BL1-A"  type="Pseudocolor"  fast="1" >
                   <Axis dimension="x"  name="BL1-H"  label=""  auto="auto" />
                   <Axis dimension="y"  name="FSC-H"  label=""  auto="auto" />
                   <GraphSettings level="5%"  smoothingHighResolution="1"  contourHighResolution="1"  histogramSmoothingCount="0"  graphResolution="256"  showOutliers="0"  drawLargeDots="0"  dotsToDraw="8000"  tint="le.chartfill.tinted.40"  lineWeight="le.lineweight.normal"  lineStyle="le.linestyle.solid" />
                   <GraphEnvironment showGrid="0"  showAxes="tnlTNL"  showGates="1"  showFreqOnPlots="1"  showGateNameOnPlots="1"  showMedians="0"  showUncomped="0"  addEventParam="0"  lastYAxisName="" >
                     <TextTraits font="SansSerif"  size="11"  name="Labels"  style="plain"  color="#000000"  background="#00ffffff"  just="left" />
                     <TextTraits font="SansSerif"  size="11"  name="LayoutGates"  style="plain"  color="#000000"  background="#00ffffff"  just="left" />
                     <TextTraits font="SansSerif"  size="9"  name="Numbers"  style="plain"  color="#000000"  background="#00ffffff"  just="left" />
                     <TextTraits font="SansSerif"  size="9"  name="Legend"  style="plain"  color="#000000"  background="#00ffffff"  just="left" />
                     <WindowPosition x="620"  y="23"  width="390"  height="622"  displayed="1"  panelState="---" />
                   </GraphEnvironment>
                 </Graph>
                 <Gate gating:id="ID1975006561"  gating:parent_id="ID1897195391" >
                   <gating:PolygonGate eventsInside="1"  annoOffsetX="0"  annoOffsetY="0"  tint="#000000"  isTinted="0"  lineWeight="Normal"  userDefined="1"  quadId="-1"  gateResolution="256" >
                     <gating:dimension>
                       <data-type:fcs-dimension data-type:name="FSC-H" />
                     </gating:dimension>
                     <gating:dimension>
                       <data-type:fcs-dimension data-type:name="FSC-A" />
                     </gating:dimension>
                     <gating:vertex>
                       <gating:coordinate data-type:value="-61006.3902012248" />
                       <gating:coordinate data-type:value="48545.1851851852" />
                     </gating:vertex>
                     <gating:vertex>
                       <gating:coordinate data-type:value="99949.567104112" />
                       <gating:coordinate data-type:value="-33981.6296296296" />
                     </gating:vertex>
                     <gating:vertex>
                       <gating:coordinate data-type:value="1026833.8729658793" />
                       <gating:coordinate data-type:value="1024303.4074074074" />
                     </gating:vertex>
                     <gating:vertex>
                       <gating:coordinate data-type:value="782624.834295713" />
                       <gating:coordinate data-type:value="1131102.8148148148" />
                     </gating:vertex>
                   </gating:PolygonGate>
                 </Gate>
                 <Subpopulations>
                   <Population name="BL1-H, FSC-H subset"  annotation=""  owningGroup="All Samples"  expanded="1"  sortPriority="10"  count="44884" >
                     <Graph smoothing="1"  backColor="#ffffff"  foreColor="#000000"  heatMapStatParameter="BL1-A"  type="Histogram"  fast="1" >
                       <Axis dimension="x"  name="BL1-H"  label=""  auto="auto" />
                       <Axis dimension="y"  name=""  label=""  auto="auto" />
                       <GraphSettings level="5%"  smoothingHighResolution="1"  contourHighResolution="1"  histogramSmoothingCount="0"  graphResolution="256"  showOutliers="0"  drawLargeDots="0"  dotsToDraw="8000"  tint="le.chartfill.tinted.40"  lineWeight="le.lineweight.normal"  lineStyle="le.linestyle.solid" />
                       <GraphEnvironment showGrid="0"  showAxes="tnlTNL"  showGates="1"  showFreqOnPlots="1"  showGateNameOnPlots="1"  showMedians="0"  showUncomped="0"  addEventParam="0"  lastYAxisName="" >
                         <TextTraits font="SansSerif"  size="11"  name="Labels"  style="plain"  color="#000000"  background="#00ffffff"  just="left" />
                         <TextTraits font="SansSerif"  size="11"  name="LayoutGates"  style="plain"  color="#000000"  background="#00ffffff"  just="left" />
                         <TextTraits font="SansSerif"  size="9"  name="Numbers"  style="plain"  color="#000000"  background="#00ffffff"  just="left" />
                         <TextTraits font="SansSerif"  size="9"  name="Legend"  style="plain"  color="#000000"  background="#00ffffff"  just="left" />
                         <WindowPosition x="620"  y="23"  width="390"  height="622"  displayed="1"  panelState="---" />
                       </GraphEnvironment>
                     </Graph>
                     <Gate gating:id="ID1928176453"  gating:parent_id="ID1975006561" >
                       <gating:EllipsoidGate eventsInside="1"  annoOffsetX="0"  annoOffsetY="0"  tint="#000000"  isTinted="0"  lineWeight="Normal"  userDefined="1"  gating:distance="229.5182035922798" >
                         <gating:dimension>
                           <data-type:fcs-dimension data-type:name="BL1-H" />
                         </gating:dimension>
                         <gating:dimension>
                           <data-type:fcs-dimension data-type:name="FSC-H" />
                         </gating:dimension>
                         <gating:foci>
                           <gating:vertex>
                             <gating:coordinate data-type:value="46.482708229" />
                             <gating:coordinate data-type:value="47.8367429755" />
                           </gating:vertex>
                           <gating:vertex>
                             <gating:coordinate data-type:value="169.517291771" />
                             <gating:coordinate data-type:value="142.1632570245" />
                           </gating:vertex>
                         </gating:foci>
                         <gating:edge>
                           <gating:vertex>
                             <gating:coordinate data-type:value="198" />
                             <gating:coordinate data-type:value="164" />
                           </gating:vertex>
                           <gating:vertex>
                             <gating:coordinate data-type:value="18" />
                             <gating:coordinate data-type:value="26" />
                           </gating:vertex>
                           <gating:vertex>
                             <gating:coordinate data-type:value="160" />
                             <gating:coordinate data-type:value="31" />
                           </gating:vertex>
                           <gating:vertex>
                             <gating:coordinate data-type:value="55" />
                             <gating:coordinate data-type:value="159" />
                           </gating:vertex>
                         </gating:edge>
                       </gating:EllipsoidGate>
                     </Gate>
                   </Population>
                   <Population name="BL1-H, FSC-H subset-1"  annotation=""  owningGroup="All Samples"  expanded="1"  sortPriority="10"  count="47202" >
                     <Graph smoothing="1"  backColor="#ffffff"  foreColor="#000000"  heatMapStatParameter="BL1-A"  type="Histogram"  fast="1" >
                       <Axis dimension="x"  name="BL1-H"  label=""  auto="auto" />
                       <Axis dimension="y"  name=""  label=""  auto="auto" />
                       <GraphSettings level="5%"  smoothingHighResolution="1"  contourHighResolution="1"  histogramSmoothingCount="0"  graphResolution="256"  showOutliers="0"  drawLargeDots="0"  dotsToDraw="8000"  tint="le.chartfill.tinted.40"  lineWeight="le.lineweight.normal"  lineStyle="le.linestyle.solid" />
                       <GraphEnvironment showGrid="0"  showAxes="tnlTNL"  showGates="1"  showFreqOnPlots="1"  showGateNameOnPlots="1"  showMedians="0"  showUncomped="0"  addEventParam="0"  lastYAxisName="" >
                         <TextTraits font="SansSerif"  size="11"  name="Labels"  style="plain"  color="#000000"  background="#00ffffff"  just="left" />
                         <TextTraits font="SansSerif"  size="11"  name="LayoutGates"  style="plain"  color="#000000"  background="#00ffffff"  just="left" />
                         <TextTraits font="SansSerif"  size="9"  name="Numbers"  style="plain"  color="#000000"  background="#00ffffff"  just="left" />
                         <TextTraits font="SansSerif"  size="9"  name="Legend"  style="plain"  color="#000000"  background="#00ffffff"  just="left" />
                         <WindowPosition x="620"  y="23"  width="390"  height="622"  displayed="1"  panelState="---" />
                       </GraphEnvironment>
                     </Graph>
                     <Gate gating:id="ID1750688917"  gating:parent_id="ID1975006561" >
                       <gating:RectangleGate eventsInside="1"  annoOffsetX="0"  annoOffsetY="0"  tint="#000000"  isTinted="0"  lineWeight="Normal"  userDefined="1"  percentX="0"  percentY="0" >
                         <gating:dimension gating:min="22705.385826771653"  gating:max="1157974.6771653544" >
                           <data-type:fcs-dimension data-type:name="BL1-H" />
                         </gating:dimension>
                         <gating:dimension gating:min="-84468.62222222223"  gating:max="1197124.2666666666" >
                           <data-type:fcs-dimension data-type:name="FSC-H" />
                         </gating:dimension>
                       </gating:RectangleGate>
                     </Gate>
                   </Population>
                 </Subpopulations>
               </Population>
             </Subpopulations>
           </Population>
         </Subpopulations>
       </SampleNode>
     </Sample>
     <Sample>
       <DataSet uri="file:/Users/Etienne/Desktop/180919%20EA/180918%20cell%20cycle%20R1%20R2%20R4%20412%20422_cell%20cyle%20R124%2042%20422_specimen(4)_tube.fcs"  sampleID="30" />
       <Transformations>
         <transforms:linear transforms:minRange="0.0082287595"  transforms:maxRange="30"  gain="0.0010285949" >
           <data-type:parameter data-type:name="Time" />
         </transforms:linear>
         <transforms:linear transforms:minRange="-116508.4444444445"  transforms:maxRange="1165084.4444444445"  gain="1" >
           <data-type:parameter data-type:name="FSC-A" />
         </transforms:linear>
         <transforms:linear transforms:minRange="0"  transforms:maxRange="1048576"  gain="1" >
           <data-type:parameter data-type:name="SSC-A" />
         </transforms:linear>
         <transforms:biex transforms:length="256"  transforms:maxRange="1048576"  transforms:neg="0"  transforms:width="-1000"  transforms:pos="5.0205999133" >
           <data-type:parameter data-type:name="BL1-A" />
         </transforms:biex>
         <transforms:biex transforms:length="256"  transforms:maxRange="1048576"  transforms:neg="0"  transforms:width="-1000"  transforms:pos="5.0205999133" >
           <data-type:parameter data-type:name="YL2-A" />
         </transforms:biex>
         <transforms:linear transforms:minRange="-116508.4444444445"  transforms:maxRange="1293243.7333333334"  gain="1" >
           <data-type:parameter data-type:name="FSC-H" />
         </transforms:linear>
         <transforms:linear transforms:minRange="-302.0268997983"  transforms:maxRange="3352.4985877613"  gain="1" >
           <data-type:parameter data-type:name="SSC-H" />
         </transforms:linear>
         <transforms:linear transforms:minRange="0"  transforms:maxRange="1153433.6"  gain="1" >
           <data-type:parameter data-type:name="BL1-H" />
         </transforms:linear>
         <transforms:biex transforms:length="256"  transforms:maxRange="1048576"  transforms:neg="0"  transforms:width="-1000"  transforms:pos="5.0205999133" >
           <data-type:parameter data-type:name="YL2-H" />
         </transforms:biex>
         <transforms:linear transforms:minRange="0"  transforms:maxRange="1048576"  gain="1" >
           <data-type:parameter data-type:name="FSC-W" />
         </transforms:linear>
         <transforms:linear transforms:minRange="0"  transforms:maxRange="1048576"  gain="1" >
           <data-type:parameter data-type:name="SSC-W" />
         </transforms:linear>
         <transforms:biex transforms:length="256"  transforms:maxRange="1048576"  transforms:neg="0"  transforms:width="-1000"  transforms:pos="5.0205999133" >
           <data-type:parameter data-type:name="BL1-W" />
         </transforms:biex>
         <transforms:biex transforms:length="256"  transforms:maxRange="1048576"  transforms:neg="0"  transforms:width="-1000"  transforms:pos="5.0205999133" >
           <data-type:parameter data-type:name="YL2-W" />
         </transforms:biex>
       </Transformations>
       <Keywords>
         <Keyword name="$ENDANALYSIS"  value="000000000000" />
         <Keyword name="$BEGINANALYSIS"  value="000000000000" />
         <Keyword name="$ENDSTEXT"  value="000000000000" />
         <Keyword name="$BEGINSTEXT"  value="000000000000" />
         <Keyword name="$NEXTDATA"  value="000000000000" />
         <Keyword name="$ENDDATA"  value="000002617707" />
         <Keyword name="$BEGINDATA"  value="000000008192" />
         <Keyword name="$WELLID"  value="E1" />
         <Keyword name="$VOL"  value="50000" />
         <Keyword name="$TOT"  value="50183" />
         <Keyword name="$TIMESTEP"  value="0.001" />
         <Keyword name="$SYS"  value="OPTIXE2 Microsoft Windows 7 Professional " />
         <Keyword name="$SRC"  value="NA" />
         <Keyword name="$SPILLOVER"  value="6,BL1-A,YL2-A,BL1-H,YL2-H,BL1-W,YL2-W,1.000000,0.000000,0.000000,0.000000,0.000000,0.000000,0.000000,1.000000,0.000000,0.000000,0.000000,0.000000,0.000000,0.000000,1.000000,0.000000,0.000000,0.000000,0.000000,0.000000,0.000000,1.000000,0.000000,0.000000,0.000000,0.000000,0.000000,0.000000,1.000000,0.000000,0.000000,0.000000,0.000000,0.000000,0.000000,1.000000" />
         <Keyword name="$SMNO"  value="specimen(4)" />
         <Keyword name="$PROJ"  value="cell cyle R124 42 422" />
         <Keyword name="$PLATENAME"  value="180918 cell cycle R1 R2 R4 412 422" />
         <Keyword name="$PLATEID"  value="mCherry R1 R4" />
         <Keyword name="$PAR"  value="13" />
         <Keyword name="$P9V"  value="380" />
         <Keyword name="$P9S"  value="YL2-H" />
         <Keyword name="$P9R"  value="1048576" />
         <Keyword name="$P9N"  value="YL2-H" />
         <Keyword name="$P9L"  value="561" />
         <Keyword name="$P9F"  value="620_15" />
         <Keyword name="$P9E"  value="0,0" />
         <Keyword name="$P9B"  value="32" />
         <Keyword name="$P8V"  value="415" />
         <Keyword name="$P8S"  value="BL1-H" />
         <Keyword name="$P8R"  value="1048576" />
         <Keyword name="$P8N"  value="BL1-H" />
         <Keyword name="$P8L"  value="488" />
         <Keyword name="$P8F"  value="530_30" />
         <Keyword name="$P8E"  value="0,0" />
         <Keyword name="$P8B"  value="32" />
         <Keyword name="$P7V"  value="160" />
         <Keyword name="$P7S"  value="SSC-H" />
         <Keyword name="$P7R"  value="1048576" />
         <Keyword name="$P7N"  value="SSC-H" />
         <Keyword name="$P7L"  value="488" />
         <Keyword name="$P7F"  value="488_10" />
         <Keyword name="$P7E"  value="0,0" />
         <Keyword name="$P7B"  value="32" />
         <Keyword name="$P6V"  value="280" />
         <Keyword name="$P6S"  value="FSC-H" />
         <Keyword name="$P6R"  value="1048576" />
         <Keyword name="$P6N"  value="FSC-H" />
         <Keyword name="$P6L"  value="488" />
         <Keyword name="$P6F"  value="NA" />
         <Keyword name="$P6E"  value="0,0" />
         <Keyword name="$P6B"  value="32" />
         <Keyword name="$P5V"  value="380" />
         <Keyword name="$P5S"  value="YL2-A" />
         <Keyword name="$P5R"  value="1048576" />
         <Keyword name="$P5N"  value="YL2-A" />
         <Keyword name="$P5L"  value="561" />
         <Keyword name="$P5F"  value="620_15" />
         <Keyword name="$P5E"  value="0,0" />
         <Keyword name="$P5B"  value="32" />
         <Keyword name="$P4V"  value="415" />
         <Keyword name="$P4S"  value="BL1-A" />
         <Keyword name="$P4R"  value="1048576" />
         <Keyword name="$P4N"  value="BL1-A" />
         <Keyword name="$P4L"  value="488" />
         <Keyword name="$P4F"  value="530_30" />
         <Keyword name="$P4E"  value="0,0" />
         <Keyword name="$P4B"  value="32" />
         <Keyword name="$P3V"  value="160" />
         <Keyword name="$P3S"  value="SSC-A" />
         <Keyword name="$P3R"  value="1048576" />
         <Keyword name="$P3N"  value="SSC-A" />
         <Keyword name="$P3L"  value="488" />
         <Keyword name="$P3F"  value="488_10" />
         <Keyword name="$P3E"  value="0,0" />
         <Keyword name="$P3B"  value="32" />
         <Keyword name="$P2V"  value="280" />
         <Keyword name="$P2S"  value="FSC-A" />
         <Keyword name="$P2R"  value="1048576" />
         <Keyword name="$P2N"  value="FSC-A" />
         <Keyword name="$P2L"  value="488" />
         <Keyword name="$P2F"  value="NA" />
         <Keyword name="$P2E"  value="0,0" />
         <Keyword name="$P2B"  value="32" />
         <Keyword name="$P1V"  value="NA" />
         <Keyword name="$P1S"  value="Time" />
         <Keyword name="$P1R"  value="67108864" />
         <Keyword name="$P1N"  value="Time" />
         <Keyword name="$P1L"  value="NA" />
         <Keyword name="$P1F"  value="NA" />
         <Keyword name="$P1E"  value="0,0" />
         <Keyword name="$P1B"  value="32" />
         <Keyword name="$P13V"  value="380" />
         <Keyword name="$P13S"  value="YL2-W" />
         <Keyword name="$P13R"  value="1024" />
         <Keyword name="$P13N"  value="YL2-W" />
         <Keyword name="$P13L"  value="561" />
         <Keyword name="$P13F"  value="620_15" />
         <Keyword name="$P13E"  value="0,0" />
         <Keyword name="$P13B"  value="32" />
         <Keyword name="$P12V"  value="415" />
         <Keyword name="$P12S"  value="BL1-W" />
         <Keyword name="$P12R"  value="1024" />
         <Keyword name="$P12N"  value="BL1-W" />
         <Keyword name="$P12L"  value="488" />
         <Keyword name="$P12F"  value="530_30" />
         <Keyword name="$P12E"  value="0,0" />
         <Keyword name="$P12B"  value="32" />
         <Keyword name="$P11V"  value="160" />
         <Keyword name="$P11S"  value="SSC-W" />
         <Keyword name="$P11R"  value="1024" />
         <Keyword name="$P11N"  value="SSC-W" />
         <Keyword name="$P11L"  value="488" />
         <Keyword name="$P11F"  value="488_10" />
         <Keyword name="$P11E"  value="0,0" />
         <Keyword name="$P11B"  value="32" />
         <Keyword name="$P10V"  value="280" />
         <Keyword name="$P10S"  value="FSC-W" />
         <Keyword name="$P10R"  value="1024" />
         <Keyword name="$P10N"  value="FSC-W" />
         <Keyword name="$P10L"  value="488" />
         <Keyword name="$P10F"  value="NA" />
         <Keyword name="$P10E"  value="0,0" />
         <Keyword name="$P10B"  value="32" />
         <Keyword name="$ORIGINALITY"  value="NonDataModified" />
         <Keyword name="$OP"  value="PFIUH PFIUH" />
         <Keyword name="$MODE"  value="L" />
         <Keyword name="$LOST"  value="0" />
         <Keyword name="$LAST_MODIFIER"  value="utilisateurs" />
         <Keyword name="$LAST_MODIFIED"  value="19-Sep-2018 16:43:52" />
         <Keyword name="$INST"  value="NA" />
         <Keyword name="$FIL"  value="tube.fcs" />
         <Keyword name="$EXP"  value="NA" />
         <Keyword name="$ETIM"  value="14:26:49" />
         <Keyword name="$DATE"  value="19-Sep-2018" />
         <Keyword name="$DATATYPE"  value="F" />
         <Keyword name="$CYTSN"  value="2AFC218231017" />
         <Keyword name="$CYT"  value="4486521 Attune NxT Acoustic Focusing Cytometer (Lasers: BRVY)" />
         <Keyword name="$COM"  value="NA" />
         <Keyword name="$CELLS"  value="NA" />
         <Keyword name="$BYTEORD"  value="1,2,3,4" />
         <Keyword name="$BTIM"  value="14:26:19" />
         <Keyword name="#WINEXT"  value="0" />
         <Keyword name="#WIDTHTHRESHOLD"  value="1000" />
         <Keyword name="#TR1"  value="OR_FSC,25000" />
         <Keyword name="#PTRESULT"  value="Pass" />
         <Keyword name="#PTDATE"  value="10-Jul-2018" />
         <Keyword name="#P1Target"  value="NA" />
         <Keyword name="#P1Label"  value="NA" />
         <Keyword name="#LASERCONFIG"  value="BRVY" />
         <Keyword name="#LASER4DELAY"  value="331" />
         <Keyword name="#LASER4COLOR"  value="Yellow" />
         <Keyword name="#LASER4ASF"  value="1.11" />
         <Keyword name="#LASER3DELAY"  value="713" />
         <Keyword name="#LASER3COLOR"  value="Violet" />
         <Keyword name="#LASER3ASF"  value="1.10" />
         <Keyword name="#LASER2DELAY"  value="1513" />
         <Keyword name="#LASER2COLOR"  value="Red" />
         <Keyword name="#LASER2ASF"  value="1.03" />
         <Keyword name="#LASER1DELAY"  value="1100" />
         <Keyword name="#LASER1COLOR"  value="Blue" />
         <Keyword name="#LASER1ASF"  value="1.16" />
         <Keyword name="#FLOWRATE"  value="100" />
         <Keyword name="FJ_FCS_VERSION"  value="3.1" />
       </Keywords>
       <SampleNode name="tube.fcs"  annotation=""  owningGroup=""  expanded="1"  sortPriority="10"  count="50183"  sampleID="30" >
         <Graph smoothing="0"  backColor="#ffffff"  foreColor="#000000"  type="Pseudocolor"  fast="1" >
           <Axis dimension="x"  name="FSC-A"  label=""  auto="auto" />
           <Axis dimension="y"  name="SSC-A"  label=""  auto="auto" />
           <GraphSettings level="5%"  smoothingHighResolution="1"  contourHighResolution="1"  histogramSmoothingCount="0"  graphResolution="256"  showOutliers="0"  drawLargeDots="0"  dotsToDraw="8000"  tint="le.chartfill.tinted.40"  lineWeight="le.lineweight.normal"  lineStyle="le.linestyle.solid" />
           <GraphEnvironment showGrid="0"  showAxes="tnlTNL"  showGates="1"  showFreqOnPlots="1"  showGateNameOnPlots="1"  showMedians="0"  showUncomped="0"  addEventParam="0"  lastYAxisName="" >
             <TextTraits font="SansSerif"  size="11"  name="Labels"  style="plain"  color="#000000"  background="#00ffffff"  just="left" />
             <TextTraits font="SansSerif"  size="11"  name="LayoutGates"  style="plain"  color="#000000"  background="#00ffffff"  just="left" />
             <TextTraits font="SansSerif"  size="9"  name="Numbers"  style="plain"  color="#000000"  background="#00ffffff"  just="left" />
             <TextTraits font="SansSerif"  size="9"  name="Legend"  style="plain"  color="#000000"  background="#00ffffff"  just="left" />
           </GraphEnvironment>
         </Graph>
         <Subpopulations>
           <Population name="All"  annotation=""  owningGroup="All Samples"  expanded="1"  sortPriority="10"  count="50129" >
             <Graph smoothing="0"  backColor="#ffffff"  foreColor="#000000"  heatMapStatParameter="BL1-A"  type="Pseudocolor"  fast="1" >
               <Axis dimension="x"  name="FSC-H"  label=""  auto="auto" />
               <Axis dimension="y"  name="FSC-A"  label=""  auto="auto" />
               <GraphSettings level="5%"  smoothingHighResolution="1"  contourHighResolution="1"  histogramSmoothingCount="0"  graphResolution="256"  showOutliers="0"  drawLargeDots="0"  dotsToDraw="8000"  tint="le.chartfill.tinted.40"  lineWeight="le.lineweight.normal"  lineStyle="le.linestyle.solid" />
               <GraphEnvironment showGrid="0"  showAxes="tnlTNL"  showGates="1"  showFreqOnPlots="1"  showGateNameOnPlots="1"  showMedians="0"  showUncomped="0"  addEventParam="0"  lastYAxisName="" >
                 <TextTraits font="SansSerif"  size="11"  name="Labels"  style="plain"  color="#000000"  background="#00ffffff"  just="left" />
                 <TextTraits font="SansSerif"  size="11"  name="LayoutGates"  style="plain"  color="#000000"  background="#00ffffff"  just="left" />
                 <TextTraits font="SansSerif"  size="9"  name="Numbers"  style="plain"  color="#000000"  background="#00ffffff"  just="left" />
                 <TextTraits font="SansSerif"  size="9"  name="Legend"  style="plain"  color="#000000"  background="#00ffffff"  just="left" />
                 <WindowPosition x="620"  y="23"  width="390"  height="622"  displayed="0"  panelState="---" />
               </GraphEnvironment>
             </Graph>
             <Gate gating:id="ID1247338549" >
               <gating:PolygonGate eventsInside="1"  annoOffsetX="0"  annoOffsetY="0"  tint="#000000"  isTinted="0"  lineWeight="Normal"  userDefined="1"  quadId="-1"  gateResolution="256" >
                 <gating:dimension>
                   <data-type:fcs-dimension data-type:name="FSC-H" />
                 </gating:dimension>
                 <gating:dimension>
                   <data-type:fcs-dimension data-type:name="SSC-H" />
                 </gating:dimension>
                 <gating:vertex>
                   <gating:coordinate data-type:value="27796.8965879265" />
                   <gating:coordinate data-type:value="597.7615725175" />
                 </gating:vertex>
                 <gating:vertex>
                   <gating:coordinate data-type:value="-11054.5413823272" />
                   <gating:coordinate data-type:value="210.160384443" />
                 </gating:vertex>
                 <gating:vertex>
                   <gating:coordinate data-type:value="11146.2803149606" />
                   <gating:coordinate data-type:value="-52.8547074647" />
                 </gating:vertex>
                 <gating:vertex>
                   <gating:coordinate data-type:value="105499.772528434" />
                   <gating:coordinate data-type:value="-94.383406187" />
                 </gating:vertex>
                 <gating:vertex>
                   <gating:coordinate data-type:value="1121187.3651793527" />
                   <gating:coordinate data-type:value="348.5893801839" />
                 </gating:vertex>
                 <gating:vertex>
                   <gating:coordinate data-type:value="1165589.0085739284" />
                   <gating:coordinate data-type:value="3131.0121945758" />
                 </gating:vertex>
                 <gating:vertex>
                   <gating:coordinate data-type:value="371909.6328958881" />
                   <gating:coordinate data-type:value="3241.7553911685" />
                 </gating:vertex>
               </gating:PolygonGate>
             </Gate>
             <Subpopulations>
               <Population name="Single Cells"  annotation=""  owningGroup="All Samples"  expanded="1"  sortPriority="10"  count="48457" >
                 <Graph smoothing="0"  backColor="#ffffff"  foreColor="#000000"  heatMapStatParameter="BL1-A"  type="Pseudocolor"  fast="1" >
                   <Axis dimension="x"  name="BL1-H"  label=""  auto="auto" />
                   <Axis dimension="y"  name="FSC-H"  label=""  auto="auto" />
                   <GraphSettings level="5%"  smoothingHighResolution="1"  contourHighResolution="1"  histogramSmoothingCount="0"  graphResolution="256"  showOutliers="0"  drawLargeDots="0"  dotsToDraw="8000"  tint="le.chartfill.tinted.40"  lineWeight="le.lineweight.normal"  lineStyle="le.linestyle.solid" />
                   <GraphEnvironment showGrid="0"  showAxes="tnlTNL"  showGates="1"  showFreqOnPlots="1"  showGateNameOnPlots="1"  showMedians="0"  showUncomped="0"  addEventParam="0"  lastYAxisName="" >
                     <TextTraits font="SansSerif"  size="11"  name="Labels"  style="plain"  color="#000000"  background="#00ffffff"  just="left" />
                     <TextTraits font="SansSerif"  size="11"  name="LayoutGates"  style="plain"  color="#000000"  background="#00ffffff"  just="left" />
                     <TextTraits font="SansSerif"  size="9"  name="Numbers"  style="plain"  color="#000000"  background="#00ffffff"  just="left" />
                     <TextTraits font="SansSerif"  size="9"  name="Legend"  style="plain"  color="#000000"  background="#00ffffff"  just="left" />
                     <WindowPosition x="620"  y="23"  width="390"  height="622"  displayed="1"  panelState="---" />
                   </GraphEnvironment>
                 </Graph>
                 <Gate gating:id="ID1248378345"  gating:parent_id="ID1247338549" >
                   <gating:PolygonGate eventsInside="1"  annoOffsetX="0"  annoOffsetY="0"  tint="#000000"  isTinted="0"  lineWeight="Normal"  userDefined="1"  quadId="-1"  gateResolution="256" >
                     <gating:dimension>
                       <data-type:fcs-dimension data-type:name="FSC-H" />
                     </gating:dimension>
                     <gating:dimension>
                       <data-type:fcs-dimension data-type:name="FSC-A" />
                     </gating:dimension>
                     <gating:vertex>
                       <gating:coordinate data-type:value="-61006.3902012248" />
                       <gating:coordinate data-type:value="48545.1851851852" />
                     </gating:vertex>
                     <gating:vertex>
                       <gating:coordinate data-type:value="99949.567104112" />
                       <gating:coordinate data-type:value="-33981.6296296296" />
                     </gating:vertex>
                     <gating:vertex>
                       <gating:coordinate data-type:value="1026833.8729658793" />
                       <gating:coordinate data-type:value="1024303.4074074074" />
                     </gating:vertex>
                     <gating:vertex>
                       <gating:coordinate data-type:value="782624.834295713" />
                       <gating:coordinate data-type:value="1131102.8148148148" />
                     </gating:vertex>
                   </gating:PolygonGate>
                 </Gate>
                 <Subpopulations>
                   <Population name="BL1-H, FSC-H subset"  annotation=""  owningGroup="All Samples"  expanded="1"  sortPriority="10"  count="43972" >
                     <Graph smoothing="1"  backColor="#ffffff"  foreColor="#000000"  heatMapStatParameter="BL1-A"  type="Histogram"  fast="1" >
                       <Axis dimension="x"  name="BL1-H"  label=""  auto="auto" />
                       <Axis dimension="y"  name=""  label=""  auto="auto" />
                       <GraphSettings level="5%"  smoothingHighResolution="1"  contourHighResolution="1"  histogramSmoothingCount="0"  graphResolution="256"  showOutliers="0"  drawLargeDots="0"  dotsToDraw="8000"  tint="le.chartfill.tinted.40"  lineWeight="le.lineweight.normal"  lineStyle="le.linestyle.solid" />
                       <GraphEnvironment showGrid="0"  showAxes="tnlTNL"  showGates="1"  showFreqOnPlots="1"  showGateNameOnPlots="1"  showMedians="0"  showUncomped="0"  addEventParam="0"  lastYAxisName="" >
                         <TextTraits font="SansSerif"  size="11"  name="Labels"  style="plain"  color="#000000"  background="#00ffffff"  just="left" />
                         <TextTraits font="SansSerif"  size="11"  name="LayoutGates"  style="plain"  color="#000000"  background="#00ffffff"  just="left" />
                         <TextTraits font="SansSerif"  size="9"  name="Numbers"  style="plain"  color="#000000"  background="#00ffffff"  just="left" />
                         <TextTraits font="SansSerif"  size="9"  name="Legend"  style="plain"  color="#000000"  background="#00ffffff"  just="left" />
                         <WindowPosition x="620"  y="23"  width="390"  height="622"  displayed="1"  panelState="---" />
                       </GraphEnvironment>
                     </Graph>
                     <Gate gating:id="ID1290141764"  gating:parent_id="ID1248378345" >
                       <gating:EllipsoidGate eventsInside="1"  annoOffsetX="0"  annoOffsetY="0"  tint="#000000"  isTinted="0"  lineWeight="Normal"  userDefined="1"  gating:distance="229.5182035922798" >
                         <gating:dimension>
                           <data-type:fcs-dimension data-type:name="BL1-H" />
                         </gating:dimension>
                         <gating:dimension>
                           <data-type:fcs-dimension data-type:name="FSC-H" />
                         </gating:dimension>
                         <gating:foci>
                           <gating:vertex>
                             <gating:coordinate data-type:value="46.482708229" />
                             <gating:coordinate data-type:value="47.8367429755" />
                           </gating:vertex>
                           <gating:vertex>
                             <gating:coordinate data-type:value="169.517291771" />
                             <gating:coordinate data-type:value="142.1632570245" />
                           </gating:vertex>
                         </gating:foci>
                         <gating:edge>
                           <gating:vertex>
                             <gating:coordinate data-type:value="198" />
                             <gating:coordinate data-type:value="164" />
                           </gating:vertex>
                           <gating:vertex>
                             <gating:coordinate data-type:value="18" />
                             <gating:coordinate data-type:value="26" />
                           </gating:vertex>
                           <gating:vertex>
                             <gating:coordinate data-type:value="160" />
                             <gating:coordinate data-type:value="31" />
                           </gating:vertex>
                           <gating:vertex>
                             <gating:coordinate data-type:value="55" />
                             <gating:coordinate data-type:value="159" />
                           </gating:vertex>
                         </gating:edge>
                       </gating:EllipsoidGate>
                     </Gate>
                   </Population>
                   <Population name="BL1-H, FSC-H subset-1"  annotation=""  owningGroup="All Samples"  expanded="1"  sortPriority="10"  count="48324" >
                     <Graph smoothing="1"  backColor="#ffffff"  foreColor="#000000"  heatMapStatParameter="BL1-A"  type="Histogram"  fast="1" >
                       <Axis dimension="x"  name="BL1-H"  label=""  auto="auto" />
                       <Axis dimension="y"  name=""  label=""  auto="auto" />
                       <GraphSettings level="5%"  smoothingHighResolution="1"  contourHighResolution="1"  histogramSmoothingCount="0"  graphResolution="256"  showOutliers="0"  drawLargeDots="0"  dotsToDraw="8000"  tint="le.chartfill.tinted.40"  lineWeight="le.lineweight.normal"  lineStyle="le.linestyle.solid" />
                       <GraphEnvironment showGrid="0"  showAxes="tnlTNL"  showGates="1"  showFreqOnPlots="1"  showGateNameOnPlots="1"  showMedians="0"  showUncomped="0"  addEventParam="0"  lastYAxisName="" >
                         <TextTraits font="SansSerif"  size="11"  name="Labels"  style="plain"  color="#000000"  background="#00ffffff"  just="left" />
                         <TextTraits font="SansSerif"  size="11"  name="LayoutGates"  style="plain"  color="#000000"  background="#00ffffff"  just="left" />
                         <TextTraits font="SansSerif"  size="9"  name="Numbers"  style="plain"  color="#000000"  background="#00ffffff"  just="left" />
                         <TextTraits font="SansSerif"  size="9"  name="Legend"  style="plain"  color="#000000"  background="#00ffffff"  just="left" />
                         <WindowPosition x="620"  y="23"  width="390"  height="622"  displayed="1"  panelState="---" />
                       </GraphEnvironment>
                     </Graph>
                     <Gate gating:id="ID1832148363"  gating:parent_id="ID1248378345" >
                       <gating:RectangleGate eventsInside="1"  annoOffsetX="0"  annoOffsetY="0"  tint="#000000"  isTinted="0"  lineWeight="Normal"  userDefined="1"  percentX="0"  percentY="0" >
                         <gating:dimension gating:min="22705.385826771653"  gating:max="1157974.6771653544" >
                           <data-type:fcs-dimension data-type:name="BL1-H" />
                         </gating:dimension>
                         <gating:dimension gating:min="-84468.62222222223"  gating:max="1197124.2666666666" >
                           <data-type:fcs-dimension data-type:name="FSC-H" />
                         </gating:dimension>
                       </gating:RectangleGate>
                     </Gate>
                   </Population>
                 </Subpopulations>
               </Population>
             </Subpopulations>
           </Population>
         </Subpopulations>
       </SampleNode>
     </Sample>
     <Sample>
       <DataSet uri="file:/Users/Etienne/Desktop/180919%20EA/180918%20cell%20cycle%20R1%20R2%20R4%20412%20422_cell%20cyle%20R124%2042%20422_specimen(5)_tube(2).fcs"  sampleID="31" />
       <Transformations>
         <transforms:linear transforms:minRange="0.003982797"  transforms:maxRange="119"  gain="0.0009956992" >
           <data-type:parameter data-type:name="Time" />
         </transforms:linear>
         <transforms:linear transforms:minRange="-116508.4444444445"  transforms:maxRange="1165084.4444444445"  gain="1" >
           <data-type:parameter data-type:name="FSC-A" />
         </transforms:linear>
         <transforms:linear transforms:minRange="0"  transforms:maxRange="1048576"  gain="1" >
           <data-type:parameter data-type:name="SSC-A" />
         </transforms:linear>
         <transforms:biex transforms:length="256"  transforms:maxRange="1048576"  transforms:neg="0"  transforms:width="-1000"  transforms:pos="5.0205999133" >
           <data-type:parameter data-type:name="BL1-A" />
         </transforms:biex>
         <transforms:biex transforms:length="256"  transforms:maxRange="1048576"  transforms:neg="0"  transforms:width="-1000"  transforms:pos="5.0205999133" >
           <data-type:parameter data-type:name="YL2-A" />
         </transforms:biex>
         <transforms:linear transforms:minRange="-116508.4444444445"  transforms:maxRange="1293243.7333333334"  gain="1" >
           <data-type:parameter data-type:name="FSC-H" />
         </transforms:linear>
         <transforms:linear transforms:minRange="-302.0268997983"  transforms:maxRange="3352.4985877613"  gain="1" >
           <data-type:parameter data-type:name="SSC-H" />
         </transforms:linear>
         <transforms:linear transforms:minRange="0"  transforms:maxRange="1153433.6"  gain="1" >
           <data-type:parameter data-type:name="BL1-H" />
         </transforms:linear>
         <transforms:biex transforms:length="256"  transforms:maxRange="1048576"  transforms:neg="0"  transforms:width="-1000"  transforms:pos="5.0205999133" >
           <data-type:parameter data-type:name="YL2-H" />
         </transforms:biex>
         <transforms:linear transforms:minRange="0"  transforms:maxRange="1048576"  gain="1" >
           <data-type:parameter data-type:name="FSC-W" />
         </transforms:linear>
         <transforms:linear transforms:minRange="0"  transforms:maxRange="1048576"  gain="1" >
           <data-type:parameter data-type:name="SSC-W" />
         </transforms:linear>
         <transforms:biex transforms:length="256"  transforms:maxRange="1048576"  transforms:neg="0"  transforms:width="-1000"  transforms:pos="5.0205999133" >
           <data-type:parameter data-type:name="BL1-W" />
         </transforms:biex>
         <transforms:biex transforms:length="256"  transforms:maxRange="1048576"  transforms:neg="0"  transforms:width="-1000"  transforms:pos="5.0205999133" >
           <data-type:parameter data-type:name="YL2-W" />
         </transforms:biex>
       </Transformations>
       <Keywords>
         <Keyword name="$ENDANALYSIS"  value="000000000000" />
         <Keyword name="$BEGINANALYSIS"  value="000000000000" />
         <Keyword name="$ENDSTEXT"  value="000000000000" />
         <Keyword name="$BEGINSTEXT"  value="000000000000" />
         <Keyword name="$NEXTDATA"  value="000000000000" />
         <Keyword name="$ENDDATA"  value="000001779363" />
         <Keyword name="$BEGINDATA"  value="000000008192" />
         <Keyword name="$WELLID"  value="F3" />
         <Keyword name="$VOL"  value="200000" />
         <Keyword name="$TOT"  value="34061" />
         <Keyword name="$TIMESTEP"  value="0.001" />
         <Keyword name="$SYS"  value="OPTIXE2 Microsoft Windows 7 Professional " />
         <Keyword name="$SRC"  value="NA" />
         <Keyword name="$SPILLOVER"  value="6,BL1-A,YL2-A,BL1-H,YL2-H,BL1-W,YL2-W,1.000000,0.000000,0.000000,0.000000,0.000000,0.000000,0.000000,1.000000,0.000000,0.000000,0.000000,0.000000,0.000000,0.000000,1.000000,0.000000,0.000000,0.000000,0.000000,0.000000,0.000000,1.000000,0.000000,0.000000,0.000000,0.000000,0.000000,0.000000,1.000000,0.000000,0.000000,0.000000,0.000000,0.000000,0.000000,1.000000" />
         <Keyword name="$SMNO"  value="specimen(5)" />
         <Keyword name="$PROJ"  value="cell cyle R124 42 422" />
         <Keyword name="$PLATENAME"  value="180918 cell cycle R1 R2 R4 412 422" />
         <Keyword name="$PLATEID"  value="mCherry R1 R4" />
         <Keyword name="$PAR"  value="13" />
         <Keyword name="$P9V"  value="380" />
         <Keyword name="$P9S"  value="YL2-H" />
         <Keyword name="$P9R"  value="1048576" />
         <Keyword name="$P9N"  value="YL2-H" />
         <Keyword name="$P9L"  value="561" />
         <Keyword name="$P9F"  value="620_15" />
         <Keyword name="$P9E"  value="0,0" />
         <Keyword name="$P9B"  value="32" />
         <Keyword name="$P8V"  value="415" />
         <Keyword name="$P8S"  value="BL1-H" />
         <Keyword name="$P8R"  value="1048576" />
         <Keyword name="$P8N"  value="BL1-H" />
         <Keyword name="$P8L"  value="488" />
         <Keyword name="$P8F"  value="530_30" />
         <Keyword name="$P8E"  value="0,0" />
         <Keyword name="$P8B"  value="32" />
         <Keyword name="$P7V"  value="160" />
         <Keyword name="$P7S"  value="SSC-H" />
         <Keyword name="$P7R"  value="1048576" />
         <Keyword name="$P7N"  value="SSC-H" />
         <Keyword name="$P7L"  value="488" />
         <Keyword name="$P7F"  value="488_10" />
         <Keyword name="$P7E"  value="0,0" />
         <Keyword name="$P7B"  value="32" />
         <Keyword name="$P6V"  value="280" />
         <Keyword name="$P6S"  value="FSC-H" />
         <Keyword name="$P6R"  value="1048576" />
         <Keyword name="$P6N"  value="FSC-H" />
         <Keyword name="$P6L"  value="488" />
         <Keyword name="$P6F"  value="NA" />
         <Keyword name="$P6E"  value="0,0" />
         <Keyword name="$P6B"  value="32" />
         <Keyword name="$P5V"  value="380" />
         <Keyword name="$P5S"  value="YL2-A" />
         <Keyword name="$P5R"  value="1048576" />
         <Keyword name="$P5N"  value="YL2-A" />
         <Keyword name="$P5L"  value="561" />
         <Keyword name="$P5F"  value="620_15" />
         <Keyword name="$P5E"  value="0,0" />
         <Keyword name="$P5B"  value="32" />
         <Keyword name="$P4V"  value="415" />
         <Keyword name="$P4S"  value="BL1-A" />
         <Keyword name="$P4R"  value="1048576" />
         <Keyword name="$P4N"  value="BL1-A" />
         <Keyword name="$P4L"  value="488" />
         <Keyword name="$P4F"  value="530_30" />
         <Keyword name="$P4E"  value="0,0" />
         <Keyword name="$P4B"  value="32" />
         <Keyword name="$P3V"  value="160" />
         <Keyword name="$P3S"  value="SSC-A" />
         <Keyword name="$P3R"  value="1048576" />
         <Keyword name="$P3N"  value="SSC-A" />
         <Keyword name="$P3L"  value="488" />
         <Keyword name="$P3F"  value="488_10" />
         <Keyword name="$P3E"  value="0,0" />
         <Keyword name="$P3B"  value="32" />
         <Keyword name="$P2V"  value="280" />
         <Keyword name="$P2S"  value="FSC-A" />
         <Keyword name="$P2R"  value="1048576" />
         <Keyword name="$P2N"  value="FSC-A" />
         <Keyword name="$P2L"  value="488" />
         <Keyword name="$P2F"  value="NA" />
         <Keyword name="$P2E"  value="0,0" />
         <Keyword name="$P2B"  value="32" />
         <Keyword name="$P1V"  value="NA" />
         <Keyword name="$P1S"  value="Time" />
         <Keyword name="$P1R"  value="67108864" />
         <Keyword name="$P1N"  value="Time" />
         <Keyword name="$P1L"  value="NA" />
         <Keyword name="$P1F"  value="NA" />
         <Keyword name="$P1E"  value="0,0" />
         <Keyword name="$P1B"  value="32" />
         <Keyword name="$P13V"  value="380" />
         <Keyword name="$P13S"  value="YL2-W" />
         <Keyword name="$P13R"  value="1024" />
         <Keyword name="$P13N"  value="YL2-W" />
         <Keyword name="$P13L"  value="561" />
         <Keyword name="$P13F"  value="620_15" />
         <Keyword name="$P13E"  value="0,0" />
         <Keyword name="$P13B"  value="32" />
         <Keyword name="$P12V"  value="415" />
         <Keyword name="$P12S"  value="BL1-W" />
         <Keyword name="$P12R"  value="1024" />
         <Keyword name="$P12N"  value="BL1-W" />
         <Keyword name="$P12L"  value="488" />
         <Keyword name="$P12F"  value="530_30" />
         <Keyword name="$P12E"  value="0,0" />
         <Keyword name="$P12B"  value="32" />
         <Keyword name="$P11V"  value="160" />
         <Keyword name="$P11S"  value="SSC-W" />
         <Keyword name="$P11R"  value="1024" />
         <Keyword name="$P11N"  value="SSC-W" />
         <Keyword name="$P11L"  value="488" />
         <Keyword name="$P11F"  value="488_10" />
         <Keyword name="$P11E"  value="0,0" />
         <Keyword name="$P11B"  value="32" />
         <Keyword name="$P10V"  value="280" />
         <Keyword name="$P10S"  value="FSC-W" />
         <Keyword name="$P10R"  value="1024" />
         <Keyword name="$P10N"  value="FSC-W" />
         <Keyword name="$P10L"  value="488" />
         <Keyword name="$P10F"  value="NA" />
         <Keyword name="$P10E"  value="0,0" />
         <Keyword name="$P10B"  value="32" />
         <Keyword name="$ORIGINALITY"  value="NonDataModified" />
         <Keyword name="$OP"  value="PFIUH PFIUH" />
         <Keyword name="$MODE"  value="L" />
         <Keyword name="$LOST"  value="0" />
         <Keyword name="$LAST_MODIFIER"  value="utilisateurs" />
         <Keyword name="$LAST_MODIFIED"  value="19-Sep-2018 16:43:52" />
         <Keyword name="$INST"  value="NA" />
         <Keyword name="$FIL"  value="tube(2).fcs" />
         <Keyword name="$EXP"  value="NA" />
         <Keyword name="$ETIM"  value="14:36:08" />
         <Keyword name="$DATE"  value="19-Sep-2018" />
         <Keyword name="$DATATYPE"  value="F" />
         <Keyword name="$CYTSN"  value="2AFC218231017" />
         <Keyword name="$CYT"  value="4486521 Attune NxT Acoustic Focusing Cytometer (Lasers: BRVY)" />
         <Keyword name="$COM"  value="NA" />
         <Keyword name="$CELLS"  value="NA" />
         <Keyword name="$BYTEORD"  value="1,2,3,4" />
         <Keyword name="$BTIM"  value="14:34:09" />
         <Keyword name="#WINEXT"  value="0" />
         <Keyword name="#WIDTHTHRESHOLD"  value="1000" />
         <Keyword name="#TR1"  value="OR_FSC,25000" />
         <Keyword name="#PTRESULT"  value="Pass" />
         <Keyword name="#PTDATE"  value="10-Jul-2018" />
         <Keyword name="#P1Target"  value="NA" />
         <Keyword name="#P1Label"  value="NA" />
         <Keyword name="#LASERCONFIG"  value="BRVY" />
         <Keyword name="#LASER4DELAY"  value="331" />
         <Keyword name="#LASER4COLOR"  value="Yellow" />
         <Keyword name="#LASER4ASF"  value="1.11" />
         <Keyword name="#LASER3DELAY"  value="713" />
         <Keyword name="#LASER3COLOR"  value="Violet" />
         <Keyword name="#LASER3ASF"  value="1.10" />
         <Keyword name="#LASER2DELAY"  value="1513" />
         <Keyword name="#LASER2COLOR"  value="Red" />
         <Keyword name="#LASER2ASF"  value="1.03" />
         <Keyword name="#LASER1DELAY"  value="1100" />
         <Keyword name="#LASER1COLOR"  value="Blue" />
         <Keyword name="#LASER1ASF"  value="1.16" />
         <Keyword name="#FLOWRATE"  value="100" />
         <Keyword name="FJ_FCS_VERSION"  value="3.1" />
       </Keywords>
       <SampleNode name="tube(2).fcs"  annotation=""  owningGroup=""  expanded="1"  sortPriority="10"  count="34061"  sampleID="31" >
         <Graph smoothing="0"  backColor="#ffffff"  foreColor="#000000"  type="Pseudocolor"  fast="1" >
           <Axis dimension="x"  name="FSC-A"  label=""  auto="auto" />
           <Axis dimension="y"  name="SSC-A"  label=""  auto="auto" />
           <GraphSettings level="5%"  smoothingHighResolution="1"  contourHighResolution="1"  histogramSmoothingCount="0"  graphResolution="256"  showOutliers="0"  drawLargeDots="0"  dotsToDraw="8000"  tint="le.chartfill.tinted.40"  lineWeight="le.lineweight.normal"  lineStyle="le.linestyle.solid" />
           <GraphEnvironment showGrid="0"  showAxes="tnlTNL"  showGates="1"  showFreqOnPlots="1"  showGateNameOnPlots="1"  showMedians="0"  showUncomped="0"  addEventParam="0"  lastYAxisName="" >
             <TextTraits font="SansSerif"  size="11"  name="Labels"  style="plain"  color="#000000"  background="#00ffffff"  just="left" />
             <TextTraits font="SansSerif"  size="11"  name="LayoutGates"  style="plain"  color="#000000"  background="#00ffffff"  just="left" />
             <TextTraits font="SansSerif"  size="9"  name="Numbers"  style="plain"  color="#000000"  background="#00ffffff"  just="left" />
             <TextTraits font="SansSerif"  size="9"  name="Legend"  style="plain"  color="#000000"  background="#00ffffff"  just="left" />
           </GraphEnvironment>
         </Graph>
         <Subpopulations>
           <Population name="All"  annotation=""  owningGroup="All Samples"  expanded="1"  sortPriority="10"  count="33869" >
             <Graph smoothing="0"  backColor="#ffffff"  foreColor="#000000"  heatMapStatParameter="BL1-A"  type="Pseudocolor"  fast="1" >
               <Axis dimension="x"  name="FSC-H"  label=""  auto="auto" />
               <Axis dimension="y"  name="FSC-A"  label=""  auto="auto" />
               <GraphSettings level="5%"  smoothingHighResolution="1"  contourHighResolution="1"  histogramSmoothingCount="0"  graphResolution="256"  showOutliers="0"  drawLargeDots="0"  dotsToDraw="8000"  tint="le.chartfill.tinted.40"  lineWeight="le.lineweight.normal"  lineStyle="le.linestyle.solid" />
               <GraphEnvironment showGrid="0"  showAxes="tnlTNL"  showGates="1"  showFreqOnPlots="1"  showGateNameOnPlots="1"  showMedians="0"  showUncomped="0"  addEventParam="0"  lastYAxisName="" >
                 <TextTraits font="SansSerif"  size="11"  name="Labels"  style="plain"  color="#000000"  background="#00ffffff"  just="left" />
                 <TextTraits font="SansSerif"  size="11"  name="LayoutGates"  style="plain"  color="#000000"  background="#00ffffff"  just="left" />
                 <TextTraits font="SansSerif"  size="9"  name="Numbers"  style="plain"  color="#000000"  background="#00ffffff"  just="left" />
                 <TextTraits font="SansSerif"  size="9"  name="Legend"  style="plain"  color="#000000"  background="#00ffffff"  just="left" />
                 <WindowPosition x="620"  y="23"  width="390"  height="622"  displayed="0"  panelState="---" />
               </GraphEnvironment>
             </Graph>
             <Gate gating:id="ID1423740164" >
               <gating:PolygonGate eventsInside="1"  annoOffsetX="0"  annoOffsetY="0"  tint="#000000"  isTinted="0"  lineWeight="Normal"  userDefined="1"  quadId="-1"  gateResolution="256" >
                 <gating:dimension>
                   <data-type:fcs-dimension data-type:name="FSC-H" />
                 </gating:dimension>
                 <gating:dimension>
                   <data-type:fcs-dimension data-type:name="SSC-H" />
                 </gating:dimension>
                 <gating:vertex>
                   <gating:coordinate data-type:value="27796.8965879265" />
                   <gating:coordinate data-type:value="597.7615725175" />
                 </gating:vertex>
                 <gating:vertex>
                   <gating:coordinate data-type:value="-11054.5413823272" />
                   <gating:coordinate data-type:value="210.160384443" />
                 </gating:vertex>
                 <gating:vertex>
                   <gating:coordinate data-type:value="11146.2803149606" />
                   <gating:coordinate data-type:value="-52.8547074647" />
                 </gating:vertex>
                 <gating:vertex>
                   <gating:coordinate data-type:value="105499.772528434" />
                   <gating:coordinate data-type:value="-94.383406187" />
                 </gating:vertex>
                 <gating:vertex>
                   <gating:coordinate data-type:value="1121187.3651793527" />
                   <gating:coordinate data-type:value="348.5893801839" />
                 </gating:vertex>
                 <gating:vertex>
                   <gating:coordinate data-type:value="1165589.0085739284" />
                   <gating:coordinate data-type:value="3131.0121945758" />
                 </gating:vertex>
                 <gating:vertex>
                   <gating:coordinate data-type:value="371909.6328958881" />
                   <gating:coordinate data-type:value="3241.7553911685" />
                 </gating:vertex>
               </gating:PolygonGate>
             </Gate>
             <Subpopulations>
               <Population name="Single Cells"  annotation=""  owningGroup="All Samples"  expanded="1"  sortPriority="10"  count="30741" >
                 <Graph smoothing="0"  backColor="#ffffff"  foreColor="#000000"  heatMapStatParameter="BL1-A"  type="Pseudocolor"  fast="1" >
                   <Axis dimension="x"  name="BL1-H"  label=""  auto="auto" />
                   <Axis dimension="y"  name="FSC-H"  label=""  auto="auto" />
                   <GraphSettings level="5%"  smoothingHighResolution="1"  contourHighResolution="1"  histogramSmoothingCount="0"  graphResolution="256"  showOutliers="0"  drawLargeDots="0"  dotsToDraw="8000"  tint="le.chartfill.tinted.40"  lineWeight="le.lineweight.normal"  lineStyle="le.linestyle.solid" />
                   <GraphEnvironment showGrid="0"  showAxes="tnlTNL"  showGates="1"  showFreqOnPlots="1"  showGateNameOnPlots="1"  showMedians="0"  showUncomped="0"  addEventParam="0"  lastYAxisName="" >
                     <TextTraits font="SansSerif"  size="11"  name="Labels"  style="plain"  color="#000000"  background="#00ffffff"  just="left" />
                     <TextTraits font="SansSerif"  size="11"  name="LayoutGates"  style="plain"  color="#000000"  background="#00ffffff"  just="left" />
                     <TextTraits font="SansSerif"  size="9"  name="Numbers"  style="plain"  color="#000000"  background="#00ffffff"  just="left" />
                     <TextTraits font="SansSerif"  size="9"  name="Legend"  style="plain"  color="#000000"  background="#00ffffff"  just="left" />
                     <WindowPosition x="620"  y="23"  width="390"  height="622"  displayed="1"  panelState="---" />
                   </GraphEnvironment>
                 </Graph>
                 <Gate gating:id="ID1193503830"  gating:parent_id="ID1423740164" >
                   <gating:PolygonGate eventsInside="1"  annoOffsetX="0"  annoOffsetY="0"  tint="#000000"  isTinted="0"  lineWeight="Normal"  userDefined="1"  quadId="-1"  gateResolution="256" >
                     <gating:dimension>
                       <data-type:fcs-dimension data-type:name="FSC-H" />
                     </gating:dimension>
                     <gating:dimension>
                       <data-type:fcs-dimension data-type:name="FSC-A" />
                     </gating:dimension>
                     <gating:vertex>
                       <gating:coordinate data-type:value="-61006.3902012248" />
                       <gating:coordinate data-type:value="48545.1851851852" />
                     </gating:vertex>
                     <gating:vertex>
                       <gating:coordinate data-type:value="99949.567104112" />
                       <gating:coordinate data-type:value="-33981.6296296296" />
                     </gating:vertex>
                     <gating:vertex>
                       <gating:coordinate data-type:value="1026833.8729658793" />
                       <gating:coordinate data-type:value="1024303.4074074074" />
                     </gating:vertex>
                     <gating:vertex>
                       <gating:coordinate data-type:value="782624.834295713" />
                       <gating:coordinate data-type:value="1131102.8148148148" />
                     </gating:vertex>
                   </gating:PolygonGate>
                 </Gate>
                 <Subpopulations>
                   <Population name="BL1-H, FSC-H subset"  annotation=""  owningGroup="All Samples"  expanded="1"  sortPriority="10"  count="23279" >
                     <Graph smoothing="1"  backColor="#ffffff"  foreColor="#000000"  heatMapStatParameter="BL1-A"  type="Histogram"  fast="1" >
                       <Axis dimension="x"  name="BL1-H"  label=""  auto="auto" />
                       <Axis dimension="y"  name=""  label=""  auto="auto" />
                       <GraphSettings level="5%"  smoothingHighResolution="1"  contourHighResolution="1"  histogramSmoothingCount="0"  graphResolution="256"  showOutliers="0"  drawLargeDots="0"  dotsToDraw="8000"  tint="le.chartfill.tinted.40"  lineWeight="le.lineweight.normal"  lineStyle="le.linestyle.solid" />
                       <GraphEnvironment showGrid="0"  showAxes="tnlTNL"  showGates="1"  showFreqOnPlots="1"  showGateNameOnPlots="1"  showMedians="0"  showUncomped="0"  addEventParam="0"  lastYAxisName="" >
                         <TextTraits font="SansSerif"  size="11"  name="Labels"  style="plain"  color="#000000"  background="#00ffffff"  just="left" />
                         <TextTraits font="SansSerif"  size="11"  name="LayoutGates"  style="plain"  color="#000000"  background="#00ffffff"  just="left" />
                         <TextTraits font="SansSerif"  size="9"  name="Numbers"  style="plain"  color="#000000"  background="#00ffffff"  just="left" />
                         <TextTraits font="SansSerif"  size="9"  name="Legend"  style="plain"  color="#000000"  background="#00ffffff"  just="left" />
                         <WindowPosition x="620"  y="23"  width="390"  height="622"  displayed="1"  panelState="---" />
                       </GraphEnvironment>
                     </Graph>
                     <Gate gating:id="ID1829110943"  gating:parent_id="ID1193503830" >
                       <gating:EllipsoidGate eventsInside="1"  annoOffsetX="0"  annoOffsetY="0"  tint="#000000"  isTinted="0"  lineWeight="Normal"  userDefined="1"  gating:distance="229.5182035922798" >
                         <gating:dimension>
                           <data-type:fcs-dimension data-type:name="BL1-H" />
                         </gating:dimension>
                         <gating:dimension>
                           <data-type:fcs-dimension data-type:name="FSC-H" />
                         </gating:dimension>
                         <gating:foci>
                           <gating:vertex>
                             <gating:coordinate data-type:value="46.482708229" />
                             <gating:coordinate data-type:value="47.8367429755" />
                           </gating:vertex>
                           <gating:vertex>
                             <gating:coordinate data-type:value="169.517291771" />
                             <gating:coordinate data-type:value="142.1632570245" />
                           </gating:vertex>
                         </gating:foci>
                         <gating:edge>
                           <gating:vertex>
                             <gating:coordinate data-type:value="198" />
                             <gating:coordinate data-type:value="164" />
                           </gating:vertex>
                           <gating:vertex>
                             <gating:coordinate data-type:value="18" />
                             <gating:coordinate data-type:value="26" />
                           </gating:vertex>
                           <gating:vertex>
                             <gating:coordinate data-type:value="160" />
                             <gating:coordinate data-type:value="31" />
                           </gating:vertex>
                           <gating:vertex>
                             <gating:coordinate data-type:value="55" />
                             <gating:coordinate data-type:value="159" />
                           </gating:vertex>
                         </gating:edge>
                       </gating:EllipsoidGate>
                     </Gate>
                   </Population>
                   <Population name="BL1-H, FSC-H subset-1"  annotation=""  owningGroup="All Samples"  expanded="1"  sortPriority="10"  count="30454" >
                     <Graph smoothing="1"  backColor="#ffffff"  foreColor="#000000"  heatMapStatParameter="BL1-A"  type="Histogram"  fast="1" >
                       <Axis dimension="x"  name="BL1-H"  label=""  auto="auto" />
                       <Axis dimension="y"  name=""  label=""  auto="auto" />
                       <GraphSettings level="5%"  smoothingHighResolution="1"  contourHighResolution="1"  histogramSmoothingCount="0"  graphResolution="256"  showOutliers="0"  drawLargeDots="0"  dotsToDraw="8000"  tint="le.chartfill.tinted.40"  lineWeight="le.lineweight.normal"  lineStyle="le.linestyle.solid" />
                       <GraphEnvironment showGrid="0"  showAxes="tnlTNL"  showGates="1"  showFreqOnPlots="1"  showGateNameOnPlots="1"  showMedians="0"  showUncomped="0"  addEventParam="0"  lastYAxisName="" >
                         <TextTraits font="SansSerif"  size="11"  name="Labels"  style="plain"  color="#000000"  background="#00ffffff"  just="left" />
                         <TextTraits font="SansSerif"  size="11"  name="LayoutGates"  style="plain"  color="#000000"  background="#00ffffff"  just="left" />
                         <TextTraits font="SansSerif"  size="9"  name="Numbers"  style="plain"  color="#000000"  background="#00ffffff"  just="left" />
                         <TextTraits font="SansSerif"  size="9"  name="Legend"  style="plain"  color="#000000"  background="#00ffffff"  just="left" />
                         <WindowPosition x="620"  y="23"  width="390"  height="622"  displayed="1"  panelState="---" />
                       </GraphEnvironment>
                     </Graph>
                     <Gate gating:id="ID1182038126"  gating:parent_id="ID1193503830" >
                       <gating:RectangleGate eventsInside="1"  annoOffsetX="0"  annoOffsetY="0"  tint="#000000"  isTinted="0"  lineWeight="Normal"  userDefined="1"  percentX="0"  percentY="0" >
                         <gating:dimension gating:min="22705.385826771653"  gating:max="1157974.6771653544" >
                           <data-type:fcs-dimension data-type:name="BL1-H" />
                         </gating:dimension>
                         <gating:dimension gating:min="-84468.62222222223"  gating:max="1197124.2666666666" >
                           <data-type:fcs-dimension data-type:name="FSC-H" />
                         </gating:dimension>
                       </gating:RectangleGate>
                     </Gate>
                   </Population>
                 </Subpopulations>
               </Population>
             </Subpopulations>
           </Population>
         </Subpopulations>
       </SampleNode>
     </Sample>
     <Sample>
       <DataSet uri="file:/Users/Etienne/Desktop/180919%20EA/180918%20cell%20cycle%20R1%20R2%20R4%20412%20422_cell%20cyle%20R124%2042%20422_specimen(1)_tube(2).fcs"  sampleID="10" />
       <Transformations>
         <transforms:linear transforms:minRange="0.2744800076"  transforms:maxRange="85"  gain="0.0010091177" >
           <data-type:parameter data-type:name="Time" />
         </transforms:linear>
         <transforms:linear transforms:minRange="-116508.4444444445"  transforms:maxRange="1165084.4444444445"  gain="1" >
           <data-type:parameter data-type:name="FSC-A" />
         </transforms:linear>
         <transforms:linear transforms:minRange="0"  transforms:maxRange="1048576"  gain="1" >
           <data-type:parameter data-type:name="SSC-A" />
         </transforms:linear>
         <transforms:biex transforms:length="256"  transforms:maxRange="1048576"  transforms:neg="0"  transforms:width="-1000"  transforms:pos="5.0205999133" >
           <data-type:parameter data-type:name="BL1-A" />
         </transforms:biex>
         <transforms:biex transforms:length="256"  transforms:maxRange="1048576"  transforms:neg="0"  transforms:width="-1000"  transforms:pos="5.0205999133" >
           <data-type:parameter data-type:name="YL2-A" />
         </transforms:biex>
         <transforms:linear transforms:minRange="-116508.4444444445"  transforms:maxRange="1293243.7333333334"  gain="1" >
           <data-type:parameter data-type:name="FSC-H" />
         </transforms:linear>
         <transforms:linear transforms:minRange="-302.0268997983"  transforms:maxRange="3352.4985877613"  gain="1" >
           <data-type:parameter data-type:name="SSC-H" />
         </transforms:linear>
         <transforms:linear transforms:minRange="0"  transforms:maxRange="1153433.6"  gain="1" >
           <data-type:parameter data-type:name="BL1-H" />
         </transforms:linear>
         <transforms:biex transforms:length="256"  transforms:maxRange="1048576"  transforms:neg="0"  transforms:width="-1000"  transforms:pos="5.0205999133" >
           <data-type:parameter data-type:name="YL2-H" />
         </transforms:biex>
         <transforms:linear transforms:minRange="0"  transforms:maxRange="1048576"  gain="1" >
           <data-type:parameter data-type:name="FSC-W" />
         </transforms:linear>
         <transforms:linear transforms:minRange="0"  transforms:maxRange="1048576"  gain="1" >
           <data-type:parameter data-type:name="SSC-W" />
         </transforms:linear>
         <transforms:biex transforms:length="256"  transforms:maxRange="1048576"  transforms:neg="0"  transforms:width="-1000"  transforms:pos="5.0205999133" >
           <data-type:parameter data-type:name="BL1-W" />
         </transforms:biex>
         <transforms:biex transforms:length="256"  transforms:maxRange="1048576"  transforms:neg="0"  transforms:width="-1000"  transforms:pos="5.0205999133" >
           <data-type:parameter data-type:name="YL2-W" />
         </transforms:biex>
       </Transformations>
       <Keywords>
         <Keyword name="$ENDANALYSIS"  value="000000000000" />
         <Keyword name="$BEGINANALYSIS"  value="000000000000" />
         <Keyword name="$ENDSTEXT"  value="000000000000" />
         <Keyword name="$BEGINSTEXT"  value="000000000000" />
         <Keyword name="$NEXTDATA"  value="000000000000" />
         <Keyword name="$ENDDATA"  value="000002630707" />
         <Keyword name="$BEGINDATA"  value="000000008192" />
         <Keyword name="$WELLID"  value="B3" />
         <Keyword name="$VOL"  value="142000" />
         <Keyword name="$TOT"  value="50433" />
         <Keyword name="$TIMESTEP"  value="0.001" />
         <Keyword name="$SYS"  value="OPTIXE2 Microsoft Windows 7 Professional " />
         <Keyword name="$SRC"  value="NA" />
         <Keyword name="$SPILLOVER"  value="6,BL1-A,YL2-A,BL1-H,YL2-H,BL1-W,YL2-W,1.000000,0.000000,0.000000,0.000000,0.000000,0.000000,0.000000,1.000000,0.000000,0.000000,0.000000,0.000000,0.000000,0.000000,1.000000,0.000000,0.000000,0.000000,0.000000,0.000000,0.000000,1.000000,0.000000,0.000000,0.000000,0.000000,0.000000,0.000000,1.000000,0.000000,0.000000,0.000000,0.000000,0.000000,0.000000,1.000000" />
         <Keyword name="$SMNO"  value="specimen(1)" />
         <Keyword name="$PROJ"  value="cell cyle R124 42 422" />
         <Keyword name="$PLATENAME"  value="180918 cell cycle R1 R2 R4 412 422" />
         <Keyword name="$PLATEID"  value="mCherry R1 R4" />
         <Keyword name="$PAR"  value="13" />
         <Keyword name="$P9V"  value="380" />
         <Keyword name="$P9S"  value="YL2-H" />
         <Keyword name="$P9R"  value="1048576" />
         <Keyword name="$P9N"  value="YL2-H" />
         <Keyword name="$P9L"  value="561" />
         <Keyword name="$P9F"  value="620_15" />
         <Keyword name="$P9E"  value="0,0" />
         <Keyword name="$P9B"  value="32" />
         <Keyword name="$P8V"  value="415" />
         <Keyword name="$P8S"  value="BL1-H" />
         <Keyword name="$P8R"  value="1048576" />
         <Keyword name="$P8N"  value="BL1-H" />
         <Keyword name="$P8L"  value="488" />
         <Keyword name="$P8F"  value="530_30" />
         <Keyword name="$P8E"  value="0,0" />
         <Keyword name="$P8B"  value="32" />
         <Keyword name="$P7V"  value="160" />
         <Keyword name="$P7S"  value="SSC-H" />
         <Keyword name="$P7R"  value="1048576" />
         <Keyword name="$P7N"  value="SSC-H" />
         <Keyword name="$P7L"  value="488" />
         <Keyword name="$P7F"  value="488_10" />
         <Keyword name="$P7E"  value="0,0" />
         <Keyword name="$P7B"  value="32" />
         <Keyword name="$P6V"  value="280" />
         <Keyword name="$P6S"  value="FSC-H" />
         <Keyword name="$P6R"  value="1048576" />
         <Keyword name="$P6N"  value="FSC-H" />
         <Keyword name="$P6L"  value="488" />
         <Keyword name="$P6F"  value="NA" />
         <Keyword name="$P6E"  value="0,0" />
         <Keyword name="$P6B"  value="32" />
         <Keyword name="$P5V"  value="380" />
         <Keyword name="$P5S"  value="YL2-A" />
         <Keyword name="$P5R"  value="1048576" />
         <Keyword name="$P5N"  value="YL2-A" />
         <Keyword name="$P5L"  value="561" />
         <Keyword name="$P5F"  value="620_15" />
         <Keyword name="$P5E"  value="0,0" />
         <Keyword name="$P5B"  value="32" />
         <Keyword name="$P4V"  value="415" />
         <Keyword name="$P4S"  value="BL1-A" />
         <Keyword name="$P4R"  value="1048576" />
         <Keyword name="$P4N"  value="BL1-A" />
         <Keyword name="$P4L"  value="488" />
         <Keyword name="$P4F"  value="530_30" />
         <Keyword name="$P4E"  value="0,0" />
         <Keyword name="$P4B"  value="32" />
         <Keyword name="$P3V"  value="160" />
         <Keyword name="$P3S"  value="SSC-A" />
         <Keyword name="$P3R"  value="1048576" />
         <Keyword name="$P3N"  value="SSC-A" />
         <Keyword name="$P3L"  value="488" />
         <Keyword name="$P3F"  value="488_10" />
         <Keyword name="$P3E"  value="0,0" />
         <Keyword name="$P3B"  value="32" />
         <Keyword name="$P2V"  value="280" />
         <Keyword name="$P2S"  value="FSC-A" />
         <Keyword name="$P2R"  value="1048576" />
         <Keyword name="$P2N"  value="FSC-A" />
         <Keyword name="$P2L"  value="488" />
         <Keyword name="$P2F"  value="NA" />
         <Keyword name="$P2E"  value="0,0" />
         <Keyword name="$P2B"  value="32" />
         <Keyword name="$P1V"  value="NA" />
         <Keyword name="$P1S"  value="Time" />
         <Keyword name="$P1R"  value="67108864" />
         <Keyword name="$P1N"  value="Time" />
         <Keyword name="$P1L"  value="NA" />
         <Keyword name="$P1F"  value="NA" />
         <Keyword name="$P1E"  value="0,0" />
         <Keyword name="$P1B"  value="32" />
         <Keyword name="$P13V"  value="380" />
         <Keyword name="$P13S"  value="YL2-W" />
         <Keyword name="$P13R"  value="1024" />
         <Keyword name="$P13N"  value="YL2-W" />
         <Keyword name="$P13L"  value="561" />
         <Keyword name="$P13F"  value="620_15" />
         <Keyword name="$P13E"  value="0,0" />
         <Keyword name="$P13B"  value="32" />
         <Keyword name="$P12V"  value="415" />
         <Keyword name="$P12S"  value="BL1-W" />
         <Keyword name="$P12R"  value="1024" />
         <Keyword name="$P12N"  value="BL1-W" />
         <Keyword name="$P12L"  value="488" />
         <Keyword name="$P12F"  value="530_30" />
         <Keyword name="$P12E"  value="0,0" />
         <Keyword name="$P12B"  value="32" />
         <Keyword name="$P11V"  value="160" />
         <Keyword name="$P11S"  value="SSC-W" />
         <Keyword name="$P11R"  value="1024" />
         <Keyword name="$P11N"  value="SSC-W" />
         <Keyword name="$P11L"  value="488" />
         <Keyword name="$P11F"  value="488_10" />
         <Keyword name="$P11E"  value="0,0" />
         <Keyword name="$P11B"  value="32" />
         <Keyword name="$P10V"  value="280" />
         <Keyword name="$P10S"  value="FSC-W" />
         <Keyword name="$P10R"  value="1024" />
         <Keyword name="$P10N"  value="FSC-W" />
         <Keyword name="$P10L"  value="488" />
         <Keyword name="$P10F"  value="NA" />
         <Keyword name="$P10E"  value="0,0" />
         <Keyword name="$P10B"  value="32" />
         <Keyword name="$ORIGINALITY"  value="NonDataModified" />
         <Keyword name="$OP"  value="PFIUH PFIUH" />
         <Keyword name="$MODE"  value="L" />
         <Keyword name="$LOST"  value="0" />
         <Keyword name="$LAST_MODIFIER"  value="utilisateurs" />
         <Keyword name="$LAST_MODIFIED"  value="19-Sep-2018 16:43:51" />
         <Keyword name="$INST"  value="NA" />
         <Keyword name="$FIL"  value="tube(2).fcs" />
         <Keyword name="$EXP"  value="NA" />
         <Keyword name="$ETIM"  value="14:09:05" />
         <Keyword name="$DATE"  value="19-Sep-2018" />
         <Keyword name="$DATATYPE"  value="F" />
         <Keyword name="$CYTSN"  value="2AFC218231017" />
         <Keyword name="$CYT"  value="4486521 Attune NxT Acoustic Focusing Cytometer (Lasers: BRVY)" />
         <Keyword name="$COM"  value="NA" />
         <Keyword name="$CELLS"  value="NA" />
         <Keyword name="$BYTEORD"  value="1,2,3,4" />
         <Keyword name="$BTIM"  value="14:07:40" />
         <Keyword name="#WINEXT"  value="0" />
         <Keyword name="#WIDTHTHRESHOLD"  value="1000" />
         <Keyword name="#TR1"  value="OR_FSC,25000" />
         <Keyword name="#PTRESULT"  value="Pass" />
         <Keyword name="#PTDATE"  value="10-Jul-2018" />
         <Keyword name="#P1Target"  value="NA" />
         <Keyword name="#P1Label"  value="NA" />
         <Keyword name="#LASERCONFIG"  value="BRVY" />
         <Keyword name="#LASER4DELAY"  value="331" />
         <Keyword name="#LASER4COLOR"  value="Yellow" />
         <Keyword name="#LASER4ASF"  value="1.11" />
         <Keyword name="#LASER3DELAY"  value="713" />
         <Keyword name="#LASER3COLOR"  value="Violet" />
         <Keyword name="#LASER3ASF"  value="1.10" />
         <Keyword name="#LASER2DELAY"  value="1513" />
         <Keyword name="#LASER2COLOR"  value="Red" />
         <Keyword name="#LASER2ASF"  value="1.03" />
         <Keyword name="#LASER1DELAY"  value="1100" />
         <Keyword name="#LASER1COLOR"  value="Blue" />
         <Keyword name="#LASER1ASF"  value="1.16" />
         <Keyword name="#FLOWRATE"  value="100" />
         <Keyword name="FJ_FCS_VERSION"  value="3.1" />
       </Keywords>
       <SampleNode name="tube(2).fcs"  annotation=""  owningGroup=""  expanded="1"  sortPriority="10"  count="50433"  sampleID="10" >
         <Graph smoothing="0"  backColor="#ffffff"  foreColor="#000000"  type="Pseudocolor"  fast="1" >
           <Axis dimension="x"  name="FSC-A"  label=""  auto="auto" />
           <Axis dimension="y"  name="SSC-A"  label=""  auto="auto" />
           <GraphSettings level="5%"  smoothingHighResolution="1"  contourHighResolution="1"  histogramSmoothingCount="0"  graphResolution="256"  showOutliers="0"  drawLargeDots="0"  dotsToDraw="8000"  tint="le.chartfill.tinted.40"  lineWeight="le.lineweight.normal"  lineStyle="le.linestyle.solid" />
           <GraphEnvironment showGrid="0"  showAxes="tnlTNL"  showGates="1"  showFreqOnPlots="1"  showGateNameOnPlots="1"  showMedians="0"  showUncomped="0"  addEventParam="0"  lastYAxisName="" >
             <TextTraits font="SansSerif"  size="11"  name="Labels"  style="plain"  color="#000000"  background="#00ffffff"  just="left" />
             <TextTraits font="SansSerif"  size="11"  name="LayoutGates"  style="plain"  color="#000000"  background="#00ffffff"  just="left" />
             <TextTraits font="SansSerif"  size="9"  name="Numbers"  style="plain"  color="#000000"  background="#00ffffff"  just="left" />
             <TextTraits font="SansSerif"  size="9"  name="Legend"  style="plain"  color="#000000"  background="#00ffffff"  just="left" />
           </GraphEnvironment>
         </Graph>
         <Subpopulations>
           <Population name="All"  annotation=""  owningGroup="All Samples"  expanded="1"  sortPriority="10"  count="50241" >
             <Graph smoothing="0"  backColor="#ffffff"  foreColor="#000000"  heatMapStatParameter="BL1-A"  type="Pseudocolor"  fast="1" >
               <Axis dimension="x"  name="FSC-H"  label=""  auto="auto" />
               <Axis dimension="y"  name="FSC-A"  label=""  auto="auto" />
               <GraphSettings level="5%"  smoothingHighResolution="1"  contourHighResolution="1"  histogramSmoothingCount="0"  graphResolution="256"  showOutliers="0"  drawLargeDots="0"  dotsToDraw="8000"  tint="le.chartfill.tinted.40"  lineWeight="le.lineweight.normal"  lineStyle="le.linestyle.solid" />
               <GraphEnvironment showGrid="0"  showAxes="tnlTNL"  showGates="1"  showFreqOnPlots="1"  showGateNameOnPlots="1"  showMedians="0"  showUncomped="0"  addEventParam="0"  lastYAxisName="" >
                 <TextTraits font="SansSerif"  size="11"  name="Labels"  style="plain"  color="#000000"  background="#00ffffff"  just="left" />
                 <TextTraits font="SansSerif"  size="11"  name="LayoutGates"  style="plain"  color="#000000"  background="#00ffffff"  just="left" />
                 <TextTraits font="SansSerif"  size="9"  name="Numbers"  style="plain"  color="#000000"  background="#00ffffff"  just="left" />
                 <TextTraits font="SansSerif"  size="9"  name="Legend"  style="plain"  color="#000000"  background="#00ffffff"  just="left" />
                 <WindowPosition x="620"  y="23"  width="390"  height="622"  displayed="0"  panelState="---" />
               </GraphEnvironment>
             </Graph>
             <Gate gating:id="ID1497844059" >
               <gating:PolygonGate eventsInside="1"  annoOffsetX="0"  annoOffsetY="0"  tint="#000000"  isTinted="0"  lineWeight="Normal"  userDefined="1"  quadId="-1"  gateResolution="256" >
                 <gating:dimension>
                   <data-type:fcs-dimension data-type:name="FSC-H" />
                 </gating:dimension>
                 <gating:dimension>
                   <data-type:fcs-dimension data-type:name="SSC-H" />
                 </gating:dimension>
                 <gating:vertex>
                   <gating:coordinate data-type:value="27796.8965879265" />
                   <gating:coordinate data-type:value="597.7615725175" />
                 </gating:vertex>
                 <gating:vertex>
                   <gating:coordinate data-type:value="-11054.5413823272" />
                   <gating:coordinate data-type:value="210.160384443" />
                 </gating:vertex>
                 <gating:vertex>
                   <gating:coordinate data-type:value="11146.2803149606" />
                   <gating:coordinate data-type:value="-52.8547074647" />
                 </gating:vertex>
                 <gating:vertex>
                   <gating:coordinate data-type:value="105499.772528434" />
                   <gating:coordinate data-type:value="-94.383406187" />
                 </gating:vertex>
                 <gating:vertex>
                   <gating:coordinate data-type:value="1121187.3651793527" />
                   <gating:coordinate data-type:value="348.5893801839" />
                 </gating:vertex>
                 <gating:vertex>
                   <gating:coordinate data-type:value="1165589.0085739284" />
                   <gating:coordinate data-type:value="3131.0121945758" />
                 </gating:vertex>
                 <gating:vertex>
                   <gating:coordinate data-type:value="371909.6328958881" />
                   <gating:coordinate data-type:value="3241.7553911685" />
                 </gating:vertex>
               </gating:PolygonGate>
             </Gate>
             <Subpopulations>
               <Population name="Single Cells"  annotation=""  owningGroup="All Samples"  expanded="1"  sortPriority="10"  count="44579" >
                 <Graph smoothing="0"  backColor="#ffffff"  foreColor="#000000"  heatMapStatParameter="BL1-A"  type="Pseudocolor"  fast="1" >
                   <Axis dimension="x"  name="BL1-H"  label=""  auto="auto" />
                   <Axis dimension="y"  name="FSC-H"  label=""  auto="auto" />
                   <GraphSettings level="5%"  smoothingHighResolution="1"  contourHighResolution="1"  histogramSmoothingCount="0"  graphResolution="256"  showOutliers="0"  drawLargeDots="0"  dotsToDraw="8000"  tint="le.chartfill.tinted.40"  lineWeight="le.lineweight.normal"  lineStyle="le.linestyle.solid" />
                   <GraphEnvironment showGrid="0"  showAxes="tnlTNL"  showGates="1"  showFreqOnPlots="1"  showGateNameOnPlots="1"  showMedians="0"  showUncomped="0"  addEventParam="0"  lastYAxisName="" >
                     <TextTraits font="SansSerif"  size="11"  name="Labels"  style="plain"  color="#000000"  background="#00ffffff"  just="left" />
                     <TextTraits font="SansSerif"  size="11"  name="LayoutGates"  style="plain"  color="#000000"  background="#00ffffff"  just="left" />
                     <TextTraits font="SansSerif"  size="9"  name="Numbers"  style="plain"  color="#000000"  background="#00ffffff"  just="left" />
                     <TextTraits font="SansSerif"  size="9"  name="Legend"  style="plain"  color="#000000"  background="#00ffffff"  just="left" />
                     <WindowPosition x="620"  y="23"  width="390"  height="622"  displayed="1"  panelState="---" />
                   </GraphEnvironment>
                 </Graph>
                 <Gate gating:id="ID977823699"  gating:parent_id="ID1497844059" >
                   <gating:PolygonGate eventsInside="1"  annoOffsetX="0"  annoOffsetY="0"  tint="#000000"  isTinted="0"  lineWeight="Normal"  userDefined="1"  quadId="-1"  gateResolution="256" >
                     <gating:dimension>
                       <data-type:fcs-dimension data-type:name="FSC-H" />
                     </gating:dimension>
                     <gating:dimension>
                       <data-type:fcs-dimension data-type:name="FSC-A" />
                     </gating:dimension>
                     <gating:vertex>
                       <gating:coordinate data-type:value="-61006.3902012248" />
                       <gating:coordinate data-type:value="48545.1851851852" />
                     </gating:vertex>
                     <gating:vertex>
                       <gating:coordinate data-type:value="99949.567104112" />
                       <gating:coordinate data-type:value="-33981.6296296296" />
                     </gating:vertex>
                     <gating:vertex>
                       <gating:coordinate data-type:value="1026833.8729658793" />
                       <gating:coordinate data-type:value="1024303.4074074074" />
                     </gating:vertex>
                     <gating:vertex>
                       <gating:coordinate data-type:value="782624.834295713" />
                       <gating:coordinate data-type:value="1131102.8148148148" />
                     </gating:vertex>
                   </gating:PolygonGate>
                 </Gate>
                 <Subpopulations>
                   <Population name="BL1-H, FSC-H subset"  annotation=""  owningGroup="All Samples"  expanded="1"  sortPriority="10"  count="38032" >
                     <Graph smoothing="1"  backColor="#ffffff"  foreColor="#000000"  heatMapStatParameter="BL1-A"  type="Histogram"  fast="1" >
                       <Axis dimension="x"  name="BL1-H"  label=""  auto="auto" />
                       <Axis dimension="y"  name=""  label=""  auto="auto" />
                       <GraphSettings level="5%"  smoothingHighResolution="1"  contourHighResolution="1"  histogramSmoothingCount="0"  graphResolution="256"  showOutliers="0"  drawLargeDots="0"  dotsToDraw="8000"  tint="le.chartfill.tinted.40"  lineWeight="le.lineweight.normal"  lineStyle="le.linestyle.solid" />
                       <GraphEnvironment showGrid="0"  showAxes="tnlTNL"  showGates="1"  showFreqOnPlots="1"  showGateNameOnPlots="1"  showMedians="0"  showUncomped="0"  addEventParam="0"  lastYAxisName="" >
                         <TextTraits font="SansSerif"  size="11"  name="Labels"  style="plain"  color="#000000"  background="#00ffffff"  just="left" />
                         <TextTraits font="SansSerif"  size="11"  name="LayoutGates"  style="plain"  color="#000000"  background="#00ffffff"  just="left" />
                         <TextTraits font="SansSerif"  size="9"  name="Numbers"  style="plain"  color="#000000"  background="#00ffffff"  just="left" />
                         <TextTraits font="SansSerif"  size="9"  name="Legend"  style="plain"  color="#000000"  background="#00ffffff"  just="left" />
                         <WindowPosition x="620"  y="23"  width="390"  height="622"  displayed="1"  panelState="---" />
                       </GraphEnvironment>
                     </Graph>
                     <Gate gating:id="ID2135465777"  gating:parent_id="ID977823699" >
                       <gating:EllipsoidGate eventsInside="1"  annoOffsetX="0"  annoOffsetY="0"  tint="#000000"  isTinted="0"  lineWeight="Normal"  userDefined="1"  gating:distance="229.5182035922798" >
                         <gating:dimension>
                           <data-type:fcs-dimension data-type:name="BL1-H" />
                         </gating:dimension>
                         <gating:dimension>
                           <data-type:fcs-dimension data-type:name="FSC-H" />
                         </gating:dimension>
                         <gating:foci>
                           <gating:vertex>
                             <gating:coordinate data-type:value="46.482708229" />
                             <gating:coordinate data-type:value="47.8367429755" />
                           </gating:vertex>
                           <gating:vertex>
                             <gating:coordinate data-type:value="169.517291771" />
                             <gating:coordinate data-type:value="142.1632570245" />
                           </gating:vertex>
                         </gating:foci>
                         <gating:edge>
                           <gating:vertex>
                             <gating:coordinate data-type:value="198" />
                             <gating:coordinate data-type:value="164" />
                           </gating:vertex>
                           <gating:vertex>
                             <gating:coordinate data-type:value="18" />
                             <gating:coordinate data-type:value="26" />
                           </gating:vertex>
                           <gating:vertex>
                             <gating:coordinate data-type:value="160" />
                             <gating:coordinate data-type:value="31" />
                           </gating:vertex>
                           <gating:vertex>
                             <gating:coordinate data-type:value="55" />
                             <gating:coordinate data-type:value="159" />
                           </gating:vertex>
                         </gating:edge>
                       </gating:EllipsoidGate>
                     </Gate>
                   </Population>
                   <Population name="BL1-H, FSC-H subset-1"  annotation=""  owningGroup="All Samples"  expanded="1"  sortPriority="10"  count="44049" >
                     <Graph smoothing="1"  backColor="#ffffff"  foreColor="#000000"  heatMapStatParameter="BL1-A"  type="Histogram"  fast="1" >
                       <Axis dimension="x"  name="BL1-H"  label=""  auto="auto" />
                       <Axis dimension="y"  name=""  label=""  auto="auto" />
                       <GraphSettings level="5%"  smoothingHighResolution="1"  contourHighResolution="1"  histogramSmoothingCount="0"  graphResolution="256"  showOutliers="0"  drawLargeDots="0"  dotsToDraw="8000"  tint="le.chartfill.tinted.40"  lineWeight="le.lineweight.normal"  lineStyle="le.linestyle.solid" />
                       <GraphEnvironment showGrid="0"  showAxes="tnlTNL"  showGates="1"  showFreqOnPlots="1"  showGateNameOnPlots="1"  showMedians="0"  showUncomped="0"  addEventParam="0"  lastYAxisName="" >
                         <TextTraits font="SansSerif"  size="11"  name="Labels"  style="plain"  color="#000000"  background="#00ffffff"  just="left" />
                         <TextTraits font="SansSerif"  size="11"  name="LayoutGates"  style="plain"  color="#000000"  background="#00ffffff"  just="left" />
                         <TextTraits font="SansSerif"  size="9"  name="Numbers"  style="plain"  color="#000000"  background="#00ffffff"  just="left" />
                         <TextTraits font="SansSerif"  size="9"  name="Legend"  style="plain"  color="#000000"  background="#00ffffff"  just="left" />
                         <WindowPosition x="620"  y="23"  width="390"  height="622"  displayed="1"  panelState="---" />
                       </GraphEnvironment>
                     </Graph>
                     <Gate gating:id="ID488467126"  gating:parent_id="ID977823699" >
                       <gating:RectangleGate eventsInside="1"  annoOffsetX="0"  annoOffsetY="0"  tint="#000000"  isTinted="0"  lineWeight="Normal"  userDefined="1"  percentX="0"  percentY="0" >
                         <gating:dimension gating:min="22705.385826771653"  gating:max="1157974.6771653544" >
                           <data-type:fcs-dimension data-type:name="BL1-H" />
                         </gating:dimension>
                         <gating:dimension gating:min="-84468.62222222223"  gating:max="1197124.2666666666" >
                           <data-type:fcs-dimension data-type:name="FSC-H" />
                         </gating:dimension>
                       </gating:RectangleGate>
                     </Gate>
                   </Population>
                 </Subpopulations>
               </Population>
             </Subpopulations>
           </Population>
         </Subpopulations>
       </SampleNode>
     </Sample>
     <Sample>
       <DataSet uri="file:/Users/Etienne/Desktop/180919%20EA/180918%20cell%20cycle%20R1%20R2%20R4%20412%20422_cell%20cyle%20R124%2042%20422_specimen(5)_tube(1).fcs"  sampleID="32" />
       <Transformations>
         <transforms:linear transforms:minRange="0.4895286859"  transforms:maxRange="120"  gain="0.0010072607" >
           <data-type:parameter data-type:name="Time" />
         </transforms:linear>
         <transforms:linear transforms:minRange="-116508.4444444445"  transforms:maxRange="1165084.4444444445"  gain="1" >
           <data-type:parameter data-type:name="FSC-A" />
         </transforms:linear>
         <transforms:linear transforms:minRange="0"  transforms:maxRange="1048576"  gain="1" >
           <data-type:parameter data-type:name="SSC-A" />
         </transforms:linear>
         <transforms:biex transforms:length="256"  transforms:maxRange="1048576"  transforms:neg="0"  transforms:width="-1000"  transforms:pos="5.0205999133" >
           <data-type:parameter data-type:name="BL1-A" />
         </transforms:biex>
         <transforms:biex transforms:length="256"  transforms:maxRange="1048576"  transforms:neg="0"  transforms:width="-1000"  transforms:pos="5.0205999133" >
           <data-type:parameter data-type:name="YL2-A" />
         </transforms:biex>
         <transforms:linear transforms:minRange="-116508.4444444445"  transforms:maxRange="1293243.7333333334"  gain="1" >
           <data-type:parameter data-type:name="FSC-H" />
         </transforms:linear>
         <transforms:linear transforms:minRange="-302.0268997983"  transforms:maxRange="3352.4985877613"  gain="1" >
           <data-type:parameter data-type:name="SSC-H" />
         </transforms:linear>
         <transforms:linear transforms:minRange="0"  transforms:maxRange="1153433.6"  gain="1" >
           <data-type:parameter data-type:name="BL1-H" />
         </transforms:linear>
         <transforms:biex transforms:length="256"  transforms:maxRange="1048576"  transforms:neg="0"  transforms:width="-1000"  transforms:pos="5.0205999133" >
           <data-type:parameter data-type:name="YL2-H" />
         </transforms:biex>
         <transforms:linear transforms:minRange="0"  transforms:maxRange="1048576"  gain="1" >
           <data-type:parameter data-type:name="FSC-W" />
         </transforms:linear>
         <transforms:linear transforms:minRange="0"  transforms:maxRange="1048576"  gain="1" >
           <data-type:parameter data-type:name="SSC-W" />
         </transforms:linear>
         <transforms:biex transforms:length="256"  transforms:maxRange="1048576"  transforms:neg="0"  transforms:width="-1000"  transforms:pos="5.0205999133" >
           <data-type:parameter data-type:name="BL1-W" />
         </transforms:biex>
         <transforms:biex transforms:length="256"  transforms:maxRange="1048576"  transforms:neg="0"  transforms:width="-1000"  transforms:pos="5.0205999133" >
           <data-type:parameter data-type:name="YL2-W" />
         </transforms:biex>
       </Transformations>
       <Keywords>
         <Keyword name="$ENDANALYSIS"  value="000000000000" />
         <Keyword name="$BEGINANALYSIS"  value="000000000000" />
         <Keyword name="$ENDSTEXT"  value="000000000000" />
         <Keyword name="$BEGINSTEXT"  value="000000000000" />
         <Keyword name="$NEXTDATA"  value="000000000000" />
         <Keyword name="$ENDDATA"  value="000001081003" />
         <Keyword name="$BEGINDATA"  value="000000008192" />
         <Keyword name="$WELLID"  value="F2" />
         <Keyword name="$VOL"  value="200000" />
         <Keyword name="$TOT"  value="20631" />
         <Keyword name="$TIMESTEP"  value="0.001" />
         <Keyword name="$SYS"  value="OPTIXE2 Microsoft Windows 7 Professional " />
         <Keyword name="$SRC"  value="NA" />
         <Keyword name="$SPILLOVER"  value="6,BL1-A,YL2-A,BL1-H,YL2-H,BL1-W,YL2-W,1.000000,0.000000,0.000000,0.000000,0.000000,0.000000,0.000000,1.000000,0.000000,0.000000,0.000000,0.000000,0.000000,0.000000,1.000000,0.000000,0.000000,0.000000,0.000000,0.000000,0.000000,1.000000,0.000000,0.000000,0.000000,0.000000,0.000000,0.000000,1.000000,0.000000,0.000000,0.000000,0.000000,0.000000,0.000000,1.000000" />
         <Keyword name="$SMNO"  value="specimen(5)" />
         <Keyword name="$PROJ"  value="cell cyle R124 42 422" />
         <Keyword name="$PLATENAME"  value="180918 cell cycle R1 R2 R4 412 422" />
         <Keyword name="$PLATEID"  value="mCherry R1 R4" />
         <Keyword name="$PAR"  value="13" />
         <Keyword name="$P9V"  value="380" />
         <Keyword name="$P9S"  value="YL2-H" />
         <Keyword name="$P9R"  value="1048576" />
         <Keyword name="$P9N"  value="YL2-H" />
         <Keyword name="$P9L"  value="561" />
         <Keyword name="$P9F"  value="620_15" />
         <Keyword name="$P9E"  value="0,0" />
         <Keyword name="$P9B"  value="32" />
         <Keyword name="$P8V"  value="415" />
         <Keyword name="$P8S"  value="BL1-H" />
         <Keyword name="$P8R"  value="1048576" />
         <Keyword name="$P8N"  value="BL1-H" />
         <Keyword name="$P8L"  value="488" />
         <Keyword name="$P8F"  value="530_30" />
         <Keyword name="$P8E"  value="0,0" />
         <Keyword name="$P8B"  value="32" />
         <Keyword name="$P7V"  value="160" />
         <Keyword name="$P7S"  value="SSC-H" />
         <Keyword name="$P7R"  value="1048576" />
         <Keyword name="$P7N"  value="SSC-H" />
         <Keyword name="$P7L"  value="488" />
         <Keyword name="$P7F"  value="488_10" />
         <Keyword name="$P7E"  value="0,0" />
         <Keyword name="$P7B"  value="32" />
         <Keyword name="$P6V"  value="280" />
         <Keyword name="$P6S"  value="FSC-H" />
         <Keyword name="$P6R"  value="1048576" />
         <Keyword name="$P6N"  value="FSC-H" />
         <Keyword name="$P6L"  value="488" />
         <Keyword name="$P6F"  value="NA" />
         <Keyword name="$P6E"  value="0,0" />
         <Keyword name="$P6B"  value="32" />
         <Keyword name="$P5V"  value="380" />
         <Keyword name="$P5S"  value="YL2-A" />
         <Keyword name="$P5R"  value="1048576" />
         <Keyword name="$P5N"  value="YL2-A" />
         <Keyword name="$P5L"  value="561" />
         <Keyword name="$P5F"  value="620_15" />
         <Keyword name="$P5E"  value="0,0" />
         <Keyword name="$P5B"  value="32" />
         <Keyword name="$P4V"  value="415" />
         <Keyword name="$P4S"  value="BL1-A" />
         <Keyword name="$P4R"  value="1048576" />
         <Keyword name="$P4N"  value="BL1-A" />
         <Keyword name="$P4L"  value="488" />
         <Keyword name="$P4F"  value="530_30" />
         <Keyword name="$P4E"  value="0,0" />
         <Keyword name="$P4B"  value="32" />
         <Keyword name="$P3V"  value="160" />
         <Keyword name="$P3S"  value="SSC-A" />
         <Keyword name="$P3R"  value="1048576" />
         <Keyword name="$P3N"  value="SSC-A" />
         <Keyword name="$P3L"  value="488" />
         <Keyword name="$P3F"  value="488_10" />
         <Keyword name="$P3E"  value="0,0" />
         <Keyword name="$P3B"  value="32" />
         <Keyword name="$P2V"  value="280" />
         <Keyword name="$P2S"  value="FSC-A" />
         <Keyword name="$P2R"  value="1048576" />
         <Keyword name="$P2N"  value="FSC-A" />
         <Keyword name="$P2L"  value="488" />
         <Keyword name="$P2F"  value="NA" />
         <Keyword name="$P2E"  value="0,0" />
         <Keyword name="$P2B"  value="32" />
         <Keyword name="$P1V"  value="NA" />
         <Keyword name="$P1S"  value="Time" />
         <Keyword name="$P1R"  value="67108864" />
         <Keyword name="$P1N"  value="Time" />
         <Keyword name="$P1L"  value="NA" />
         <Keyword name="$P1F"  value="NA" />
         <Keyword name="$P1E"  value="0,0" />
         <Keyword name="$P1B"  value="32" />
         <Keyword name="$P13V"  value="380" />
         <Keyword name="$P13S"  value="YL2-W" />
         <Keyword name="$P13R"  value="1024" />
         <Keyword name="$P13N"  value="YL2-W" />
         <Keyword name="$P13L"  value="561" />
         <Keyword name="$P13F"  value="620_15" />
         <Keyword name="$P13E"  value="0,0" />
         <Keyword name="$P13B"  value="32" />
         <Keyword name="$P12V"  value="415" />
         <Keyword name="$P12S"  value="BL1-W" />
         <Keyword name="$P12R"  value="1024" />
         <Keyword name="$P12N"  value="BL1-W" />
         <Keyword name="$P12L"  value="488" />
         <Keyword name="$P12F"  value="530_30" />
         <Keyword name="$P12E"  value="0,0" />
         <Keyword name="$P12B"  value="32" />
         <Keyword name="$P11V"  value="160" />
         <Keyword name="$P11S"  value="SSC-W" />
         <Keyword name="$P11R"  value="1024" />
         <Keyword name="$P11N"  value="SSC-W" />
         <Keyword name="$P11L"  value="488" />
         <Keyword name="$P11F"  value="488_10" />
         <Keyword name="$P11E"  value="0,0" />
         <Keyword name="$P11B"  value="32" />
         <Keyword name="$P10V"  value="280" />
         <Keyword name="$P10S"  value="FSC-W" />
         <Keyword name="$P10R"  value="1024" />
         <Keyword name="$P10N"  value="FSC-W" />
         <Keyword name="$P10L"  value="488" />
         <Keyword name="$P10F"  value="NA" />
         <Keyword name="$P10E"  value="0,0" />
         <Keyword name="$P10B"  value="32" />
         <Keyword name="$ORIGINALITY"  value="NonDataModified" />
         <Keyword name="$OP"  value="PFIUH PFIUH" />
         <Keyword name="$MODE"  value="L" />
         <Keyword name="$LOST"  value="0" />
         <Keyword name="$LAST_MODIFIER"  value="utilisateurs" />
         <Keyword name="$LAST_MODIFIED"  value="19-Sep-2018 16:43:52" />
         <Keyword name="$INST"  value="NA" />
         <Keyword name="$FIL"  value="tube(1).fcs" />
         <Keyword name="$EXP"  value="NA" />
         <Keyword name="$ETIM"  value="14:33:47" />
         <Keyword name="$DATE"  value="19-Sep-2018" />
         <Keyword name="$DATATYPE"  value="F" />
         <Keyword name="$CYTSN"  value="2AFC218231017" />
         <Keyword name="$CYT"  value="4486521 Attune NxT Acoustic Focusing Cytometer (Lasers: BRVY)" />
         <Keyword name="$COM"  value="NA" />
         <Keyword name="$CELLS"  value="NA" />
         <Keyword name="$BYTEORD"  value="1,2,3,4" />
         <Keyword name="$BTIM"  value="14:31:47" />
         <Keyword name="#WINEXT"  value="0" />
         <Keyword name="#WIDTHTHRESHOLD"  value="1000" />
         <Keyword name="#TR1"  value="OR_FSC,25000" />
         <Keyword name="#PTRESULT"  value="Pass" />
         <Keyword name="#PTDATE"  value="10-Jul-2018" />
         <Keyword name="#P1Target"  value="NA" />
         <Keyword name="#P1Label"  value="NA" />
         <Keyword name="#LASERCONFIG"  value="BRVY" />
         <Keyword name="#LASER4DELAY"  value="331" />
         <Keyword name="#LASER4COLOR"  value="Yellow" />
         <Keyword name="#LASER4ASF"  value="1.11" />
         <Keyword name="#LASER3DELAY"  value="713" />
         <Keyword name="#LASER3COLOR"  value="Violet" />
         <Keyword name="#LASER3ASF"  value="1.10" />
         <Keyword name="#LASER2DELAY"  value="1513" />
         <Keyword name="#LASER2COLOR"  value="Red" />
         <Keyword name="#LASER2ASF"  value="1.03" />
         <Keyword name="#LASER1DELAY"  value="1100" />
         <Keyword name="#LASER1COLOR"  value="Blue" />
         <Keyword name="#LASER1ASF"  value="1.16" />
         <Keyword name="#FLOWRATE"  value="100" />
         <Keyword name="FJ_FCS_VERSION"  value="3.1" />
       </Keywords>
       <SampleNode name="tube(1).fcs"  annotation=""  owningGroup=""  expanded="1"  sortPriority="10"  count="20631"  sampleID="32" >
         <Graph smoothing="0"  backColor="#ffffff"  foreColor="#000000"  type="Pseudocolor"  fast="1" >
           <Axis dimension="x"  name="FSC-A"  label=""  auto="auto" />
           <Axis dimension="y"  name="SSC-A"  label=""  auto="auto" />
           <GraphSettings level="5%"  smoothingHighResolution="1"  contourHighResolution="1"  histogramSmoothingCount="0"  graphResolution="256"  showOutliers="0"  drawLargeDots="0"  dotsToDraw="8000"  tint="le.chartfill.tinted.40"  lineWeight="le.lineweight.normal"  lineStyle="le.linestyle.solid" />
           <GraphEnvironment showGrid="0"  showAxes="tnlTNL"  showGates="1"  showFreqOnPlots="1"  showGateNameOnPlots="1"  showMedians="0"  showUncomped="0"  addEventParam="0"  lastYAxisName="" >
             <TextTraits font="SansSerif"  size="11"  name="Labels"  style="plain"  color="#000000"  background="#00ffffff"  just="left" />
             <TextTraits font="SansSerif"  size="11"  name="LayoutGates"  style="plain"  color="#000000"  background="#00ffffff"  just="left" />
             <TextTraits font="SansSerif"  size="9"  name="Numbers"  style="plain"  color="#000000"  background="#00ffffff"  just="left" />
             <TextTraits font="SansSerif"  size="9"  name="Legend"  style="plain"  color="#000000"  background="#00ffffff"  just="left" />
           </GraphEnvironment>
         </Graph>
         <Subpopulations>
           <Population name="All"  annotation=""  owningGroup="All Samples"  expanded="1"  sortPriority="10"  count="20481" >
             <Graph smoothing="0"  backColor="#ffffff"  foreColor="#000000"  heatMapStatParameter="BL1-A"  type="Pseudocolor"  fast="1" >
               <Axis dimension="x"  name="FSC-H"  label=""  auto="auto" />
               <Axis dimension="y"  name="FSC-A"  label=""  auto="auto" />
               <GraphSettings level="5%"  smoothingHighResolution="1"  contourHighResolution="1"  histogramSmoothingCount="0"  graphResolution="256"  showOutliers="0"  drawLargeDots="0"  dotsToDraw="8000"  tint="le.chartfill.tinted.40"  lineWeight="le.lineweight.normal"  lineStyle="le.linestyle.solid" />
               <GraphEnvironment showGrid="0"  showAxes="tnlTNL"  showGates="1"  showFreqOnPlots="1"  showGateNameOnPlots="1"  showMedians="0"  showUncomped="0"  addEventParam="0"  lastYAxisName="" >
                 <TextTraits font="SansSerif"  size="11"  name="Labels"  style="plain"  color="#000000"  background="#00ffffff"  just="left" />
                 <TextTraits font="SansSerif"  size="11"  name="LayoutGates"  style="plain"  color="#000000"  background="#00ffffff"  just="left" />
                 <TextTraits font="SansSerif"  size="9"  name="Numbers"  style="plain"  color="#000000"  background="#00ffffff"  just="left" />
                 <TextTraits font="SansSerif"  size="9"  name="Legend"  style="plain"  color="#000000"  background="#00ffffff"  just="left" />
                 <WindowPosition x="620"  y="23"  width="390"  height="622"  displayed="0"  panelState="---" />
               </GraphEnvironment>
             </Graph>
             <Gate gating:id="ID572560142" >
               <gating:PolygonGate eventsInside="1"  annoOffsetX="0"  annoOffsetY="0"  tint="#000000"  isTinted="0"  lineWeight="Normal"  userDefined="1"  quadId="-1"  gateResolution="256" >
                 <gating:dimension>
                   <data-type:fcs-dimension data-type:name="FSC-H" />
                 </gating:dimension>
                 <gating:dimension>
                   <data-type:fcs-dimension data-type:name="SSC-H" />
                 </gating:dimension>
                 <gating:vertex>
                   <gating:coordinate data-type:value="27796.8965879265" />
                   <gating:coordinate data-type:value="597.7615725175" />
                 </gating:vertex>
                 <gating:vertex>
                   <gating:coordinate data-type:value="-11054.5413823272" />
                   <gating:coordinate data-type:value="210.160384443" />
                 </gating:vertex>
                 <gating:vertex>
                   <gating:coordinate data-type:value="11146.2803149606" />
                   <gating:coordinate data-type:value="-52.8547074647" />
                 </gating:vertex>
                 <gating:vertex>
                   <gating:coordinate data-type:value="105499.772528434" />
                   <gating:coordinate data-type:value="-94.383406187" />
                 </gating:vertex>
                 <gating:vertex>
                   <gating:coordinate data-type:value="1121187.3651793527" />
                   <gating:coordinate data-type:value="348.5893801839" />
                 </gating:vertex>
                 <gating:vertex>
                   <gating:coordinate data-type:value="1165589.0085739284" />
                   <gating:coordinate data-type:value="3131.0121945758" />
                 </gating:vertex>
                 <gating:vertex>
                   <gating:coordinate data-type:value="371909.6328958881" />
                   <gating:coordinate data-type:value="3241.7553911685" />
                 </gating:vertex>
               </gating:PolygonGate>
             </Gate>
             <Subpopulations>
               <Population name="Single Cells"  annotation=""  owningGroup="All Samples"  expanded="1"  sortPriority="10"  count="19426" >
                 <Graph smoothing="0"  backColor="#ffffff"  foreColor="#000000"  heatMapStatParameter="BL1-A"  type="Pseudocolor"  fast="1" >
                   <Axis dimension="x"  name="BL1-H"  label=""  auto="auto" />
                   <Axis dimension="y"  name="FSC-H"  label=""  auto="auto" />
                   <GraphSettings level="5%"  smoothingHighResolution="1"  contourHighResolution="1"  histogramSmoothingCount="0"  graphResolution="256"  showOutliers="0"  drawLargeDots="0"  dotsToDraw="8000"  tint="le.chartfill.tinted.40"  lineWeight="le.lineweight.normal"  lineStyle="le.linestyle.solid" />
                   <GraphEnvironment showGrid="0"  showAxes="tnlTNL"  showGates="1"  showFreqOnPlots="1"  showGateNameOnPlots="1"  showMedians="0"  showUncomped="0"  addEventParam="0"  lastYAxisName="" >
                     <TextTraits font="SansSerif"  size="11"  name="Labels"  style="plain"  color="#000000"  background="#00ffffff"  just="left" />
                     <TextTraits font="SansSerif"  size="11"  name="LayoutGates"  style="plain"  color="#000000"  background="#00ffffff"  just="left" />
                     <TextTraits font="SansSerif"  size="9"  name="Numbers"  style="plain"  color="#000000"  background="#00ffffff"  just="left" />
                     <TextTraits font="SansSerif"  size="9"  name="Legend"  style="plain"  color="#000000"  background="#00ffffff"  just="left" />
                     <WindowPosition x="620"  y="23"  width="390"  height="622"  displayed="1"  panelState="---" />
                   </GraphEnvironment>
                 </Graph>
                 <Gate gating:id="ID599273826"  gating:parent_id="ID572560142" >
                   <gating:PolygonGate eventsInside="1"  annoOffsetX="0"  annoOffsetY="0"  tint="#000000"  isTinted="0"  lineWeight="Normal"  userDefined="1"  quadId="-1"  gateResolution="256" >
                     <gating:dimension>
                       <data-type:fcs-dimension data-type:name="FSC-H" />
                     </gating:dimension>
                     <gating:dimension>
                       <data-type:fcs-dimension data-type:name="FSC-A" />
                     </gating:dimension>
                     <gating:vertex>
                       <gating:coordinate data-type:value="-61006.3902012248" />
                       <gating:coordinate data-type:value="48545.1851851852" />
                     </gating:vertex>
                     <gating:vertex>
                       <gating:coordinate data-type:value="99949.567104112" />
                       <gating:coordinate data-type:value="-33981.6296296296" />
                     </gating:vertex>
                     <gating:vertex>
                       <gating:coordinate data-type:value="1026833.8729658793" />
                       <gating:coordinate data-type:value="1024303.4074074074" />
                     </gating:vertex>
                     <gating:vertex>
                       <gating:coordinate data-type:value="782624.834295713" />
                       <gating:coordinate data-type:value="1131102.8148148148" />
                     </gating:vertex>
                   </gating:PolygonGate>
                 </Gate>
                 <Subpopulations>
                   <Population name="BL1-H, FSC-H subset"  annotation=""  owningGroup="All Samples"  expanded="1"  sortPriority="10"  count="15532" >
                     <Graph smoothing="1"  backColor="#ffffff"  foreColor="#000000"  heatMapStatParameter="BL1-A"  type="Histogram"  fast="1" >
                       <Axis dimension="x"  name="BL1-H"  label=""  auto="auto" />
                       <Axis dimension="y"  name=""  label=""  auto="auto" />
                       <GraphSettings level="5%"  smoothingHighResolution="1"  contourHighResolution="1"  histogramSmoothingCount="0"  graphResolution="256"  showOutliers="0"  drawLargeDots="0"  dotsToDraw="8000"  tint="le.chartfill.tinted.40"  lineWeight="le.lineweight.normal"  lineStyle="le.linestyle.solid" />
                       <GraphEnvironment showGrid="0"  showAxes="tnlTNL"  showGates="1"  showFreqOnPlots="1"  showGateNameOnPlots="1"  showMedians="0"  showUncomped="0"  addEventParam="0"  lastYAxisName="" >
                         <TextTraits font="SansSerif"  size="11"  name="Labels"  style="plain"  color="#000000"  background="#00ffffff"  just="left" />
                         <TextTraits font="SansSerif"  size="11"  name="LayoutGates"  style="plain"  color="#000000"  background="#00ffffff"  just="left" />
                         <TextTraits font="SansSerif"  size="9"  name="Numbers"  style="plain"  color="#000000"  background="#00ffffff"  just="left" />
                         <TextTraits font="SansSerif"  size="9"  name="Legend"  style="plain"  color="#000000"  background="#00ffffff"  just="left" />
                         <WindowPosition x="620"  y="23"  width="390"  height="622"  displayed="1"  panelState="---" />
                       </GraphEnvironment>
                     </Graph>
                     <Gate gating:id="ID430488229"  gating:parent_id="ID599273826" >
                       <gating:EllipsoidGate eventsInside="1"  annoOffsetX="0"  annoOffsetY="0"  tint="#000000"  isTinted="0"  lineWeight="Normal"  userDefined="1"  gating:distance="229.5182035922798" >
                         <gating:dimension>
                           <data-type:fcs-dimension data-type:name="BL1-H" />
                         </gating:dimension>
                         <gating:dimension>
                           <data-type:fcs-dimension data-type:name="FSC-H" />
                         </gating:dimension>
                         <gating:foci>
                           <gating:vertex>
                             <gating:coordinate data-type:value="46.482708229" />
                             <gating:coordinate data-type:value="47.8367429755" />
                           </gating:vertex>
                           <gating:vertex>
                             <gating:coordinate data-type:value="169.517291771" />
                             <gating:coordinate data-type:value="142.1632570245" />
                           </gating:vertex>
                         </gating:foci>
                         <gating:edge>
                           <gating:vertex>
                             <gating:coordinate data-type:value="198" />
                             <gating:coordinate data-type:value="164" />
                           </gating:vertex>
                           <gating:vertex>
                             <gating:coordinate data-type:value="18" />
                             <gating:coordinate data-type:value="26" />
                           </gating:vertex>
                           <gating:vertex>
                             <gating:coordinate data-type:value="160" />
                             <gating:coordinate data-type:value="31" />
                           </gating:vertex>
                           <gating:vertex>
                             <gating:coordinate data-type:value="55" />
                             <gating:coordinate data-type:value="159" />
                           </gating:vertex>
                         </gating:edge>
                       </gating:EllipsoidGate>
                     </Gate>
                   </Population>
                   <Population name="BL1-H, FSC-H subset-1"  annotation=""  owningGroup="All Samples"  expanded="1"  sortPriority="10"  count="19118" >
                     <Graph smoothing="1"  backColor="#ffffff"  foreColor="#000000"  heatMapStatParameter="BL1-A"  type="Histogram"  fast="1" >
                       <Axis dimension="x"  name="BL1-H"  label=""  auto="auto" />
                       <Axis dimension="y"  name=""  label=""  auto="auto" />
                       <GraphSettings level="5%"  smoothingHighResolution="1"  contourHighResolution="1"  histogramSmoothingCount="0"  graphResolution="256"  showOutliers="0"  drawLargeDots="0"  dotsToDraw="8000"  tint="le.chartfill.tinted.40"  lineWeight="le.lineweight.normal"  lineStyle="le.linestyle.solid" />
                       <GraphEnvironment showGrid="0"  showAxes="tnlTNL"  showGates="1"  showFreqOnPlots="1"  showGateNameOnPlots="1"  showMedians="0"  showUncomped="0"  addEventParam="0"  lastYAxisName="" >
                         <TextTraits font="SansSerif"  size="11"  name="Labels"  style="plain"  color="#000000"  background="#00ffffff"  just="left" />
                         <TextTraits font="SansSerif"  size="11"  name="LayoutGates"  style="plain"  color="#000000"  background="#00ffffff"  just="left" />
                         <TextTraits font="SansSerif"  size="9"  name="Numbers"  style="plain"  color="#000000"  background="#00ffffff"  just="left" />
                         <TextTraits font="SansSerif"  size="9"  name="Legend"  style="plain"  color="#000000"  background="#00ffffff"  just="left" />
                         <WindowPosition x="620"  y="23"  width="390"  height="622"  displayed="1"  panelState="---" />
                       </GraphEnvironment>
                     </Graph>
                     <Gate gating:id="ID1538200237"  gating:parent_id="ID599273826" >
                       <gating:RectangleGate eventsInside="1"  annoOffsetX="0"  annoOffsetY="0"  tint="#000000"  isTinted="0"  lineWeight="Normal"  userDefined="1"  percentX="0"  percentY="0" >
                         <gating:dimension gating:min="22705.385826771653"  gating:max="1157974.6771653544" >
                           <data-type:fcs-dimension data-type:name="BL1-H" />
                         </gating:dimension>
                         <gating:dimension gating:min="-84468.62222222223"  gating:max="1197124.2666666666" >
                           <data-type:fcs-dimension data-type:name="FSC-H" />
                         </gating:dimension>
                       </gating:RectangleGate>
                     </Gate>
                   </Population>
                 </Subpopulations>
               </Population>
             </Subpopulations>
           </Population>
         </Subpopulations>
       </SampleNode>
     </Sample>
     <Sample>
       <DataSet uri="file:/Users/Etienne/Desktop/180919%20EA/180918%20cell%20cycle%20R1%20R2%20R4%20412%20422_cell%20cyle%20R124%2042%20422_specimen(1)_tube(1).fcs"  sampleID="11" />
       <Transformations>
         <transforms:linear transforms:minRange="0.0079669272"  transforms:maxRange="119"  gain="0.0009958659" >
           <data-type:parameter data-type:name="Time" />
         </transforms:linear>
         <transforms:linear transforms:minRange="-116508.4444444445"  transforms:maxRange="1165084.4444444445"  gain="1" >
           <data-type:parameter data-type:name="FSC-A" />
         </transforms:linear>
         <transforms:linear transforms:minRange="0"  transforms:maxRange="1048576"  gain="1" >
           <data-type:parameter data-type:name="SSC-A" />
         </transforms:linear>
         <transforms:biex transforms:length="256"  transforms:maxRange="1048576"  transforms:neg="0"  transforms:width="-1000"  transforms:pos="5.0205999133" >
           <data-type:parameter data-type:name="BL1-A" />
         </transforms:biex>
         <transforms:biex transforms:length="256"  transforms:maxRange="1048576"  transforms:neg="0"  transforms:width="-1000"  transforms:pos="5.0205999133" >
           <data-type:parameter data-type:name="YL2-A" />
         </transforms:biex>
         <transforms:linear transforms:minRange="-116508.4444444445"  transforms:maxRange="1293243.7333333334"  gain="1" >
           <data-type:parameter data-type:name="FSC-H" />
         </transforms:linear>
         <transforms:linear transforms:minRange="-302.0268997983"  transforms:maxRange="3352.4985877613"  gain="1" >
           <data-type:parameter data-type:name="SSC-H" />
         </transforms:linear>
         <transforms:linear transforms:minRange="0"  transforms:maxRange="1153433.6"  gain="1" >
           <data-type:parameter data-type:name="BL1-H" />
         </transforms:linear>
         <transforms:biex transforms:length="256"  transforms:maxRange="1048576"  transforms:neg="0"  transforms:width="-1000"  transforms:pos="5.0205999133" >
           <data-type:parameter data-type:name="YL2-H" />
         </transforms:biex>
         <transforms:linear transforms:minRange="0"  transforms:maxRange="1048576"  gain="1" >
           <data-type:parameter data-type:name="FSC-W" />
         </transforms:linear>
         <transforms:linear transforms:minRange="0"  transforms:maxRange="1048576"  gain="1" >
           <data-type:parameter data-type:name="SSC-W" />
         </transforms:linear>
         <transforms:biex transforms:length="256"  transforms:maxRange="1048576"  transforms:neg="0"  transforms:width="-1000"  transforms:pos="5.0205999133" >
           <data-type:parameter data-type:name="BL1-W" />
         </transforms:biex>
         <transforms:biex transforms:length="256"  transforms:maxRange="1048576"  transforms:neg="0"  transforms:width="-1000"  transforms:pos="5.0205999133" >
           <data-type:parameter data-type:name="YL2-W" />
         </transforms:biex>
       </Transformations>
       <Keywords>
         <Keyword name="$ENDANALYSIS"  value="000000000000" />
         <Keyword name="$BEGINANALYSIS"  value="000000000000" />
         <Keyword name="$ENDSTEXT"  value="000000000000" />
         <Keyword name="$BEGINSTEXT"  value="000000000000" />
         <Keyword name="$NEXTDATA"  value="000000000000" />
         <Keyword name="$ENDDATA"  value="000001890539" />
         <Keyword name="$BEGINDATA"  value="000000008192" />
         <Keyword name="$WELLID"  value="B2" />
         <Keyword name="$VOL"  value="200000" />
         <Keyword name="$TOT"  value="36199" />
         <Keyword name="$TIMESTEP"  value="0.001" />
         <Keyword name="$SYS"  value="OPTIXE2 Microsoft Windows 7 Professional " />
         <Keyword name="$SRC"  value="NA" />
         <Keyword name="$SPILLOVER"  value="6,BL1-A,YL2-A,BL1-H,YL2-H,BL1-W,YL2-W,1.000000,0.000000,0.000000,0.000000,0.000000,0.000000,0.000000,1.000000,0.000000,0.000000,0.000000,0.000000,0.000000,0.000000,1.000000,0.000000,0.000000,0.000000,0.000000,0.000000,0.000000,1.000000,0.000000,0.000000,0.000000,0.000000,0.000000,0.000000,1.000000,0.000000,0.000000,0.000000,0.000000,0.000000,0.000000,1.000000" />
         <Keyword name="$SMNO"  value="specimen(1)" />
         <Keyword name="$PROJ"  value="cell cyle R124 42 422" />
         <Keyword name="$PLATENAME"  value="180918 cell cycle R1 R2 R4 412 422" />
         <Keyword name="$PLATEID"  value="mCherry R1 R4" />
         <Keyword name="$PAR"  value="13" />
         <Keyword name="$P9V"  value="380" />
         <Keyword name="$P9S"  value="YL2-H" />
         <Keyword name="$P9R"  value="1048576" />
         <Keyword name="$P9N"  value="YL2-H" />
         <Keyword name="$P9L"  value="561" />
         <Keyword name="$P9F"  value="620_15" />
         <Keyword name="$P9E"  value="0,0" />
         <Keyword name="$P9B"  value="32" />
         <Keyword name="$P8V"  value="415" />
         <Keyword name="$P8S"  value="BL1-H" />
         <Keyword name="$P8R"  value="1048576" />
         <Keyword name="$P8N"  value="BL1-H" />
         <Keyword name="$P8L"  value="488" />
         <Keyword name="$P8F"  value="530_30" />
         <Keyword name="$P8E"  value="0,0" />
         <Keyword name="$P8B"  value="32" />
         <Keyword name="$P7V"  value="160" />
         <Keyword name="$P7S"  value="SSC-H" />
         <Keyword name="$P7R"  value="1048576" />
         <Keyword name="$P7N"  value="SSC-H" />
         <Keyword name="$P7L"  value="488" />
         <Keyword name="$P7F"  value="488_10" />
         <Keyword name="$P7E"  value="0,0" />
         <Keyword name="$P7B"  value="32" />
         <Keyword name="$P6V"  value="280" />
         <Keyword name="$P6S"  value="FSC-H" />
         <Keyword name="$P6R"  value="1048576" />
         <Keyword name="$P6N"  value="FSC-H" />
         <Keyword name="$P6L"  value="488" />
         <Keyword name="$P6F"  value="NA" />
         <Keyword name="$P6E"  value="0,0" />
         <Keyword name="$P6B"  value="32" />
         <Keyword name="$P5V"  value="380" />
         <Keyword name="$P5S"  value="YL2-A" />
         <Keyword name="$P5R"  value="1048576" />
         <Keyword name="$P5N"  value="YL2-A" />
         <Keyword name="$P5L"  value="561" />
         <Keyword name="$P5F"  value="620_15" />
         <Keyword name="$P5E"  value="0,0" />
         <Keyword name="$P5B"  value="32" />
         <Keyword name="$P4V"  value="415" />
         <Keyword name="$P4S"  value="BL1-A" />
         <Keyword name="$P4R"  value="1048576" />
         <Keyword name="$P4N"  value="BL1-A" />
         <Keyword name="$P4L"  value="488" />
         <Keyword name="$P4F"  value="530_30" />
         <Keyword name="$P4E"  value="0,0" />
         <Keyword name="$P4B"  value="32" />
         <Keyword name="$P3V"  value="160" />
         <Keyword name="$P3S"  value="SSC-A" />
         <Keyword name="$P3R"  value="1048576" />
         <Keyword name="$P3N"  value="SSC-A" />
         <Keyword name="$P3L"  value="488" />
         <Keyword name="$P3F"  value="488_10" />
         <Keyword name="$P3E"  value="0,0" />
         <Keyword name="$P3B"  value="32" />
         <Keyword name="$P2V"  value="280" />
         <Keyword name="$P2S"  value="FSC-A" />
         <Keyword name="$P2R"  value="1048576" />
         <Keyword name="$P2N"  value="FSC-A" />
         <Keyword name="$P2L"  value="488" />
         <Keyword name="$P2F"  value="NA" />
         <Keyword name="$P2E"  value="0,0" />
         <Keyword name="$P2B"  value="32" />
         <Keyword name="$P1V"  value="NA" />
         <Keyword name="$P1S"  value="Time" />
         <Keyword name="$P1R"  value="67108864" />
         <Keyword name="$P1N"  value="Time" />
         <Keyword name="$P1L"  value="NA" />
         <Keyword name="$P1F"  value="NA" />
         <Keyword name="$P1E"  value="0,0" />
         <Keyword name="$P1B"  value="32" />
         <Keyword name="$P13V"  value="380" />
         <Keyword name="$P13S"  value="YL2-W" />
         <Keyword name="$P13R"  value="1024" />
         <Keyword name="$P13N"  value="YL2-W" />
         <Keyword name="$P13L"  value="561" />
         <Keyword name="$P13F"  value="620_15" />
         <Keyword name="$P13E"  value="0,0" />
         <Keyword name="$P13B"  value="32" />
         <Keyword name="$P12V"  value="415" />
         <Keyword name="$P12S"  value="BL1-W" />
         <Keyword name="$P12R"  value="1024" />
         <Keyword name="$P12N"  value="BL1-W" />
         <Keyword name="$P12L"  value="488" />
         <Keyword name="$P12F"  value="530_30" />
         <Keyword name="$P12E"  value="0,0" />
         <Keyword name="$P12B"  value="32" />
         <Keyword name="$P11V"  value="160" />
         <Keyword name="$P11S"  value="SSC-W" />
         <Keyword name="$P11R"  value="1024" />
         <Keyword name="$P11N"  value="SSC-W" />
         <Keyword name="$P11L"  value="488" />
         <Keyword name="$P11F"  value="488_10" />
         <Keyword name="$P11E"  value="0,0" />
         <Keyword name="$P11B"  value="32" />
         <Keyword name="$P10V"  value="280" />
         <Keyword name="$P10S"  value="FSC-W" />
         <Keyword name="$P10R"  value="1024" />
         <Keyword name="$P10N"  value="FSC-W" />
         <Keyword name="$P10L"  value="488" />
         <Keyword name="$P10F"  value="NA" />
         <Keyword name="$P10E"  value="0,0" />
         <Keyword name="$P10B"  value="32" />
         <Keyword name="$ORIGINALITY"  value="NonDataModified" />
         <Keyword name="$OP"  value="PFIUH PFIUH" />
         <Keyword name="$MODE"  value="L" />
         <Keyword name="$LOST"  value="0" />
         <Keyword name="$LAST_MODIFIER"  value="utilisateurs" />
         <Keyword name="$LAST_MODIFIED"  value="19-Sep-2018 16:43:50" />
         <Keyword name="$INST"  value="NA" />
         <Keyword name="$FIL"  value="tube(1).fcs" />
         <Keyword name="$EXP"  value="NA" />
         <Keyword name="$ETIM"  value="14:07:17" />
         <Keyword name="$DATE"  value="19-Sep-2018" />
         <Keyword name="$DATATYPE"  value="F" />
         <Keyword name="$CYTSN"  value="2AFC218231017" />
         <Keyword name="$CYT"  value="4486521 Attune NxT Acoustic Focusing Cytometer (Lasers: BRVY)" />
         <Keyword name="$COM"  value="NA" />
         <Keyword name="$CELLS"  value="NA" />
         <Keyword name="$BYTEORD"  value="1,2,3,4" />
         <Keyword name="$BTIM"  value="14:05:18" />
         <Keyword name="#WINEXT"  value="0" />
         <Keyword name="#WIDTHTHRESHOLD"  value="1000" />
         <Keyword name="#TR1"  value="OR_FSC,25000" />
         <Keyword name="#PTRESULT"  value="Pass" />
         <Keyword name="#PTDATE"  value="10-Jul-2018" />
         <Keyword name="#P1Target"  value="NA" />
         <Keyword name="#P1Label"  value="NA" />
         <Keyword name="#LASERCONFIG"  value="BRVY" />
         <Keyword name="#LASER4DELAY"  value="331" />
         <Keyword name="#LASER4COLOR"  value="Yellow" />
         <Keyword name="#LASER4ASF"  value="1.11" />
         <Keyword name="#LASER3DELAY"  value="713" />
         <Keyword name="#LASER3COLOR"  value="Violet" />
         <Keyword name="#LASER3ASF"  value="1.10" />
         <Keyword name="#LASER2DELAY"  value="1513" />
         <Keyword name="#LASER2COLOR"  value="Red" />
         <Keyword name="#LASER2ASF"  value="1.03" />
         <Keyword name="#LASER1DELAY"  value="1100" />
         <Keyword name="#LASER1COLOR"  value="Blue" />
         <Keyword name="#LASER1ASF"  value="1.16" />
         <Keyword name="#FLOWRATE"  value="100" />
         <Keyword name="FJ_FCS_VERSION"  value="3.1" />
       </Keywords>
       <SampleNode name="tube(1).fcs"  annotation=""  owningGroup=""  expanded="1"  sortPriority="10"  count="36199"  sampleID="11" >
         <Graph smoothing="0"  backColor="#ffffff"  foreColor="#000000"  type="Pseudocolor"  fast="1" >
           <Axis dimension="x"  name="FSC-A"  label=""  auto="auto" />
           <Axis dimension="y"  name="SSC-A"  label=""  auto="auto" />
           <GraphSettings level="5%"  smoothingHighResolution="1"  contourHighResolution="1"  histogramSmoothingCount="0"  graphResolution="256"  showOutliers="0"  drawLargeDots="0"  dotsToDraw="8000"  tint="le.chartfill.tinted.40"  lineWeight="le.lineweight.normal"  lineStyle="le.linestyle.solid" />
           <GraphEnvironment showGrid="0"  showAxes="tnlTNL"  showGates="1"  showFreqOnPlots="1"  showGateNameOnPlots="1"  showMedians="0"  showUncomped="0"  addEventParam="0"  lastYAxisName="" >
             <TextTraits font="SansSerif"  size="11"  name="Labels"  style="plain"  color="#000000"  background="#00ffffff"  just="left" />
             <TextTraits font="SansSerif"  size="11"  name="LayoutGates"  style="plain"  color="#000000"  background="#00ffffff"  just="left" />
             <TextTraits font="SansSerif"  size="9"  name="Numbers"  style="plain"  color="#000000"  background="#00ffffff"  just="left" />
             <TextTraits font="SansSerif"  size="9"  name="Legend"  style="plain"  color="#000000"  background="#00ffffff"  just="left" />
           </GraphEnvironment>
         </Graph>
         <Subpopulations>
           <Population name="All"  annotation=""  owningGroup="All Samples"  expanded="1"  sortPriority="10"  count="36146" >
             <Graph smoothing="0"  backColor="#ffffff"  foreColor="#000000"  heatMapStatParameter="BL1-A"  type="Pseudocolor"  fast="1" >
               <Axis dimension="x"  name="FSC-H"  label=""  auto="auto" />
               <Axis dimension="y"  name="FSC-A"  label=""  auto="auto" />
               <GraphSettings level="5%"  smoothingHighResolution="1"  contourHighResolution="1"  histogramSmoothingCount="0"  graphResolution="256"  showOutliers="0"  drawLargeDots="0"  dotsToDraw="8000"  tint="le.chartfill.tinted.40"  lineWeight="le.lineweight.normal"  lineStyle="le.linestyle.solid" />
               <GraphEnvironment showGrid="0"  showAxes="tnlTNL"  showGates="1"  showFreqOnPlots="1"  showGateNameOnPlots="1"  showMedians="0"  showUncomped="0"  addEventParam="0"  lastYAxisName="" >
                 <TextTraits font="SansSerif"  size="11"  name="Labels"  style="plain"  color="#000000"  background="#00ffffff"  just="left" />
                 <TextTraits font="SansSerif"  size="11"  name="LayoutGates"  style="plain"  color="#000000"  background="#00ffffff"  just="left" />
                 <TextTraits font="SansSerif"  size="9"  name="Numbers"  style="plain"  color="#000000"  background="#00ffffff"  just="left" />
                 <TextTraits font="SansSerif"  size="9"  name="Legend"  style="plain"  color="#000000"  background="#00ffffff"  just="left" />
                 <WindowPosition x="620"  y="23"  width="390"  height="622"  displayed="0"  panelState="---" />
               </GraphEnvironment>
             </Graph>
             <Gate gating:id="ID2009292420" >
               <gating:PolygonGate eventsInside="1"  annoOffsetX="0"  annoOffsetY="0"  tint="#000000"  isTinted="0"  lineWeight="Normal"  userDefined="1"  quadId="-1"  gateResolution="256" >
                 <gating:dimension>
                   <data-type:fcs-dimension data-type:name="FSC-H" />
                 </gating:dimension>
                 <gating:dimension>
                   <data-type:fcs-dimension data-type:name="SSC-H" />
                 </gating:dimension>
                 <gating:vertex>
                   <gating:coordinate data-type:value="27796.8965879265" />
                   <gating:coordinate data-type:value="597.7615725175" />
                 </gating:vertex>
                 <gating:vertex>
                   <gating:coordinate data-type:value="-11054.5413823272" />
                   <gating:coordinate data-type:value="210.160384443" />
                 </gating:vertex>
                 <gating:vertex>
                   <gating:coordinate data-type:value="11146.2803149606" />
                   <gating:coordinate data-type:value="-52.8547074647" />
                 </gating:vertex>
                 <gating:vertex>
                   <gating:coordinate data-type:value="105499.772528434" />
                   <gating:coordinate data-type:value="-94.383406187" />
                 </gating:vertex>
                 <gating:vertex>
                   <gating:coordinate data-type:value="1121187.3651793527" />
                   <gating:coordinate data-type:value="348.5893801839" />
                 </gating:vertex>
                 <gating:vertex>
                   <gating:coordinate data-type:value="1165589.0085739284" />
                   <gating:coordinate data-type:value="3131.0121945758" />
                 </gating:vertex>
                 <gating:vertex>
                   <gating:coordinate data-type:value="371909.6328958881" />
                   <gating:coordinate data-type:value="3241.7553911685" />
                 </gating:vertex>
               </gating:PolygonGate>
             </Gate>
             <Subpopulations>
               <Population name="Single Cells"  annotation=""  owningGroup="All Samples"  expanded="1"  sortPriority="10"  count="34850" >
                 <Graph smoothing="0"  backColor="#ffffff"  foreColor="#000000"  heatMapStatParameter="BL1-A"  type="Pseudocolor"  fast="1" >
                   <Axis dimension="x"  name="BL1-H"  label=""  auto="auto" />
                   <Axis dimension="y"  name="FSC-H"  label=""  auto="auto" />
                   <GraphSettings level="5%"  smoothingHighResolution="1"  contourHighResolution="1"  histogramSmoothingCount="0"  graphResolution="256"  showOutliers="0"  drawLargeDots="0"  dotsToDraw="8000"  tint="le.chartfill.tinted.40"  lineWeight="le.lineweight.normal"  lineStyle="le.linestyle.solid" />
                   <GraphEnvironment showGrid="0"  showAxes="tnlTNL"  showGates="1"  showFreqOnPlots="1"  showGateNameOnPlots="1"  showMedians="0"  showUncomped="0"  addEventParam="0"  lastYAxisName="" >
                     <TextTraits font="SansSerif"  size="11"  name="Labels"  style="plain"  color="#000000"  background="#00ffffff"  just="left" />
                     <TextTraits font="SansSerif"  size="11"  name="LayoutGates"  style="plain"  color="#000000"  background="#00ffffff"  just="left" />
                     <TextTraits font="SansSerif"  size="9"  name="Numbers"  style="plain"  color="#000000"  background="#00ffffff"  just="left" />
                     <TextTraits font="SansSerif"  size="9"  name="Legend"  style="plain"  color="#000000"  background="#00ffffff"  just="left" />
                     <WindowPosition x="620"  y="23"  width="390"  height="622"  displayed="1"  panelState="---" />
                   </GraphEnvironment>
                 </Graph>
                 <Gate gating:id="ID1077755290"  gating:parent_id="ID2009292420" >
                   <gating:PolygonGate eventsInside="1"  annoOffsetX="0"  annoOffsetY="0"  tint="#000000"  isTinted="0"  lineWeight="Normal"  userDefined="1"  quadId="-1"  gateResolution="256" >
                     <gating:dimension>
                       <data-type:fcs-dimension data-type:name="FSC-H" />
                     </gating:dimension>
                     <gating:dimension>
                       <data-type:fcs-dimension data-type:name="FSC-A" />
                     </gating:dimension>
                     <gating:vertex>
                       <gating:coordinate data-type:value="-61006.3902012248" />
                       <gating:coordinate data-type:value="48545.1851851852" />
                     </gating:vertex>
                     <gating:vertex>
                       <gating:coordinate data-type:value="99949.567104112" />
                       <gating:coordinate data-type:value="-33981.6296296296" />
                     </gating:vertex>
                     <gating:vertex>
                       <gating:coordinate data-type:value="1026833.8729658793" />
                       <gating:coordinate data-type:value="1024303.4074074074" />
                     </gating:vertex>
                     <gating:vertex>
                       <gating:coordinate data-type:value="782624.834295713" />
                       <gating:coordinate data-type:value="1131102.8148148148" />
                     </gating:vertex>
                   </gating:PolygonGate>
                 </Gate>
                 <Subpopulations>
                   <Population name="BL1-H, FSC-H subset"  annotation=""  owningGroup="All Samples"  expanded="1"  sortPriority="10"  count="31746" >
                     <Graph smoothing="1"  backColor="#ffffff"  foreColor="#000000"  heatMapStatParameter="BL1-A"  type="Histogram"  fast="1" >
                       <Axis dimension="x"  name="BL1-H"  label=""  auto="auto" />
                       <Axis dimension="y"  name=""  label=""  auto="auto" />
                       <GraphSettings level="5%"  smoothingHighResolution="1"  contourHighResolution="1"  histogramSmoothingCount="0"  graphResolution="256"  showOutliers="0"  drawLargeDots="0"  dotsToDraw="8000"  tint="le.chartfill.tinted.40"  lineWeight="le.lineweight.normal"  lineStyle="le.linestyle.solid" />
                       <GraphEnvironment showGrid="0"  showAxes="tnlTNL"  showGates="1"  showFreqOnPlots="1"  showGateNameOnPlots="1"  showMedians="0"  showUncomped="0"  addEventParam="0"  lastYAxisName="" >
                         <TextTraits font="SansSerif"  size="11"  name="Labels"  style="plain"  color="#000000"  background="#00ffffff"  just="left" />
                         <TextTraits font="SansSerif"  size="11"  name="LayoutGates"  style="plain"  color="#000000"  background="#00ffffff"  just="left" />
                         <TextTraits font="SansSerif"  size="9"  name="Numbers"  style="plain"  color="#000000"  background="#00ffffff"  just="left" />
                         <TextTraits font="SansSerif"  size="9"  name="Legend"  style="plain"  color="#000000"  background="#00ffffff"  just="left" />
                         <WindowPosition x="620"  y="23"  width="390"  height="622"  displayed="1"  panelState="---" />
                       </GraphEnvironment>
                     </Graph>
                     <Gate gating:id="ID910442632"  gating:parent_id="ID1077755290" >
                       <gating:EllipsoidGate eventsInside="1"  annoOffsetX="0"  annoOffsetY="0"  tint="#000000"  isTinted="0"  lineWeight="Normal"  userDefined="1"  gating:distance="229.5182035922798" >
                         <gating:dimension>
                           <data-type:fcs-dimension data-type:name="BL1-H" />
                         </gating:dimension>
                         <gating:dimension>
                           <data-type:fcs-dimension data-type:name="FSC-H" />
                         </gating:dimension>
                         <gating:foci>
                           <gating:vertex>
                             <gating:coordinate data-type:value="46.482708229" />
                             <gating:coordinate data-type:value="47.8367429755" />
                           </gating:vertex>
                           <gating:vertex>
                             <gating:coordinate data-type:value="169.517291771" />
                             <gating:coordinate data-type:value="142.1632570245" />
                           </gating:vertex>
                         </gating:foci>
                         <gating:edge>
                           <gating:vertex>
                             <gating:coordinate data-type:value="198" />
                             <gating:coordinate data-type:value="164" />
                           </gating:vertex>
                           <gating:vertex>
                             <gating:coordinate data-type:value="18" />
                             <gating:coordinate data-type:value="26" />
                           </gating:vertex>
                           <gating:vertex>
                             <gating:coordinate data-type:value="160" />
                             <gating:coordinate data-type:value="31" />
                           </gating:vertex>
                           <gating:vertex>
                             <gating:coordinate data-type:value="55" />
                             <gating:coordinate data-type:value="159" />
                           </gating:vertex>
                         </gating:edge>
                       </gating:EllipsoidGate>
                     </Gate>
                   </Population>
                   <Population name="BL1-H, FSC-H subset-1"  annotation=""  owningGroup="All Samples"  expanded="1"  sortPriority="10"  count="33868" >
                     <Graph smoothing="1"  backColor="#ffffff"  foreColor="#000000"  heatMapStatParameter="BL1-A"  type="Histogram"  fast="1" >
                       <Axis dimension="x"  name="BL1-H"  label=""  auto="auto" />
                       <Axis dimension="y"  name=""  label=""  auto="auto" />
                       <GraphSettings level="5%"  smoothingHighResolution="1"  contourHighResolution="1"  histogramSmoothingCount="0"  graphResolution="256"  showOutliers="0"  drawLargeDots="0"  dotsToDraw="8000"  tint="le.chartfill.tinted.40"  lineWeight="le.lineweight.normal"  lineStyle="le.linestyle.solid" />
                       <GraphEnvironment showGrid="0"  showAxes="tnlTNL"  showGates="1"  showFreqOnPlots="1"  showGateNameOnPlots="1"  showMedians="0"  showUncomped="0"  addEventParam="0"  lastYAxisName="" >
                         <TextTraits font="SansSerif"  size="11"  name="Labels"  style="plain"  color="#000000"  background="#00ffffff"  just="left" />
                         <TextTraits font="SansSerif"  size="11"  name="LayoutGates"  style="plain"  color="#000000"  background="#00ffffff"  just="left" />
                         <TextTraits font="SansSerif"  size="9"  name="Numbers"  style="plain"  color="#000000"  background="#00ffffff"  just="left" />
                         <TextTraits font="SansSerif"  size="9"  name="Legend"  style="plain"  color="#000000"  background="#00ffffff"  just="left" />
                         <WindowPosition x="620"  y="23"  width="390"  height="622"  displayed="1"  panelState="---" />
                       </GraphEnvironment>
                     </Graph>
                     <Gate gating:id="ID804078977"  gating:parent_id="ID1077755290" >
                       <gating:RectangleGate eventsInside="1"  annoOffsetX="0"  annoOffsetY="0"  tint="#000000"  isTinted="0"  lineWeight="Normal"  userDefined="1"  percentX="0"  percentY="0" >
                         <gating:dimension gating:min="22705.385826771653"  gating:max="1157974.6771653544" >
                           <data-type:fcs-dimension data-type:name="BL1-H" />
[truncated: 550,673 more chars]
