# Supplementary material for: Global chromatin mobility induced by a DSB is dictated by chromosomal conformation and defines the HR outcome
Source: eLife. 2022 Sep 20;11:e78015. doi: 10.7554/eLife.78015 (PMC9489209; doi:10.7554/eLife.78015)
Supplement: Figure 1—source data 4. [file elife-78015-fig1-data4.zip › 180914_repair kinetics/R1 412.txt]

Sample:	All/Single Cells/Red + | Freq. of Parent
tube(1).fcs	2,49
tube(2).fcs	4,15
tube(3).fcs	7,99
tube(4).fcs	18,6
tube(5).fcs	26,6
tube(6).fcs	42,5
tube(7).fcs	55,2
tube(8).fcs	64,9
tube(9).fcs	78,2
tube.fcs	3,15
Mean	30,4
SD	28,1
