# Supplementary material for: Global chromatin mobility induced by a DSB is dictated by chromosomal conformation and defines the HR outcome
Source: eLife. 2022 Sep 20;11:e78015. doi: 10.7554/eLife.78015 (PMC9489209; doi:10.7554/eLife.78015)
Supplement: Figure 1—source data 4. [file elife-78015-fig1-data4.zip › 180914_repair kinetics/R4 412.txt]

Sample:	All/Single Cells/Red + | Freq. of Parent
tube(1).fcs	3,24
tube(2).fcs	5,02
tube(3).fcs	7,70
tube(4).fcs	21,6
tube(5).fcs	32,5
tube(6).fcs	46,7
tube(7).fcs	54,0
tube(8).fcs	57,9
tube(9).fcs	76,3
tube.fcs	3,76
Mean	30,9
SD	26,6
