# Supplementary material for: Global chromatin mobility induced by a DSB is dictated by chromosomal conformation and defines the HR outcome
Source: eLife. 2022 Sep 20;11:e78015. doi: 10.7554/eLife.78015 (PMC9489209; doi:10.7554/eLife.78015)
Supplement: Figure 1—source data 4. [file elife-78015-fig1-data4.zip › 180914_repair kinetics/180920 _ Repair kinetics R1 R2 R4.wsp]

<?xml version="1.0" encoding="UTF-8"?>
 <Workspace version="20.0"  modDate="Thu Sep 20 18:24:51 CEST 2018"  clientTimestamp="1537460691970"  flowJoVersion="10.4.2"  drawRowBorders="1"  drawColumnBorders="1"  hideCompNodes="1"  curGroup="R2 412"  groupPaneHeight="-1"  xmlns:xsi="http://www.w3.org/2001/XMLSchema-instance"  xmlns:gating="http://www.isac-net.org/std/Gating-ML/v2.0/gating"  xmlns:transforms="http://www.isac-net.org/std/Gating-ML/v2.0/transformations"  xmlns:data-type="http://www.isac-net.org/std/Gating-ML/v2.0/datatypes"  xsi:schemaLocation="http://www.isac-net.org/std/Gating-ML/v2.0/gating http://www.isac-net.org/std/Gating-ML/v2.0/gating/Gating-ML.v2.0.xsd http://www.isac-net.org/std/Gating-ML/v2.0/transformations http://www.isac-net.org/std/Gating-ML/v2.0/gating/Transformations.v2.0.xsd http://www.isac-net.org/std/Gating-ML/v2.0/datatypes http://www.isac-net.org/std/Gating-ML/v2.0/gating/DataTypes.v2.0.xsd "  nonAutoSaveFileName="file:/Users/Etienne/Desktop/180920%20_%20Repair%20kinetics%20Centro%20vs%202u%20R1%20R2%20R4.wsp" >
   <WindowPosition x="20"  y="23"  width="993"  height="720"  displayed="1"  panelState="" />
   <TextTraits font="SansSerif"  size="11"  name=""  style="plain"  color="#000000"  background="#00ffffff"  just="left" />
   <Columns>
     <TColumn width="431" >
       <Property key="fj.appnode.prop.name" />
     </TColumn>
     <TColumn width="272" >
       <Property key="fj.appnode.prop.statistic" />
     </TColumn>
     <TColumn width="271" >
       <Property key="fj.appnode.prop.ncells" />
     </TColumn>
   </Columns>
   <Matrices/>
   <Cytometers>
     <Cytometer name="ATTUNE"  cyt="4486521 Attune NxT Acoustic Focusing Cytometer (Lasers: BRVY)"  useFCS3="1"  extraNegs="0"  widthBasis="-1000"  linMin="0"  logMin="1"  linMax="1048576"  logMax="1048576"  linearRescale="1"  logRescale="1"  linFromKW="0"  logFromKW="0"  useGain="0"  useTransform="1"  transformType="BIEX"  manufacturer=""  serialnumber=""  homepage="workspaces-and-samples/flowjo-and-your-cytometer/flowjo-and-your-cytometer/ws-cytometer-attune/"  icon="attune.png" >
       <LinParams>
         <Param>time</Param>
       </LinParams>
       <LogParams/>
       <FilterParams/>
       <TransformStore/>
     </Cytometer>
   </Cytometers>
   <Groups>
     <GroupNode name="All Samples"  annotation=""  owningGroup="All Samples"  expanded="1"  sortPriority="10"  count="-1" >
       <Graph smoothing="0"  backColor="#ffffff"  foreColor="#000000"  type="Pseudocolor"  fast="1" >
         <Axis dimension="x"  name=""  label=""  auto="auto" />
         <Axis dimension="y"  name=""  label=""  auto="auto" />
         <GraphSettings level="5%"  smoothingHighResolution="1"  contourHighResolution="1"  histogramSmoothingCount="0"  graphResolution="256"  showOutliers="0"  drawLargeDots="0"  dotsToDraw="8000"  tint="le.chartfill.tinted.40"  lineWeight="le.lineweight.normal"  lineStyle="le.linestyle.solid" />
         <GraphEnvironment showGrid="0"  showAxes="tnlTNL"  showGates="1"  showFreqOnPlots="1"  showGateNameOnPlots="1"  showMedians="0"  showUncomped="0"  addEventParam="0"  lastYAxisName="" >
           <TextTraits font="SansSerif"  size="11"  name="Labels"  style="plain"  color="#000000"  background="#00ffffff"  just="left" />
           <TextTraits font="SansSerif"  size="11"  name="LayoutGates"  style="plain"  color="#000000"  background="#00ffffff"  just="left" />
           <TextTraits font="SansSerif"  size="9"  name="Numbers"  style="plain"  color="#000000"  background="#00ffffff"  just="left" />
           <TextTraits font="SansSerif"  size="9"  name="Legend"  style="plain"  color="#000000"  background="#00ffffff"  just="left" />
         </GraphEnvironment>
       </Graph>
       <Subpopulations>
         <Population name="All"  annotation=""  owningGroup="All Samples"  expanded="1"  sortPriority="10"  count="49984" >
           <Graph smoothing="0"  backColor="#ffffff"  foreColor="#000000"  heatMapStatParameter="BL1-A"  type="Pseudocolor"  fast="1" >
             <Axis dimension="x"  name="FSC-H"  label=""  auto="auto" />
             <Axis dimension="y"  name="FSC-A"  label=""  auto="auto" />
             <GraphSettings level="5%"  smoothingHighResolution="1"  contourHighResolution="1"  histogramSmoothingCount="0"  graphResolution="256"  showOutliers="0"  drawLargeDots="0"  dotsToDraw="8000"  tint="le.chartfill.tinted.40"  lineWeight="le.lineweight.normal"  lineStyle="le.linestyle.solid" />
             <GraphEnvironment showGrid="0"  showAxes="tnlTNL"  showGates="1"  showFreqOnPlots="1"  showGateNameOnPlots="1"  showMedians="0"  showUncomped="0"  addEventParam="0"  lastYAxisName="" >
               <TextTraits font="SansSerif"  size="11"  name="Labels"  style="plain"  color="#000000"  background="#00ffffff"  just="left" />
               <TextTraits font="SansSerif"  size="11"  name="LayoutGates"  style="plain"  color="#000000"  background="#00ffffff"  just="left" />
               <TextTraits font="SansSerif"  size="9"  name="Numbers"  style="plain"  color="#000000"  background="#00ffffff"  just="left" />
               <TextTraits font="SansSerif"  size="9"  name="Legend"  style="plain"  color="#000000"  background="#00ffffff"  just="left" />
               <WindowPosition x="620"  y="23"  width="390"  height="622"  displayed="1"  panelState="---" />
             </GraphEnvironment>
           </Graph>
           <Gate gating:id="ID1839583023" >
             <gating:PolygonGate eventsInside="1"  annoOffsetX="0"  annoOffsetY="0"  tint="#000000"  isTinted="0"  lineWeight="Normal"  userDefined="1"  quadId="-1"  gateResolution="256" >
               <gating:dimension>
                 <data-type:fcs-dimension data-type:name="FSC-H" />
               </gating:dimension>
               <gating:dimension>
                 <data-type:fcs-dimension data-type:name="SSC-H" />
               </gating:dimension>
               <gating:vertex>
                 <gating:coordinate data-type:value="4586.946631671" />
                 <gating:coordinate data-type:value="671.8642467965" />
               </gating:vertex>
               <gating:vertex>
                 <gating:coordinate data-type:value="-15595.6185476815" />
                 <gating:coordinate data-type:value="131.0447292513" />
               </gating:vertex>
               <gating:vertex>
                 <gating:coordinate data-type:value="65134.6421697288" />
                 <gating:coordinate data-type:value="-87.3631528342" />
               </gating:vertex>
               <gating:vertex>
                 <gating:coordinate data-type:value="468785.9457567805" />
                 <gating:coordinate data-type:value="-35.3612761472" />
               </gating:vertex>
               <gating:vertex>
                 <gating:coordinate data-type:value="1119673.672790901" />
                 <gating:coordinate data-type:value="619.8623701095" />
               </gating:vertex>
               <gating:vertex>
                 <gating:coordinate data-type:value="1139856.237970254" />
                 <gating:coordinate data-type:value="2346.3246761191" />
               </gating:vertex>
               <gating:vertex>
                 <gating:coordinate data-type:value="256869.0113735783" />
                 <gating:coordinate data-type:value="2346.3246761191" />
               </gating:vertex>
             </gating:PolygonGate>
           </Gate>
           <Subpopulations>
             <Population name="Single Cells"  annotation=""  owningGroup="All Samples"  expanded="1"  sortPriority="10"  count="42021" >
               <Graph smoothing="0"  backColor="#ffffff"  foreColor="#000000"  heatMapStatParameter="BL1-A"  type="Pseudocolor"  fast="1" >
                 <Axis dimension="x"  name="YL2-H"  label=""  auto="auto" />
                 <Axis dimension="y"  name="FSC-H"  label=""  auto="auto" />
                 <GraphSettings level="5%"  smoothingHighResolution="1"  contourHighResolution="1"  histogramSmoothingCount="0"  graphResolution="256"  showOutliers="0"  drawLargeDots="0"  dotsToDraw="8000"  tint="le.chartfill.tinted.40"  lineWeight="le.lineweight.normal"  lineStyle="le.linestyle.solid" />
                 <GraphEnvironment showGrid="0"  showAxes="tnlTNL"  showGates="1"  showFreqOnPlots="1"  showGateNameOnPlots="1"  showMedians="0"  showUncomped="0"  addEventParam="0"  lastYAxisName="" >
                   <TextTraits font="SansSerif"  size="11"  name="Labels"  style="plain"  color="#000000"  background="#00ffffff"  just="left" />
                   <TextTraits font="SansSerif"  size="11"  name="LayoutGates"  style="plain"  color="#000000"  background="#00ffffff"  just="left" />
                   <TextTraits font="SansSerif"  size="9"  name="Numbers"  style="plain"  color="#000000"  background="#00ffffff"  just="left" />
                   <TextTraits font="SansSerif"  size="9"  name="Legend"  style="plain"  color="#000000"  background="#00ffffff"  just="left" />
                   <WindowPosition x="620"  y="23"  width="390"  height="622"  displayed="1"  panelState="---" />
                 </GraphEnvironment>
               </Graph>
               <Gate gating:id="ID1878355824"  gating:parent_id="ID1839583023" >
                 <gating:PolygonGate eventsInside="1"  annoOffsetX="0"  annoOffsetY="0"  tint="#000000"  isTinted="0"  lineWeight="Normal"  userDefined="1"  quadId="-1"  gateResolution="256" >
                   <gating:dimension>
                     <data-type:fcs-dimension data-type:name="FSC-H" />
                   </gating:dimension>
                   <gating:dimension>
                     <data-type:fcs-dimension data-type:name="FSC-A" />
                   </gating:dimension>
                   <gating:vertex>
                     <gating:coordinate data-type:value="-30732.542432196" />
                     <gating:coordinate data-type:value="32039.8222222222" />
                   </gating:vertex>
                   <gating:vertex>
                     <gating:coordinate data-type:value="70180.2834645669" />
                     <gating:coordinate data-type:value="-31068.9185185185" />
                   </gating:vertex>
                   <gating:vertex>
                     <gating:coordinate data-type:value="1008669.5643044622" />
                     <gating:coordinate data-type:value="1046634.1925925927" />
                   </gating:vertex>
                   <gating:vertex>
                     <gating:coordinate data-type:value="736204.9343832021" />
                     <gating:coordinate data-type:value="1066052.2666666666" />
                   </gating:vertex>
                 </gating:PolygonGate>
               </Gate>
               <Subpopulations>
                 <Population name="Red +"  annotation=""  owningGroup="All Samples"  expanded="1"  sortPriority="10"  count="7812" >
                   <Graph smoothing="0"  backColor="#ffffff"  foreColor="#000000"  heatMapStatParameter="BL1-A"  type="Pseudocolor"  fast="1" >
                     <Axis dimension="x"  name="YL2-H"  label=""  auto="auto" />
                     <Axis dimension="y"  name="FSC-H"  label=""  auto="auto" />
                     <GraphSettings level="5%"  smoothingHighResolution="1"  contourHighResolution="1"  histogramSmoothingCount="0"  graphResolution="256"  showOutliers="0"  drawLargeDots="0"  dotsToDraw="8000"  tint="le.chartfill.tinted.40"  lineWeight="le.lineweight.normal"  lineStyle="le.linestyle.solid" />
                     <GraphEnvironment showGrid="0"  showAxes="tnlTNL"  showGates="1"  showFreqOnPlots="1"  showGateNameOnPlots="1"  showMedians="0"  showUncomped="0"  addEventParam="0"  lastYAxisName="" >
                       <TextTraits font="SansSerif"  size="11"  name="Labels"  style="plain"  color="#000000"  background="#00ffffff"  just="left" />
                       <TextTraits font="SansSerif"  size="11"  name="LayoutGates"  style="plain"  color="#000000"  background="#00ffffff"  just="left" />
                       <TextTraits font="SansSerif"  size="9"  name="Numbers"  style="plain"  color="#000000"  background="#00ffffff"  just="left" />
                       <TextTraits font="SansSerif"  size="9"  name="Legend"  style="plain"  color="#000000"  background="#00ffffff"  just="left" />
                       <WindowPosition x="0"  y="23"  width="992"  height="824"  displayed="0"  panelState="---" />
                     </GraphEnvironment>
                   </Graph>
                   <Gate gating:id="ID493296475"  gating:parent_id="ID1878355824" >
                     <gating:RectangleGate eventsInside="1"  annoOffsetX="0"  annoOffsetY="0"  tint="#000000"  isTinted="0"  lineWeight="Normal"  userDefined="1"  percentX="0"  percentY="0" >
                       <gating:dimension gating:min="991.856590117484"  gating:max="730501.4480928521" >
                         <data-type:fcs-dimension data-type:name="YL2-H" />
                       </gating:dimension>
                       <gating:dimension gating:min="-113758.24511206486"  gating:max="1170584.8431092037" >
                         <data-type:fcs-dimension data-type:name="FSC-H" />
                       </gating:dimension>
                     </gating:RectangleGate>
                   </Gate>
                 </Population>
               </Subpopulations>
             </Population>
           </Subpopulations>
         </Population>
       </Subpopulations>
       <Group name="All Samples"  live="1"  role="ws.group.dlog.test"  key=""  synchronized="0"  foreground="#000000"  fontStyle="bold" >
         <Criteria/>
         <SampleRefs>
           <SampleRef sampleID="2" />
           <SampleRef sampleID="12" />
           <SampleRef sampleID="22" />
           <SampleRef sampleID="32" />
           <SampleRef sampleID="42" />
           <SampleRef sampleID="52" />
           <SampleRef sampleID="3" />
           <SampleRef sampleID="13" />
           <SampleRef sampleID="23" />
           <SampleRef sampleID="33" />
           <SampleRef sampleID="43" />
           <SampleRef sampleID="53" />
           <SampleRef sampleID="4" />
           <SampleRef sampleID="14" />
           <SampleRef sampleID="24" />
           <SampleRef sampleID="34" />
           <SampleRef sampleID="44" />
           <SampleRef sampleID="54" />
           <SampleRef sampleID="5" />
           <SampleRef sampleID="15" />
           <SampleRef sampleID="25" />
           <SampleRef sampleID="35" />
           <SampleRef sampleID="45" />
           <SampleRef sampleID="55" />
           <SampleRef sampleID="6" />
           <SampleRef sampleID="16" />
           <SampleRef sampleID="26" />
           <SampleRef sampleID="36" />
           <SampleRef sampleID="46" />
           <SampleRef sampleID="56" />
           <SampleRef sampleID="7" />
           <SampleRef sampleID="17" />
           <SampleRef sampleID="27" />
           <SampleRef sampleID="37" />
           <SampleRef sampleID="47" />
           <SampleRef sampleID="8" />
           <SampleRef sampleID="18" />
           <SampleRef sampleID="28" />
           <SampleRef sampleID="38" />
           <SampleRef sampleID="48" />
           <SampleRef sampleID="9" />
           <SampleRef sampleID="19" />
           <SampleRef sampleID="29" />
           <SampleRef sampleID="39" />
           <SampleRef sampleID="49" />
           <SampleRef sampleID="10" />
           <SampleRef sampleID="20" />
           <SampleRef sampleID="30" />
           <SampleRef sampleID="40" />
           <SampleRef sampleID="50" />
           <SampleRef sampleID="1" />
           <SampleRef sampleID="11" />
           <SampleRef sampleID="21" />
           <SampleRef sampleID="31" />
           <SampleRef sampleID="41" />
           <SampleRef sampleID="51" />
         </SampleRefs>
         <Keywords/>
       </Group>
     </GroupNode>
     <GroupNode name="Compensation"  annotation=""  owningGroup="Compensation"  expanded="1"  sortPriority="10"  count="-1" >
       <Graph smoothing="0"  backColor="#ffffff"  foreColor="#000000"  type="Pseudocolor"  fast="1" >
         <Axis dimension="x"  name=""  label=""  auto="auto" />
         <Axis dimension="y"  name=""  label=""  auto="auto" />
         <GraphSettings level="5%"  smoothingHighResolution="1"  contourHighResolution="1"  histogramSmoothingCount="0"  graphResolution="256"  showOutliers="0"  drawLargeDots="0"  dotsToDraw="8000"  tint="le.chartfill.tinted.40"  lineWeight="le.lineweight.normal"  lineStyle="le.linestyle.solid" />
         <GraphEnvironment showGrid="0"  showAxes="tnlTNL"  showGates="1"  showFreqOnPlots="1"  showGateNameOnPlots="1"  showMedians="0"  showUncomped="0"  addEventParam="0"  lastYAxisName="" >
           <TextTraits font="SansSerif"  size="11"  name="Labels"  style="plain"  color="#000000"  background="#00ffffff"  just="left" />
           <TextTraits font="SansSerif"  size="11"  name="LayoutGates"  style="plain"  color="#000000"  background="#00ffffff"  just="left" />
           <TextTraits font="SansSerif"  size="9"  name="Numbers"  style="plain"  color="#000000"  background="#00ffffff"  just="left" />
           <TextTraits font="SansSerif"  size="9"  name="Legend"  style="plain"  color="#000000"  background="#00ffffff"  just="left" />
         </GraphEnvironment>
       </Graph>
       <Group name="Compensation"  live="1"  role="ws.group.dlog.compensation"  key=""  synchronized="0"  foreground="#bc1900"  fontStyle="bold" >
         <Criteria>
           <Criterion connector="And"  keyword="$FIL"  function="Contains"  value="comp" />
           <Criterion connector="Or"  keyword="$FIL"  function="Contains"  value="unstained" />
         </Criteria>
         <Keywords/>
       </Group>
     </GroupNode>
     <GroupNode name="R1 412"  annotation=""  owningGroup="R1 412"  expanded="1"  sortPriority="10"  count="-1" >
       <Graph smoothing="0"  backColor="#ffffff"  foreColor="#000000"  type="Pseudocolor"  fast="1" >
         <Axis dimension="x"  name=""  label=""  auto="auto" />
         <Axis dimension="y"  name=""  label=""  auto="auto" />
         <GraphSettings level="5%"  smoothingHighResolution="1"  contourHighResolution="1"  histogramSmoothingCount="0"  graphResolution="256"  showOutliers="0"  drawLargeDots="0"  dotsToDraw="8000"  tint="le.chartfill.tinted.40"  lineWeight="le.lineweight.normal"  lineStyle="le.linestyle.solid" />
         <GraphEnvironment showGrid="0"  showAxes="tnlTNL"  showGates="1"  showFreqOnPlots="1"  showGateNameOnPlots="1"  showMedians="0"  showUncomped="0"  addEventParam="0"  lastYAxisName="" >
           <TextTraits font="SansSerif"  size="11"  name="Labels"  style="plain"  color="#000000"  background="#00ffffff"  just="left" />
           <TextTraits font="SansSerif"  size="11"  name="LayoutGates"  style="plain"  color="#000000"  background="#00ffffff"  just="left" />
           <TextTraits font="SansSerif"  size="9"  name="Numbers"  style="plain"  color="#000000"  background="#00ffffff"  just="left" />
           <TextTraits font="SansSerif"  size="9"  name="Legend"  style="plain"  color="#000000"  background="#00ffffff"  just="left" />
         </GraphEnvironment>
       </Graph>
       <Subpopulations>
         <Population name="All"  annotation=""  owningGroup="R1 412"  expanded="1"  sortPriority="10"  count="49984" >
           <Graph smoothing="0"  backColor="#ffffff"  foreColor="#000000"  heatMapStatParameter="BL1-A"  type="Pseudocolor"  fast="1" >
             <Axis dimension="x"  name="FSC-H"  label=""  auto="auto" />
             <Axis dimension="y"  name="FSC-A"  label=""  auto="auto" />
             <GraphSettings level="5%"  smoothingHighResolution="1"  contourHighResolution="1"  histogramSmoothingCount="0"  graphResolution="256"  showOutliers="0"  drawLargeDots="0"  dotsToDraw="8000"  tint="le.chartfill.tinted.40"  lineWeight="le.lineweight.normal"  lineStyle="le.linestyle.solid" />
             <GraphEnvironment showGrid="0"  showAxes="tnlTNL"  showGates="1"  showFreqOnPlots="1"  showGateNameOnPlots="1"  showMedians="0"  showUncomped="0"  addEventParam="0"  lastYAxisName="" >
               <TextTraits font="SansSerif"  size="11"  name="Labels"  style="plain"  color="#000000"  background="#00ffffff"  just="left" />
               <TextTraits font="SansSerif"  size="11"  name="LayoutGates"  style="plain"  color="#000000"  background="#00ffffff"  just="left" />
               <TextTraits font="SansSerif"  size="9"  name="Numbers"  style="plain"  color="#000000"  background="#00ffffff"  just="left" />
               <TextTraits font="SansSerif"  size="9"  name="Legend"  style="plain"  color="#000000"  background="#00ffffff"  just="left" />
               <WindowPosition x="620"  y="23"  width="390"  height="622"  displayed="1"  panelState="---" />
             </GraphEnvironment>
           </Graph>
           <Gate gating:id="ID1148615221" >
             <gating:PolygonGate eventsInside="1"  annoOffsetX="0"  annoOffsetY="0"  tint="#000000"  isTinted="0"  lineWeight="Normal"  userDefined="1"  quadId="-1"  gateResolution="256" >
               <gating:dimension>
                 <data-type:fcs-dimension data-type:name="FSC-H" />
               </gating:dimension>
               <gating:dimension>
                 <data-type:fcs-dimension data-type:name="SSC-H" />
               </gating:dimension>
               <gating:vertex>
                 <gating:coordinate data-type:value="4586.946631671" />
                 <gating:coordinate data-type:value="671.8642467965" />
               </gating:vertex>
               <gating:vertex>
                 <gating:coordinate data-type:value="-15595.6185476815" />
                 <gating:coordinate data-type:value="131.0447292513" />
               </gating:vertex>
               <gating:vertex>
                 <gating:coordinate data-type:value="65134.6421697288" />
                 <gating:coordinate data-type:value="-87.3631528342" />
               </gating:vertex>
               <gating:vertex>
                 <gating:coordinate data-type:value="468785.9457567805" />
                 <gating:coordinate data-type:value="-35.3612761472" />
               </gating:vertex>
               <gating:vertex>
                 <gating:coordinate data-type:value="1119673.672790901" />
                 <gating:coordinate data-type:value="619.8623701095" />
               </gating:vertex>
               <gating:vertex>
                 <gating:coordinate data-type:value="1139856.237970254" />
                 <gating:coordinate data-type:value="2346.3246761191" />
               </gating:vertex>
               <gating:vertex>
                 <gating:coordinate data-type:value="256869.0113735783" />
                 <gating:coordinate data-type:value="2346.3246761191" />
               </gating:vertex>
             </gating:PolygonGate>
           </Gate>
           <Subpopulations>
             <Population name="Single Cells"  annotation=""  owningGroup="R1 412"  expanded="1"  sortPriority="10"  count="42021" >
               <Graph smoothing="0"  backColor="#ffffff"  foreColor="#000000"  heatMapStatParameter="BL1-A"  type="Pseudocolor"  fast="1" >
                 <Axis dimension="x"  name="YL2-H"  label=""  auto="auto" />
                 <Axis dimension="y"  name="FSC-H"  label=""  auto="auto" />
                 <GraphSettings level="5%"  smoothingHighResolution="1"  contourHighResolution="1"  histogramSmoothingCount="0"  graphResolution="256"  showOutliers="0"  drawLargeDots="0"  dotsToDraw="8000"  tint="le.chartfill.tinted.40"  lineWeight="le.lineweight.normal"  lineStyle="le.linestyle.solid" />
                 <GraphEnvironment showGrid="0"  showAxes="tnlTNL"  showGates="1"  showFreqOnPlots="1"  showGateNameOnPlots="1"  showMedians="0"  showUncomped="0"  addEventParam="0"  lastYAxisName="" >
                   <TextTraits font="SansSerif"  size="11"  name="Labels"  style="plain"  color="#000000"  background="#00ffffff"  just="left" />
                   <TextTraits font="SansSerif"  size="11"  name="LayoutGates"  style="plain"  color="#000000"  background="#00ffffff"  just="left" />
                   <TextTraits font="SansSerif"  size="9"  name="Numbers"  style="plain"  color="#000000"  background="#00ffffff"  just="left" />
                   <TextTraits font="SansSerif"  size="9"  name="Legend"  style="plain"  color="#000000"  background="#00ffffff"  just="left" />
                   <WindowPosition x="620"  y="23"  width="390"  height="622"  displayed="1"  panelState="---" />
                 </GraphEnvironment>
               </Graph>
               <Gate gating:id="ID708829661"  gating:parent_id="ID1148615221" >
                 <gating:PolygonGate eventsInside="1"  annoOffsetX="0"  annoOffsetY="0"  tint="#000000"  isTinted="0"  lineWeight="Normal"  userDefined="1"  quadId="-1"  gateResolution="256" >
                   <gating:dimension>
                     <data-type:fcs-dimension data-type:name="FSC-H" />
                   </gating:dimension>
                   <gating:dimension>
                     <data-type:fcs-dimension data-type:name="FSC-A" />
                   </gating:dimension>
                   <gating:vertex>
                     <gating:coordinate data-type:value="-30732.542432196" />
                     <gating:coordinate data-type:value="32039.8222222222" />
                   </gating:vertex>
                   <gating:vertex>
                     <gating:coordinate data-type:value="70180.2834645669" />
                     <gating:coordinate data-type:value="-31068.9185185185" />
                   </gating:vertex>
                   <gating:vertex>
                     <gating:coordinate data-type:value="1008669.5643044622" />
                     <gating:coordinate data-type:value="1046634.1925925927" />
                   </gating:vertex>
                   <gating:vertex>
                     <gating:coordinate data-type:value="736204.9343832021" />
                     <gating:coordinate data-type:value="1066052.2666666666" />
                   </gating:vertex>
                 </gating:PolygonGate>
               </Gate>
               <Subpopulations>
                 <Population name="Red +"  annotation=""  owningGroup="R1 412"  expanded="1"  sortPriority="10"  count="7812" >
                   <Graph smoothing="0"  backColor="#ffffff"  foreColor="#000000"  heatMapStatParameter="BL1-A"  type="Pseudocolor"  fast="1" >
                     <Axis dimension="x"  name="YL2-H"  label=""  auto="auto" />
                     <Axis dimension="y"  name="FSC-H"  label=""  auto="auto" />
                     <GraphSettings level="5%"  smoothingHighResolution="1"  contourHighResolution="1"  histogramSmoothingCount="0"  graphResolution="256"  showOutliers="0"  drawLargeDots="0"  dotsToDraw="8000"  tint="le.chartfill.tinted.40"  lineWeight="le.lineweight.normal"  lineStyle="le.linestyle.solid" />
                     <GraphEnvironment showGrid="0"  showAxes="tnlTNL"  showGates="1"  showFreqOnPlots="1"  showGateNameOnPlots="1"  showMedians="0"  showUncomped="0"  addEventParam="0"  lastYAxisName="" >
                       <TextTraits font="SansSerif"  size="11"  name="Labels"  style="plain"  color="#000000"  background="#00ffffff"  just="left" />
                       <TextTraits font="SansSerif"  size="11"  name="LayoutGates"  style="plain"  color="#000000"  background="#00ffffff"  just="left" />
                       <TextTraits font="SansSerif"  size="9"  name="Numbers"  style="plain"  color="#000000"  background="#00ffffff"  just="left" />
                       <TextTraits font="SansSerif"  size="9"  name="Legend"  style="plain"  color="#000000"  background="#00ffffff"  just="left" />
                       <WindowPosition x="0"  y="23"  width="992"  height="824"  displayed="0"  panelState="---" />
                     </GraphEnvironment>
                   </Graph>
                   <Gate gating:id="ID1588580612"  gating:parent_id="ID708829661" >
                     <gating:RectangleGate eventsInside="1"  annoOffsetX="0"  annoOffsetY="0"  tint="#000000"  isTinted="0"  lineWeight="Normal"  userDefined="1"  percentX="0"  percentY="0" >
                       <gating:dimension gating:min="991.856590117484"  gating:max="730501.4480928521" >
                         <data-type:fcs-dimension data-type:name="YL2-H" />
                       </gating:dimension>
                       <gating:dimension gating:min="-113758.24511206486"  gating:max="1170584.8431092037" >
                         <data-type:fcs-dimension data-type:name="FSC-H" />
                       </gating:dimension>
                     </gating:RectangleGate>
                   </Gate>
                 </Population>
               </Subpopulations>
             </Population>
           </Subpopulations>
         </Population>
       </Subpopulations>
       <Group name="R1 412"  live="1"  role="ws.group.dlog.undefined"  key=""  synchronized="0"  foreground="#0000d0"  fontStyle="plain" >
         <Criteria/>
         <SampleRefs>
           <SampleRef sampleID="2" />
           <SampleRef sampleID="3" />
           <SampleRef sampleID="4" />
           <SampleRef sampleID="5" />
           <SampleRef sampleID="6" />
           <SampleRef sampleID="7" />
           <SampleRef sampleID="8" />
           <SampleRef sampleID="9" />
           <SampleRef sampleID="10" />
           <SampleRef sampleID="1" />
         </SampleRefs>
         <Keywords/>
       </Group>
     </GroupNode>
     <GroupNode name="R1 422"  annotation=""  owningGroup="R1 422"  expanded="1"  sortPriority="10"  count="-1" >
       <Graph smoothing="0"  backColor="#ffffff"  foreColor="#000000"  type="Pseudocolor"  fast="1" >
         <Axis dimension="x"  name=""  label=""  auto="auto" />
         <Axis dimension="y"  name=""  label=""  auto="auto" />
         <GraphSettings level="5%"  smoothingHighResolution="1"  contourHighResolution="1"  histogramSmoothingCount="0"  graphResolution="256"  showOutliers="0"  drawLargeDots="0"  dotsToDraw="8000"  tint="le.chartfill.tinted.40"  lineWeight="le.lineweight.normal"  lineStyle="le.linestyle.solid" />
         <GraphEnvironment showGrid="0"  showAxes="tnlTNL"  showGates="1"  showFreqOnPlots="1"  showGateNameOnPlots="1"  showMedians="0"  showUncomped="0"  addEventParam="0"  lastYAxisName="" >
           <TextTraits font="SansSerif"  size="11"  name="Labels"  style="plain"  color="#000000"  background="#00ffffff"  just="left" />
           <TextTraits font="SansSerif"  size="11"  name="LayoutGates"  style="plain"  color="#000000"  background="#00ffffff"  just="left" />
           <TextTraits font="SansSerif"  size="9"  name="Numbers"  style="plain"  color="#000000"  background="#00ffffff"  just="left" />
           <TextTraits font="SansSerif"  size="9"  name="Legend"  style="plain"  color="#000000"  background="#00ffffff"  just="left" />
         </GraphEnvironment>
       </Graph>
       <Group name="R1 422"  live="1"  role="ws.group.dlog.undefined"  key=""  synchronized="0"  foreground="#009090"  fontStyle="plain" >
         <Criteria/>
         <SampleRefs>
           <SampleRef sampleID="12" />
           <SampleRef sampleID="13" />
           <SampleRef sampleID="14" />
           <SampleRef sampleID="15" />
           <SampleRef sampleID="16" />
           <SampleRef sampleID="17" />
           <SampleRef sampleID="18" />
           <SampleRef sampleID="19" />
           <SampleRef sampleID="20" />
           <SampleRef sampleID="11" />
         </SampleRefs>
         <Keywords/>
       </Group>
     </GroupNode>
     <GroupNode name="R2 412"  annotation=""  owningGroup="R2 412"  expanded="1"  sortPriority="10"  count="-1" >
       <Graph smoothing="0"  backColor="#ffffff"  foreColor="#000000"  type="Pseudocolor"  fast="1" >
         <Axis dimension="x"  name=""  label=""  auto="auto" />
         <Axis dimension="y"  name=""  label=""  auto="auto" />
         <GraphSettings level="5%"  smoothingHighResolution="1"  contourHighResolution="1"  histogramSmoothingCount="0"  graphResolution="256"  showOutliers="0"  drawLargeDots="0"  dotsToDraw="8000"  tint="le.chartfill.tinted.40"  lineWeight="le.lineweight.normal"  lineStyle="le.linestyle.solid" />
         <GraphEnvironment showGrid="0"  showAxes="tnlTNL"  showGates="1"  showFreqOnPlots="1"  showGateNameOnPlots="1"  showMedians="0"  showUncomped="0"  addEventParam="0"  lastYAxisName="" >
           <TextTraits font="SansSerif"  size="11"  name="Labels"  style="plain"  color="#000000"  background="#00ffffff"  just="left" />
           <TextTraits font="SansSerif"  size="11"  name="LayoutGates"  style="plain"  color="#000000"  background="#00ffffff"  just="left" />
           <TextTraits font="SansSerif"  size="9"  name="Numbers"  style="plain"  color="#000000"  background="#00ffffff"  just="left" />
           <TextTraits font="SansSerif"  size="9"  name="Legend"  style="plain"  color="#000000"  background="#00ffffff"  just="left" />
         </GraphEnvironment>
       </Graph>
       <Group name="R2 412"  live="1"  role="ws.group.dlog.undefined"  key=""  synchronized="0"  foreground="#909000"  fontStyle="plain" >
         <Criteria/>
         <SampleRefs>
           <SampleRef sampleID="22" />
           <SampleRef sampleID="23" />
           <SampleRef sampleID="24" />
           <SampleRef sampleID="25" />
           <SampleRef sampleID="26" />
           <SampleRef sampleID="27" />
           <SampleRef sampleID="28" />
           <SampleRef sampleID="29" />
           <SampleRef sampleID="30" />
           <SampleRef sampleID="21" />
         </SampleRefs>
         <Keywords/>
       </Group>
     </GroupNode>
     <GroupNode name="R2 422"  annotation=""  owningGroup="R2 422"  expanded="1"  sortPriority="10"  count="-1" >
       <Graph smoothing="0"  backColor="#ffffff"  foreColor="#000000"  type="Pseudocolor"  fast="1" >
         <Axis dimension="x"  name=""  label=""  auto="auto" />
         <Axis dimension="y"  name=""  label=""  auto="auto" />
         <GraphSettings level="5%"  smoothingHighResolution="1"  contourHighResolution="1"  histogramSmoothingCount="0"  graphResolution="256"  showOutliers="0"  drawLargeDots="0"  dotsToDraw="8000"  tint="le.chartfill.tinted.40"  lineWeight="le.lineweight.normal"  lineStyle="le.linestyle.solid" />
         <GraphEnvironment showGrid="0"  showAxes="tnlTNL"  showGates="1"  showFreqOnPlots="1"  showGateNameOnPlots="1"  showMedians="0"  showUncomped="0"  addEventParam="0"  lastYAxisName="" >
           <TextTraits font="SansSerif"  size="11"  name="Labels"  style="plain"  color="#000000"  background="#00ffffff"  just="left" />
           <TextTraits font="SansSerif"  size="11"  name="LayoutGates"  style="plain"  color="#000000"  background="#00ffffff"  just="left" />
           <TextTraits font="SansSerif"  size="9"  name="Numbers"  style="plain"  color="#000000"  background="#00ffffff"  just="left" />
           <TextTraits font="SansSerif"  size="9"  name="Legend"  style="plain"  color="#000000"  background="#00ffffff"  just="left" />
         </GraphEnvironment>
       </Graph>
       <Group name="R2 422"  live="1"  role="ws.group.dlog.undefined"  key=""  synchronized="0"  foreground="#d00000"  fontStyle="plain" >
         <Criteria/>
         <SampleRefs>
           <SampleRef sampleID="32" />
           <SampleRef sampleID="33" />
           <SampleRef sampleID="34" />
           <SampleRef sampleID="35" />
           <SampleRef sampleID="36" />
           <SampleRef sampleID="37" />
           <SampleRef sampleID="38" />
           <SampleRef sampleID="39" />
           <SampleRef sampleID="40" />
           <SampleRef sampleID="31" />
         </SampleRefs>
         <Keywords/>
       </Group>
     </GroupNode>
     <GroupNode name="R4 412"  annotation=""  owningGroup="R4 412"  expanded="1"  sortPriority="10"  count="-1" >
       <Graph smoothing="0"  backColor="#ffffff"  foreColor="#000000"  type="Pseudocolor"  fast="1" >
         <Axis dimension="x"  name=""  label=""  auto="auto" />
         <Axis dimension="y"  name=""  label=""  auto="auto" />
         <GraphSettings level="5%"  smoothingHighResolution="1"  contourHighResolution="1"  histogramSmoothingCount="0"  graphResolution="256"  showOutliers="0"  drawLargeDots="0"  dotsToDraw="8000"  tint="le.chartfill.tinted.40"  lineWeight="le.lineweight.normal"  lineStyle="le.linestyle.solid" />
         <GraphEnvironment showGrid="0"  showAxes="tnlTNL"  showGates="1"  showFreqOnPlots="1"  showGateNameOnPlots="1"  showMedians="0"  showUncomped="0"  addEventParam="0"  lastYAxisName="" >
           <TextTraits font="SansSerif"  size="11"  name="Labels"  style="plain"  color="#000000"  background="#00ffffff"  just="left" />
           <TextTraits font="SansSerif"  size="11"  name="LayoutGates"  style="plain"  color="#000000"  background="#00ffffff"  just="left" />
           <TextTraits font="SansSerif"  size="9"  name="Numbers"  style="plain"  color="#000000"  background="#00ffffff"  just="left" />
           <TextTraits font="SansSerif"  size="9"  name="Legend"  style="plain"  color="#000000"  background="#00ffffff"  just="left" />
         </GraphEnvironment>
       </Graph>
       <Group name="R4 412"  live="1"  role="ws.group.dlog.undefined"  key=""  synchronized="0"  foreground="#900080"  fontStyle="plain" >
         <Criteria/>
         <SampleRefs>
           <SampleRef sampleID="42" />
           <SampleRef sampleID="43" />
           <SampleRef sampleID="44" />
           <SampleRef sampleID="45" />
           <SampleRef sampleID="46" />
           <SampleRef sampleID="47" />
           <SampleRef sampleID="48" />
           <SampleRef sampleID="49" />
           <SampleRef sampleID="50" />
           <SampleRef sampleID="41" />
         </SampleRefs>
         <Keywords/>
       </Group>
     </GroupNode>
     <GroupNode name="R4 422"  annotation=""  owningGroup="R4 422"  expanded="1"  sortPriority="10"  count="-1" >
       <Graph smoothing="0"  backColor="#ffffff"  foreColor="#000000"  type="Pseudocolor"  fast="1" >
         <Axis dimension="x"  name=""  label=""  auto="auto" />
         <Axis dimension="y"  name=""  label=""  auto="auto" />
         <GraphSettings level="5%"  smoothingHighResolution="1"  contourHighResolution="1"  histogramSmoothingCount="0"  graphResolution="256"  showOutliers="0"  drawLargeDots="0"  dotsToDraw="8000"  tint="le.chartfill.tinted.40"  lineWeight="le.lineweight.normal"  lineStyle="le.linestyle.solid" />
         <GraphEnvironment showGrid="0"  showAxes="tnlTNL"  showGates="1"  showFreqOnPlots="1"  showGateNameOnPlots="1"  showMedians="0"  showUncomped="0"  addEventParam="0"  lastYAxisName="" >
           <TextTraits font="SansSerif"  size="11"  name="Labels"  style="plain"  color="#000000"  background="#00ffffff"  just="left" />
           <TextTraits font="SansSerif"  size="11"  name="LayoutGates"  style="plain"  color="#000000"  background="#00ffffff"  just="left" />
           <TextTraits font="SansSerif"  size="9"  name="Numbers"  style="plain"  color="#000000"  background="#00ffffff"  just="left" />
           <TextTraits font="SansSerif"  size="9"  name="Legend"  style="plain"  color="#000000"  background="#00ffffff"  just="left" />
         </GraphEnvironment>
       </Graph>
       <Group name="R4 422"  live="1"  role="ws.group.dlog.undefined"  key=""  synchronized="0"  foreground="#00c000"  fontStyle="plain" >
         <Criteria/>
         <SampleRefs>
           <SampleRef sampleID="52" />
           <SampleRef sampleID="53" />
           <SampleRef sampleID="54" />
           <SampleRef sampleID="55" />
           <SampleRef sampleID="56" />
           <SampleRef sampleID="51" />
         </SampleRefs>
         <Keywords/>
       </Group>
     </GroupNode>
   </Groups>
   <SampleList>
     <Sample>
       <DataSet uri="file:/Users/Etienne/Desktop/180914%20centro%202u%20R1%20R2%20R4/180914_R124_412vs422_Test_R4%20412_tube(3).fcs"  sampleID="44" />
       <Transformations>
         <transforms:linear transforms:minRange="0"  transforms:maxRange="6"  gain="0.0011276076" >
           <data-type:parameter data-type:name="Time" />
         </transforms:linear>
         <transforms:linear transforms:minRange="-128159.2888888889"  transforms:maxRange="1153433.6"  gain="1" >
           <data-type:parameter data-type:name="FSC-A" />
         </transforms:linear>
         <transforms:linear transforms:minRange="0"  transforms:maxRange="1048576"  gain="1" >
           <data-type:parameter data-type:name="SSC-A" />
         </transforms:linear>
         <transforms:biex transforms:length="256"  transforms:maxRange="1048576"  transforms:neg="0"  transforms:width="-1000"  transforms:pos="5.0205999133" >
           <data-type:parameter data-type:name="BL1-A" />
         </transforms:biex>
         <transforms:log transforms:offset="1"  transforms:decades="6.0205999133" >
           <data-type:parameter data-type:name="YL2-A" />
         </transforms:log>
         <transforms:linear transforms:minRange="-116508.4444444445"  transforms:maxRange="1165084.4444444445"  gain="1" >
           <data-type:parameter data-type:name="FSC-H" />
         </transforms:linear>
         <transforms:linear transforms:minRange="-274.5699089076"  transforms:maxRange="2471.129180168"  gain="1" >
           <data-type:parameter data-type:name="SSC-H" />
         </transforms:linear>
         <transforms:biex transforms:length="256"  transforms:maxRange="1048576"  transforms:neg="0"  transforms:width="-1000"  transforms:pos="5.0205999133" >
           <data-type:parameter data-type:name="BL1-H" />
         </transforms:biex>
         <transforms:log transforms:offset="1"  transforms:decades="6.0205999133" >
           <data-type:parameter data-type:name="YL2-H" />
         </transforms:log>
         <transforms:linear transforms:minRange="0"  transforms:maxRange="1048576"  gain="1" >
           <data-type:parameter data-type:name="FSC-W" />
         </transforms:linear>
         <transforms:linear transforms:minRange="0"  transforms:maxRange="1048576"  gain="1" >
           <data-type:parameter data-type:name="SSC-W" />
         </transforms:linear>
         <transforms:biex transforms:length="256"  transforms:maxRange="1048576"  transforms:neg="0"  transforms:width="-1000"  transforms:pos="5.0205999133" >
           <data-type:parameter data-type:name="BL1-W" />
         </transforms:biex>
         <transforms:biex transforms:length="256"  transforms:maxRange="1048576"  transforms:neg="0"  transforms:width="-1000"  transforms:pos="5.0205999133" >
           <data-type:parameter data-type:name="YL2-W" />
         </transforms:biex>
       </Transformations>
       <Keywords>
         <Keyword name="$ENDANALYSIS"  value="000000000000" />
         <Keyword name="$BEGINANALYSIS"  value="000000000000" />
         <Keyword name="$ENDSTEXT"  value="000000000000" />
         <Keyword name="$BEGINSTEXT"  value="000000000000" />
         <Keyword name="$NEXTDATA"  value="000000000000" />
         <Keyword name="$ENDDATA"  value="000002612663" />
         <Keyword name="$BEGINDATA"  value="000000008192" />
         <Keyword name="$WELLID"  value="E4" />
         <Keyword name="$VOL"  value="10000" />
         <Keyword name="$TOT"  value="50086" />
         <Keyword name="$TIMESTEP"  value="0.001" />
         <Keyword name="$SYS"  value="OPTIXE2 Microsoft Windows 7 Professional " />
         <Keyword name="$SRC"  value="NA" />
         <Keyword name="$SPILLOVER"  value="6,BL1-A,YL2-A,BL1-H,YL2-H,BL1-W,YL2-W,1.000000,0.000000,0.000000,0.000000,0.000000,0.000000,0.000000,1.000000,0.000000,0.000000,0.000000,0.000000,0.000000,0.000000,1.000000,0.000000,0.000000,0.000000,0.000000,0.000000,0.000000,1.000000,0.000000,0.000000,0.000000,0.000000,0.000000,0.000000,1.000000,0.000000,0.000000,0.000000,0.000000,0.000000,0.000000,1.000000" />
         <Keyword name="$SMNO"  value="R4 412" />
         <Keyword name="$PROJ"  value="Test" />
         <Keyword name="$PLATENAME"  value="180914_R124_412vs422" />
         <Keyword name="$PLATEID"  value="mCherry R1 R4" />
         <Keyword name="$PAR"  value="13" />
         <Keyword name="$P9V"  value="450" />
         <Keyword name="$P9S"  value="YL2-H" />
         <Keyword name="$P9R"  value="1048576" />
         <Keyword name="$P9N"  value="YL2-H" />
         <Keyword name="$P9L"  value="561" />
         <Keyword name="$P9F"  value="620_15" />
         <Keyword name="$P9E"  value="0,0" />
         <Keyword name="$P9B"  value="32" />
         <Keyword name="$P8V"  value="420" />
         <Keyword name="$P8S"  value="BL1-H" />
         <Keyword name="$P8R"  value="1048576" />
         <Keyword name="$P8N"  value="BL1-H" />
         <Keyword name="$P8L"  value="488" />
         <Keyword name="$P8F"  value="530_30" />
         <Keyword name="$P8E"  value="0,0" />
         <Keyword name="$P8B"  value="32" />
         <Keyword name="$P7V"  value="160" />
         <Keyword name="$P7S"  value="SSC-H" />
         <Keyword name="$P7R"  value="1048576" />
         <Keyword name="$P7N"  value="SSC-H" />
         <Keyword name="$P7L"  value="488" />
         <Keyword name="$P7F"  value="488_10" />
         <Keyword name="$P7E"  value="0,0" />
         <Keyword name="$P7B"  value="32" />
         <Keyword name="$P6V"  value="240" />
         <Keyword name="$P6S"  value="FSC-H" />
         <Keyword name="$P6R"  value="1048576" />
         <Keyword name="$P6N"  value="FSC-H" />
         <Keyword name="$P6L"  value="488" />
         <Keyword name="$P6F"  value="NA" />
         <Keyword name="$P6E"  value="0,0" />
         <Keyword name="$P6B"  value="32" />
         <Keyword name="$P5V"  value="450" />
         <Keyword name="$P5S"  value="YL2-A" />
         <Keyword name="$P5R"  value="1048576" />
         <Keyword name="$P5N"  value="YL2-A" />
         <Keyword name="$P5L"  value="561" />
         <Keyword name="$P5F"  value="620_15" />
         <Keyword name="$P5E"  value="0,0" />
         <Keyword name="$P5B"  value="32" />
         <Keyword name="$P4V"  value="420" />
         <Keyword name="$P4S"  value="BL1-A" />
         <Keyword name="$P4R"  value="1048576" />
         <Keyword name="$P4N"  value="BL1-A" />
         <Keyword name="$P4L"  value="488" />
         <Keyword name="$P4F"  value="530_30" />
         <Keyword name="$P4E"  value="0,0" />
         <Keyword name="$P4B"  value="32" />
         <Keyword name="$P3V"  value="160" />
         <Keyword name="$P3S"  value="SSC-A" />
         <Keyword name="$P3R"  value="1048576" />
         <Keyword name="$P3N"  value="SSC-A" />
         <Keyword name="$P3L"  value="488" />
         <Keyword name="$P3F"  value="488_10" />
         <Keyword name="$P3E"  value="0,0" />
         <Keyword name="$P3B"  value="32" />
         <Keyword name="$P2V"  value="240" />
         <Keyword name="$P2S"  value="FSC-A" />
         <Keyword name="$P2R"  value="1048576" />
         <Keyword name="$P2N"  value="FSC-A" />
         <Keyword name="$P2L"  value="488" />
         <Keyword name="$P2F"  value="NA" />
         <Keyword name="$P2E"  value="0,0" />
         <Keyword name="$P2B"  value="32" />
         <Keyword name="$P1V"  value="NA" />
         <Keyword name="$P1S"  value="Time" />
         <Keyword name="$P1R"  value="67108864" />
         <Keyword name="$P1N"  value="Time" />
         <Keyword name="$P1L"  value="NA" />
         <Keyword name="$P1F"  value="NA" />
         <Keyword name="$P1E"  value="0,0" />
         <Keyword name="$P1B"  value="32" />
         <Keyword name="$P13V"  value="450" />
         <Keyword name="$P13S"  value="YL2-W" />
         <Keyword name="$P13R"  value="1024" />
         <Keyword name="$P13N"  value="YL2-W" />
         <Keyword name="$P13L"  value="561" />
         <Keyword name="$P13F"  value="620_15" />
         <Keyword name="$P13E"  value="0,0" />
         <Keyword name="$P13B"  value="32" />
         <Keyword name="$P12V"  value="420" />
         <Keyword name="$P12S"  value="BL1-W" />
         <Keyword name="$P12R"  value="1024" />
         <Keyword name="$P12N"  value="BL1-W" />
         <Keyword name="$P12L"  value="488" />
         <Keyword name="$P12F"  value="530_30" />
         <Keyword name="$P12E"  value="0,0" />
         <Keyword name="$P12B"  value="32" />
         <Keyword name="$P11V"  value="160" />
         <Keyword name="$P11S"  value="SSC-W" />
         <Keyword name="$P11R"  value="1024" />
         <Keyword name="$P11N"  value="SSC-W" />
         <Keyword name="$P11L"  value="488" />
         <Keyword name="$P11F"  value="488_10" />
         <Keyword name="$P11E"  value="0,0" />
         <Keyword name="$P11B"  value="32" />
         <Keyword name="$P10V"  value="240" />
         <Keyword name="$P10S"  value="FSC-W" />
         <Keyword name="$P10R"  value="1024" />
         <Keyword name="$P10N"  value="FSC-W" />
         <Keyword name="$P10L"  value="488" />
         <Keyword name="$P10F"  value="NA" />
         <Keyword name="$P10E"  value="0,0" />
         <Keyword name="$P10B"  value="32" />
         <Keyword name="$ORIGINALITY"  value="NonDataModified" />
         <Keyword name="$OP"  value="PFIUH PFIUH" />
         <Keyword name="$MODE"  value="L" />
         <Keyword name="$LOST"  value="0" />
         <Keyword name="$LAST_MODIFIER"  value="utilisateurs" />
         <Keyword name="$LAST_MODIFIED"  value="14-Sep-2018 16:57:45" />
         <Keyword name="$INST"  value="NA" />
         <Keyword name="$FIL"  value="tube(3).fcs" />
         <Keyword name="$EXP"  value="NA" />
         <Keyword name="$ETIM"  value="16:05:04" />
         <Keyword name="$DATE"  value="14-Sep-2018" />
         <Keyword name="$DATATYPE"  value="F" />
         <Keyword name="$CYTSN"  value="2AFC218231017" />
         <Keyword name="$CYT"  value="4486521 Attune NxT Acoustic Focusing Cytometer (Lasers: BRVY)" />
         <Keyword name="$COM"  value="NA" />
         <Keyword name="$CELLS"  value="NA" />
         <Keyword name="$BYTEORD"  value="1,2,3,4" />
         <Keyword name="$BTIM"  value="16:04:58" />
         <Keyword name="#WINEXT"  value="0" />
         <Keyword name="#WIDTHTHRESHOLD"  value="1000" />
         <Keyword name="#TR1"  value="OR_FSC,25000" />
         <Keyword name="#PTRESULT"  value="Pass" />
         <Keyword name="#PTDATE"  value="10-Jul-2018" />
         <Keyword name="#P1Target"  value="NA" />
         <Keyword name="#P1Label"  value="NA" />
         <Keyword name="#LASERCONFIG"  value="BRVY" />
         <Keyword name="#LASER4DELAY"  value="331" />
         <Keyword name="#LASER4COLOR"  value="Yellow" />
         <Keyword name="#LASER4ASF"  value="1.11" />
         <Keyword name="#LASER3DELAY"  value="713" />
         <Keyword name="#LASER3COLOR"  value="Violet" />
         <Keyword name="#LASER3ASF"  value="1.10" />
         <Keyword name="#LASER2DELAY"  value="1513" />
         <Keyword name="#LASER2COLOR"  value="Red" />
         <Keyword name="#LASER2ASF"  value="1.03" />
         <Keyword name="#LASER1DELAY"  value="1100" />
         <Keyword name="#LASER1COLOR"  value="Blue" />
         <Keyword name="#LASER1ASF"  value="1.16" />
         <Keyword name="#FLOWRATE"  value="100" />
         <Keyword name="FJ_FCS_VERSION"  value="3.1" />
       </Keywords>
       <SampleNode name="tube(3).fcs"  annotation=""  owningGroup=""  expanded="1"  sortPriority="10"  count="50086"  sampleID="44" >
         <Graph smoothing="0"  backColor="#ffffff"  foreColor="#000000"  type="Pseudocolor"  fast="1" >
           <Axis dimension="x"  name="FSC-A"  label=""  auto="auto" />
           <Axis dimension="y"  name="SSC-A"  label=""  auto="auto" />
           <GraphSettings level="5%"  smoothingHighResolution="1"  contourHighResolution="1"  histogramSmoothingCount="0"  graphResolution="256"  showOutliers="0"  drawLargeDots="0"  dotsToDraw="8000"  tint="le.chartfill.tinted.40"  lineWeight="le.lineweight.normal"  lineStyle="le.linestyle.solid" />
           <GraphEnvironment showGrid="0"  showAxes="tnlTNL"  showGates="1"  showFreqOnPlots="1"  showGateNameOnPlots="1"  showMedians="0"  showUncomped="0"  addEventParam="0"  lastYAxisName="" >
             <TextTraits font="SansSerif"  size="11"  name="Labels"  style="plain"  color="#000000"  background="#00ffffff"  just="left" />
             <TextTraits font="SansSerif"  size="11"  name="LayoutGates"  style="plain"  color="#000000"  background="#00ffffff"  just="left" />
             <TextTraits font="SansSerif"  size="9"  name="Numbers"  style="plain"  color="#000000"  background="#00ffffff"  just="left" />
             <TextTraits font="SansSerif"  size="9"  name="Legend"  style="plain"  color="#000000"  background="#00ffffff"  just="left" />
           </GraphEnvironment>
         </Graph>
         <Subpopulations>
           <Population name="All"  annotation=""  owningGroup="All Samples"  expanded="1"  sortPriority="10"  count="50032" >
             <Graph smoothing="0"  backColor="#ffffff"  foreColor="#000000"  heatMapStatParameter="BL1-A"  type="Pseudocolor"  fast="1" >
               <Axis dimension="x"  name="FSC-H"  label=""  auto="auto" />
               <Axis dimension="y"  name="FSC-A"  label=""  auto="auto" />
               <GraphSettings level="5%"  smoothingHighResolution="1"  contourHighResolution="1"  histogramSmoothingCount="0"  graphResolution="256"  showOutliers="0"  drawLargeDots="0"  dotsToDraw="8000"  tint="le.chartfill.tinted.40"  lineWeight="le.lineweight.normal"  lineStyle="le.linestyle.solid" />
               <GraphEnvironment showGrid="0"  showAxes="tnlTNL"  showGates="1"  showFreqOnPlots="1"  showGateNameOnPlots="1"  showMedians="0"  showUncomped="0"  addEventParam="0"  lastYAxisName="" >
                 <TextTraits font="SansSerif"  size="11"  name="Labels"  style="plain"  color="#000000"  background="#00ffffff"  just="left" />
                 <TextTraits font="SansSerif"  size="11"  name="LayoutGates"  style="plain"  color="#000000"  background="#00ffffff"  just="left" />
                 <TextTraits font="SansSerif"  size="9"  name="Numbers"  style="plain"  color="#000000"  background="#00ffffff"  just="left" />
                 <TextTraits font="SansSerif"  size="9"  name="Legend"  style="plain"  color="#000000"  background="#00ffffff"  just="left" />
                 <WindowPosition x="620"  y="23"  width="390"  height="622"  displayed="1"  panelState="---" />
               </GraphEnvironment>
             </Graph>
             <Gate gating:id="ID1913165152" >
               <gating:PolygonGate eventsInside="1"  annoOffsetX="0"  annoOffsetY="0"  tint="#000000"  isTinted="0"  lineWeight="Normal"  userDefined="1"  quadId="-1"  gateResolution="256" >
                 <gating:dimension>
                   <data-type:fcs-dimension data-type:name="FSC-H" />
                 </gating:dimension>
                 <gating:dimension>
                   <data-type:fcs-dimension data-type:name="SSC-H" />
                 </gating:dimension>
                 <gating:vertex>
                   <gating:coordinate data-type:value="4586.946631671" />
                   <gating:coordinate data-type:value="671.8642467965" />
                 </gating:vertex>
                 <gating:vertex>
                   <gating:coordinate data-type:value="-15595.6185476815" />
                   <gating:coordinate data-type:value="131.0447292513" />
                 </gating:vertex>
                 <gating:vertex>
                   <gating:coordinate data-type:value="65134.6421697288" />
                   <gating:coordinate data-type:value="-87.3631528342" />
                 </gating:vertex>
                 <gating:vertex>
                   <gating:coordinate data-type:value="468785.9457567805" />
                   <gating:coordinate data-type:value="-35.3612761472" />
                 </gating:vertex>
                 <gating:vertex>
                   <gating:coordinate data-type:value="1119673.672790901" />
                   <gating:coordinate data-type:value="619.8623701095" />
                 </gating:vertex>
                 <gating:vertex>
                   <gating:coordinate data-type:value="1139856.237970254" />
                   <gating:coordinate data-type:value="2346.3246761191" />
                 </gating:vertex>
                 <gating:vertex>
                   <gating:coordinate data-type:value="256869.0113735783" />
                   <gating:coordinate data-type:value="2346.3246761191" />
                 </gating:vertex>
               </gating:PolygonGate>
             </Gate>
             <Subpopulations>
               <Population name="Single Cells"  annotation=""  owningGroup="All Samples"  expanded="1"  sortPriority="10"  count="36913" >
                 <Graph smoothing="0"  backColor="#ffffff"  foreColor="#000000"  heatMapStatParameter="BL1-A"  type="Pseudocolor"  fast="1" >
                   <Axis dimension="x"  name="YL2-H"  label=""  auto="auto" />
                   <Axis dimension="y"  name="FSC-H"  label=""  auto="auto" />
                   <GraphSettings level="5%"  smoothingHighResolution="1"  contourHighResolution="1"  histogramSmoothingCount="0"  graphResolution="256"  showOutliers="0"  drawLargeDots="0"  dotsToDraw="8000"  tint="le.chartfill.tinted.40"  lineWeight="le.lineweight.normal"  lineStyle="le.linestyle.solid" />
                   <GraphEnvironment showGrid="0"  showAxes="tnlTNL"  showGates="1"  showFreqOnPlots="1"  showGateNameOnPlots="1"  showMedians="0"  showUncomped="0"  addEventParam="0"  lastYAxisName="" >
                     <TextTraits font="SansSerif"  size="11"  name="Labels"  style="plain"  color="#000000"  background="#00ffffff"  just="left" />
                     <TextTraits font="SansSerif"  size="11"  name="LayoutGates"  style="plain"  color="#000000"  background="#00ffffff"  just="left" />
                     <TextTraits font="SansSerif"  size="9"  name="Numbers"  style="plain"  color="#000000"  background="#00ffffff"  just="left" />
                     <TextTraits font="SansSerif"  size="9"  name="Legend"  style="plain"  color="#000000"  background="#00ffffff"  just="left" />
                     <WindowPosition x="620"  y="23"  width="390"  height="622"  displayed="1"  panelState="---" />
                   </GraphEnvironment>
                 </Graph>
                 <Gate gating:id="ID664178610"  gating:parent_id="ID1913165152" >
                   <gating:PolygonGate eventsInside="1"  annoOffsetX="0"  annoOffsetY="0"  tint="#000000"  isTinted="0"  lineWeight="Normal"  userDefined="1"  quadId="-1"  gateResolution="256" >
                     <gating:dimension>
                       <data-type:fcs-dimension data-type:name="FSC-H" />
                     </gating:dimension>
                     <gating:dimension>
                       <data-type:fcs-dimension data-type:name="FSC-A" />
                     </gating:dimension>
                     <gating:vertex>
                       <gating:coordinate data-type:value="-30732.542432196" />
                       <gating:coordinate data-type:value="32039.8222222222" />
                     </gating:vertex>
                     <gating:vertex>
                       <gating:coordinate data-type:value="70180.2834645669" />
                       <gating:coordinate data-type:value="-31068.9185185185" />
                     </gating:vertex>
                     <gating:vertex>
                       <gating:coordinate data-type:value="1008669.5643044622" />
                       <gating:coordinate data-type:value="1046634.1925925927" />
                     </gating:vertex>
                     <gating:vertex>
                       <gating:coordinate data-type:value="736204.9343832021" />
                       <gating:coordinate data-type:value="1066052.2666666666" />
                     </gating:vertex>
                   </gating:PolygonGate>
                 </Gate>
                 <Subpopulations>
                   <Population name="Red +"  annotation=""  owningGroup="All Samples"  expanded="1"  sortPriority="10"  count="2842" >
                     <Graph smoothing="0"  backColor="#ffffff"  foreColor="#000000"  heatMapStatParameter="BL1-A"  type="Pseudocolor"  fast="1" >
                       <Axis dimension="x"  name="YL2-H"  label=""  auto="auto" />
                       <Axis dimension="y"  name="FSC-H"  label=""  auto="auto" />
                       <GraphSettings level="5%"  smoothingHighResolution="1"  contourHighResolution="1"  histogramSmoothingCount="0"  graphResolution="256"  showOutliers="0"  drawLargeDots="0"  dotsToDraw="8000"  tint="le.chartfill.tinted.40"  lineWeight="le.lineweight.normal"  lineStyle="le.linestyle.solid" />
                       <GraphEnvironment showGrid="0"  showAxes="tnlTNL"  showGates="1"  showFreqOnPlots="1"  showGateNameOnPlots="1"  showMedians="0"  showUncomped="0"  addEventParam="0"  lastYAxisName="" >
                         <TextTraits font="SansSerif"  size="11"  name="Labels"  style="plain"  color="#000000"  background="#00ffffff"  just="left" />
                         <TextTraits font="SansSerif"  size="11"  name="LayoutGates"  style="plain"  color="#000000"  background="#00ffffff"  just="left" />
                         <TextTraits font="SansSerif"  size="9"  name="Numbers"  style="plain"  color="#000000"  background="#00ffffff"  just="left" />
                         <TextTraits font="SansSerif"  size="9"  name="Legend"  style="plain"  color="#000000"  background="#00ffffff"  just="left" />
                         <WindowPosition x="0"  y="23"  width="992"  height="824"  displayed="0"  panelState="---" />
                       </GraphEnvironment>
                     </Graph>
                     <Gate gating:id="ID1980761303"  gating:parent_id="ID664178610" >
                       <gating:RectangleGate eventsInside="1"  annoOffsetX="0"  annoOffsetY="0"  tint="#000000"  isTinted="0"  lineWeight="Normal"  userDefined="1"  percentX="0"  percentY="0" >
                         <gating:dimension gating:min="991.856590117484"  gating:max="730501.4480928521" >
                           <data-type:fcs-dimension data-type:name="YL2-H" />
                         </gating:dimension>
                         <gating:dimension gating:min="-113758.24511206486"  gating:max="1170584.8431092037" >
                           <data-type:fcs-dimension data-type:name="FSC-H" />
                         </gating:dimension>
                       </gating:RectangleGate>
                     </Gate>
                   </Population>
                 </Subpopulations>
               </Population>
             </Subpopulations>
           </Population>
         </Subpopulations>
       </SampleNode>
     </Sample>
     <Sample>
       <DataSet uri="file:/Users/Etienne/Desktop/180914%20centro%202u%20R1%20R2%20R4/180914_R124_412vs422_Test_R4%20412_tube(4).fcs"  sampleID="45" />
       <Transformations>
         <transforms:linear transforms:minRange="0"  transforms:maxRange="24"  gain="0.0010241092" >
           <data-type:parameter data-type:name="Time" />
         </transforms:linear>
         <transforms:linear transforms:minRange="-128159.2888888889"  transforms:maxRange="1153433.6"  gain="1" >
           <data-type:parameter data-type:name="FSC-A" />
         </transforms:linear>
         <transforms:linear transforms:minRange="0"  transforms:maxRange="1048576"  gain="1" >
           <data-type:parameter data-type:name="SSC-A" />
         </transforms:linear>
         <transforms:biex transforms:length="256"  transforms:maxRange="1048576"  transforms:neg="0"  transforms:width="-1000"  transforms:pos="5.0205999133" >
           <data-type:parameter data-type:name="BL1-A" />
         </transforms:biex>
         <transforms:log transforms:offset="1"  transforms:decades="6.0205999133" >
           <data-type:parameter data-type:name="YL2-A" />
         </transforms:log>
         <transforms:linear transforms:minRange="-116508.4444444445"  transforms:maxRange="1165084.4444444445"  gain="1" >
           <data-type:parameter data-type:name="FSC-H" />
         </transforms:linear>
         <transforms:linear transforms:minRange="-274.5699089076"  transforms:maxRange="2471.129180168"  gain="1" >
           <data-type:parameter data-type:name="SSC-H" />
         </transforms:linear>
         <transforms:biex transforms:length="256"  transforms:maxRange="1048576"  transforms:neg="0"  transforms:width="-1000"  transforms:pos="5.0205999133" >
           <data-type:parameter data-type:name="BL1-H" />
         </transforms:biex>
         <transforms:log transforms:offset="1"  transforms:decades="6.0205999133" >
           <data-type:parameter data-type:name="YL2-H" />
         </transforms:log>
         <transforms:linear transforms:minRange="0"  transforms:maxRange="1048576"  gain="1" >
           <data-type:parameter data-type:name="FSC-W" />
         </transforms:linear>
         <transforms:linear transforms:minRange="0"  transforms:maxRange="1048576"  gain="1" >
           <data-type:parameter data-type:name="SSC-W" />
         </transforms:linear>
         <transforms:biex transforms:length="256"  transforms:maxRange="1048576"  transforms:neg="0"  transforms:width="-1000"  transforms:pos="5.0205999133" >
           <data-type:parameter data-type:name="BL1-W" />
         </transforms:biex>
         <transforms:biex transforms:length="256"  transforms:maxRange="1048576"  transforms:neg="0"  transforms:width="-1000"  transforms:pos="5.0205999133" >
           <data-type:parameter data-type:name="YL2-W" />
         </transforms:biex>
       </Transformations>
       <Keywords>
         <Keyword name="$ENDANALYSIS"  value="000000000000" />
         <Keyword name="$BEGINANALYSIS"  value="000000000000" />
         <Keyword name="$ENDSTEXT"  value="000000000000" />
         <Keyword name="$BEGINSTEXT"  value="000000000000" />
         <Keyword name="$NEXTDATA"  value="000000000000" />
         <Keyword name="$ENDDATA"  value="000002610999" />
         <Keyword name="$BEGINDATA"  value="000000008192" />
         <Keyword name="$WELLID"  value="E5" />
         <Keyword name="$VOL"  value="41000" />
         <Keyword name="$TOT"  value="50054" />
         <Keyword name="$TIMESTEP"  value="0.001" />
         <Keyword name="$SYS"  value="OPTIXE2 Microsoft Windows 7 Professional " />
         <Keyword name="$SRC"  value="NA" />
         <Keyword name="$SPILLOVER"  value="6,BL1-A,YL2-A,BL1-H,YL2-H,BL1-W,YL2-W,1.000000,0.000000,0.000000,0.000000,0.000000,0.000000,0.000000,1.000000,0.000000,0.000000,0.000000,0.000000,0.000000,0.000000,1.000000,0.000000,0.000000,0.000000,0.000000,0.000000,0.000000,1.000000,0.000000,0.000000,0.000000,0.000000,0.000000,0.000000,1.000000,0.000000,0.000000,0.000000,0.000000,0.000000,0.000000,1.000000" />
         <Keyword name="$SMNO"  value="R4 412" />
         <Keyword name="$PROJ"  value="Test" />
         <Keyword name="$PLATENAME"  value="180914_R124_412vs422" />
         <Keyword name="$PLATEID"  value="mCherry R1 R4" />
         <Keyword name="$PAR"  value="13" />
         <Keyword name="$P9V"  value="450" />
         <Keyword name="$P9S"  value="YL2-H" />
         <Keyword name="$P9R"  value="1048576" />
         <Keyword name="$P9N"  value="YL2-H" />
         <Keyword name="$P9L"  value="561" />
         <Keyword name="$P9F"  value="620_15" />
         <Keyword name="$P9E"  value="0,0" />
         <Keyword name="$P9B"  value="32" />
         <Keyword name="$P8V"  value="420" />
         <Keyword name="$P8S"  value="BL1-H" />
         <Keyword name="$P8R"  value="1048576" />
         <Keyword name="$P8N"  value="BL1-H" />
         <Keyword name="$P8L"  value="488" />
         <Keyword name="$P8F"  value="530_30" />
         <Keyword name="$P8E"  value="0,0" />
         <Keyword name="$P8B"  value="32" />
         <Keyword name="$P7V"  value="160" />
         <Keyword name="$P7S"  value="SSC-H" />
         <Keyword name="$P7R"  value="1048576" />
         <Keyword name="$P7N"  value="SSC-H" />
         <Keyword name="$P7L"  value="488" />
         <Keyword name="$P7F"  value="488_10" />
         <Keyword name="$P7E"  value="0,0" />
         <Keyword name="$P7B"  value="32" />
         <Keyword name="$P6V"  value="240" />
         <Keyword name="$P6S"  value="FSC-H" />
         <Keyword name="$P6R"  value="1048576" />
         <Keyword name="$P6N"  value="FSC-H" />
         <Keyword name="$P6L"  value="488" />
         <Keyword name="$P6F"  value="NA" />
         <Keyword name="$P6E"  value="0,0" />
         <Keyword name="$P6B"  value="32" />
         <Keyword name="$P5V"  value="450" />
         <Keyword name="$P5S"  value="YL2-A" />
         <Keyword name="$P5R"  value="1048576" />
         <Keyword name="$P5N"  value="YL2-A" />
         <Keyword name="$P5L"  value="561" />
         <Keyword name="$P5F"  value="620_15" />
         <Keyword name="$P5E"  value="0,0" />
         <Keyword name="$P5B"  value="32" />
         <Keyword name="$P4V"  value="420" />
         <Keyword name="$P4S"  value="BL1-A" />
         <Keyword name="$P4R"  value="1048576" />
         <Keyword name="$P4N"  value="BL1-A" />
         <Keyword name="$P4L"  value="488" />
         <Keyword name="$P4F"  value="530_30" />
         <Keyword name="$P4E"  value="0,0" />
         <Keyword name="$P4B"  value="32" />
         <Keyword name="$P3V"  value="160" />
         <Keyword name="$P3S"  value="SSC-A" />
         <Keyword name="$P3R"  value="1048576" />
         <Keyword name="$P3N"  value="SSC-A" />
         <Keyword name="$P3L"  value="488" />
         <Keyword name="$P3F"  value="488_10" />
         <Keyword name="$P3E"  value="0,0" />
         <Keyword name="$P3B"  value="32" />
         <Keyword name="$P2V"  value="240" />
         <Keyword name="$P2S"  value="FSC-A" />
         <Keyword name="$P2R"  value="1048576" />
         <Keyword name="$P2N"  value="FSC-A" />
         <Keyword name="$P2L"  value="488" />
         <Keyword name="$P2F"  value="NA" />
         <Keyword name="$P2E"  value="0,0" />
         <Keyword name="$P2B"  value="32" />
         <Keyword name="$P1V"  value="NA" />
         <Keyword name="$P1S"  value="Time" />
         <Keyword name="$P1R"  value="67108864" />
         <Keyword name="$P1N"  value="Time" />
         <Keyword name="$P1L"  value="NA" />
         <Keyword name="$P1F"  value="NA" />
         <Keyword name="$P1E"  value="0,0" />
         <Keyword name="$P1B"  value="32" />
         <Keyword name="$P13V"  value="450" />
         <Keyword name="$P13S"  value="YL2-W" />
         <Keyword name="$P13R"  value="1024" />
         <Keyword name="$P13N"  value="YL2-W" />
         <Keyword name="$P13L"  value="561" />
         <Keyword name="$P13F"  value="620_15" />
         <Keyword name="$P13E"  value="0,0" />
         <Keyword name="$P13B"  value="32" />
         <Keyword name="$P12V"  value="420" />
         <Keyword name="$P12S"  value="BL1-W" />
         <Keyword name="$P12R"  value="1024" />
         <Keyword name="$P12N"  value="BL1-W" />
         <Keyword name="$P12L"  value="488" />
         <Keyword name="$P12F"  value="530_30" />
         <Keyword name="$P12E"  value="0,0" />
         <Keyword name="$P12B"  value="32" />
         <Keyword name="$P11V"  value="160" />
         <Keyword name="$P11S"  value="SSC-W" />
         <Keyword name="$P11R"  value="1024" />
         <Keyword name="$P11N"  value="SSC-W" />
         <Keyword name="$P11L"  value="488" />
         <Keyword name="$P11F"  value="488_10" />
         <Keyword name="$P11E"  value="0,0" />
         <Keyword name="$P11B"  value="32" />
         <Keyword name="$P10V"  value="240" />
         <Keyword name="$P10S"  value="FSC-W" />
         <Keyword name="$P10R"  value="1024" />
         <Keyword name="$P10N"  value="FSC-W" />
         <Keyword name="$P10L"  value="488" />
         <Keyword name="$P10F"  value="NA" />
         <Keyword name="$P10E"  value="0,0" />
         <Keyword name="$P10B"  value="32" />
         <Keyword name="$ORIGINALITY"  value="NonDataModified" />
         <Keyword name="$OP"  value="PFIUH PFIUH" />
         <Keyword name="$MODE"  value="L" />
         <Keyword name="$LOST"  value="0" />
         <Keyword name="$LAST_MODIFIER"  value="utilisateurs" />
         <Keyword name="$LAST_MODIFIED"  value="14-Sep-2018 16:57:45" />
         <Keyword name="$INST"  value="NA" />
         <Keyword name="$FIL"  value="tube(4).fcs" />
         <Keyword name="$EXP"  value="NA" />
         <Keyword name="$ETIM"  value="16:05:55" />
         <Keyword name="$DATE"  value="14-Sep-2018" />
         <Keyword name="$DATATYPE"  value="F" />
         <Keyword name="$CYTSN"  value="2AFC218231017" />
         <Keyword name="$CYT"  value="4486521 Attune NxT Acoustic Focusing Cytometer (Lasers: BRVY)" />
         <Keyword name="$COM"  value="NA" />
         <Keyword name="$CELLS"  value="NA" />
         <Keyword name="$BYTEORD"  value="1,2,3,4" />
         <Keyword name="$BTIM"  value="16:05:31" />
         <Keyword name="#WINEXT"  value="0" />
         <Keyword name="#WIDTHTHRESHOLD"  value="1000" />
         <Keyword name="#TR1"  value="OR_FSC,25000" />
         <Keyword name="#PTRESULT"  value="Pass" />
         <Keyword name="#PTDATE"  value="10-Jul-2018" />
         <Keyword name="#P1Target"  value="NA" />
         <Keyword name="#P1Label"  value="NA" />
         <Keyword name="#LASERCONFIG"  value="BRVY" />
         <Keyword name="#LASER4DELAY"  value="331" />
         <Keyword name="#LASER4COLOR"  value="Yellow" />
         <Keyword name="#LASER4ASF"  value="1.11" />
         <Keyword name="#LASER3DELAY"  value="713" />
         <Keyword name="#LASER3COLOR"  value="Violet" />
         <Keyword name="#LASER3ASF"  value="1.10" />
         <Keyword name="#LASER2DELAY"  value="1513" />
         <Keyword name="#LASER2COLOR"  value="Red" />
         <Keyword name="#LASER2ASF"  value="1.03" />
         <Keyword name="#LASER1DELAY"  value="1100" />
         <Keyword name="#LASER1COLOR"  value="Blue" />
         <Keyword name="#LASER1ASF"  value="1.16" />
         <Keyword name="#FLOWRATE"  value="100" />
         <Keyword name="FJ_FCS_VERSION"  value="3.1" />
       </Keywords>
       <SampleNode name="tube(4).fcs"  annotation=""  owningGroup=""  expanded="1"  sortPriority="10"  count="50054"  sampleID="45" >
         <Graph smoothing="0"  backColor="#ffffff"  foreColor="#000000"  type="Pseudocolor"  fast="1" >
           <Axis dimension="x"  name="FSC-A"  label=""  auto="auto" />
           <Axis dimension="y"  name="SSC-A"  label=""  auto="auto" />
           <GraphSettings level="5%"  smoothingHighResolution="1"  contourHighResolution="1"  histogramSmoothingCount="0"  graphResolution="256"  showOutliers="0"  drawLargeDots="0"  dotsToDraw="8000"  tint="le.chartfill.tinted.40"  lineWeight="le.lineweight.normal"  lineStyle="le.linestyle.solid" />
           <GraphEnvironment showGrid="0"  showAxes="tnlTNL"  showGates="1"  showFreqOnPlots="1"  showGateNameOnPlots="1"  showMedians="0"  showUncomped="0"  addEventParam="0"  lastYAxisName="" >
             <TextTraits font="SansSerif"  size="11"  name="Labels"  style="plain"  color="#000000"  background="#00ffffff"  just="left" />
             <TextTraits font="SansSerif"  size="11"  name="LayoutGates"  style="plain"  color="#000000"  background="#00ffffff"  just="left" />
             <TextTraits font="SansSerif"  size="9"  name="Numbers"  style="plain"  color="#000000"  background="#00ffffff"  just="left" />
             <TextTraits font="SansSerif"  size="9"  name="Legend"  style="plain"  color="#000000"  background="#00ffffff"  just="left" />
           </GraphEnvironment>
         </Graph>
         <Subpopulations>
           <Population name="All"  annotation=""  owningGroup="All Samples"  expanded="1"  sortPriority="10"  count="49934" >
             <Graph smoothing="0"  backColor="#ffffff"  foreColor="#000000"  heatMapStatParameter="BL1-A"  type="Pseudocolor"  fast="1" >
               <Axis dimension="x"  name="FSC-H"  label=""  auto="auto" />
               <Axis dimension="y"  name="FSC-A"  label=""  auto="auto" />
               <GraphSettings level="5%"  smoothingHighResolution="1"  contourHighResolution="1"  histogramSmoothingCount="0"  graphResolution="256"  showOutliers="0"  drawLargeDots="0"  dotsToDraw="8000"  tint="le.chartfill.tinted.40"  lineWeight="le.lineweight.normal"  lineStyle="le.linestyle.solid" />
               <GraphEnvironment showGrid="0"  showAxes="tnlTNL"  showGates="1"  showFreqOnPlots="1"  showGateNameOnPlots="1"  showMedians="0"  showUncomped="0"  addEventParam="0"  lastYAxisName="" >
                 <TextTraits font="SansSerif"  size="11"  name="Labels"  style="plain"  color="#000000"  background="#00ffffff"  just="left" />
                 <TextTraits font="SansSerif"  size="11"  name="LayoutGates"  style="plain"  color="#000000"  background="#00ffffff"  just="left" />
                 <TextTraits font="SansSerif"  size="9"  name="Numbers"  style="plain"  color="#000000"  background="#00ffffff"  just="left" />
                 <TextTraits font="SansSerif"  size="9"  name="Legend"  style="plain"  color="#000000"  background="#00ffffff"  just="left" />
                 <WindowPosition x="620"  y="23"  width="390"  height="622"  displayed="1"  panelState="---" />
               </GraphEnvironment>
             </Graph>
             <Gate gating:id="ID865426267" >
               <gating:PolygonGate eventsInside="1"  annoOffsetX="0"  annoOffsetY="0"  tint="#000000"  isTinted="0"  lineWeight="Normal"  userDefined="1"  quadId="-1"  gateResolution="256" >
                 <gating:dimension>
                   <data-type:fcs-dimension data-type:name="FSC-H" />
                 </gating:dimension>
                 <gating:dimension>
                   <data-type:fcs-dimension data-type:name="SSC-H" />
                 </gating:dimension>
                 <gating:vertex>
                   <gating:coordinate data-type:value="4586.946631671" />
                   <gating:coordinate data-type:value="671.8642467965" />
                 </gating:vertex>
                 <gating:vertex>
                   <gating:coordinate data-type:value="-15595.6185476815" />
                   <gating:coordinate data-type:value="131.0447292513" />
                 </gating:vertex>
                 <gating:vertex>
                   <gating:coordinate data-type:value="65134.6421697288" />
                   <gating:coordinate data-type:value="-87.3631528342" />
                 </gating:vertex>
                 <gating:vertex>
                   <gating:coordinate data-type:value="468785.9457567805" />
                   <gating:coordinate data-type:value="-35.3612761472" />
                 </gating:vertex>
                 <gating:vertex>
                   <gating:coordinate data-type:value="1119673.672790901" />
                   <gating:coordinate data-type:value="619.8623701095" />
                 </gating:vertex>
                 <gating:vertex>
                   <gating:coordinate data-type:value="1139856.237970254" />
                   <gating:coordinate data-type:value="2346.3246761191" />
                 </gating:vertex>
                 <gating:vertex>
                   <gating:coordinate data-type:value="256869.0113735783" />
                   <gating:coordinate data-type:value="2346.3246761191" />
                 </gating:vertex>
               </gating:PolygonGate>
             </Gate>
             <Subpopulations>
               <Population name="Single Cells"  annotation=""  owningGroup="All Samples"  expanded="1"  sortPriority="10"  count="38660" >
                 <Graph smoothing="0"  backColor="#ffffff"  foreColor="#000000"  heatMapStatParameter="BL1-A"  type="Pseudocolor"  fast="1" >
                   <Axis dimension="x"  name="YL2-H"  label=""  auto="auto" />
                   <Axis dimension="y"  name="FSC-H"  label=""  auto="auto" />
                   <GraphSettings level="5%"  smoothingHighResolution="1"  contourHighResolution="1"  histogramSmoothingCount="0"  graphResolution="256"  showOutliers="0"  drawLargeDots="0"  dotsToDraw="8000"  tint="le.chartfill.tinted.40"  lineWeight="le.lineweight.normal"  lineStyle="le.linestyle.solid" />
                   <GraphEnvironment showGrid="0"  showAxes="tnlTNL"  showGates="1"  showFreqOnPlots="1"  showGateNameOnPlots="1"  showMedians="0"  showUncomped="0"  addEventParam="0"  lastYAxisName="" >
                     <TextTraits font="SansSerif"  size="11"  name="Labels"  style="plain"  color="#000000"  background="#00ffffff"  just="left" />
                     <TextTraits font="SansSerif"  size="11"  name="LayoutGates"  style="plain"  color="#000000"  background="#00ffffff"  just="left" />
                     <TextTraits font="SansSerif"  size="9"  name="Numbers"  style="plain"  color="#000000"  background="#00ffffff"  just="left" />
                     <TextTraits font="SansSerif"  size="9"  name="Legend"  style="plain"  color="#000000"  background="#00ffffff"  just="left" />
                     <WindowPosition x="620"  y="23"  width="390"  height="622"  displayed="1"  panelState="---" />
                   </GraphEnvironment>
                 </Graph>
                 <Gate gating:id="ID1696121207"  gating:parent_id="ID865426267" >
                   <gating:PolygonGate eventsInside="1"  annoOffsetX="0"  annoOffsetY="0"  tint="#000000"  isTinted="0"  lineWeight="Normal"  userDefined="1"  quadId="-1"  gateResolution="256" >
                     <gating:dimension>
                       <data-type:fcs-dimension data-type:name="FSC-H" />
                     </gating:dimension>
                     <gating:dimension>
                       <data-type:fcs-dimension data-type:name="FSC-A" />
                     </gating:dimension>
                     <gating:vertex>
                       <gating:coordinate data-type:value="-30732.542432196" />
                       <gating:coordinate data-type:value="32039.8222222222" />
                     </gating:vertex>
                     <gating:vertex>
                       <gating:coordinate data-type:value="70180.2834645669" />
                       <gating:coordinate data-type:value="-31068.9185185185" />
                     </gating:vertex>
                     <gating:vertex>
                       <gating:coordinate data-type:value="1008669.5643044622" />
                       <gating:coordinate data-type:value="1046634.1925925927" />
                     </gating:vertex>
                     <gating:vertex>
                       <gating:coordinate data-type:value="736204.9343832021" />
                       <gating:coordinate data-type:value="1066052.2666666666" />
                     </gating:vertex>
                   </gating:PolygonGate>
                 </Gate>
                 <Subpopulations>
                   <Population name="Red +"  annotation=""  owningGroup="All Samples"  expanded="1"  sortPriority="10"  count="8341" >
                     <Graph smoothing="0"  backColor="#ffffff"  foreColor="#000000"  heatMapStatParameter="BL1-A"  type="Pseudocolor"  fast="1" >
                       <Axis dimension="x"  name="YL2-H"  label=""  auto="auto" />
                       <Axis dimension="y"  name="FSC-H"  label=""  auto="auto" />
                       <GraphSettings level="5%"  smoothingHighResolution="1"  contourHighResolution="1"  histogramSmoothingCount="0"  graphResolution="256"  showOutliers="0"  drawLargeDots="0"  dotsToDraw="8000"  tint="le.chartfill.tinted.40"  lineWeight="le.lineweight.normal"  lineStyle="le.linestyle.solid" />
                       <GraphEnvironment showGrid="0"  showAxes="tnlTNL"  showGates="1"  showFreqOnPlots="1"  showGateNameOnPlots="1"  showMedians="0"  showUncomped="0"  addEventParam="0"  lastYAxisName="" >
                         <TextTraits font="SansSerif"  size="11"  name="Labels"  style="plain"  color="#000000"  background="#00ffffff"  just="left" />
                         <TextTraits font="SansSerif"  size="11"  name="LayoutGates"  style="plain"  color="#000000"  background="#00ffffff"  just="left" />
                         <TextTraits font="SansSerif"  size="9"  name="Numbers"  style="plain"  color="#000000"  background="#00ffffff"  just="left" />
                         <TextTraits font="SansSerif"  size="9"  name="Legend"  style="plain"  color="#000000"  background="#00ffffff"  just="left" />
                         <WindowPosition x="0"  y="23"  width="992"  height="824"  displayed="0"  panelState="---" />
                       </GraphEnvironment>
                     </Graph>
                     <Gate gating:id="ID1219135292"  gating:parent_id="ID1696121207" >
                       <gating:RectangleGate eventsInside="1"  annoOffsetX="0"  annoOffsetY="0"  tint="#000000"  isTinted="0"  lineWeight="Normal"  userDefined="1"  percentX="0"  percentY="0" >
                         <gating:dimension gating:min="991.856590117484"  gating:max="730501.4480928521" >
                           <data-type:fcs-dimension data-type:name="YL2-H" />
                         </gating:dimension>
                         <gating:dimension gating:min="-113758.24511206486"  gating:max="1170584.8431092037" >
                           <data-type:fcs-dimension data-type:name="FSC-H" />
                         </gating:dimension>
                       </gating:RectangleGate>
                     </Gate>
                   </Population>
                 </Subpopulations>
               </Population>
             </Subpopulations>
           </Population>
         </Subpopulations>
       </SampleNode>
     </Sample>
     <Sample>
       <DataSet uri="file:/Users/Etienne/Desktop/180914%20centro%202u%20R1%20R2%20R4/180914_R124_412vs422_Test_R4%20412_tube(5).fcs"  sampleID="46" />
       <Transformations>
         <transforms:linear transforms:minRange="0.0020646937"  transforms:maxRange="24"  gain="0.0010323469" >
           <data-type:parameter data-type:name="Time" />
         </transforms:linear>
         <transforms:linear transforms:minRange="-128159.2888888889"  transforms:maxRange="1153433.6"  gain="1" >
           <data-type:parameter data-type:name="FSC-A" />
         </transforms:linear>
         <transforms:linear transforms:minRange="0"  transforms:maxRange="1048576"  gain="1" >
           <data-type:parameter data-type:name="SSC-A" />
         </transforms:linear>
         <transforms:biex transforms:length="256"  transforms:maxRange="1048576"  transforms:neg="0"  transforms:width="-1000"  transforms:pos="5.0205999133" >
           <data-type:parameter data-type:name="BL1-A" />
         </transforms:biex>
         <transforms:log transforms:offset="1"  transforms:decades="6.0205999133" >
           <data-type:parameter data-type:name="YL2-A" />
         </transforms:log>
         <transforms:linear transforms:minRange="-116508.4444444445"  transforms:maxRange="1165084.4444444445"  gain="1" >
           <data-type:parameter data-type:name="FSC-H" />
         </transforms:linear>
         <transforms:linear transforms:minRange="-274.5699089076"  transforms:maxRange="2471.129180168"  gain="1" >
           <data-type:parameter data-type:name="SSC-H" />
         </transforms:linear>
         <transforms:biex transforms:length="256"  transforms:maxRange="1048576"  transforms:neg="0"  transforms:width="-1000"  transforms:pos="5.0205999133" >
           <data-type:parameter data-type:name="BL1-H" />
         </transforms:biex>
         <transforms:log transforms:offset="1"  transforms:decades="6.0205999133" >
           <data-type:parameter data-type:name="YL2-H" />
         </transforms:log>
         <transforms:linear transforms:minRange="0"  transforms:maxRange="1048576"  gain="1" >
           <data-type:parameter data-type:name="FSC-W" />
         </transforms:linear>
         <transforms:linear transforms:minRange="0"  transforms:maxRange="1048576"  gain="1" >
           <data-type:parameter data-type:name="SSC-W" />
         </transforms:linear>
         <transforms:biex transforms:length="256"  transforms:maxRange="1048576"  transforms:neg="0"  transforms:width="-1000"  transforms:pos="5.0205999133" >
           <data-type:parameter data-type:name="BL1-W" />
         </transforms:biex>
         <transforms:biex transforms:length="256"  transforms:maxRange="1048576"  transforms:neg="0"  transforms:width="-1000"  transforms:pos="5.0205999133" >
           <data-type:parameter data-type:name="YL2-W" />
         </transforms:biex>
       </Transformations>
       <Keywords>
         <Keyword name="$ENDANALYSIS"  value="000000000000" />
         <Keyword name="$BEGINANALYSIS"  value="000000000000" />
         <Keyword name="$ENDSTEXT"  value="000000000000" />
         <Keyword name="$BEGINSTEXT"  value="000000000000" />
         <Keyword name="$NEXTDATA"  value="000000000000" />
         <Keyword name="$ENDDATA"  value="000002615107" />
         <Keyword name="$BEGINDATA"  value="000000008192" />
         <Keyword name="$WELLID"  value="E6" />
         <Keyword name="$VOL"  value="40000" />
         <Keyword name="$TOT"  value="50133" />
         <Keyword name="$TIMESTEP"  value="0.001" />
         <Keyword name="$SYS"  value="OPTIXE2 Microsoft Windows 7 Professional " />
         <Keyword name="$SRC"  value="NA" />
         <Keyword name="$SPILLOVER"  value="6,BL1-A,YL2-A,BL1-H,YL2-H,BL1-W,YL2-W,1.000000,0.000000,0.000000,0.000000,0.000000,0.000000,0.000000,1.000000,0.000000,0.000000,0.000000,0.000000,0.000000,0.000000,1.000000,0.000000,0.000000,0.000000,0.000000,0.000000,0.000000,1.000000,0.000000,0.000000,0.000000,0.000000,0.000000,0.000000,1.000000,0.000000,0.000000,0.000000,0.000000,0.000000,0.000000,1.000000" />
         <Keyword name="$SMNO"  value="R4 412" />
         <Keyword name="$PROJ"  value="Test" />
         <Keyword name="$PLATENAME"  value="180914_R124_412vs422" />
         <Keyword name="$PLATEID"  value="mCherry R1 R4" />
         <Keyword name="$PAR"  value="13" />
         <Keyword name="$P9V"  value="450" />
         <Keyword name="$P9S"  value="YL2-H" />
         <Keyword name="$P9R"  value="1048576" />
         <Keyword name="$P9N"  value="YL2-H" />
         <Keyword name="$P9L"  value="561" />
         <Keyword name="$P9F"  value="620_15" />
         <Keyword name="$P9E"  value="0,0" />
         <Keyword name="$P9B"  value="32" />
         <Keyword name="$P8V"  value="420" />
         <Keyword name="$P8S"  value="BL1-H" />
         <Keyword name="$P8R"  value="1048576" />
         <Keyword name="$P8N"  value="BL1-H" />
         <Keyword name="$P8L"  value="488" />
         <Keyword name="$P8F"  value="530_30" />
         <Keyword name="$P8E"  value="0,0" />
         <Keyword name="$P8B"  value="32" />
         <Keyword name="$P7V"  value="160" />
         <Keyword name="$P7S"  value="SSC-H" />
         <Keyword name="$P7R"  value="1048576" />
         <Keyword name="$P7N"  value="SSC-H" />
         <Keyword name="$P7L"  value="488" />
         <Keyword name="$P7F"  value="488_10" />
         <Keyword name="$P7E"  value="0,0" />
         <Keyword name="$P7B"  value="32" />
         <Keyword name="$P6V"  value="240" />
         <Keyword name="$P6S"  value="FSC-H" />
         <Keyword name="$P6R"  value="1048576" />
         <Keyword name="$P6N"  value="FSC-H" />
         <Keyword name="$P6L"  value="488" />
         <Keyword name="$P6F"  value="NA" />
         <Keyword name="$P6E"  value="0,0" />
         <Keyword name="$P6B"  value="32" />
         <Keyword name="$P5V"  value="450" />
         <Keyword name="$P5S"  value="YL2-A" />
         <Keyword name="$P5R"  value="1048576" />
         <Keyword name="$P5N"  value="YL2-A" />
         <Keyword name="$P5L"  value="561" />
         <Keyword name="$P5F"  value="620_15" />
         <Keyword name="$P5E"  value="0,0" />
         <Keyword name="$P5B"  value="32" />
         <Keyword name="$P4V"  value="420" />
         <Keyword name="$P4S"  value="BL1-A" />
         <Keyword name="$P4R"  value="1048576" />
         <Keyword name="$P4N"  value="BL1-A" />
         <Keyword name="$P4L"  value="488" />
         <Keyword name="$P4F"  value="530_30" />
         <Keyword name="$P4E"  value="0,0" />
         <Keyword name="$P4B"  value="32" />
         <Keyword name="$P3V"  value="160" />
         <Keyword name="$P3S"  value="SSC-A" />
         <Keyword name="$P3R"  value="1048576" />
         <Keyword name="$P3N"  value="SSC-A" />
         <Keyword name="$P3L"  value="488" />
         <Keyword name="$P3F"  value="488_10" />
         <Keyword name="$P3E"  value="0,0" />
         <Keyword name="$P3B"  value="32" />
         <Keyword name="$P2V"  value="240" />
         <Keyword name="$P2S"  value="FSC-A" />
         <Keyword name="$P2R"  value="1048576" />
         <Keyword name="$P2N"  value="FSC-A" />
         <Keyword name="$P2L"  value="488" />
         <Keyword name="$P2F"  value="NA" />
         <Keyword name="$P2E"  value="0,0" />
         <Keyword name="$P2B"  value="32" />
         <Keyword name="$P1V"  value="NA" />
         <Keyword name="$P1S"  value="Time" />
         <Keyword name="$P1R"  value="67108864" />
         <Keyword name="$P1N"  value="Time" />
         <Keyword name="$P1L"  value="NA" />
         <Keyword name="$P1F"  value="NA" />
         <Keyword name="$P1E"  value="0,0" />
         <Keyword name="$P1B"  value="32" />
         <Keyword name="$P13V"  value="450" />
         <Keyword name="$P13S"  value="YL2-W" />
         <Keyword name="$P13R"  value="1024" />
         <Keyword name="$P13N"  value="YL2-W" />
         <Keyword name="$P13L"  value="561" />
         <Keyword name="$P13F"  value="620_15" />
         <Keyword name="$P13E"  value="0,0" />
         <Keyword name="$P13B"  value="32" />
         <Keyword name="$P12V"  value="420" />
         <Keyword name="$P12S"  value="BL1-W" />
         <Keyword name="$P12R"  value="1024" />
         <Keyword name="$P12N"  value="BL1-W" />
         <Keyword name="$P12L"  value="488" />
         <Keyword name="$P12F"  value="530_30" />
         <Keyword name="$P12E"  value="0,0" />
         <Keyword name="$P12B"  value="32" />
         <Keyword name="$P11V"  value="160" />
         <Keyword name="$P11S"  value="SSC-W" />
         <Keyword name="$P11R"  value="1024" />
         <Keyword name="$P11N"  value="SSC-W" />
         <Keyword name="$P11L"  value="488" />
         <Keyword name="$P11F"  value="488_10" />
         <Keyword name="$P11E"  value="0,0" />
         <Keyword name="$P11B"  value="32" />
         <Keyword name="$P10V"  value="240" />
         <Keyword name="$P10S"  value="FSC-W" />
         <Keyword name="$P10R"  value="1024" />
         <Keyword name="$P10N"  value="FSC-W" />
         <Keyword name="$P10L"  value="488" />
         <Keyword name="$P10F"  value="NA" />
         <Keyword name="$P10E"  value="0,0" />
         <Keyword name="$P10B"  value="32" />
         <Keyword name="$ORIGINALITY"  value="NonDataModified" />
         <Keyword name="$OP"  value="PFIUH PFIUH" />
         <Keyword name="$MODE"  value="L" />
         <Keyword name="$LOST"  value="0" />
         <Keyword name="$LAST_MODIFIER"  value="utilisateurs" />
         <Keyword name="$LAST_MODIFIED"  value="14-Sep-2018 16:57:45" />
         <Keyword name="$INST"  value="NA" />
         <Keyword name="$FIL"  value="tube(5).fcs" />
         <Keyword name="$EXP"  value="NA" />
         <Keyword name="$ETIM"  value="16:06:41" />
         <Keyword name="$DATE"  value="14-Sep-2018" />
         <Keyword name="$DATATYPE"  value="F" />
         <Keyword name="$CYTSN"  value="2AFC218231017" />
         <Keyword name="$CYT"  value="4486521 Attune NxT Acoustic Focusing Cytometer (Lasers: BRVY)" />
         <Keyword name="$COM"  value="NA" />
         <Keyword name="$CELLS"  value="NA" />
         <Keyword name="$BYTEORD"  value="1,2,3,4" />
         <Keyword name="$BTIM"  value="16:06:17" />
         <Keyword name="#WINEXT"  value="0" />
         <Keyword name="#WIDTHTHRESHOLD"  value="1000" />
         <Keyword name="#TR1"  value="OR_FSC,25000" />
         <Keyword name="#PTRESULT"  value="Pass" />
         <Keyword name="#PTDATE"  value="10-Jul-2018" />
         <Keyword name="#P1Target"  value="NA" />
         <Keyword name="#P1Label"  value="NA" />
         <Keyword name="#LASERCONFIG"  value="BRVY" />
         <Keyword name="#LASER4DELAY"  value="331" />
         <Keyword name="#LASER4COLOR"  value="Yellow" />
         <Keyword name="#LASER4ASF"  value="1.11" />
         <Keyword name="#LASER3DELAY"  value="713" />
         <Keyword name="#LASER3COLOR"  value="Violet" />
         <Keyword name="#LASER3ASF"  value="1.10" />
         <Keyword name="#LASER2DELAY"  value="1513" />
         <Keyword name="#LASER2COLOR"  value="Red" />
         <Keyword name="#LASER2ASF"  value="1.03" />
         <Keyword name="#LASER1DELAY"  value="1100" />
         <Keyword name="#LASER1COLOR"  value="Blue" />
         <Keyword name="#LASER1ASF"  value="1.16" />
         <Keyword name="#FLOWRATE"  value="100" />
         <Keyword name="FJ_FCS_VERSION"  value="3.1" />
       </Keywords>
       <SampleNode name="tube(5).fcs"  annotation=""  owningGroup=""  expanded="1"  sortPriority="10"  count="50133"  sampleID="46" >
         <Graph smoothing="0"  backColor="#ffffff"  foreColor="#000000"  type="Pseudocolor"  fast="1" >
           <Axis dimension="x"  name="FSC-A"  label=""  auto="auto" />
           <Axis dimension="y"  name="SSC-A"  label=""  auto="auto" />
           <GraphSettings level="5%"  smoothingHighResolution="1"  contourHighResolution="1"  histogramSmoothingCount="0"  graphResolution="256"  showOutliers="0"  drawLargeDots="0"  dotsToDraw="8000"  tint="le.chartfill.tinted.40"  lineWeight="le.lineweight.normal"  lineStyle="le.linestyle.solid" />
           <GraphEnvironment showGrid="0"  showAxes="tnlTNL"  showGates="1"  showFreqOnPlots="1"  showGateNameOnPlots="1"  showMedians="0"  showUncomped="0"  addEventParam="0"  lastYAxisName="" >
             <TextTraits font="SansSerif"  size="11"  name="Labels"  style="plain"  color="#000000"  background="#00ffffff"  just="left" />
             <TextTraits font="SansSerif"  size="11"  name="LayoutGates"  style="plain"  color="#000000"  background="#00ffffff"  just="left" />
             <TextTraits font="SansSerif"  size="9"  name="Numbers"  style="plain"  color="#000000"  background="#00ffffff"  just="left" />
             <TextTraits font="SansSerif"  size="9"  name="Legend"  style="plain"  color="#000000"  background="#00ffffff"  just="left" />
           </GraphEnvironment>
         </Graph>
         <Subpopulations>
           <Population name="All"  annotation=""  owningGroup="All Samples"  expanded="1"  sortPriority="10"  count="49750" >
             <Graph smoothing="0"  backColor="#ffffff"  foreColor="#000000"  heatMapStatParameter="BL1-A"  type="Pseudocolor"  fast="1" >
               <Axis dimension="x"  name="FSC-H"  label=""  auto="auto" />
               <Axis dimension="y"  name="FSC-A"  label=""  auto="auto" />
               <GraphSettings level="5%"  smoothingHighResolution="1"  contourHighResolution="1"  histogramSmoothingCount="0"  graphResolution="256"  showOutliers="0"  drawLargeDots="0"  dotsToDraw="8000"  tint="le.chartfill.tinted.40"  lineWeight="le.lineweight.normal"  lineStyle="le.linestyle.solid" />
               <GraphEnvironment showGrid="0"  showAxes="tnlTNL"  showGates="1"  showFreqOnPlots="1"  showGateNameOnPlots="1"  showMedians="0"  showUncomped="0"  addEventParam="0"  lastYAxisName="" >
                 <TextTraits font="SansSerif"  size="11"  name="Labels"  style="plain"  color="#000000"  background="#00ffffff"  just="left" />
                 <TextTraits font="SansSerif"  size="11"  name="LayoutGates"  style="plain"  color="#000000"  background="#00ffffff"  just="left" />
                 <TextTraits font="SansSerif"  size="9"  name="Numbers"  style="plain"  color="#000000"  background="#00ffffff"  just="left" />
                 <TextTraits font="SansSerif"  size="9"  name="Legend"  style="plain"  color="#000000"  background="#00ffffff"  just="left" />
                 <WindowPosition x="620"  y="23"  width="390"  height="622"  displayed="1"  panelState="---" />
               </GraphEnvironment>
             </Graph>
             <Gate gating:id="ID852168146" >
               <gating:PolygonGate eventsInside="1"  annoOffsetX="0"  annoOffsetY="0"  tint="#000000"  isTinted="0"  lineWeight="Normal"  userDefined="1"  quadId="-1"  gateResolution="256" >
                 <gating:dimension>
                   <data-type:fcs-dimension data-type:name="FSC-H" />
                 </gating:dimension>
                 <gating:dimension>
                   <data-type:fcs-dimension data-type:name="SSC-H" />
                 </gating:dimension>
                 <gating:vertex>
                   <gating:coordinate data-type:value="4586.946631671" />
                   <gating:coordinate data-type:value="671.8642467965" />
                 </gating:vertex>
                 <gating:vertex>
                   <gating:coordinate data-type:value="-15595.6185476815" />
                   <gating:coordinate data-type:value="131.0447292513" />
                 </gating:vertex>
                 <gating:vertex>
                   <gating:coordinate data-type:value="65134.6421697288" />
                   <gating:coordinate data-type:value="-87.3631528342" />
                 </gating:vertex>
                 <gating:vertex>
                   <gating:coordinate data-type:value="468785.9457567805" />
                   <gating:coordinate data-type:value="-35.3612761472" />
                 </gating:vertex>
                 <gating:vertex>
                   <gating:coordinate data-type:value="1119673.672790901" />
                   <gating:coordinate data-type:value="619.8623701095" />
                 </gating:vertex>
                 <gating:vertex>
                   <gating:coordinate data-type:value="1139856.237970254" />
                   <gating:coordinate data-type:value="2346.3246761191" />
                 </gating:vertex>
                 <gating:vertex>
                   <gating:coordinate data-type:value="256869.0113735783" />
                   <gating:coordinate data-type:value="2346.3246761191" />
                 </gating:vertex>
               </gating:PolygonGate>
             </Gate>
             <Subpopulations>
               <Population name="Single Cells"  annotation=""  owningGroup="All Samples"  expanded="1"  sortPriority="10"  count="38607" >
                 <Graph smoothing="0"  backColor="#ffffff"  foreColor="#000000"  heatMapStatParameter="BL1-A"  type="Pseudocolor"  fast="1" >
                   <Axis dimension="x"  name="YL2-H"  label=""  auto="auto" />
                   <Axis dimension="y"  name="FSC-H"  label=""  auto="auto" />
                   <GraphSettings level="5%"  smoothingHighResolution="1"  contourHighResolution="1"  histogramSmoothingCount="0"  graphResolution="256"  showOutliers="0"  drawLargeDots="0"  dotsToDraw="8000"  tint="le.chartfill.tinted.40"  lineWeight="le.lineweight.normal"  lineStyle="le.linestyle.solid" />
                   <GraphEnvironment showGrid="0"  showAxes="tnlTNL"  showGates="1"  showFreqOnPlots="1"  showGateNameOnPlots="1"  showMedians="0"  showUncomped="0"  addEventParam="0"  lastYAxisName="" >
                     <TextTraits font="SansSerif"  size="11"  name="Labels"  style="plain"  color="#000000"  background="#00ffffff"  just="left" />
                     <TextTraits font="SansSerif"  size="11"  name="LayoutGates"  style="plain"  color="#000000"  background="#00ffffff"  just="left" />
                     <TextTraits font="SansSerif"  size="9"  name="Numbers"  style="plain"  color="#000000"  background="#00ffffff"  just="left" />
                     <TextTraits font="SansSerif"  size="9"  name="Legend"  style="plain"  color="#000000"  background="#00ffffff"  just="left" />
                     <WindowPosition x="620"  y="23"  width="390"  height="622"  displayed="1"  panelState="---" />
                   </GraphEnvironment>
                 </Graph>
                 <Gate gating:id="ID497130825"  gating:parent_id="ID852168146" >
                   <gating:PolygonGate eventsInside="1"  annoOffsetX="0"  annoOffsetY="0"  tint="#000000"  isTinted="0"  lineWeight="Normal"  userDefined="1"  quadId="-1"  gateResolution="256" >
                     <gating:dimension>
                       <data-type:fcs-dimension data-type:name="FSC-H" />
                     </gating:dimension>
                     <gating:dimension>
                       <data-type:fcs-dimension data-type:name="FSC-A" />
                     </gating:dimension>
                     <gating:vertex>
                       <gating:coordinate data-type:value="-30732.542432196" />
                       <gating:coordinate data-type:value="32039.8222222222" />
                     </gating:vertex>
                     <gating:vertex>
                       <gating:coordinate data-type:value="70180.2834645669" />
                       <gating:coordinate data-type:value="-31068.9185185185" />
                     </gating:vertex>
                     <gating:vertex>
                       <gating:coordinate data-type:value="1008669.5643044622" />
                       <gating:coordinate data-type:value="1046634.1925925927" />
                     </gating:vertex>
                     <gating:vertex>
                       <gating:coordinate data-type:value="736204.9343832021" />
                       <gating:coordinate data-type:value="1066052.2666666666" />
                     </gating:vertex>
                   </gating:PolygonGate>
                 </Gate>
                 <Subpopulations>
                   <Population name="Red +"  annotation=""  owningGroup="All Samples"  expanded="1"  sortPriority="10"  count="12562" >
                     <Graph smoothing="0"  backColor="#ffffff"  foreColor="#000000"  heatMapStatParameter="BL1-A"  type="Pseudocolor"  fast="1" >
                       <Axis dimension="x"  name="YL2-H"  label=""  auto="auto" />
                       <Axis dimension="y"  name="FSC-H"  label=""  auto="auto" />
                       <GraphSettings level="5%"  smoothingHighResolution="1"  contourHighResolution="1"  histogramSmoothingCount="0"  graphResolution="256"  showOutliers="0"  drawLargeDots="0"  dotsToDraw="8000"  tint="le.chartfill.tinted.40"  lineWeight="le.lineweight.normal"  lineStyle="le.linestyle.solid" />
                       <GraphEnvironment showGrid="0"  showAxes="tnlTNL"  showGates="1"  showFreqOnPlots="1"  showGateNameOnPlots="1"  showMedians="0"  showUncomped="0"  addEventParam="0"  lastYAxisName="" >
                         <TextTraits font="SansSerif"  size="11"  name="Labels"  style="plain"  color="#000000"  background="#00ffffff"  just="left" />
                         <TextTraits font="SansSerif"  size="11"  name="LayoutGates"  style="plain"  color="#000000"  background="#00ffffff"  just="left" />
                         <TextTraits font="SansSerif"  size="9"  name="Numbers"  style="plain"  color="#000000"  background="#00ffffff"  just="left" />
                         <TextTraits font="SansSerif"  size="9"  name="Legend"  style="plain"  color="#000000"  background="#00ffffff"  just="left" />
                         <WindowPosition x="0"  y="23"  width="992"  height="824"  displayed="0"  panelState="---" />
                       </GraphEnvironment>
                     </Graph>
                     <Gate gating:id="ID588744700"  gating:parent_id="ID497130825" >
                       <gating:RectangleGate eventsInside="1"  annoOffsetX="0"  annoOffsetY="0"  tint="#000000"  isTinted="0"  lineWeight="Normal"  userDefined="1"  percentX="0"  percentY="0" >
                         <gating:dimension gating:min="991.856590117484"  gating:max="730501.4480928521" >
                           <data-type:fcs-dimension data-type:name="YL2-H" />
                         </gating:dimension>
                         <gating:dimension gating:min="-113758.24511206486"  gating:max="1170584.8431092037" >
                           <data-type:fcs-dimension data-type:name="FSC-H" />
                         </gating:dimension>
                       </gating:RectangleGate>
                     </Gate>
                   </Population>
                 </Subpopulations>
               </Population>
             </Subpopulations>
           </Population>
         </Subpopulations>
       </SampleNode>
     </Sample>
     <Sample>
       <DataSet uri="file:/Users/Etienne/Desktop/180914%20centro%202u%20R1%20R2%20R4/180914_R124_412vs422_Test_R4%20412_tube(6).fcs"  sampleID="47" />
       <Transformations>
         <transforms:linear transforms:minRange="0"  transforms:maxRange="17"  gain="0.0010706638" >
           <data-type:parameter data-type:name="Time" />
         </transforms:linear>
         <transforms:linear transforms:minRange="-128159.2888888889"  transforms:maxRange="1153433.6"  gain="1" >
           <data-type:parameter data-type:name="FSC-A" />
         </transforms:linear>
         <transforms:linear transforms:minRange="0"  transforms:maxRange="1048576"  gain="1" >
           <data-type:parameter data-type:name="SSC-A" />
         </transforms:linear>
         <transforms:biex transforms:length="256"  transforms:maxRange="1048576"  transforms:neg="0"  transforms:width="-1000"  transforms:pos="5.0205999133" >
           <data-type:parameter data-type:name="BL1-A" />
         </transforms:biex>
         <transforms:log transforms:offset="1"  transforms:decades="6.0205999133" >
           <data-type:parameter data-type:name="YL2-A" />
         </transforms:log>
         <transforms:linear transforms:minRange="-116508.4444444445"  transforms:maxRange="1165084.4444444445"  gain="1" >
           <data-type:parameter data-type:name="FSC-H" />
         </transforms:linear>
         <transforms:linear transforms:minRange="-274.5699089076"  transforms:maxRange="2471.129180168"  gain="1" >
           <data-type:parameter data-type:name="SSC-H" />
         </transforms:linear>
         <transforms:biex transforms:length="256"  transforms:maxRange="1048576"  transforms:neg="0"  transforms:width="-1000"  transforms:pos="5.0205999133" >
           <data-type:parameter data-type:name="BL1-H" />
         </transforms:biex>
         <transforms:log transforms:offset="1"  transforms:decades="6.0205999133" >
           <data-type:parameter data-type:name="YL2-H" />
         </transforms:log>
         <transforms:linear transforms:minRange="0"  transforms:maxRange="1048576"  gain="1" >
           <data-type:parameter data-type:name="FSC-W" />
         </transforms:linear>
         <transforms:linear transforms:minRange="0"  transforms:maxRange="1048576"  gain="1" >
           <data-type:parameter data-type:name="SSC-W" />
         </transforms:linear>
         <transforms:biex transforms:length="256"  transforms:maxRange="1048576"  transforms:neg="0"  transforms:width="-1000"  transforms:pos="5.0205999133" >
           <data-type:parameter data-type:name="BL1-W" />
         </transforms:biex>
         <transforms:biex transforms:length="256"  transforms:maxRange="1048576"  transforms:neg="0"  transforms:width="-1000"  transforms:pos="5.0205999133" >
           <data-type:parameter data-type:name="YL2-W" />
         </transforms:biex>
       </Transformations>
       <Keywords>
         <Keyword name="$ENDANALYSIS"  value="000000000000" />
         <Keyword name="$BEGINANALYSIS"  value="000000000000" />
         <Keyword name="$ENDSTEXT"  value="000000000000" />
         <Keyword name="$BEGINSTEXT"  value="000000000000" />
         <Keyword name="$NEXTDATA"  value="000000000000" />
         <Keyword name="$ENDDATA"  value="000002615731" />
         <Keyword name="$BEGINDATA"  value="000000008192" />
         <Keyword name="$WELLID"  value="E7" />
         <Keyword name="$VOL"  value="28000" />
         <Keyword name="$TOT"  value="50145" />
         <Keyword name="$TIMESTEP"  value="0.001" />
         <Keyword name="$SYS"  value="OPTIXE2 Microsoft Windows 7 Professional " />
         <Keyword name="$SRC"  value="NA" />
         <Keyword name="$SPILLOVER"  value="6,BL1-A,YL2-A,BL1-H,YL2-H,BL1-W,YL2-W,1.000000,0.000000,0.000000,0.000000,0.000000,0.000000,0.000000,1.000000,0.000000,0.000000,0.000000,0.000000,0.000000,0.000000,1.000000,0.000000,0.000000,0.000000,0.000000,0.000000,0.000000,1.000000,0.000000,0.000000,0.000000,0.000000,0.000000,0.000000,1.000000,0.000000,0.000000,0.000000,0.000000,0.000000,0.000000,1.000000" />
         <Keyword name="$SMNO"  value="R4 412" />
         <Keyword name="$PROJ"  value="Test" />
         <Keyword name="$PLATENAME"  value="180914_R124_412vs422" />
         <Keyword name="$PLATEID"  value="mCherry R1 R4" />
         <Keyword name="$PAR"  value="13" />
         <Keyword name="$P9V"  value="450" />
         <Keyword name="$P9S"  value="YL2-H" />
         <Keyword name="$P9R"  value="1048576" />
         <Keyword name="$P9N"  value="YL2-H" />
         <Keyword name="$P9L"  value="561" />
         <Keyword name="$P9F"  value="620_15" />
         <Keyword name="$P9E"  value="0,0" />
         <Keyword name="$P9B"  value="32" />
         <Keyword name="$P8V"  value="420" />
         <Keyword name="$P8S"  value="BL1-H" />
         <Keyword name="$P8R"  value="1048576" />
         <Keyword name="$P8N"  value="BL1-H" />
         <Keyword name="$P8L"  value="488" />
         <Keyword name="$P8F"  value="530_30" />
         <Keyword name="$P8E"  value="0,0" />
         <Keyword name="$P8B"  value="32" />
         <Keyword name="$P7V"  value="160" />
         <Keyword name="$P7S"  value="SSC-H" />
         <Keyword name="$P7R"  value="1048576" />
         <Keyword name="$P7N"  value="SSC-H" />
         <Keyword name="$P7L"  value="488" />
         <Keyword name="$P7F"  value="488_10" />
         <Keyword name="$P7E"  value="0,0" />
         <Keyword name="$P7B"  value="32" />
         <Keyword name="$P6V"  value="240" />
         <Keyword name="$P6S"  value="FSC-H" />
         <Keyword name="$P6R"  value="1048576" />
         <Keyword name="$P6N"  value="FSC-H" />
         <Keyword name="$P6L"  value="488" />
         <Keyword name="$P6F"  value="NA" />
         <Keyword name="$P6E"  value="0,0" />
         <Keyword name="$P6B"  value="32" />
         <Keyword name="$P5V"  value="450" />
         <Keyword name="$P5S"  value="YL2-A" />
         <Keyword name="$P5R"  value="1048576" />
         <Keyword name="$P5N"  value="YL2-A" />
         <Keyword name="$P5L"  value="561" />
         <Keyword name="$P5F"  value="620_15" />
         <Keyword name="$P5E"  value="0,0" />
         <Keyword name="$P5B"  value="32" />
         <Keyword name="$P4V"  value="420" />
         <Keyword name="$P4S"  value="BL1-A" />
         <Keyword name="$P4R"  value="1048576" />
         <Keyword name="$P4N"  value="BL1-A" />
         <Keyword name="$P4L"  value="488" />
         <Keyword name="$P4F"  value="530_30" />
         <Keyword name="$P4E"  value="0,0" />
         <Keyword name="$P4B"  value="32" />
         <Keyword name="$P3V"  value="160" />
         <Keyword name="$P3S"  value="SSC-A" />
         <Keyword name="$P3R"  value="1048576" />
         <Keyword name="$P3N"  value="SSC-A" />
         <Keyword name="$P3L"  value="488" />
         <Keyword name="$P3F"  value="488_10" />
         <Keyword name="$P3E"  value="0,0" />
         <Keyword name="$P3B"  value="32" />
         <Keyword name="$P2V"  value="240" />
         <Keyword name="$P2S"  value="FSC-A" />
         <Keyword name="$P2R"  value="1048576" />
         <Keyword name="$P2N"  value="FSC-A" />
         <Keyword name="$P2L"  value="488" />
         <Keyword name="$P2F"  value="NA" />
         <Keyword name="$P2E"  value="0,0" />
         <Keyword name="$P2B"  value="32" />
         <Keyword name="$P1V"  value="NA" />
         <Keyword name="$P1S"  value="Time" />
         <Keyword name="$P1R"  value="67108864" />
         <Keyword name="$P1N"  value="Time" />
         <Keyword name="$P1L"  value="NA" />
         <Keyword name="$P1F"  value="NA" />
         <Keyword name="$P1E"  value="0,0" />
         <Keyword name="$P1B"  value="32" />
         <Keyword name="$P13V"  value="450" />
         <Keyword name="$P13S"  value="YL2-W" />
         <Keyword name="$P13R"  value="1024" />
         <Keyword name="$P13N"  value="YL2-W" />
         <Keyword name="$P13L"  value="561" />
         <Keyword name="$P13F"  value="620_15" />
         <Keyword name="$P13E"  value="0,0" />
         <Keyword name="$P13B"  value="32" />
         <Keyword name="$P12V"  value="420" />
         <Keyword name="$P12S"  value="BL1-W" />
         <Keyword name="$P12R"  value="1024" />
         <Keyword name="$P12N"  value="BL1-W" />
         <Keyword name="$P12L"  value="488" />
         <Keyword name="$P12F"  value="530_30" />
         <Keyword name="$P12E"  value="0,0" />
         <Keyword name="$P12B"  value="32" />
         <Keyword name="$P11V"  value="160" />
         <Keyword name="$P11S"  value="SSC-W" />
         <Keyword name="$P11R"  value="1024" />
         <Keyword name="$P11N"  value="SSC-W" />
         <Keyword name="$P11L"  value="488" />
         <Keyword name="$P11F"  value="488_10" />
         <Keyword name="$P11E"  value="0,0" />
         <Keyword name="$P11B"  value="32" />
         <Keyword name="$P10V"  value="240" />
         <Keyword name="$P10S"  value="FSC-W" />
         <Keyword name="$P10R"  value="1024" />
         <Keyword name="$P10N"  value="FSC-W" />
         <Keyword name="$P10L"  value="488" />
         <Keyword name="$P10F"  value="NA" />
         <Keyword name="$P10E"  value="0,0" />
         <Keyword name="$P10B"  value="32" />
         <Keyword name="$ORIGINALITY"  value="NonDataModified" />
         <Keyword name="$OP"  value="PFIUH PFIUH" />
         <Keyword name="$MODE"  value="L" />
         <Keyword name="$LOST"  value="0" />
         <Keyword name="$LAST_MODIFIER"  value="utilisateurs" />
         <Keyword name="$LAST_MODIFIED"  value="14-Sep-2018 16:57:45" />
         <Keyword name="$INST"  value="NA" />
         <Keyword name="$FIL"  value="tube(6).fcs" />
         <Keyword name="$EXP"  value="NA" />
         <Keyword name="$ETIM"  value="16:07:20" />
         <Keyword name="$DATE"  value="14-Sep-2018" />
         <Keyword name="$DATATYPE"  value="F" />
         <Keyword name="$CYTSN"  value="2AFC218231017" />
         <Keyword name="$CYT"  value="4486521 Attune NxT Acoustic Focusing Cytometer (Lasers: BRVY)" />
         <Keyword name="$COM"  value="NA" />
         <Keyword name="$CELLS"  value="NA" />
         <Keyword name="$BYTEORD"  value="1,2,3,4" />
         <Keyword name="$BTIM"  value="16:07:03" />
         <Keyword name="#WINEXT"  value="0" />
         <Keyword name="#WIDTHTHRESHOLD"  value="1000" />
         <Keyword name="#TR1"  value="OR_FSC,25000" />
         <Keyword name="#PTRESULT"  value="Pass" />
         <Keyword name="#PTDATE"  value="10-Jul-2018" />
         <Keyword name="#P1Target"  value="NA" />
         <Keyword name="#P1Label"  value="NA" />
         <Keyword name="#LASERCONFIG"  value="BRVY" />
         <Keyword name="#LASER4DELAY"  value="331" />
         <Keyword name="#LASER4COLOR"  value="Yellow" />
         <Keyword name="#LASER4ASF"  value="1.11" />
         <Keyword name="#LASER3DELAY"  value="713" />
         <Keyword name="#LASER3COLOR"  value="Violet" />
         <Keyword name="#LASER3ASF"  value="1.10" />
         <Keyword name="#LASER2DELAY"  value="1513" />
         <Keyword name="#LASER2COLOR"  value="Red" />
         <Keyword name="#LASER2ASF"  value="1.03" />
         <Keyword name="#LASER1DELAY"  value="1100" />
         <Keyword name="#LASER1COLOR"  value="Blue" />
         <Keyword name="#LASER1ASF"  value="1.16" />
         <Keyword name="#FLOWRATE"  value="100" />
         <Keyword name="FJ_FCS_VERSION"  value="3.1" />
       </Keywords>
       <SampleNode name="tube(6).fcs"  annotation=""  owningGroup=""  expanded="1"  sortPriority="10"  count="50145"  sampleID="47" >
         <Graph smoothing="0"  backColor="#ffffff"  foreColor="#000000"  type="Pseudocolor"  fast="1" >
           <Axis dimension="x"  name="FSC-A"  label=""  auto="auto" />
           <Axis dimension="y"  name="SSC-A"  label=""  auto="auto" />
           <GraphSettings level="5%"  smoothingHighResolution="1"  contourHighResolution="1"  histogramSmoothingCount="0"  graphResolution="256"  showOutliers="0"  drawLargeDots="0"  dotsToDraw="8000"  tint="le.chartfill.tinted.40"  lineWeight="le.lineweight.normal"  lineStyle="le.linestyle.solid" />
           <GraphEnvironment showGrid="0"  showAxes="tnlTNL"  showGates="1"  showFreqOnPlots="1"  showGateNameOnPlots="1"  showMedians="0"  showUncomped="0"  addEventParam="0"  lastYAxisName="" >
             <TextTraits font="SansSerif"  size="11"  name="Labels"  style="plain"  color="#000000"  background="#00ffffff"  just="left" />
             <TextTraits font="SansSerif"  size="11"  name="LayoutGates"  style="plain"  color="#000000"  background="#00ffffff"  just="left" />
             <TextTraits font="SansSerif"  size="9"  name="Numbers"  style="plain"  color="#000000"  background="#00ffffff"  just="left" />
             <TextTraits font="SansSerif"  size="9"  name="Legend"  style="plain"  color="#000000"  background="#00ffffff"  just="left" />
           </GraphEnvironment>
         </Graph>
         <Subpopulations>
           <Population name="All"  annotation=""  owningGroup="All Samples"  expanded="1"  sortPriority="10"  count="49793" >
             <Graph smoothing="0"  backColor="#ffffff"  foreColor="#000000"  heatMapStatParameter="BL1-A"  type="Pseudocolor"  fast="1" >
               <Axis dimension="x"  name="FSC-H"  label=""  auto="auto" />
               <Axis dimension="y"  name="FSC-A"  label=""  auto="auto" />
               <GraphSettings level="5%"  smoothingHighResolution="1"  contourHighResolution="1"  histogramSmoothingCount="0"  graphResolution="256"  showOutliers="0"  drawLargeDots="0"  dotsToDraw="8000"  tint="le.chartfill.tinted.40"  lineWeight="le.lineweight.normal"  lineStyle="le.linestyle.solid" />
               <GraphEnvironment showGrid="0"  showAxes="tnlTNL"  showGates="1"  showFreqOnPlots="1"  showGateNameOnPlots="1"  showMedians="0"  showUncomped="0"  addEventParam="0"  lastYAxisName="" >
                 <TextTraits font="SansSerif"  size="11"  name="Labels"  style="plain"  color="#000000"  background="#00ffffff"  just="left" />
                 <TextTraits font="SansSerif"  size="11"  name="LayoutGates"  style="plain"  color="#000000"  background="#00ffffff"  just="left" />
                 <TextTraits font="SansSerif"  size="9"  name="Numbers"  style="plain"  color="#000000"  background="#00ffffff"  just="left" />
                 <TextTraits font="SansSerif"  size="9"  name="Legend"  style="plain"  color="#000000"  background="#00ffffff"  just="left" />
                 <WindowPosition x="620"  y="23"  width="390"  height="622"  displayed="1"  panelState="---" />
               </GraphEnvironment>
             </Graph>
             <Gate gating:id="ID1409963203" >
               <gating:PolygonGate eventsInside="1"  annoOffsetX="0"  annoOffsetY="0"  tint="#000000"  isTinted="0"  lineWeight="Normal"  userDefined="1"  quadId="-1"  gateResolution="256" >
                 <gating:dimension>
                   <data-type:fcs-dimension data-type:name="FSC-H" />
                 </gating:dimension>
                 <gating:dimension>
                   <data-type:fcs-dimension data-type:name="SSC-H" />
                 </gating:dimension>
                 <gating:vertex>
                   <gating:coordinate data-type:value="4586.946631671" />
                   <gating:coordinate data-type:value="671.8642467965" />
                 </gating:vertex>
                 <gating:vertex>
                   <gating:coordinate data-type:value="-15595.6185476815" />
                   <gating:coordinate data-type:value="131.0447292513" />
                 </gating:vertex>
                 <gating:vertex>
                   <gating:coordinate data-type:value="65134.6421697288" />
                   <gating:coordinate data-type:value="-87.3631528342" />
                 </gating:vertex>
                 <gating:vertex>
                   <gating:coordinate data-type:value="468785.9457567805" />
                   <gating:coordinate data-type:value="-35.3612761472" />
                 </gating:vertex>
                 <gating:vertex>
                   <gating:coordinate data-type:value="1119673.672790901" />
                   <gating:coordinate data-type:value="619.8623701095" />
                 </gating:vertex>
                 <gating:vertex>
                   <gating:coordinate data-type:value="1139856.237970254" />
                   <gating:coordinate data-type:value="2346.3246761191" />
                 </gating:vertex>
                 <gating:vertex>
                   <gating:coordinate data-type:value="256869.0113735783" />
                   <gating:coordinate data-type:value="2346.3246761191" />
                 </gating:vertex>
               </gating:PolygonGate>
             </Gate>
             <Subpopulations>
               <Population name="Single Cells"  annotation=""  owningGroup="All Samples"  expanded="1"  sortPriority="10"  count="41272" >
                 <Graph smoothing="0"  backColor="#ffffff"  foreColor="#000000"  heatMapStatParameter="BL1-A"  type="Pseudocolor"  fast="1" >
                   <Axis dimension="x"  name="YL2-H"  label=""  auto="auto" />
                   <Axis dimension="y"  name="FSC-H"  label=""  auto="auto" />
                   <GraphSettings level="5%"  smoothingHighResolution="1"  contourHighResolution="1"  histogramSmoothingCount="0"  graphResolution="256"  showOutliers="0"  drawLargeDots="0"  dotsToDraw="8000"  tint="le.chartfill.tinted.40"  lineWeight="le.lineweight.normal"  lineStyle="le.linestyle.solid" />
                   <GraphEnvironment showGrid="0"  showAxes="tnlTNL"  showGates="1"  showFreqOnPlots="1"  showGateNameOnPlots="1"  showMedians="0"  showUncomped="0"  addEventParam="0"  lastYAxisName="" >
                     <TextTraits font="SansSerif"  size="11"  name="Labels"  style="plain"  color="#000000"  background="#00ffffff"  just="left" />
                     <TextTraits font="SansSerif"  size="11"  name="LayoutGates"  style="plain"  color="#000000"  background="#00ffffff"  just="left" />
                     <TextTraits font="SansSerif"  size="9"  name="Numbers"  style="plain"  color="#000000"  background="#00ffffff"  just="left" />
                     <TextTraits font="SansSerif"  size="9"  name="Legend"  style="plain"  color="#000000"  background="#00ffffff"  just="left" />
                     <WindowPosition x="620"  y="23"  width="390"  height="622"  displayed="1"  panelState="---" />
                   </GraphEnvironment>
                 </Graph>
                 <Gate gating:id="ID1013605065"  gating:parent_id="ID1409963203" >
                   <gating:PolygonGate eventsInside="1"  annoOffsetX="0"  annoOffsetY="0"  tint="#000000"  isTinted="0"  lineWeight="Normal"  userDefined="1"  quadId="-1"  gateResolution="256" >
                     <gating:dimension>
                       <data-type:fcs-dimension data-type:name="FSC-H" />
                     </gating:dimension>
                     <gating:dimension>
                       <data-type:fcs-dimension data-type:name="FSC-A" />
                     </gating:dimension>
                     <gating:vertex>
                       <gating:coordinate data-type:value="-30732.542432196" />
                       <gating:coordinate data-type:value="32039.8222222222" />
                     </gating:vertex>
                     <gating:vertex>
                       <gating:coordinate data-type:value="70180.2834645669" />
                       <gating:coordinate data-type:value="-31068.9185185185" />
                     </gating:vertex>
                     <gating:vertex>
                       <gating:coordinate data-type:value="1008669.5643044622" />
                       <gating:coordinate data-type:value="1046634.1925925927" />
                     </gating:vertex>
                     <gating:vertex>
                       <gating:coordinate data-type:value="736204.9343832021" />
                       <gating:coordinate data-type:value="1066052.2666666666" />
                     </gating:vertex>
                   </gating:PolygonGate>
                 </Gate>
                 <Subpopulations>
                   <Population name="Red +"  annotation=""  owningGroup="All Samples"  expanded="1"  sortPriority="10"  count="19266" >
                     <Graph smoothing="0"  backColor="#ffffff"  foreColor="#000000"  heatMapStatParameter="BL1-A"  type="Pseudocolor"  fast="1" >
                       <Axis dimension="x"  name="YL2-H"  label=""  auto="auto" />
                       <Axis dimension="y"  name="FSC-H"  label=""  auto="auto" />
                       <GraphSettings level="5%"  smoothingHighResolution="1"  contourHighResolution="1"  histogramSmoothingCount="0"  graphResolution="256"  showOutliers="0"  drawLargeDots="0"  dotsToDraw="8000"  tint="le.chartfill.tinted.40"  lineWeight="le.lineweight.normal"  lineStyle="le.linestyle.solid" />
                       <GraphEnvironment showGrid="0"  showAxes="tnlTNL"  showGates="1"  showFreqOnPlots="1"  showGateNameOnPlots="1"  showMedians="0"  showUncomped="0"  addEventParam="0"  lastYAxisName="" >
                         <TextTraits font="SansSerif"  size="11"  name="Labels"  style="plain"  color="#000000"  background="#00ffffff"  just="left" />
                         <TextTraits font="SansSerif"  size="11"  name="LayoutGates"  style="plain"  color="#000000"  background="#00ffffff"  just="left" />
                         <TextTraits font="SansSerif"  size="9"  name="Numbers"  style="plain"  color="#000000"  background="#00ffffff"  just="left" />
                         <TextTraits font="SansSerif"  size="9"  name="Legend"  style="plain"  color="#000000"  background="#00ffffff"  just="left" />
                         <WindowPosition x="0"  y="23"  width="992"  height="824"  displayed="0"  panelState="---" />
                       </GraphEnvironment>
                     </Graph>
                     <Gate gating:id="ID1031182244"  gating:parent_id="ID1013605065" >
                       <gating:RectangleGate eventsInside="1"  annoOffsetX="0"  annoOffsetY="0"  tint="#000000"  isTinted="0"  lineWeight="Normal"  userDefined="1"  percentX="0"  percentY="0" >
                         <gating:dimension gating:min="991.856590117484"  gating:max="730501.4480928521" >
                           <data-type:fcs-dimension data-type:name="YL2-H" />
                         </gating:dimension>
                         <gating:dimension gating:min="-113758.24511206486"  gating:max="1170584.8431092037" >
                           <data-type:fcs-dimension data-type:name="FSC-H" />
                         </gating:dimension>
                       </gating:RectangleGate>
                     </Gate>
                   </Population>
                 </Subpopulations>
               </Population>
             </Subpopulations>
           </Population>
         </Subpopulations>
       </SampleNode>
     </Sample>
     <Sample>
       <DataSet uri="file:/Users/Etienne/Desktop/180914%20centro%202u%20R1%20R2%20R4/180914_R124_412vs422_Test_R4%20412_tube(7).fcs"  sampleID="48" />
       <Transformations>
         <transforms:linear transforms:minRange="0"  transforms:maxRange="15"  gain="0.0010312113" >
           <data-type:parameter data-type:name="Time" />
         </transforms:linear>
         <transforms:linear transforms:minRange="-128159.2888888889"  transforms:maxRange="1153433.6"  gain="1" >
           <data-type:parameter data-type:name="FSC-A" />
         </transforms:linear>
         <transforms:linear transforms:minRange="0"  transforms:maxRange="1048576"  gain="1" >
           <data-type:parameter data-type:name="SSC-A" />
         </transforms:linear>
         <transforms:biex transforms:length="256"  transforms:maxRange="1048576"  transforms:neg="0"  transforms:width="-1000"  transforms:pos="5.0205999133" >
           <data-type:parameter data-type:name="BL1-A" />
         </transforms:biex>
         <transforms:log transforms:offset="1"  transforms:decades="6.0205999133" >
           <data-type:parameter data-type:name="YL2-A" />
         </transforms:log>
         <transforms:linear transforms:minRange="-116508.4444444445"  transforms:maxRange="1165084.4444444445"  gain="1" >
           <data-type:parameter data-type:name="FSC-H" />
         </transforms:linear>
         <transforms:linear transforms:minRange="-274.5699089076"  transforms:maxRange="2471.129180168"  gain="1" >
           <data-type:parameter data-type:name="SSC-H" />
         </transforms:linear>
         <transforms:biex transforms:length="256"  transforms:maxRange="1048576"  transforms:neg="0"  transforms:width="-1000"  transforms:pos="5.0205999133" >
           <data-type:parameter data-type:name="BL1-H" />
         </transforms:biex>
         <transforms:log transforms:offset="1"  transforms:decades="6.0205999133" >
           <data-type:parameter data-type:name="YL2-H" />
         </transforms:log>
         <transforms:linear transforms:minRange="0"  transforms:maxRange="1048576"  gain="1" >
           <data-type:parameter data-type:name="FSC-W" />
         </transforms:linear>
         <transforms:linear transforms:minRange="0"  transforms:maxRange="1048576"  gain="1" >
           <data-type:parameter data-type:name="SSC-W" />
         </transforms:linear>
         <transforms:biex transforms:length="256"  transforms:maxRange="1048576"  transforms:neg="0"  transforms:width="-1000"  transforms:pos="5.0205999133" >
           <data-type:parameter data-type:name="BL1-W" />
         </transforms:biex>
         <transforms:biex transforms:length="256"  transforms:maxRange="1048576"  transforms:neg="0"  transforms:width="-1000"  transforms:pos="5.0205999133" >
           <data-type:parameter data-type:name="YL2-W" />
         </transforms:biex>
       </Transformations>
       <Keywords>
         <Keyword name="$ENDANALYSIS"  value="000000000000" />
         <Keyword name="$BEGINANALYSIS"  value="000000000000" />
         <Keyword name="$ENDSTEXT"  value="000000000000" />
         <Keyword name="$BEGINSTEXT"  value="000000000000" />
         <Keyword name="$NEXTDATA"  value="000000000000" />
         <Keyword name="$ENDDATA"  value="000002613651" />
         <Keyword name="$BEGINDATA"  value="000000008192" />
         <Keyword name="$WELLID"  value="E8" />
         <Keyword name="$VOL"  value="25000" />
         <Keyword name="$TOT"  value="50105" />
         <Keyword name="$TIMESTEP"  value="0.001" />
         <Keyword name="$SYS"  value="OPTIXE2 Microsoft Windows 7 Professional " />
         <Keyword name="$SRC"  value="NA" />
         <Keyword name="$SPILLOVER"  value="6,BL1-A,YL2-A,BL1-H,YL2-H,BL1-W,YL2-W,1.000000,0.000000,0.000000,0.000000,0.000000,0.000000,0.000000,1.000000,0.000000,0.000000,0.000000,0.000000,0.000000,0.000000,1.000000,0.000000,0.000000,0.000000,0.000000,0.000000,0.000000,1.000000,0.000000,0.000000,0.000000,0.000000,0.000000,0.000000,1.000000,0.000000,0.000000,0.000000,0.000000,0.000000,0.000000,1.000000" />
         <Keyword name="$SMNO"  value="R4 412" />
         <Keyword name="$PROJ"  value="Test" />
         <Keyword name="$PLATENAME"  value="180914_R124_412vs422" />
         <Keyword name="$PLATEID"  value="mCherry R1 R4" />
         <Keyword name="$PAR"  value="13" />
         <Keyword name="$P9V"  value="450" />
         <Keyword name="$P9S"  value="YL2-H" />
         <Keyword name="$P9R"  value="1048576" />
         <Keyword name="$P9N"  value="YL2-H" />
         <Keyword name="$P9L"  value="561" />
         <Keyword name="$P9F"  value="620_15" />
         <Keyword name="$P9E"  value="0,0" />
         <Keyword name="$P9B"  value="32" />
         <Keyword name="$P8V"  value="420" />
         <Keyword name="$P8S"  value="BL1-H" />
         <Keyword name="$P8R"  value="1048576" />
         <Keyword name="$P8N"  value="BL1-H" />
         <Keyword name="$P8L"  value="488" />
         <Keyword name="$P8F"  value="530_30" />
         <Keyword name="$P8E"  value="0,0" />
         <Keyword name="$P8B"  value="32" />
         <Keyword name="$P7V"  value="160" />
         <Keyword name="$P7S"  value="SSC-H" />
         <Keyword name="$P7R"  value="1048576" />
         <Keyword name="$P7N"  value="SSC-H" />
         <Keyword name="$P7L"  value="488" />
         <Keyword name="$P7F"  value="488_10" />
         <Keyword name="$P7E"  value="0,0" />
         <Keyword name="$P7B"  value="32" />
         <Keyword name="$P6V"  value="240" />
         <Keyword name="$P6S"  value="FSC-H" />
         <Keyword name="$P6R"  value="1048576" />
         <Keyword name="$P6N"  value="FSC-H" />
         <Keyword name="$P6L"  value="488" />
         <Keyword name="$P6F"  value="NA" />
         <Keyword name="$P6E"  value="0,0" />
         <Keyword name="$P6B"  value="32" />
         <Keyword name="$P5V"  value="450" />
         <Keyword name="$P5S"  value="YL2-A" />
         <Keyword name="$P5R"  value="1048576" />
         <Keyword name="$P5N"  value="YL2-A" />
         <Keyword name="$P5L"  value="561" />
         <Keyword name="$P5F"  value="620_15" />
         <Keyword name="$P5E"  value="0,0" />
         <Keyword name="$P5B"  value="32" />
         <Keyword name="$P4V"  value="420" />
         <Keyword name="$P4S"  value="BL1-A" />
         <Keyword name="$P4R"  value="1048576" />
         <Keyword name="$P4N"  value="BL1-A" />
         <Keyword name="$P4L"  value="488" />
         <Keyword name="$P4F"  value="530_30" />
         <Keyword name="$P4E"  value="0,0" />
         <Keyword name="$P4B"  value="32" />
         <Keyword name="$P3V"  value="160" />
         <Keyword name="$P3S"  value="SSC-A" />
         <Keyword name="$P3R"  value="1048576" />
         <Keyword name="$P3N"  value="SSC-A" />
         <Keyword name="$P3L"  value="488" />
         <Keyword name="$P3F"  value="488_10" />
         <Keyword name="$P3E"  value="0,0" />
         <Keyword name="$P3B"  value="32" />
         <Keyword name="$P2V"  value="240" />
         <Keyword name="$P2S"  value="FSC-A" />
         <Keyword name="$P2R"  value="1048576" />
         <Keyword name="$P2N"  value="FSC-A" />
         <Keyword name="$P2L"  value="488" />
         <Keyword name="$P2F"  value="NA" />
         <Keyword name="$P2E"  value="0,0" />
         <Keyword name="$P2B"  value="32" />
         <Keyword name="$P1V"  value="NA" />
         <Keyword name="$P1S"  value="Time" />
         <Keyword name="$P1R"  value="67108864" />
         <Keyword name="$P1N"  value="Time" />
         <Keyword name="$P1L"  value="NA" />
         <Keyword name="$P1F"  value="NA" />
         <Keyword name="$P1E"  value="0,0" />
         <Keyword name="$P1B"  value="32" />
         <Keyword name="$P13V"  value="450" />
         <Keyword name="$P13S"  value="YL2-W" />
         <Keyword name="$P13R"  value="1024" />
         <Keyword name="$P13N"  value="YL2-W" />
         <Keyword name="$P13L"  value="561" />
         <Keyword name="$P13F"  value="620_15" />
         <Keyword name="$P13E"  value="0,0" />
         <Keyword name="$P13B"  value="32" />
         <Keyword name="$P12V"  value="420" />
         <Keyword name="$P12S"  value="BL1-W" />
         <Keyword name="$P12R"  value="1024" />
         <Keyword name="$P12N"  value="BL1-W" />
         <Keyword name="$P12L"  value="488" />
         <Keyword name="$P12F"  value="530_30" />
         <Keyword name="$P12E"  value="0,0" />
         <Keyword name="$P12B"  value="32" />
         <Keyword name="$P11V"  value="160" />
         <Keyword name="$P11S"  value="SSC-W" />
         <Keyword name="$P11R"  value="1024" />
         <Keyword name="$P11N"  value="SSC-W" />
         <Keyword name="$P11L"  value="488" />
         <Keyword name="$P11F"  value="488_10" />
         <Keyword name="$P11E"  value="0,0" />
         <Keyword name="$P11B"  value="32" />
         <Keyword name="$P10V"  value="240" />
         <Keyword name="$P10S"  value="FSC-W" />
         <Keyword name="$P10R"  value="1024" />
         <Keyword name="$P10N"  value="FSC-W" />
         <Keyword name="$P10L"  value="488" />
         <Keyword name="$P10F"  value="NA" />
         <Keyword name="$P10E"  value="0,0" />
         <Keyword name="$P10B"  value="32" />
         <Keyword name="$ORIGINALITY"  value="NonDataModified" />
         <Keyword name="$OP"  value="PFIUH PFIUH" />
         <Keyword name="$MODE"  value="L" />
         <Keyword name="$LOST"  value="0" />
         <Keyword name="$LAST_MODIFIER"  value="utilisateurs" />
         <Keyword name="$LAST_MODIFIED"  value="14-Sep-2018 16:57:45" />
         <Keyword name="$INST"  value="NA" />
         <Keyword name="$FIL"  value="tube(7).fcs" />
         <Keyword name="$EXP"  value="NA" />
         <Keyword name="$ETIM"  value="16:07:57" />
         <Keyword name="$DATE"  value="14-Sep-2018" />
         <Keyword name="$DATATYPE"  value="F" />
         <Keyword name="$CYTSN"  value="2AFC218231017" />
         <Keyword name="$CYT"  value="4486521 Attune NxT Acoustic Focusing Cytometer (Lasers: BRVY)" />
         <Keyword name="$COM"  value="NA" />
         <Keyword name="$CELLS"  value="NA" />
         <Keyword name="$BYTEORD"  value="1,2,3,4" />
         <Keyword name="$BTIM"  value="16:07:42" />
         <Keyword name="#WINEXT"  value="0" />
         <Keyword name="#WIDTHTHRESHOLD"  value="1000" />
         <Keyword name="#TR1"  value="OR_FSC,25000" />
         <Keyword name="#PTRESULT"  value="Pass" />
         <Keyword name="#PTDATE"  value="10-Jul-2018" />
         <Keyword name="#P1Target"  value="NA" />
         <Keyword name="#P1Label"  value="NA" />
         <Keyword name="#LASERCONFIG"  value="BRVY" />
         <Keyword name="#LASER4DELAY"  value="331" />
         <Keyword name="#LASER4COLOR"  value="Yellow" />
         <Keyword name="#LASER4ASF"  value="1.11" />
         <Keyword name="#LASER3DELAY"  value="713" />
         <Keyword name="#LASER3COLOR"  value="Violet" />
         <Keyword name="#LASER3ASF"  value="1.10" />
         <Keyword name="#LASER2DELAY"  value="1513" />
         <Keyword name="#LASER2COLOR"  value="Red" />
         <Keyword name="#LASER2ASF"  value="1.03" />
         <Keyword name="#LASER1DELAY"  value="1100" />
         <Keyword name="#LASER1COLOR"  value="Blue" />
         <Keyword name="#LASER1ASF"  value="1.16" />
         <Keyword name="#FLOWRATE"  value="100" />
         <Keyword name="FJ_FCS_VERSION"  value="3.1" />
       </Keywords>
       <SampleNode name="tube(7).fcs"  annotation=""  owningGroup=""  expanded="1"  sortPriority="10"  count="50105"  sampleID="48" >
         <Graph smoothing="0"  backColor="#ffffff"  foreColor="#000000"  type="Pseudocolor"  fast="1" >
           <Axis dimension="x"  name="FSC-A"  label=""  auto="auto" />
           <Axis dimension="y"  name="SSC-A"  label=""  auto="auto" />
           <GraphSettings level="5%"  smoothingHighResolution="1"  contourHighResolution="1"  histogramSmoothingCount="0"  graphResolution="256"  showOutliers="0"  drawLargeDots="0"  dotsToDraw="8000"  tint="le.chartfill.tinted.40"  lineWeight="le.lineweight.normal"  lineStyle="le.linestyle.solid" />
           <GraphEnvironment showGrid="0"  showAxes="tnlTNL"  showGates="1"  showFreqOnPlots="1"  showGateNameOnPlots="1"  showMedians="0"  showUncomped="0"  addEventParam="0"  lastYAxisName="" >
             <TextTraits font="SansSerif"  size="11"  name="Labels"  style="plain"  color="#000000"  background="#00ffffff"  just="left" />
             <TextTraits font="SansSerif"  size="11"  name="LayoutGates"  style="plain"  color="#000000"  background="#00ffffff"  just="left" />
             <TextTraits font="SansSerif"  size="9"  name="Numbers"  style="plain"  color="#000000"  background="#00ffffff"  just="left" />
             <TextTraits font="SansSerif"  size="9"  name="Legend"  style="plain"  color="#000000"  background="#00ffffff"  just="left" />
           </GraphEnvironment>
         </Graph>
         <Subpopulations>
           <Population name="All"  annotation=""  owningGroup="All Samples"  expanded="1"  sortPriority="10"  count="49799" >
             <Graph smoothing="0"  backColor="#ffffff"  foreColor="#000000"  heatMapStatParameter="BL1-A"  type="Pseudocolor"  fast="1" >
               <Axis dimension="x"  name="FSC-H"  label=""  auto="auto" />
               <Axis dimension="y"  name="FSC-A"  label=""  auto="auto" />
               <GraphSettings level="5%"  smoothingHighResolution="1"  contourHighResolution="1"  histogramSmoothingCount="0"  graphResolution="256"  showOutliers="0"  drawLargeDots="0"  dotsToDraw="8000"  tint="le.chartfill.tinted.40"  lineWeight="le.lineweight.normal"  lineStyle="le.linestyle.solid" />
               <GraphEnvironment showGrid="0"  showAxes="tnlTNL"  showGates="1"  showFreqOnPlots="1"  showGateNameOnPlots="1"  showMedians="0"  showUncomped="0"  addEventParam="0"  lastYAxisName="" >
                 <TextTraits font="SansSerif"  size="11"  name="Labels"  style="plain"  color="#000000"  background="#00ffffff"  just="left" />
                 <TextTraits font="SansSerif"  size="11"  name="LayoutGates"  style="plain"  color="#000000"  background="#00ffffff"  just="left" />
                 <TextTraits font="SansSerif"  size="9"  name="Numbers"  style="plain"  color="#000000"  background="#00ffffff"  just="left" />
                 <TextTraits font="SansSerif"  size="9"  name="Legend"  style="plain"  color="#000000"  background="#00ffffff"  just="left" />
                 <WindowPosition x="620"  y="23"  width="390"  height="622"  displayed="1"  panelState="---" />
               </GraphEnvironment>
             </Graph>
             <Gate gating:id="ID1617421788" >
               <gating:PolygonGate eventsInside="1"  annoOffsetX="0"  annoOffsetY="0"  tint="#000000"  isTinted="0"  lineWeight="Normal"  userDefined="1"  quadId="-1"  gateResolution="256" >
                 <gating:dimension>
                   <data-type:fcs-dimension data-type:name="FSC-H" />
                 </gating:dimension>
                 <gating:dimension>
                   <data-type:fcs-dimension data-type:name="SSC-H" />
                 </gating:dimension>
                 <gating:vertex>
                   <gating:coordinate data-type:value="4586.946631671" />
                   <gating:coordinate data-type:value="671.8642467965" />
                 </gating:vertex>
                 <gating:vertex>
                   <gating:coordinate data-type:value="-15595.6185476815" />
                   <gating:coordinate data-type:value="131.0447292513" />
                 </gating:vertex>
                 <gating:vertex>
                   <gating:coordinate data-type:value="65134.6421697288" />
                   <gating:coordinate data-type:value="-87.3631528342" />
                 </gating:vertex>
                 <gating:vertex>
                   <gating:coordinate data-type:value="468785.9457567805" />
                   <gating:coordinate data-type:value="-35.3612761472" />
                 </gating:vertex>
                 <gating:vertex>
                   <gating:coordinate data-type:value="1119673.672790901" />
                   <gating:coordinate data-type:value="619.8623701095" />
                 </gating:vertex>
                 <gating:vertex>
                   <gating:coordinate data-type:value="1139856.237970254" />
                   <gating:coordinate data-type:value="2346.3246761191" />
                 </gating:vertex>
                 <gating:vertex>
                   <gating:coordinate data-type:value="256869.0113735783" />
                   <gating:coordinate data-type:value="2346.3246761191" />
                 </gating:vertex>
               </gating:PolygonGate>
             </Gate>
             <Subpopulations>
               <Population name="Single Cells"  annotation=""  owningGroup="All Samples"  expanded="1"  sortPriority="10"  count="43430" >
                 <Graph smoothing="0"  backColor="#ffffff"  foreColor="#000000"  heatMapStatParameter="BL1-A"  type="Pseudocolor"  fast="1" >
                   <Axis dimension="x"  name="YL2-H"  label=""  auto="auto" />
                   <Axis dimension="y"  name="FSC-H"  label=""  auto="auto" />
                   <GraphSettings level="5%"  smoothingHighResolution="1"  contourHighResolution="1"  histogramSmoothingCount="0"  graphResolution="256"  showOutliers="0"  drawLargeDots="0"  dotsToDraw="8000"  tint="le.chartfill.tinted.40"  lineWeight="le.lineweight.normal"  lineStyle="le.linestyle.solid" />
                   <GraphEnvironment showGrid="0"  showAxes="tnlTNL"  showGates="1"  showFreqOnPlots="1"  showGateNameOnPlots="1"  showMedians="0"  showUncomped="0"  addEventParam="0"  lastYAxisName="" >
                     <TextTraits font="SansSerif"  size="11"  name="Labels"  style="plain"  color="#000000"  background="#00ffffff"  just="left" />
                     <TextTraits font="SansSerif"  size="11"  name="LayoutGates"  style="plain"  color="#000000"  background="#00ffffff"  just="left" />
                     <TextTraits font="SansSerif"  size="9"  name="Numbers"  style="plain"  color="#000000"  background="#00ffffff"  just="left" />
                     <TextTraits font="SansSerif"  size="9"  name="Legend"  style="plain"  color="#000000"  background="#00ffffff"  just="left" />
                     <WindowPosition x="620"  y="23"  width="390"  height="622"  displayed="1"  panelState="---" />
                   </GraphEnvironment>
                 </Graph>
                 <Gate gating:id="ID614275359"  gating:parent_id="ID1617421788" >
                   <gating:PolygonGate eventsInside="1"  annoOffsetX="0"  annoOffsetY="0"  tint="#000000"  isTinted="0"  lineWeight="Normal"  userDefined="1"  quadId="-1"  gateResolution="256" >
                     <gating:dimension>
                       <data-type:fcs-dimension data-type:name="FSC-H" />
                     </gating:dimension>
                     <gating:dimension>
                       <data-type:fcs-dimension data-type:name="FSC-A" />
                     </gating:dimension>
                     <gating:vertex>
                       <gating:coordinate data-type:value="-30732.542432196" />
                       <gating:coordinate data-type:value="32039.8222222222" />
                     </gating:vertex>
                     <gating:vertex>
                       <gating:coordinate data-type:value="70180.2834645669" />
                       <gating:coordinate data-type:value="-31068.9185185185" />
                     </gating:vertex>
                     <gating:vertex>
                       <gating:coordinate data-type:value="1008669.5643044622" />
                       <gating:coordinate data-type:value="1046634.1925925927" />
                     </gating:vertex>
                     <gating:vertex>
                       <gating:coordinate data-type:value="736204.9343832021" />
                       <gating:coordinate data-type:value="1066052.2666666666" />
                     </gating:vertex>
                   </gating:PolygonGate>
                 </Gate>
                 <Subpopulations>
                   <Population name="Red +"  annotation=""  owningGroup="All Samples"  expanded="1"  sortPriority="10"  count="23435" >
                     <Graph smoothing="0"  backColor="#ffffff"  foreColor="#000000"  heatMapStatParameter="BL1-A"  type="Pseudocolor"  fast="1" >
                       <Axis dimension="x"  name="YL2-H"  label=""  auto="auto" />
                       <Axis dimension="y"  name="FSC-H"  label=""  auto="auto" />
                       <GraphSettings level="5%"  smoothingHighResolution="1"  contourHighResolution="1"  histogramSmoothingCount="0"  graphResolution="256"  showOutliers="0"  drawLargeDots="0"  dotsToDraw="8000"  tint="le.chartfill.tinted.40"  lineWeight="le.lineweight.normal"  lineStyle="le.linestyle.solid" />
                       <GraphEnvironment showGrid="0"  showAxes="tnlTNL"  showGates="1"  showFreqOnPlots="1"  showGateNameOnPlots="1"  showMedians="0"  showUncomped="0"  addEventParam="0"  lastYAxisName="" >
                         <TextTraits font="SansSerif"  size="11"  name="Labels"  style="plain"  color="#000000"  background="#00ffffff"  just="left" />
                         <TextTraits font="SansSerif"  size="11"  name="LayoutGates"  style="plain"  color="#000000"  background="#00ffffff"  just="left" />
                         <TextTraits font="SansSerif"  size="9"  name="Numbers"  style="plain"  color="#000000"  background="#00ffffff"  just="left" />
                         <TextTraits font="SansSerif"  size="9"  name="Legend"  style="plain"  color="#000000"  background="#00ffffff"  just="left" />
                         <WindowPosition x="0"  y="23"  width="992"  height="824"  displayed="0"  panelState="---" />
                       </GraphEnvironment>
                     </Graph>
                     <Gate gating:id="ID345960685"  gating:parent_id="ID614275359" >
                       <gating:RectangleGate eventsInside="1"  annoOffsetX="0"  annoOffsetY="0"  tint="#000000"  isTinted="0"  lineWeight="Normal"  userDefined="1"  percentX="0"  percentY="0" >
                         <gating:dimension gating:min="991.856590117484"  gating:max="730501.4480928521" >
                           <data-type:fcs-dimension data-type:name="YL2-H" />
                         </gating:dimension>
                         <gating:dimension gating:min="-113758.24511206486"  gating:max="1170584.8431092037" >
                           <data-type:fcs-dimension data-type:name="FSC-H" />
                         </gating:dimension>
                       </gating:RectangleGate>
                     </Gate>
                   </Population>
                 </Subpopulations>
               </Population>
             </Subpopulations>
           </Population>
         </Subpopulations>
       </SampleNode>
     </Sample>
     <Sample>
       <DataSet uri="file:/Users/Etienne/Desktop/180914%20centro%202u%20R1%20R2%20R4/180914_R124_412vs422_Test_R4%20412_tube(8).fcs"  sampleID="49" />
       <Transformations>
         <transforms:linear transforms:minRange="0"  transforms:maxRange="14"  gain="0.0010995916" >
           <data-type:parameter data-type:name="Time" />
         </transforms:linear>
         <transforms:linear transforms:minRange="-128159.2888888889"  transforms:maxRange="1153433.6"  gain="1" >
           <data-type:parameter data-type:name="FSC-A" />
         </transforms:linear>
         <transforms:linear transforms:minRange="0"  transforms:maxRange="1048576"  gain="1" >
           <data-type:parameter data-type:name="SSC-A" />
         </transforms:linear>
         <transforms:biex transforms:length="256"  transforms:maxRange="1048576"  transforms:neg="0"  transforms:width="-1000"  transforms:pos="5.0205999133" >
           <data-type:parameter data-type:name="BL1-A" />
         </transforms:biex>
         <transforms:log transforms:offset="1"  transforms:decades="6.0205999133" >
           <data-type:parameter data-type:name="YL2-A" />
         </transforms:log>
         <transforms:linear transforms:minRange="-116508.4444444445"  transforms:maxRange="1165084.4444444445"  gain="1" >
           <data-type:parameter data-type:name="FSC-H" />
         </transforms:linear>
         <transforms:linear transforms:minRange="-274.5699089076"  transforms:maxRange="2471.129180168"  gain="1" >
           <data-type:parameter data-type:name="SSC-H" />
         </transforms:linear>
         <transforms:biex transforms:length="256"  transforms:maxRange="1048576"  transforms:neg="0"  transforms:width="-1000"  transforms:pos="5.0205999133" >
           <data-type:parameter data-type:name="BL1-H" />
         </transforms:biex>
         <transforms:log transforms:offset="1"  transforms:decades="6.0205999133" >
           <data-type:parameter data-type:name="YL2-H" />
         </transforms:log>
         <transforms:linear transforms:minRange="0"  transforms:maxRange="1048576"  gain="1" >
           <data-type:parameter data-type:name="FSC-W" />
         </transforms:linear>
         <transforms:linear transforms:minRange="0"  transforms:maxRange="1048576"  gain="1" >
           <data-type:parameter data-type:name="SSC-W" />
         </transforms:linear>
         <transforms:biex transforms:length="256"  transforms:maxRange="1048576"  transforms:neg="0"  transforms:width="-1000"  transforms:pos="5.0205999133" >
           <data-type:parameter data-type:name="BL1-W" />
         </transforms:biex>
         <transforms:biex transforms:length="256"  transforms:maxRange="1048576"  transforms:neg="0"  transforms:width="-1000"  transforms:pos="5.0205999133" >
           <data-type:parameter data-type:name="YL2-W" />
         </transforms:biex>
       </Transformations>
       <Keywords>
         <Keyword name="$ENDANALYSIS"  value="000000000000" />
         <Keyword name="$BEGINANALYSIS"  value="000000000000" />
         <Keyword name="$ENDSTEXT"  value="000000000000" />
         <Keyword name="$BEGINSTEXT"  value="000000000000" />
         <Keyword name="$NEXTDATA"  value="000000000000" />
         <Keyword name="$ENDDATA"  value="000002613391" />
         <Keyword name="$BEGINDATA"  value="000000008192" />
         <Keyword name="$WELLID"  value="E9" />
         <Keyword name="$VOL"  value="22000" />
         <Keyword name="$TOT"  value="50100" />
         <Keyword name="$TIMESTEP"  value="0.001" />
         <Keyword name="$SYS"  value="OPTIXE2 Microsoft Windows 7 Professional " />
         <Keyword name="$SRC"  value="NA" />
         <Keyword name="$SPILLOVER"  value="6,BL1-A,YL2-A,BL1-H,YL2-H,BL1-W,YL2-W,1.000000,0.000000,0.000000,0.000000,0.000000,0.000000,0.000000,1.000000,0.000000,0.000000,0.000000,0.000000,0.000000,0.000000,1.000000,0.000000,0.000000,0.000000,0.000000,0.000000,0.000000,1.000000,0.000000,0.000000,0.000000,0.000000,0.000000,0.000000,1.000000,0.000000,0.000000,0.000000,0.000000,0.000000,0.000000,1.000000" />
         <Keyword name="$SMNO"  value="R4 412" />
         <Keyword name="$PROJ"  value="Test" />
         <Keyword name="$PLATENAME"  value="180914_R124_412vs422" />
         <Keyword name="$PLATEID"  value="mCherry R1 R4" />
         <Keyword name="$PAR"  value="13" />
         <Keyword name="$P9V"  value="450" />
         <Keyword name="$P9S"  value="YL2-H" />
         <Keyword name="$P9R"  value="1048576" />
         <Keyword name="$P9N"  value="YL2-H" />
         <Keyword name="$P9L"  value="561" />
         <Keyword name="$P9F"  value="620_15" />
         <Keyword name="$P9E"  value="0,0" />
         <Keyword name="$P9B"  value="32" />
         <Keyword name="$P8V"  value="420" />
         <Keyword name="$P8S"  value="BL1-H" />
         <Keyword name="$P8R"  value="1048576" />
         <Keyword name="$P8N"  value="BL1-H" />
         <Keyword name="$P8L"  value="488" />
         <Keyword name="$P8F"  value="530_30" />
         <Keyword name="$P8E"  value="0,0" />
         <Keyword name="$P8B"  value="32" />
         <Keyword name="$P7V"  value="160" />
         <Keyword name="$P7S"  value="SSC-H" />
         <Keyword name="$P7R"  value="1048576" />
         <Keyword name="$P7N"  value="SSC-H" />
         <Keyword name="$P7L"  value="488" />
         <Keyword name="$P7F"  value="488_10" />
         <Keyword name="$P7E"  value="0,0" />
         <Keyword name="$P7B"  value="32" />
         <Keyword name="$P6V"  value="240" />
         <Keyword name="$P6S"  value="FSC-H" />
         <Keyword name="$P6R"  value="1048576" />
         <Keyword name="$P6N"  value="FSC-H" />
         <Keyword name="$P6L"  value="488" />
         <Keyword name="$P6F"  value="NA" />
         <Keyword name="$P6E"  value="0,0" />
         <Keyword name="$P6B"  value="32" />
         <Keyword name="$P5V"  value="450" />
         <Keyword name="$P5S"  value="YL2-A" />
         <Keyword name="$P5R"  value="1048576" />
         <Keyword name="$P5N"  value="YL2-A" />
         <Keyword name="$P5L"  value="561" />
         <Keyword name="$P5F"  value="620_15" />
         <Keyword name="$P5E"  value="0,0" />
         <Keyword name="$P5B"  value="32" />
         <Keyword name="$P4V"  value="420" />
         <Keyword name="$P4S"  value="BL1-A" />
         <Keyword name="$P4R"  value="1048576" />
         <Keyword name="$P4N"  value="BL1-A" />
         <Keyword name="$P4L"  value="488" />
         <Keyword name="$P4F"  value="530_30" />
         <Keyword name="$P4E"  value="0,0" />
         <Keyword name="$P4B"  value="32" />
         <Keyword name="$P3V"  value="160" />
         <Keyword name="$P3S"  value="SSC-A" />
         <Keyword name="$P3R"  value="1048576" />
         <Keyword name="$P3N"  value="SSC-A" />
         <Keyword name="$P3L"  value="488" />
         <Keyword name="$P3F"  value="488_10" />
         <Keyword name="$P3E"  value="0,0" />
         <Keyword name="$P3B"  value="32" />
         <Keyword name="$P2V"  value="240" />
         <Keyword name="$P2S"  value="FSC-A" />
         <Keyword name="$P2R"  value="1048576" />
         <Keyword name="$P2N"  value="FSC-A" />
         <Keyword name="$P2L"  value="488" />
         <Keyword name="$P2F"  value="NA" />
         <Keyword name="$P2E"  value="0,0" />
         <Keyword name="$P2B"  value="32" />
         <Keyword name="$P1V"  value="NA" />
         <Keyword name="$P1S"  value="Time" />
         <Keyword name="$P1R"  value="67108864" />
         <Keyword name="$P1N"  value="Time" />
         <Keyword name="$P1L"  value="NA" />
         <Keyword name="$P1F"  value="NA" />
         <Keyword name="$P1E"  value="0,0" />
         <Keyword name="$P1B"  value="32" />
         <Keyword name="$P13V"  value="450" />
         <Keyword name="$P13S"  value="YL2-W" />
         <Keyword name="$P13R"  value="1024" />
         <Keyword name="$P13N"  value="YL2-W" />
         <Keyword name="$P13L"  value="561" />
         <Keyword name="$P13F"  value="620_15" />
         <Keyword name="$P13E"  value="0,0" />
         <Keyword name="$P13B"  value="32" />
         <Keyword name="$P12V"  value="420" />
         <Keyword name="$P12S"  value="BL1-W" />
         <Keyword name="$P12R"  value="1024" />
         <Keyword name="$P12N"  value="BL1-W" />
         <Keyword name="$P12L"  value="488" />
         <Keyword name="$P12F"  value="530_30" />
         <Keyword name="$P12E"  value="0,0" />
         <Keyword name="$P12B"  value="32" />
         <Keyword name="$P11V"  value="160" />
         <Keyword name="$P11S"  value="SSC-W" />
         <Keyword name="$P11R"  value="1024" />
         <Keyword name="$P11N"  value="SSC-W" />
         <Keyword name="$P11L"  value="488" />
         <Keyword name="$P11F"  value="488_10" />
         <Keyword name="$P11E"  value="0,0" />
         <Keyword name="$P11B"  value="32" />
         <Keyword name="$P10V"  value="240" />
         <Keyword name="$P10S"  value="FSC-W" />
         <Keyword name="$P10R"  value="1024" />
         <Keyword name="$P10N"  value="FSC-W" />
         <Keyword name="$P10L"  value="488" />
         <Keyword name="$P10F"  value="NA" />
         <Keyword name="$P10E"  value="0,0" />
         <Keyword name="$P10B"  value="32" />
         <Keyword name="$ORIGINALITY"  value="NonDataModified" />
         <Keyword name="$OP"  value="PFIUH PFIUH" />
         <Keyword name="$MODE"  value="L" />
         <Keyword name="$LOST"  value="0" />
         <Keyword name="$LAST_MODIFIER"  value="utilisateurs" />
         <Keyword name="$LAST_MODIFIED"  value="14-Sep-2018 16:57:45" />
         <Keyword name="$INST"  value="NA" />
         <Keyword name="$FIL"  value="tube(8).fcs" />
         <Keyword name="$EXP"  value="NA" />
         <Keyword name="$ETIM"  value="16:08:33" />
         <Keyword name="$DATE"  value="14-Sep-2018" />
         <Keyword name="$DATATYPE"  value="F" />
         <Keyword name="$CYTSN"  value="2AFC218231017" />
         <Keyword name="$CYT"  value="4486521 Attune NxT Acoustic Focusing Cytometer (Lasers: BRVY)" />
         <Keyword name="$COM"  value="NA" />
         <Keyword name="$CELLS"  value="NA" />
         <Keyword name="$BYTEORD"  value="1,2,3,4" />
         <Keyword name="$BTIM"  value="16:08:19" />
         <Keyword name="#WINEXT"  value="0" />
         <Keyword name="#WIDTHTHRESHOLD"  value="1000" />
         <Keyword name="#TR1"  value="OR_FSC,25000" />
         <Keyword name="#PTRESULT"  value="Pass" />
         <Keyword name="#PTDATE"  value="10-Jul-2018" />
         <Keyword name="#P1Target"  value="NA" />
         <Keyword name="#P1Label"  value="NA" />
         <Keyword name="#LASERCONFIG"  value="BRVY" />
         <Keyword name="#LASER4DELAY"  value="331" />
         <Keyword name="#LASER4COLOR"  value="Yellow" />
         <Keyword name="#LASER4ASF"  value="1.11" />
         <Keyword name="#LASER3DELAY"  value="713" />
         <Keyword name="#LASER3COLOR"  value="Violet" />
         <Keyword name="#LASER3ASF"  value="1.10" />
         <Keyword name="#LASER2DELAY"  value="1513" />
         <Keyword name="#LASER2COLOR"  value="Red" />
         <Keyword name="#LASER2ASF"  value="1.03" />
         <Keyword name="#LASER1DELAY"  value="1100" />
         <Keyword name="#LASER1COLOR"  value="Blue" />
         <Keyword name="#LASER1ASF"  value="1.16" />
         <Keyword name="#FLOWRATE"  value="100" />
         <Keyword name="FJ_FCS_VERSION"  value="3.1" />
       </Keywords>
       <SampleNode name="tube(8).fcs"  annotation=""  owningGroup=""  expanded="1"  sortPriority="10"  count="50100"  sampleID="49" >
         <Graph smoothing="0"  backColor="#ffffff"  foreColor="#000000"  type="Pseudocolor"  fast="1" >
           <Axis dimension="x"  name="FSC-A"  label=""  auto="auto" />
           <Axis dimension="y"  name="SSC-A"  label=""  auto="auto" />
           <GraphSettings level="5%"  smoothingHighResolution="1"  contourHighResolution="1"  histogramSmoothingCount="0"  graphResolution="256"  showOutliers="0"  drawLargeDots="0"  dotsToDraw="8000"  tint="le.chartfill.tinted.40"  lineWeight="le.lineweight.normal"  lineStyle="le.linestyle.solid" />
           <GraphEnvironment showGrid="0"  showAxes="tnlTNL"  showGates="1"  showFreqOnPlots="1"  showGateNameOnPlots="1"  showMedians="0"  showUncomped="0"  addEventParam="0"  lastYAxisName="" >
             <TextTraits font="SansSerif"  size="11"  name="Labels"  style="plain"  color="#000000"  background="#00ffffff"  just="left" />
             <TextTraits font="SansSerif"  size="11"  name="LayoutGates"  style="plain"  color="#000000"  background="#00ffffff"  just="left" />
             <TextTraits font="SansSerif"  size="9"  name="Numbers"  style="plain"  color="#000000"  background="#00ffffff"  just="left" />
             <TextTraits font="SansSerif"  size="9"  name="Legend"  style="plain"  color="#000000"  background="#00ffffff"  just="left" />
           </GraphEnvironment>
         </Graph>
         <Subpopulations>
           <Population name="All"  annotation=""  owningGroup="All Samples"  expanded="1"  sortPriority="10"  count="49775" >
             <Graph smoothing="0"  backColor="#ffffff"  foreColor="#000000"  heatMapStatParameter="BL1-A"  type="Pseudocolor"  fast="1" >
               <Axis dimension="x"  name="FSC-H"  label=""  auto="auto" />
               <Axis dimension="y"  name="FSC-A"  label=""  auto="auto" />
               <GraphSettings level="5%"  smoothingHighResolution="1"  contourHighResolution="1"  histogramSmoothingCount="0"  graphResolution="256"  showOutliers="0"  drawLargeDots="0"  dotsToDraw="8000"  tint="le.chartfill.tinted.40"  lineWeight="le.lineweight.normal"  lineStyle="le.linestyle.solid" />
               <GraphEnvironment showGrid="0"  showAxes="tnlTNL"  showGates="1"  showFreqOnPlots="1"  showGateNameOnPlots="1"  showMedians="0"  showUncomped="0"  addEventParam="0"  lastYAxisName="" >
                 <TextTraits font="SansSerif"  size="11"  name="Labels"  style="plain"  color="#000000"  background="#00ffffff"  just="left" />
                 <TextTraits font="SansSerif"  size="11"  name="LayoutGates"  style="plain"  color="#000000"  background="#00ffffff"  just="left" />
                 <TextTraits font="SansSerif"  size="9"  name="Numbers"  style="plain"  color="#000000"  background="#00ffffff"  just="left" />
                 <TextTraits font="SansSerif"  size="9"  name="Legend"  style="plain"  color="#000000"  background="#00ffffff"  just="left" />
                 <WindowPosition x="620"  y="23"  width="390"  height="622"  displayed="1"  panelState="---" />
               </GraphEnvironment>
             </Graph>
             <Gate gating:id="ID1803049038" >
               <gating:PolygonGate eventsInside="1"  annoOffsetX="0"  annoOffsetY="0"  tint="#000000"  isTinted="0"  lineWeight="Normal"  userDefined="1"  quadId="-1"  gateResolution="256" >
                 <gating:dimension>
                   <data-type:fcs-dimension data-type:name="FSC-H" />
                 </gating:dimension>
                 <gating:dimension>
                   <data-type:fcs-dimension data-type:name="SSC-H" />
                 </gating:dimension>
                 <gating:vertex>
                   <gating:coordinate data-type:value="4586.946631671" />
                   <gating:coordinate data-type:value="671.8642467965" />
                 </gating:vertex>
                 <gating:vertex>
                   <gating:coordinate data-type:value="-15595.6185476815" />
                   <gating:coordinate data-type:value="131.0447292513" />
                 </gating:vertex>
                 <gating:vertex>
                   <gating:coordinate data-type:value="65134.6421697288" />
                   <gating:coordinate data-type:value="-87.3631528342" />
                 </gating:vertex>
                 <gating:vertex>
                   <gating:coordinate data-type:value="468785.9457567805" />
                   <gating:coordinate data-type:value="-35.3612761472" />
                 </gating:vertex>
                 <gating:vertex>
                   <gating:coordinate data-type:value="1119673.672790901" />
                   <gating:coordinate data-type:value="619.8623701095" />
                 </gating:vertex>
                 <gating:vertex>
                   <gating:coordinate data-type:value="1139856.237970254" />
                   <gating:coordinate data-type:value="2346.3246761191" />
                 </gating:vertex>
                 <gating:vertex>
                   <gating:coordinate data-type:value="256869.0113735783" />
                   <gating:coordinate data-type:value="2346.3246761191" />
                 </gating:vertex>
               </gating:PolygonGate>
             </Gate>
             <Subpopulations>
               <Population name="Single Cells"  annotation=""  owningGroup="All Samples"  expanded="1"  sortPriority="10"  count="44508" >
                 <Graph smoothing="0"  backColor="#ffffff"  foreColor="#000000"  heatMapStatParameter="BL1-A"  type="Pseudocolor"  fast="1" >
                   <Axis dimension="x"  name="YL2-H"  label=""  auto="auto" />
                   <Axis dimension="y"  name="FSC-H"  label=""  auto="auto" />
                   <GraphSettings level="5%"  smoothingHighResolution="1"  contourHighResolution="1"  histogramSmoothingCount="0"  graphResolution="256"  showOutliers="0"  drawLargeDots="0"  dotsToDraw="8000"  tint="le.chartfill.tinted.40"  lineWeight="le.lineweight.normal"  lineStyle="le.linestyle.solid" />
                   <GraphEnvironment showGrid="0"  showAxes="tnlTNL"  showGates="1"  showFreqOnPlots="1"  showGateNameOnPlots="1"  showMedians="0"  showUncomped="0"  addEventParam="0"  lastYAxisName="" >
                     <TextTraits font="SansSerif"  size="11"  name="Labels"  style="plain"  color="#000000"  background="#00ffffff"  just="left" />
                     <TextTraits font="SansSerif"  size="11"  name="LayoutGates"  style="plain"  color="#000000"  background="#00ffffff"  just="left" />
                     <TextTraits font="SansSerif"  size="9"  name="Numbers"  style="plain"  color="#000000"  background="#00ffffff"  just="left" />
                     <TextTraits font="SansSerif"  size="9"  name="Legend"  style="plain"  color="#000000"  background="#00ffffff"  just="left" />
                     <WindowPosition x="620"  y="23"  width="390"  height="622"  displayed="1"  panelState="---" />
                   </GraphEnvironment>
                 </Graph>
                 <Gate gating:id="ID2038246291"  gating:parent_id="ID1803049038" >
                   <gating:PolygonGate eventsInside="1"  annoOffsetX="0"  annoOffsetY="0"  tint="#000000"  isTinted="0"  lineWeight="Normal"  userDefined="1"  quadId="-1"  gateResolution="256" >
                     <gating:dimension>
                       <data-type:fcs-dimension data-type:name="FSC-H" />
                     </gating:dimension>
                     <gating:dimension>
                       <data-type:fcs-dimension data-type:name="FSC-A" />
                     </gating:dimension>
                     <gating:vertex>
                       <gating:coordinate data-type:value="-30732.542432196" />
                       <gating:coordinate data-type:value="32039.8222222222" />
                     </gating:vertex>
                     <gating:vertex>
                       <gating:coordinate data-type:value="70180.2834645669" />
                       <gating:coordinate data-type:value="-31068.9185185185" />
                     </gating:vertex>
                     <gating:vertex>
                       <gating:coordinate data-type:value="1008669.5643044622" />
                       <gating:coordinate data-type:value="1046634.1925925927" />
                     </gating:vertex>
                     <gating:vertex>
                       <gating:coordinate data-type:value="736204.9343832021" />
                       <gating:coordinate data-type:value="1066052.2666666666" />
                     </gating:vertex>
                   </gating:PolygonGate>
                 </Gate>
                 <Subpopulations>
                   <Population name="Red +"  annotation=""  owningGroup="All Samples"  expanded="1"  sortPriority="10"  count="25785" >
                     <Graph smoothing="0"  backColor="#ffffff"  foreColor="#000000"  heatMapStatParameter="BL1-A"  type="Pseudocolor"  fast="1" >
                       <Axis dimension="x"  name="YL2-H"  label=""  auto="auto" />
                       <Axis dimension="y"  name="FSC-H"  label=""  auto="auto" />
                       <GraphSettings level="5%"  smoothingHighResolution="1"  contourHighResolution="1"  histogramSmoothingCount="0"  graphResolution="256"  showOutliers="0"  drawLargeDots="0"  dotsToDraw="8000"  tint="le.chartfill.tinted.40"  lineWeight="le.lineweight.normal"  lineStyle="le.linestyle.solid" />
                       <GraphEnvironment showGrid="0"  showAxes="tnlTNL"  showGates="1"  showFreqOnPlots="1"  showGateNameOnPlots="1"  showMedians="0"  showUncomped="0"  addEventParam="0"  lastYAxisName="" >
                         <TextTraits font="SansSerif"  size="11"  name="Labels"  style="plain"  color="#000000"  background="#00ffffff"  just="left" />
                         <TextTraits font="SansSerif"  size="11"  name="LayoutGates"  style="plain"  color="#000000"  background="#00ffffff"  just="left" />
                         <TextTraits font="SansSerif"  size="9"  name="Numbers"  style="plain"  color="#000000"  background="#00ffffff"  just="left" />
                         <TextTraits font="SansSerif"  size="9"  name="Legend"  style="plain"  color="#000000"  background="#00ffffff"  just="left" />
                         <WindowPosition x="0"  y="23"  width="992"  height="824"  displayed="0"  panelState="---" />
                       </GraphEnvironment>
                     </Graph>
                     <Gate gating:id="ID1141782085"  gating:parent_id="ID2038246291" >
                       <gating:RectangleGate eventsInside="1"  annoOffsetX="0"  annoOffsetY="0"  tint="#000000"  isTinted="0"  lineWeight="Normal"  userDefined="1"  percentX="0"  percentY="0" >
                         <gating:dimension gating:min="991.856590117484"  gating:max="730501.4480928521" >
                           <data-type:fcs-dimension data-type:name="YL2-H" />
                         </gating:dimension>
                         <gating:dimension gating:min="-113758.24511206486"  gating:max="1170584.8431092037" >
                           <data-type:fcs-dimension data-type:name="FSC-H" />
                         </gating:dimension>
                       </gating:RectangleGate>
                     </Gate>
                   </Population>
                 </Subpopulations>
               </Population>
             </Subpopulations>
           </Population>
         </Subpopulations>
       </SampleNode>
     </Sample>
     <Sample>
       <DataSet uri="file:/Users/Etienne/Desktop/180914%20centro%202u%20R1%20R2%20R4/180914_R124_412vs422_Test_R4%20412_tube(9).fcs"  sampleID="50" />
       <Transformations>
         <transforms:linear transforms:minRange="0"  transforms:maxRange="12"  gain="0.0010123165" >
           <data-type:parameter data-type:name="Time" />
         </transforms:linear>
         <transforms:linear transforms:minRange="-128159.2888888889"  transforms:maxRange="1153433.6"  gain="1" >
           <data-type:parameter data-type:name="FSC-A" />
         </transforms:linear>
         <transforms:linear transforms:minRange="0"  transforms:maxRange="1048576"  gain="1" >
           <data-type:parameter data-type:name="SSC-A" />
         </transforms:linear>
         <transforms:biex transforms:length="256"  transforms:maxRange="1048576"  transforms:neg="0"  transforms:width="-1000"  transforms:pos="5.0205999133" >
           <data-type:parameter data-type:name="BL1-A" />
         </transforms:biex>
         <transforms:log transforms:offset="1"  transforms:decades="6.0205999133" >
           <data-type:parameter data-type:name="YL2-A" />
         </transforms:log>
         <transforms:linear transforms:minRange="-116508.4444444445"  transforms:maxRange="1165084.4444444445"  gain="1" >
           <data-type:parameter data-type:name="FSC-H" />
         </transforms:linear>
         <transforms:linear transforms:minRange="-274.5699089076"  transforms:maxRange="2471.129180168"  gain="1" >
           <data-type:parameter data-type:name="SSC-H" />
         </transforms:linear>
         <transforms:biex transforms:length="256"  transforms:maxRange="1048576"  transforms:neg="0"  transforms:width="-1000"  transforms:pos="5.0205999133" >
           <data-type:parameter data-type:name="BL1-H" />
         </transforms:biex>
         <transforms:log transforms:offset="1"  transforms:decades="6.0205999133" >
           <data-type:parameter data-type:name="YL2-H" />
         </transforms:log>
         <transforms:linear transforms:minRange="0"  transforms:maxRange="1048576"  gain="1" >
           <data-type:parameter data-type:name="FSC-W" />
         </transforms:linear>
         <transforms:linear transforms:minRange="0"  transforms:maxRange="1048576"  gain="1" >
           <data-type:parameter data-type:name="SSC-W" />
         </transforms:linear>
         <transforms:biex transforms:length="256"  transforms:maxRange="1048576"  transforms:neg="0"  transforms:width="-1000"  transforms:pos="5.0205999133" >
           <data-type:parameter data-type:name="BL1-W" />
         </transforms:biex>
         <transforms:biex transforms:length="256"  transforms:maxRange="1048576"  transforms:neg="0"  transforms:width="-1000"  transforms:pos="5.0205999133" >
           <data-type:parameter data-type:name="YL2-W" />
         </transforms:biex>
       </Transformations>
       <Keywords>
         <Keyword name="$ENDANALYSIS"  value="000000000000" />
         <Keyword name="$BEGINANALYSIS"  value="000000000000" />
         <Keyword name="$ENDSTEXT"  value="000000000000" />
         <Keyword name="$BEGINSTEXT"  value="000000000000" />
         <Keyword name="$NEXTDATA"  value="000000000000" />
         <Keyword name="$ENDDATA"  value="000002617395" />
         <Keyword name="$BEGINDATA"  value="000000008192" />
         <Keyword name="$WELLID"  value="E10" />
         <Keyword name="$VOL"  value="21000" />
         <Keyword name="$TOT"  value="50177" />
         <Keyword name="$TIMESTEP"  value="0.001" />
         <Keyword name="$SYS"  value="OPTIXE2 Microsoft Windows 7 Professional " />
         <Keyword name="$SRC"  value="NA" />
         <Keyword name="$SPILLOVER"  value="6,BL1-A,YL2-A,BL1-H,YL2-H,BL1-W,YL2-W,1.000000,0.000000,0.000000,0.000000,0.000000,0.000000,0.000000,1.000000,0.000000,0.000000,0.000000,0.000000,0.000000,0.000000,1.000000,0.000000,0.000000,0.000000,0.000000,0.000000,0.000000,1.000000,0.000000,0.000000,0.000000,0.000000,0.000000,0.000000,1.000000,0.000000,0.000000,0.000000,0.000000,0.000000,0.000000,1.000000" />
         <Keyword name="$SMNO"  value="R4 412" />
         <Keyword name="$PROJ"  value="Test" />
         <Keyword name="$PLATENAME"  value="180914_R124_412vs422" />
         <Keyword name="$PLATEID"  value="mCherry R1 R4" />
         <Keyword name="$PAR"  value="13" />
         <Keyword name="$P9V"  value="450" />
         <Keyword name="$P9S"  value="YL2-H" />
         <Keyword name="$P9R"  value="1048576" />
         <Keyword name="$P9N"  value="YL2-H" />
         <Keyword name="$P9L"  value="561" />
         <Keyword name="$P9F"  value="620_15" />
         <Keyword name="$P9E"  value="0,0" />
         <Keyword name="$P9B"  value="32" />
         <Keyword name="$P8V"  value="420" />
         <Keyword name="$P8S"  value="BL1-H" />
         <Keyword name="$P8R"  value="1048576" />
         <Keyword name="$P8N"  value="BL1-H" />
         <Keyword name="$P8L"  value="488" />
         <Keyword name="$P8F"  value="530_30" />
         <Keyword name="$P8E"  value="0,0" />
         <Keyword name="$P8B"  value="32" />
         <Keyword name="$P7V"  value="160" />
         <Keyword name="$P7S"  value="SSC-H" />
         <Keyword name="$P7R"  value="1048576" />
         <Keyword name="$P7N"  value="SSC-H" />
         <Keyword name="$P7L"  value="488" />
         <Keyword name="$P7F"  value="488_10" />
         <Keyword name="$P7E"  value="0,0" />
         <Keyword name="$P7B"  value="32" />
         <Keyword name="$P6V"  value="240" />
         <Keyword name="$P6S"  value="FSC-H" />
         <Keyword name="$P6R"  value="1048576" />
         <Keyword name="$P6N"  value="FSC-H" />
         <Keyword name="$P6L"  value="488" />
         <Keyword name="$P6F"  value="NA" />
         <Keyword name="$P6E"  value="0,0" />
         <Keyword name="$P6B"  value="32" />
         <Keyword name="$P5V"  value="450" />
         <Keyword name="$P5S"  value="YL2-A" />
         <Keyword name="$P5R"  value="1048576" />
         <Keyword name="$P5N"  value="YL2-A" />
         <Keyword name="$P5L"  value="561" />
         <Keyword name="$P5F"  value="620_15" />
         <Keyword name="$P5E"  value="0,0" />
         <Keyword name="$P5B"  value="32" />
         <Keyword name="$P4V"  value="420" />
         <Keyword name="$P4S"  value="BL1-A" />
         <Keyword name="$P4R"  value="1048576" />
         <Keyword name="$P4N"  value="BL1-A" />
         <Keyword name="$P4L"  value="488" />
         <Keyword name="$P4F"  value="530_30" />
         <Keyword name="$P4E"  value="0,0" />
         <Keyword name="$P4B"  value="32" />
         <Keyword name="$P3V"  value="160" />
         <Keyword name="$P3S"  value="SSC-A" />
         <Keyword name="$P3R"  value="1048576" />
         <Keyword name="$P3N"  value="SSC-A" />
         <Keyword name="$P3L"  value="488" />
         <Keyword name="$P3F"  value="488_10" />
         <Keyword name="$P3E"  value="0,0" />
         <Keyword name="$P3B"  value="32" />
         <Keyword name="$P2V"  value="240" />
         <Keyword name="$P2S"  value="FSC-A" />
         <Keyword name="$P2R"  value="1048576" />
         <Keyword name="$P2N"  value="FSC-A" />
         <Keyword name="$P2L"  value="488" />
         <Keyword name="$P2F"  value="NA" />
         <Keyword name="$P2E"  value="0,0" />
         <Keyword name="$P2B"  value="32" />
         <Keyword name="$P1V"  value="NA" />
         <Keyword name="$P1S"  value="Time" />
         <Keyword name="$P1R"  value="67108864" />
         <Keyword name="$P1N"  value="Time" />
         <Keyword name="$P1L"  value="NA" />
         <Keyword name="$P1F"  value="NA" />
         <Keyword name="$P1E"  value="0,0" />
         <Keyword name="$P1B"  value="32" />
         <Keyword name="$P13V"  value="450" />
         <Keyword name="$P13S"  value="YL2-W" />
         <Keyword name="$P13R"  value="1024" />
         <Keyword name="$P13N"  value="YL2-W" />
         <Keyword name="$P13L"  value="561" />
         <Keyword name="$P13F"  value="620_15" />
         <Keyword name="$P13E"  value="0,0" />
         <Keyword name="$P13B"  value="32" />
         <Keyword name="$P12V"  value="420" />
         <Keyword name="$P12S"  value="BL1-W" />
         <Keyword name="$P12R"  value="1024" />
         <Keyword name="$P12N"  value="BL1-W" />
         <Keyword name="$P12L"  value="488" />
         <Keyword name="$P12F"  value="530_30" />
         <Keyword name="$P12E"  value="0,0" />
         <Keyword name="$P12B"  value="32" />
         <Keyword name="$P11V"  value="160" />
         <Keyword name="$P11S"  value="SSC-W" />
         <Keyword name="$P11R"  value="1024" />
         <Keyword name="$P11N"  value="SSC-W" />
         <Keyword name="$P11L"  value="488" />
         <Keyword name="$P11F"  value="488_10" />
         <Keyword name="$P11E"  value="0,0" />
         <Keyword name="$P11B"  value="32" />
         <Keyword name="$P10V"  value="240" />
         <Keyword name="$P10S"  value="FSC-W" />
         <Keyword name="$P10R"  value="1024" />
         <Keyword name="$P10N"  value="FSC-W" />
         <Keyword name="$P10L"  value="488" />
         <Keyword name="$P10F"  value="NA" />
         <Keyword name="$P10E"  value="0,0" />
         <Keyword name="$P10B"  value="32" />
         <Keyword name="$ORIGINALITY"  value="NonDataModified" />
         <Keyword name="$OP"  value="PFIUH PFIUH" />
         <Keyword name="$MODE"  value="L" />
         <Keyword name="$LOST"  value="0" />
         <Keyword name="$LAST_MODIFIER"  value="utilisateurs" />
         <Keyword name="$LAST_MODIFIED"  value="14-Sep-2018 16:57:45" />
         <Keyword name="$INST"  value="NA" />
         <Keyword name="$FIL"  value="tube(9).fcs" />
         <Keyword name="$EXP"  value="NA" />
         <Keyword name="$ETIM"  value="16:09:07" />
         <Keyword name="$DATE"  value="14-Sep-2018" />
         <Keyword name="$DATATYPE"  value="F" />
         <Keyword name="$CYTSN"  value="2AFC218231017" />
         <Keyword name="$CYT"  value="4486521 Attune NxT Acoustic Focusing Cytometer (Lasers: BRVY)" />
         <Keyword name="$COM"  value="NA" />
         <Keyword name="$CELLS"  value="NA" />
         <Keyword name="$BYTEORD"  value="1,2,3,4" />
         <Keyword name="$BTIM"  value="16:08:55" />
         <Keyword name="#WINEXT"  value="0" />
         <Keyword name="#WIDTHTHRESHOLD"  value="1000" />
         <Keyword name="#TR1"  value="OR_FSC,25000" />
         <Keyword name="#PTRESULT"  value="Pass" />
         <Keyword name="#PTDATE"  value="10-Jul-2018" />
         <Keyword name="#P1Target"  value="NA" />
         <Keyword name="#P1Label"  value="NA" />
         <Keyword name="#LASERCONFIG"  value="BRVY" />
         <Keyword name="#LASER4DELAY"  value="331" />
         <Keyword name="#LASER4COLOR"  value="Yellow" />
         <Keyword name="#LASER4ASF"  value="1.11" />
         <Keyword name="#LASER3DELAY"  value="713" />
         <Keyword name="#LASER3COLOR"  value="Violet" />
         <Keyword name="#LASER3ASF"  value="1.10" />
         <Keyword name="#LASER2DELAY"  value="1513" />
         <Keyword name="#LASER2COLOR"  value="Red" />
         <Keyword name="#LASER2ASF"  value="1.03" />
         <Keyword name="#LASER1DELAY"  value="1100" />
         <Keyword name="#LASER1COLOR"  value="Blue" />
         <Keyword name="#LASER1ASF"  value="1.16" />
         <Keyword name="#FLOWRATE"  value="100" />
         <Keyword name="FJ_FCS_VERSION"  value="3.1" />
       </Keywords>
       <SampleNode name="tube(9).fcs"  annotation=""  owningGroup=""  expanded="1"  sortPriority="10"  count="50177"  sampleID="50" >
         <Graph smoothing="0"  backColor="#ffffff"  foreColor="#000000"  type="Pseudocolor"  fast="1" >
           <Axis dimension="x"  name="FSC-A"  label=""  auto="auto" />
           <Axis dimension="y"  name="SSC-A"  label=""  auto="auto" />
           <GraphSettings level="5%"  smoothingHighResolution="1"  contourHighResolution="1"  histogramSmoothingCount="0"  graphResolution="256"  showOutliers="0"  drawLargeDots="0"  dotsToDraw="8000"  tint="le.chartfill.tinted.40"  lineWeight="le.lineweight.normal"  lineStyle="le.linestyle.solid" />
           <GraphEnvironment showGrid="0"  showAxes="tnlTNL"  showGates="1"  showFreqOnPlots="1"  showGateNameOnPlots="1"  showMedians="0"  showUncomped="0"  addEventParam="0"  lastYAxisName="" >
             <TextTraits font="SansSerif"  size="11"  name="Labels"  style="plain"  color="#000000"  background="#00ffffff"  just="left" />
             <TextTraits font="SansSerif"  size="11"  name="LayoutGates"  style="plain"  color="#000000"  background="#00ffffff"  just="left" />
             <TextTraits font="SansSerif"  size="9"  name="Numbers"  style="plain"  color="#000000"  background="#00ffffff"  just="left" />
             <TextTraits font="SansSerif"  size="9"  name="Legend"  style="plain"  color="#000000"  background="#00ffffff"  just="left" />
           </GraphEnvironment>
         </Graph>
         <Subpopulations>
           <Population name="All"  annotation=""  owningGroup="All Samples"  expanded="1"  sortPriority="10"  count="49900" >
             <Graph smoothing="0"  backColor="#ffffff"  foreColor="#000000"  heatMapStatParameter="BL1-A"  type="Pseudocolor"  fast="1" >
               <Axis dimension="x"  name="FSC-H"  label=""  auto="auto" />
               <Axis dimension="y"  name="FSC-A"  label=""  auto="auto" />
               <GraphSettings level="5%"  smoothingHighResolution="1"  contourHighResolution="1"  histogramSmoothingCount="0"  graphResolution="256"  showOutliers="0"  drawLargeDots="0"  dotsToDraw="8000"  tint="le.chartfill.tinted.40"  lineWeight="le.lineweight.normal"  lineStyle="le.linestyle.solid" />
               <GraphEnvironment showGrid="0"  showAxes="tnlTNL"  showGates="1"  showFreqOnPlots="1"  showGateNameOnPlots="1"  showMedians="0"  showUncomped="0"  addEventParam="0"  lastYAxisName="" >
                 <TextTraits font="SansSerif"  size="11"  name="Labels"  style="plain"  color="#000000"  background="#00ffffff"  just="left" />
                 <TextTraits font="SansSerif"  size="11"  name="LayoutGates"  style="plain"  color="#000000"  background="#00ffffff"  just="left" />
                 <TextTraits font="SansSerif"  size="9"  name="Numbers"  style="plain"  color="#000000"  background="#00ffffff"  just="left" />
                 <TextTraits font="SansSerif"  size="9"  name="Legend"  style="plain"  color="#000000"  background="#00ffffff"  just="left" />
                 <WindowPosition x="620"  y="23"  width="390"  height="622"  displayed="1"  panelState="---" />
               </GraphEnvironment>
             </Graph>
             <Gate gating:id="ID1906484675" >
               <gating:PolygonGate eventsInside="1"  annoOffsetX="0"  annoOffsetY="0"  tint="#000000"  isTinted="0"  lineWeight="Normal"  userDefined="1"  quadId="-1"  gateResolution="256" >
                 <gating:dimension>
                   <data-type:fcs-dimension data-type:name="FSC-H" />
                 </gating:dimension>
                 <gating:dimension>
                   <data-type:fcs-dimension data-type:name="SSC-H" />
                 </gating:dimension>
                 <gating:vertex>
                   <gating:coordinate data-type:value="4586.946631671" />
                   <gating:coordinate data-type:value="671.8642467965" />
                 </gating:vertex>
                 <gating:vertex>
                   <gating:coordinate data-type:value="-15595.6185476815" />
                   <gating:coordinate data-type:value="131.0447292513" />
                 </gating:vertex>
                 <gating:vertex>
                   <gating:coordinate data-type:value="65134.6421697288" />
                   <gating:coordinate data-type:value="-87.3631528342" />
                 </gating:vertex>
                 <gating:vertex>
                   <gating:coordinate data-type:value="468785.9457567805" />
                   <gating:coordinate data-type:value="-35.3612761472" />
                 </gating:vertex>
                 <gating:vertex>
                   <gating:coordinate data-type:value="1119673.672790901" />
                   <gating:coordinate data-type:value="619.8623701095" />
                 </gating:vertex>
                 <gating:vertex>
                   <gating:coordinate data-type:value="1139856.237970254" />
                   <gating:coordinate data-type:value="2346.3246761191" />
                 </gating:vertex>
                 <gating:vertex>
                   <gating:coordinate data-type:value="256869.0113735783" />
                   <gating:coordinate data-type:value="2346.3246761191" />
                 </gating:vertex>
               </gating:PolygonGate>
             </Gate>
             <Subpopulations>
               <Population name="Single Cells"  annotation=""  owningGroup="All Samples"  expanded="1"  sortPriority="10"  count="47314" >
                 <Graph smoothing="0"  backColor="#ffffff"  foreColor="#000000"  heatMapStatParameter="BL1-A"  type="Pseudocolor"  fast="1" >
                   <Axis dimension="x"  name="YL2-H"  label=""  auto="auto" />
                   <Axis dimension="y"  name="FSC-H"  label=""  auto="auto" />
                   <GraphSettings level="5%"  smoothingHighResolution="1"  contourHighResolution="1"  histogramSmoothingCount="0"  graphResolution="256"  showOutliers="0"  drawLargeDots="0"  dotsToDraw="8000"  tint="le.chartfill.tinted.40"  lineWeight="le.lineweight.normal"  lineStyle="le.linestyle.solid" />
                   <GraphEnvironment showGrid="0"  showAxes="tnlTNL"  showGates="1"  showFreqOnPlots="1"  showGateNameOnPlots="1"  showMedians="0"  showUncomped="0"  addEventParam="0"  lastYAxisName="" >
                     <TextTraits font="SansSerif"  size="11"  name="Labels"  style="plain"  color="#000000"  background="#00ffffff"  just="left" />
                     <TextTraits font="SansSerif"  size="11"  name="LayoutGates"  style="plain"  color="#000000"  background="#00ffffff"  just="left" />
                     <TextTraits font="SansSerif"  size="9"  name="Numbers"  style="plain"  color="#000000"  background="#00ffffff"  just="left" />
                     <TextTraits font="SansSerif"  size="9"  name="Legend"  style="plain"  color="#000000"  background="#00ffffff"  just="left" />
                     <WindowPosition x="620"  y="23"  width="390"  height="622"  displayed="1"  panelState="---" />
                   </GraphEnvironment>
                 </Graph>
                 <Gate gating:id="ID1246553232"  gating:parent_id="ID1906484675" >
                   <gating:PolygonGate eventsInside="1"  annoOffsetX="0"  annoOffsetY="0"  tint="#000000"  isTinted="0"  lineWeight="Normal"  userDefined="1"  quadId="-1"  gateResolution="256" >
                     <gating:dimension>
                       <data-type:fcs-dimension data-type:name="FSC-H" />
                     </gating:dimension>
                     <gating:dimension>
                       <data-type:fcs-dimension data-type:name="FSC-A" />
                     </gating:dimension>
                     <gating:vertex>
                       <gating:coordinate data-type:value="-30732.542432196" />
                       <gating:coordinate data-type:value="32039.8222222222" />
                     </gating:vertex>
                     <gating:vertex>
                       <gating:coordinate data-type:value="70180.2834645669" />
                       <gating:coordinate data-type:value="-31068.9185185185" />
                     </gating:vertex>
                     <gating:vertex>
                       <gating:coordinate data-type:value="1008669.5643044622" />
                       <gating:coordinate data-type:value="1046634.1925925927" />
                     </gating:vertex>
                     <gating:vertex>
                       <gating:coordinate data-type:value="736204.9343832021" />
                       <gating:coordinate data-type:value="1066052.2666666666" />
                     </gating:vertex>
                   </gating:PolygonGate>
                 </Gate>
                 <Subpopulations>
                   <Population name="Red +"  annotation=""  owningGroup="All Samples"  expanded="1"  sortPriority="10"  count="36077" >
                     <Graph smoothing="0"  backColor="#ffffff"  foreColor="#000000"  heatMapStatParameter="BL1-A"  type="Pseudocolor"  fast="1" >
                       <Axis dimension="x"  name="YL2-H"  label=""  auto="auto" />
                       <Axis dimension="y"  name="FSC-H"  label=""  auto="auto" />
                       <GraphSettings level="5%"  smoothingHighResolution="1"  contourHighResolution="1"  histogramSmoothingCount="0"  graphResolution="256"  showOutliers="0"  drawLargeDots="0"  dotsToDraw="8000"  tint="le.chartfill.tinted.40"  lineWeight="le.lineweight.normal"  lineStyle="le.linestyle.solid" />
                       <GraphEnvironment showGrid="0"  showAxes="tnlTNL"  showGates="1"  showFreqOnPlots="1"  showGateNameOnPlots="1"  showMedians="0"  showUncomped="0"  addEventParam="0"  lastYAxisName="" >
                         <TextTraits font="SansSerif"  size="11"  name="Labels"  style="plain"  color="#000000"  background="#00ffffff"  just="left" />
                         <TextTraits font="SansSerif"  size="11"  name="LayoutGates"  style="plain"  color="#000000"  background="#00ffffff"  just="left" />
                         <TextTraits font="SansSerif"  size="9"  name="Numbers"  style="plain"  color="#000000"  background="#00ffffff"  just="left" />
                         <TextTraits font="SansSerif"  size="9"  name="Legend"  style="plain"  color="#000000"  background="#00ffffff"  just="left" />
                         <WindowPosition x="0"  y="23"  width="992"  height="824"  displayed="0"  panelState="---" />
                       </GraphEnvironment>
                     </Graph>
                     <Gate gating:id="ID735774305"  gating:parent_id="ID1246553232" >
                       <gating:RectangleGate eventsInside="1"  annoOffsetX="0"  annoOffsetY="0"  tint="#000000"  isTinted="0"  lineWeight="Normal"  userDefined="1"  percentX="0"  percentY="0" >
                         <gating:dimension gating:min="991.856590117484"  gating:max="730501.4480928521" >
                           <data-type:fcs-dimension data-type:name="YL2-H" />
                         </gating:dimension>
                         <gating:dimension gating:min="-113758.24511206486"  gating:max="1170584.8431092037" >
                           <data-type:fcs-dimension data-type:name="FSC-H" />
                         </gating:dimension>
                       </gating:RectangleGate>
                     </Gate>
                   </Population>
                 </Subpopulations>
               </Population>
             </Subpopulations>
           </Population>
         </Subpopulations>
       </SampleNode>
     </Sample>
     <Sample>
       <DataSet uri="file:/Users/Etienne/Desktop/180914%20centro%202u%20R1%20R2%20R4/180914_R124_412vs422_Test_R4%20422_tube.fcs"  sampleID="51" />
       <Transformations>
         <transforms:linear transforms:minRange="0.0020974975"  transforms:maxRange="29"  gain="0.0010487487" >
           <data-type:parameter data-type:name="Time" />
         </transforms:linear>
         <transforms:linear transforms:minRange="-128159.2888888889"  transforms:maxRange="1153433.6"  gain="1" >
           <data-type:parameter data-type:name="FSC-A" />
         </transforms:linear>
         <transforms:linear transforms:minRange="0"  transforms:maxRange="1048576"  gain="1" >
           <data-type:parameter data-type:name="SSC-A" />
         </transforms:linear>
         <transforms:biex transforms:length="256"  transforms:maxRange="1048576"  transforms:neg="0"  transforms:width="-1000"  transforms:pos="5.0205999133" >
           <data-type:parameter data-type:name="BL1-A" />
         </transforms:biex>
         <transforms:log transforms:offset="1"  transforms:decades="6.0205999133" >
           <data-type:parameter data-type:name="YL2-A" />
         </transforms:log>
         <transforms:linear transforms:minRange="-116508.4444444445"  transforms:maxRange="1165084.4444444445"  gain="1" >
           <data-type:parameter data-type:name="FSC-H" />
         </transforms:linear>
         <transforms:linear transforms:minRange="-274.5699089076"  transforms:maxRange="2471.129180168"  gain="1" >
           <data-type:parameter data-type:name="SSC-H" />
         </transforms:linear>
         <transforms:biex transforms:length="256"  transforms:maxRange="1048576"  transforms:neg="0"  transforms:width="-1000"  transforms:pos="5.0205999133" >
           <data-type:parameter data-type:name="BL1-H" />
         </transforms:biex>
         <transforms:log transforms:offset="1"  transforms:decades="6.0205999133" >
           <data-type:parameter data-type:name="YL2-H" />
         </transforms:log>
         <transforms:linear transforms:minRange="0"  transforms:maxRange="1048576"  gain="1" >
           <data-type:parameter data-type:name="FSC-W" />
         </transforms:linear>
         <transforms:linear transforms:minRange="0"  transforms:maxRange="1048576"  gain="1" >
           <data-type:parameter data-type:name="SSC-W" />
         </transforms:linear>
         <transforms:biex transforms:length="256"  transforms:maxRange="1048576"  transforms:neg="0"  transforms:width="-1000"  transforms:pos="5.0205999133" >
           <data-type:parameter data-type:name="BL1-W" />
         </transforms:biex>
         <transforms:biex transforms:length="256"  transforms:maxRange="1048576"  transforms:neg="0"  transforms:width="-1000"  transforms:pos="5.0205999133" >
           <data-type:parameter data-type:name="YL2-W" />
         </transforms:biex>
       </Transformations>
       <Keywords>
         <Keyword name="$ENDANALYSIS"  value="000000000000" />
         <Keyword name="$BEGINANALYSIS"  value="000000000000" />
         <Keyword name="$ENDSTEXT"  value="000000000000" />
         <Keyword name="$BEGINSTEXT"  value="000000000000" />
         <Keyword name="$NEXTDATA"  value="000000000000" />
         <Keyword name="$ENDDATA"  value="000002609231" />
         <Keyword name="$BEGINDATA"  value="000000008192" />
         <Keyword name="$WELLID"  value="F1" />
         <Keyword name="$VOL"  value="48000" />
         <Keyword name="$TOT"  value="50020" />
         <Keyword name="$TIMESTEP"  value="0.001" />
         <Keyword name="$SYS"  value="OPTIXE2 Microsoft Windows 7 Professional " />
         <Keyword name="$SRC"  value="NA" />
         <Keyword name="$SPILLOVER"  value="6,BL1-A,YL2-A,BL1-H,YL2-H,BL1-W,YL2-W,1.000000,0.000000,0.000000,0.000000,0.000000,0.000000,0.000000,1.000000,0.000000,0.000000,0.000000,0.000000,0.000000,0.000000,1.000000,0.000000,0.000000,0.000000,0.000000,0.000000,0.000000,1.000000,0.000000,0.000000,0.000000,0.000000,0.000000,0.000000,1.000000,0.000000,0.000000,0.000000,0.000000,0.000000,0.000000,1.000000" />
         <Keyword name="$SMNO"  value="R4 422" />
         <Keyword name="$PROJ"  value="Test" />
         <Keyword name="$PLATENAME"  value="180914_R124_412vs422" />
         <Keyword name="$PLATEID"  value="mCherry R1 R4" />
         <Keyword name="$PAR"  value="13" />
         <Keyword name="$P9V"  value="450" />
         <Keyword name="$P9S"  value="YL2-H" />
         <Keyword name="$P9R"  value="1048576" />
         <Keyword name="$P9N"  value="YL2-H" />
         <Keyword name="$P9L"  value="561" />
         <Keyword name="$P9F"  value="620_15" />
         <Keyword name="$P9E"  value="0,0" />
         <Keyword name="$P9B"  value="32" />
         <Keyword name="$P8V"  value="420" />
         <Keyword name="$P8S"  value="BL1-H" />
         <Keyword name="$P8R"  value="1048576" />
         <Keyword name="$P8N"  value="BL1-H" />
         <Keyword name="$P8L"  value="488" />
         <Keyword name="$P8F"  value="530_30" />
         <Keyword name="$P8E"  value="0,0" />
         <Keyword name="$P8B"  value="32" />
         <Keyword name="$P7V"  value="160" />
         <Keyword name="$P7S"  value="SSC-H" />
         <Keyword name="$P7R"  value="1048576" />
         <Keyword name="$P7N"  value="SSC-H" />
         <Keyword name="$P7L"  value="488" />
         <Keyword name="$P7F"  value="488_10" />
         <Keyword name="$P7E"  value="0,0" />
         <Keyword name="$P7B"  value="32" />
         <Keyword name="$P6V"  value="240" />
         <Keyword name="$P6S"  value="FSC-H" />
         <Keyword name="$P6R"  value="1048576" />
         <Keyword name="$P6N"  value="FSC-H" />
         <Keyword name="$P6L"  value="488" />
         <Keyword name="$P6F"  value="NA" />
         <Keyword name="$P6E"  value="0,0" />
         <Keyword name="$P6B"  value="32" />
         <Keyword name="$P5V"  value="450" />
         <Keyword name="$P5S"  value="YL2-A" />
         <Keyword name="$P5R"  value="1048576" />
         <Keyword name="$P5N"  value="YL2-A" />
         <Keyword name="$P5L"  value="561" />
         <Keyword name="$P5F"  value="620_15" />
         <Keyword name="$P5E"  value="0,0" />
         <Keyword name="$P5B"  value="32" />
         <Keyword name="$P4V"  value="420" />
         <Keyword name="$P4S"  value="BL1-A" />
         <Keyword name="$P4R"  value="1048576" />
         <Keyword name="$P4N"  value="BL1-A" />
         <Keyword name="$P4L"  value="488" />
         <Keyword name="$P4F"  value="530_30" />
         <Keyword name="$P4E"  value="0,0" />
         <Keyword name="$P4B"  value="32" />
         <Keyword name="$P3V"  value="160" />
         <Keyword name="$P3S"  value="SSC-A" />
         <Keyword name="$P3R"  value="1048576" />
         <Keyword name="$P3N"  value="SSC-A" />
         <Keyword name="$P3L"  value="488" />
         <Keyword name="$P3F"  value="488_10" />
         <Keyword name="$P3E"  value="0,0" />
         <Keyword name="$P3B"  value="32" />
         <Keyword name="$P2V"  value="240" />
         <Keyword name="$P2S"  value="FSC-A" />
         <Keyword name="$P2R"  value="1048576" />
         <Keyword name="$P2N"  value="FSC-A" />
         <Keyword name="$P2L"  value="488" />
         <Keyword name="$P2F"  value="NA" />
         <Keyword name="$P2E"  value="0,0" />
         <Keyword name="$P2B"  value="32" />
         <Keyword name="$P1V"  value="NA" />
         <Keyword name="$P1S"  value="Time" />
         <Keyword name="$P1R"  value="67108864" />
         <Keyword name="$P1N"  value="Time" />
         <Keyword name="$P1L"  value="NA" />
         <Keyword name="$P1F"  value="NA" />
         <Keyword name="$P1E"  value="0,0" />
         <Keyword name="$P1B"  value="32" />
         <Keyword name="$P13V"  value="450" />
         <Keyword name="$P13S"  value="YL2-W" />
         <Keyword name="$P13R"  value="1024" />
         <Keyword name="$P13N"  value="YL2-W" />
         <Keyword name="$P13L"  value="561" />
         <Keyword name="$P13F"  value="620_15" />
         <Keyword name="$P13E"  value="0,0" />
         <Keyword name="$P13B"  value="32" />
         <Keyword name="$P12V"  value="420" />
         <Keyword name="$P12S"  value="BL1-W" />
         <Keyword name="$P12R"  value="1024" />
         <Keyword name="$P12N"  value="BL1-W" />
         <Keyword name="$P12L"  value="488" />
         <Keyword name="$P12F"  value="530_30" />
         <Keyword name="$P12E"  value="0,0" />
         <Keyword name="$P12B"  value="32" />
         <Keyword name="$P11V"  value="160" />
         <Keyword name="$P11S"  value="SSC-W" />
         <Keyword name="$P11R"  value="1024" />
         <Keyword name="$P11N"  value="SSC-W" />
         <Keyword name="$P11L"  value="488" />
         <Keyword name="$P11F"  value="488_10" />
         <Keyword name="$P11E"  value="0,0" />
         <Keyword name="$P11B"  value="32" />
         <Keyword name="$P10V"  value="240" />
         <Keyword name="$P10S"  value="FSC-W" />
         <Keyword name="$P10R"  value="1024" />
         <Keyword name="$P10N"  value="FSC-W" />
         <Keyword name="$P10L"  value="488" />
         <Keyword name="$P10F"  value="NA" />
         <Keyword name="$P10E"  value="0,0" />
         <Keyword name="$P10B"  value="32" />
         <Keyword name="$ORIGINALITY"  value="NonDataModified" />
         <Keyword name="$OP"  value="PFIUH PFIUH" />
         <Keyword name="$MODE"  value="L" />
         <Keyword name="$LOST"  value="0" />
         <Keyword name="$LAST_MODIFIER"  value="utilisateurs" />
         <Keyword name="$LAST_MODIFIED"  value="14-Sep-2018 16:57:45" />
         <Keyword name="$INST"  value="NA" />
         <Keyword name="$FIL"  value="tube.fcs" />
         <Keyword name="$EXP"  value="NA" />
         <Keyword name="$ETIM"  value="16:09:58" />
         <Keyword name="$DATE"  value="14-Sep-2018" />
         <Keyword name="$DATATYPE"  value="F" />
         <Keyword name="$CYTSN"  value="2AFC218231017" />
         <Keyword name="$CYT"  value="4486521 Attune NxT Acoustic Focusing Cytometer (Lasers: BRVY)" />
         <Keyword name="$COM"  value="NA" />
         <Keyword name="$CELLS"  value="NA" />
         <Keyword name="$BYTEORD"  value="1,2,3,4" />
         <Keyword name="$BTIM"  value="16:09:29" />
         <Keyword name="#WINEXT"  value="0" />
         <Keyword name="#WIDTHTHRESHOLD"  value="1000" />
         <Keyword name="#TR1"  value="OR_FSC,25000" />
         <Keyword name="#PTRESULT"  value="Pass" />
         <Keyword name="#PTDATE"  value="10-Jul-2018" />
         <Keyword name="#P1Target"  value="NA" />
         <Keyword name="#P1Label"  value="NA" />
         <Keyword name="#LASERCONFIG"  value="BRVY" />
         <Keyword name="#LASER4DELAY"  value="331" />
         <Keyword name="#LASER4COLOR"  value="Yellow" />
         <Keyword name="#LASER4ASF"  value="1.11" />
         <Keyword name="#LASER3DELAY"  value="713" />
         <Keyword name="#LASER3COLOR"  value="Violet" />
         <Keyword name="#LASER3ASF"  value="1.10" />
         <Keyword name="#LASER2DELAY"  value="1513" />
         <Keyword name="#LASER2COLOR"  value="Red" />
         <Keyword name="#LASER2ASF"  value="1.03" />
         <Keyword name="#LASER1DELAY"  value="1100" />
         <Keyword name="#LASER1COLOR"  value="Blue" />
         <Keyword name="#LASER1ASF"  value="1.16" />
         <Keyword name="#FLOWRATE"  value="100" />
         <Keyword name="FJ_FCS_VERSION"  value="3.1" />
       </Keywords>
       <SampleNode name="tube.fcs"  annotation=""  owningGroup=""  expanded="1"  sortPriority="10"  count="50020"  sampleID="51" >
         <Graph smoothing="0"  backColor="#ffffff"  foreColor="#000000"  type="Pseudocolor"  fast="1" >
           <Axis dimension="x"  name="FSC-A"  label=""  auto="auto" />
           <Axis dimension="y"  name="SSC-A"  label=""  auto="auto" />
           <GraphSettings level="5%"  smoothingHighResolution="1"  contourHighResolution="1"  histogramSmoothingCount="0"  graphResolution="256"  showOutliers="0"  drawLargeDots="0"  dotsToDraw="8000"  tint="le.chartfill.tinted.40"  lineWeight="le.lineweight.normal"  lineStyle="le.linestyle.solid" />
           <GraphEnvironment showGrid="0"  showAxes="tnlTNL"  showGates="1"  showFreqOnPlots="1"  showGateNameOnPlots="1"  showMedians="0"  showUncomped="0"  addEventParam="0"  lastYAxisName="" >
             <TextTraits font="SansSerif"  size="11"  name="Labels"  style="plain"  color="#000000"  background="#00ffffff"  just="left" />
             <TextTraits font="SansSerif"  size="11"  name="LayoutGates"  style="plain"  color="#000000"  background="#00ffffff"  just="left" />
             <TextTraits font="SansSerif"  size="9"  name="Numbers"  style="plain"  color="#000000"  background="#00ffffff"  just="left" />
             <TextTraits font="SansSerif"  size="9"  name="Legend"  style="plain"  color="#000000"  background="#00ffffff"  just="left" />
           </GraphEnvironment>
         </Graph>
         <Subpopulations>
           <Population name="All"  annotation=""  owningGroup="All Samples"  expanded="1"  sortPriority="10"  count="50007" >
             <Graph smoothing="0"  backColor="#ffffff"  foreColor="#000000"  heatMapStatParameter="BL1-A"  type="Pseudocolor"  fast="1" >
               <Axis dimension="x"  name="FSC-H"  label=""  auto="auto" />
               <Axis dimension="y"  name="FSC-A"  label=""  auto="auto" />
               <GraphSettings level="5%"  smoothingHighResolution="1"  contourHighResolution="1"  histogramSmoothingCount="0"  graphResolution="256"  showOutliers="0"  drawLargeDots="0"  dotsToDraw="8000"  tint="le.chartfill.tinted.40"  lineWeight="le.lineweight.normal"  lineStyle="le.linestyle.solid" />
               <GraphEnvironment showGrid="0"  showAxes="tnlTNL"  showGates="1"  showFreqOnPlots="1"  showGateNameOnPlots="1"  showMedians="0"  showUncomped="0"  addEventParam="0"  lastYAxisName="" >
                 <TextTraits font="SansSerif"  size="11"  name="Labels"  style="plain"  color="#000000"  background="#00ffffff"  just="left" />
                 <TextTraits font="SansSerif"  size="11"  name="LayoutGates"  style="plain"  color="#000000"  background="#00ffffff"  just="left" />
                 <TextTraits font="SansSerif"  size="9"  name="Numbers"  style="plain"  color="#000000"  background="#00ffffff"  just="left" />
                 <TextTraits font="SansSerif"  size="9"  name="Legend"  style="plain"  color="#000000"  background="#00ffffff"  just="left" />
                 <WindowPosition x="620"  y="23"  width="390"  height="622"  displayed="1"  panelState="---" />
               </GraphEnvironment>
             </Graph>
             <Gate gating:id="ID123241167" >
               <gating:PolygonGate eventsInside="1"  annoOffsetX="0"  annoOffsetY="0"  tint="#000000"  isTinted="0"  lineWeight="Normal"  userDefined="1"  quadId="-1"  gateResolution="256" >
                 <gating:dimension>
                   <data-type:fcs-dimension data-type:name="FSC-H" />
                 </gating:dimension>
                 <gating:dimension>
                   <data-type:fcs-dimension data-type:name="SSC-H" />
                 </gating:dimension>
                 <gating:vertex>
                   <gating:coordinate data-type:value="4586.946631671" />
                   <gating:coordinate data-type:value="671.8642467965" />
                 </gating:vertex>
                 <gating:vertex>
                   <gating:coordinate data-type:value="-15595.6185476815" />
                   <gating:coordinate data-type:value="131.0447292513" />
                 </gating:vertex>
                 <gating:vertex>
                   <gating:coordinate data-type:value="65134.6421697288" />
                   <gating:coordinate data-type:value="-87.3631528342" />
                 </gating:vertex>
                 <gating:vertex>
                   <gating:coordinate data-type:value="468785.9457567805" />
                   <gating:coordinate data-type:value="-35.3612761472" />
                 </gating:vertex>
                 <gating:vertex>
                   <gating:coordinate data-type:value="1119673.672790901" />
                   <gating:coordinate data-type:value="619.8623701095" />
                 </gating:vertex>
                 <gating:vertex>
                   <gating:coordinate data-type:value="1139856.237970254" />
                   <gating:coordinate data-type:value="2346.3246761191" />
                 </gating:vertex>
                 <gating:vertex>
                   <gating:coordinate data-type:value="256869.0113735783" />
                   <gating:coordinate data-type:value="2346.3246761191" />
                 </gating:vertex>
               </gating:PolygonGate>
             </Gate>
             <Subpopulations>
               <Population name="Single Cells"  annotation=""  owningGroup="All Samples"  expanded="1"  sortPriority="10"  count="49082" >
                 <Graph smoothing="0"  backColor="#ffffff"  foreColor="#000000"  heatMapStatParameter="BL1-A"  type="Pseudocolor"  fast="1" >
                   <Axis dimension="x"  name="YL2-H"  label=""  auto="auto" />
                   <Axis dimension="y"  name="FSC-H"  label=""  auto="auto" />
                   <GraphSettings level="5%"  smoothingHighResolution="1"  contourHighResolution="1"  histogramSmoothingCount="0"  graphResolution="256"  showOutliers="0"  drawLargeDots="0"  dotsToDraw="8000"  tint="le.chartfill.tinted.40"  lineWeight="le.lineweight.normal"  lineStyle="le.linestyle.solid" />
                   <GraphEnvironment showGrid="0"  showAxes="tnlTNL"  showGates="1"  showFreqOnPlots="1"  showGateNameOnPlots="1"  showMedians="0"  showUncomped="0"  addEventParam="0"  lastYAxisName="" >
                     <TextTraits font="SansSerif"  size="11"  name="Labels"  style="plain"  color="#000000"  background="#00ffffff"  just="left" />
                     <TextTraits font="SansSerif"  size="11"  name="LayoutGates"  style="plain"  color="#000000"  background="#00ffffff"  just="left" />
                     <TextTraits font="SansSerif"  size="9"  name="Numbers"  style="plain"  color="#000000"  background="#00ffffff"  just="left" />
                     <TextTraits font="SansSerif"  size="9"  name="Legend"  style="plain"  color="#000000"  background="#00ffffff"  just="left" />
                     <WindowPosition x="620"  y="23"  width="390"  height="622"  displayed="1"  panelState="---" />
                   </GraphEnvironment>
                 </Graph>
                 <Gate gating:id="ID436003407"  gating:parent_id="ID123241167" >
                   <gating:PolygonGate eventsInside="1"  annoOffsetX="0"  annoOffsetY="0"  tint="#000000"  isTinted="0"  lineWeight="Normal"  userDefined="1"  quadId="-1"  gateResolution="256" >
                     <gating:dimension>
                       <data-type:fcs-dimension data-type:name="FSC-H" />
                     </gating:dimension>
                     <gating:dimension>
                       <data-type:fcs-dimension data-type:name="FSC-A" />
                     </gating:dimension>
                     <gating:vertex>
                       <gating:coordinate data-type:value="-30732.542432196" />
                       <gating:coordinate data-type:value="32039.8222222222" />
                     </gating:vertex>
                     <gating:vertex>
                       <gating:coordinate data-type:value="70180.2834645669" />
                       <gating:coordinate data-type:value="-31068.9185185185" />
                     </gating:vertex>
                     <gating:vertex>
                       <gating:coordinate data-type:value="1008669.5643044622" />
                       <gating:coordinate data-type:value="1046634.1925925927" />
                     </gating:vertex>
                     <gating:vertex>
                       <gating:coordinate data-type:value="736204.9343832021" />
                       <gating:coordinate data-type:value="1066052.2666666666" />
                     </gating:vertex>
                   </gating:PolygonGate>
                 </Gate>
                 <Subpopulations>
                   <Population name="Red +"  annotation=""  owningGroup="All Samples"  expanded="1"  sortPriority="10"  count="7938" >
                     <Graph smoothing="0"  backColor="#ffffff"  foreColor="#000000"  heatMapStatParameter="BL1-A"  type="Pseudocolor"  fast="1" >
                       <Axis dimension="x"  name="YL2-H"  label=""  auto="auto" />
                       <Axis dimension="y"  name="FSC-H"  label=""  auto="auto" />
                       <GraphSettings level="5%"  smoothingHighResolution="1"  contourHighResolution="1"  histogramSmoothingCount="0"  graphResolution="256"  showOutliers="0"  drawLargeDots="0"  dotsToDraw="8000"  tint="le.chartfill.tinted.40"  lineWeight="le.lineweight.normal"  lineStyle="le.linestyle.solid" />
                       <GraphEnvironment showGrid="0"  showAxes="tnlTNL"  showGates="1"  showFreqOnPlots="1"  showGateNameOnPlots="1"  showMedians="0"  showUncomped="0"  addEventParam="0"  lastYAxisName="" >
                         <TextTraits font="SansSerif"  size="11"  name="Labels"  style="plain"  color="#000000"  background="#00ffffff"  just="left" />
                         <TextTraits font="SansSerif"  size="11"  name="LayoutGates"  style="plain"  color="#000000"  background="#00ffffff"  just="left" />
                         <TextTraits font="SansSerif"  size="9"  name="Numbers"  style="plain"  color="#000000"  background="#00ffffff"  just="left" />
                         <TextTraits font="SansSerif"  size="9"  name="Legend"  style="plain"  color="#000000"  background="#00ffffff"  just="left" />
                         <WindowPosition x="0"  y="23"  width="992"  height="824"  displayed="0"  panelState="---" />
                       </GraphEnvironment>
                     </Graph>
                     <Gate gating:id="ID279816578"  gating:parent_id="ID436003407" >
                       <gating:RectangleGate eventsInside="1"  annoOffsetX="0"  annoOffsetY="0"  tint="#000000"  isTinted="0"  lineWeight="Normal"  userDefined="1"  percentX="0"  percentY="0" >
                         <gating:dimension gating:min="991.856590117484"  gating:max="730501.4480928521" >
                           <data-type:fcs-dimension data-type:name="YL2-H" />
                         </gating:dimension>
                         <gating:dimension gating:min="-113758.24511206486"  gating:max="1170584.8431092037" >
                           <data-type:fcs-dimension data-type:name="FSC-H" />
                         </gating:dimension>
                       </gating:RectangleGate>
                     </Gate>
                   </Population>
                 </Subpopulations>
               </Population>
             </Subpopulations>
           </Population>
         </Subpopulations>
       </SampleNode>
     </Sample>
     <Sample>
       <DataSet uri="file:/Users/Etienne/Desktop/180914%20centro%202u%20R1%20R2%20R4/180914_R124_412vs422_Test_R4%20422_tube(1).fcs"  sampleID="52" />
       <Transformations>
         <transforms:linear transforms:minRange="0"  transforms:maxRange="30"  gain="0.0010273621" >
           <data-type:parameter data-type:name="Time" />
         </transforms:linear>
         <transforms:linear transforms:minRange="-128159.2888888889"  transforms:maxRange="1153433.6"  gain="1" >
           <data-type:parameter data-type:name="FSC-A" />
         </transforms:linear>
         <transforms:linear transforms:minRange="0"  transforms:maxRange="1048576"  gain="1" >
           <data-type:parameter data-type:name="SSC-A" />
         </transforms:linear>
         <transforms:biex transforms:length="256"  transforms:maxRange="1048576"  transforms:neg="0"  transforms:width="-1000"  transforms:pos="5.0205999133" >
           <data-type:parameter data-type:name="BL1-A" />
         </transforms:biex>
         <transforms:log transforms:offset="1"  transforms:decades="6.0205999133" >
           <data-type:parameter data-type:name="YL2-A" />
         </transforms:log>
         <transforms:linear transforms:minRange="-116508.4444444445"  transforms:maxRange="1165084.4444444445"  gain="1" >
           <data-type:parameter data-type:name="FSC-H" />
         </transforms:linear>
         <transforms:linear transforms:minRange="-274.5699089076"  transforms:maxRange="2471.129180168"  gain="1" >
           <data-type:parameter data-type:name="SSC-H" />
         </transforms:linear>
         <transforms:biex transforms:length="256"  transforms:maxRange="1048576"  transforms:neg="0"  transforms:width="-1000"  transforms:pos="5.0205999133" >
           <data-type:parameter data-type:name="BL1-H" />
         </transforms:biex>
         <transforms:log transforms:offset="1"  transforms:decades="6.0205999133" >
           <data-type:parameter data-type:name="YL2-H" />
         </transforms:log>
         <transforms:linear transforms:minRange="0"  transforms:maxRange="1048576"  gain="1" >
           <data-type:parameter data-type:name="FSC-W" />
         </transforms:linear>
         <transforms:linear transforms:minRange="0"  transforms:maxRange="1048576"  gain="1" >
           <data-type:parameter data-type:name="SSC-W" />
         </transforms:linear>
         <transforms:biex transforms:length="256"  transforms:maxRange="1048576"  transforms:neg="0"  transforms:width="-1000"  transforms:pos="5.0205999133" >
           <data-type:parameter data-type:name="BL1-W" />
         </transforms:biex>
         <transforms:biex transforms:length="256"  transforms:maxRange="1048576"  transforms:neg="0"  transforms:width="-1000"  transforms:pos="5.0205999133" >
           <data-type:parameter data-type:name="YL2-W" />
         </transforms:biex>
       </Transformations>
       <Keywords>
         <Keyword name="$ENDANALYSIS"  value="000000000000" />
         <Keyword name="$BEGINANALYSIS"  value="000000000000" />
         <Keyword name="$ENDSTEXT"  value="000000000000" />
         <Keyword name="$BEGINSTEXT"  value="000000000000" />
         <Keyword name="$NEXTDATA"  value="000000000000" />
         <Keyword name="$ENDDATA"  value="000002609543" />
         <Keyword name="$BEGINDATA"  value="000000008192" />
         <Keyword name="$WELLID"  value="F2" />
         <Keyword name="$VOL"  value="50000" />
         <Keyword name="$TOT"  value="50026" />
         <Keyword name="$TIMESTEP"  value="0.001" />
         <Keyword name="$SYS"  value="OPTIXE2 Microsoft Windows 7 Professional " />
         <Keyword name="$SRC"  value="NA" />
         <Keyword name="$SPILLOVER"  value="6,BL1-A,YL2-A,BL1-H,YL2-H,BL1-W,YL2-W,1.000000,0.000000,0.000000,0.000000,0.000000,0.000000,0.000000,1.000000,0.000000,0.000000,0.000000,0.000000,0.000000,0.000000,1.000000,0.000000,0.000000,0.000000,0.000000,0.000000,0.000000,1.000000,0.000000,0.000000,0.000000,0.000000,0.000000,0.000000,1.000000,0.000000,0.000000,0.000000,0.000000,0.000000,0.000000,1.000000" />
         <Keyword name="$SMNO"  value="R4 422" />
         <Keyword name="$PROJ"  value="Test" />
         <Keyword name="$PLATENAME"  value="180914_R124_412vs422" />
         <Keyword name="$PLATEID"  value="mCherry R1 R4" />
         <Keyword name="$PAR"  value="13" />
         <Keyword name="$P9V"  value="450" />
         <Keyword name="$P9S"  value="YL2-H" />
         <Keyword name="$P9R"  value="1048576" />
         <Keyword name="$P9N"  value="YL2-H" />
         <Keyword name="$P9L"  value="561" />
         <Keyword name="$P9F"  value="620_15" />
         <Keyword name="$P9E"  value="0,0" />
         <Keyword name="$P9B"  value="32" />
         <Keyword name="$P8V"  value="420" />
         <Keyword name="$P8S"  value="BL1-H" />
         <Keyword name="$P8R"  value="1048576" />
         <Keyword name="$P8N"  value="BL1-H" />
         <Keyword name="$P8L"  value="488" />
         <Keyword name="$P8F"  value="530_30" />
         <Keyword name="$P8E"  value="0,0" />
         <Keyword name="$P8B"  value="32" />
         <Keyword name="$P7V"  value="160" />
         <Keyword name="$P7S"  value="SSC-H" />
         <Keyword name="$P7R"  value="1048576" />
         <Keyword name="$P7N"  value="SSC-H" />
         <Keyword name="$P7L"  value="488" />
         <Keyword name="$P7F"  value="488_10" />
         <Keyword name="$P7E"  value="0,0" />
         <Keyword name="$P7B"  value="32" />
         <Keyword name="$P6V"  value="240" />
         <Keyword name="$P6S"  value="FSC-H" />
         <Keyword name="$P6R"  value="1048576" />
         <Keyword name="$P6N"  value="FSC-H" />
         <Keyword name="$P6L"  value="488" />
         <Keyword name="$P6F"  value="NA" />
         <Keyword name="$P6E"  value="0,0" />
         <Keyword name="$P6B"  value="32" />
         <Keyword name="$P5V"  value="450" />
         <Keyword name="$P5S"  value="YL2-A" />
         <Keyword name="$P5R"  value="1048576" />
         <Keyword name="$P5N"  value="YL2-A" />
         <Keyword name="$P5L"  value="561" />
         <Keyword name="$P5F"  value="620_15" />
         <Keyword name="$P5E"  value="0,0" />
         <Keyword name="$P5B"  value="32" />
         <Keyword name="$P4V"  value="420" />
         <Keyword name="$P4S"  value="BL1-A" />
         <Keyword name="$P4R"  value="1048576" />
         <Keyword name="$P4N"  value="BL1-A" />
         <Keyword name="$P4L"  value="488" />
         <Keyword name="$P4F"  value="530_30" />
         <Keyword name="$P4E"  value="0,0" />
         <Keyword name="$P4B"  value="32" />
         <Keyword name="$P3V"  value="160" />
         <Keyword name="$P3S"  value="SSC-A" />
         <Keyword name="$P3R"  value="1048576" />
         <Keyword name="$P3N"  value="SSC-A" />
         <Keyword name="$P3L"  value="488" />
         <Keyword name="$P3F"  value="488_10" />
         <Keyword name="$P3E"  value="0,0" />
         <Keyword name="$P3B"  value="32" />
         <Keyword name="$P2V"  value="240" />
         <Keyword name="$P2S"  value="FSC-A" />
         <Keyword name="$P2R"  value="1048576" />
         <Keyword name="$P2N"  value="FSC-A" />
         <Keyword name="$P2L"  value="488" />
         <Keyword name="$P2F"  value="NA" />
         <Keyword name="$P2E"  value="0,0" />
         <Keyword name="$P2B"  value="32" />
         <Keyword name="$P1V"  value="NA" />
         <Keyword name="$P1S"  value="Time" />
         <Keyword name="$P1R"  value="67108864" />
         <Keyword name="$P1N"  value="Time" />
         <Keyword name="$P1L"  value="NA" />
         <Keyword name="$P1F"  value="NA" />
         <Keyword name="$P1E"  value="0,0" />
         <Keyword name="$P1B"  value="32" />
         <Keyword name="$P13V"  value="450" />
         <Keyword name="$P13S"  value="YL2-W" />
         <Keyword name="$P13R"  value="1024" />
         <Keyword name="$P13N"  value="YL2-W" />
         <Keyword name="$P13L"  value="561" />
         <Keyword name="$P13F"  value="620_15" />
         <Keyword name="$P13E"  value="0,0" />
         <Keyword name="$P13B"  value="32" />
         <Keyword name="$P12V"  value="420" />
         <Keyword name="$P12S"  value="BL1-W" />
         <Keyword name="$P12R"  value="1024" />
         <Keyword name="$P12N"  value="BL1-W" />
         <Keyword name="$P12L"  value="488" />
         <Keyword name="$P12F"  value="530_30" />
         <Keyword name="$P12E"  value="0,0" />
         <Keyword name="$P12B"  value="32" />
         <Keyword name="$P11V"  value="160" />
         <Keyword name="$P11S"  value="SSC-W" />
         <Keyword name="$P11R"  value="1024" />
         <Keyword name="$P11N"  value="SSC-W" />
         <Keyword name="$P11L"  value="488" />
         <Keyword name="$P11F"  value="488_10" />
         <Keyword name="$P11E"  value="0,0" />
         <Keyword name="$P11B"  value="32" />
         <Keyword name="$P10V"  value="240" />
         <Keyword name="$P10S"  value="FSC-W" />
         <Keyword name="$P10R"  value="1024" />
         <Keyword name="$P10N"  value="FSC-W" />
         <Keyword name="$P10L"  value="488" />
         <Keyword name="$P10F"  value="NA" />
         <Keyword name="$P10E"  value="0,0" />
         <Keyword name="$P10B"  value="32" />
         <Keyword name="$ORIGINALITY"  value="NonDataModified" />
         <Keyword name="$OP"  value="PFIUH PFIUH" />
         <Keyword name="$MODE"  value="L" />
         <Keyword name="$LOST"  value="0" />
         <Keyword name="$LAST_MODIFIER"  value="utilisateurs" />
         <Keyword name="$LAST_MODIFIED"  value="14-Sep-2018 16:57:45" />
         <Keyword name="$INST"  value="NA" />
         <Keyword name="$FIL"  value="tube(1).fcs" />
         <Keyword name="$EXP"  value="NA" />
         <Keyword name="$ETIM"  value="16:10:50" />
         <Keyword name="$DATE"  value="14-Sep-2018" />
         <Keyword name="$DATATYPE"  value="F" />
         <Keyword name="$CYTSN"  value="2AFC218231017" />
         <Keyword name="$CYT"  value="4486521 Attune NxT Acoustic Focusing Cytometer (Lasers: BRVY)" />
         <Keyword name="$COM"  value="NA" />
         <Keyword name="$CELLS"  value="NA" />
         <Keyword name="$BYTEORD"  value="1,2,3,4" />
         <Keyword name="$BTIM"  value="16:10:20" />
         <Keyword name="#WINEXT"  value="0" />
         <Keyword name="#WIDTHTHRESHOLD"  value="1000" />
         <Keyword name="#TR1"  value="OR_FSC,25000" />
         <Keyword name="#PTRESULT"  value="Pass" />
         <Keyword name="#PTDATE"  value="10-Jul-2018" />
         <Keyword name="#P1Target"  value="NA" />
         <Keyword name="#P1Label"  value="NA" />
         <Keyword name="#LASERCONFIG"  value="BRVY" />
         <Keyword name="#LASER4DELAY"  value="331" />
         <Keyword name="#LASER4COLOR"  value="Yellow" />
         <Keyword name="#LASER4ASF"  value="1.11" />
         <Keyword name="#LASER3DELAY"  value="713" />
         <Keyword name="#LASER3COLOR"  value="Violet" />
         <Keyword name="#LASER3ASF"  value="1.10" />
         <Keyword name="#LASER2DELAY"  value="1513" />
         <Keyword name="#LASER2COLOR"  value="Red" />
         <Keyword name="#LASER2ASF"  value="1.03" />
         <Keyword name="#LASER1DELAY"  value="1100" />
         <Keyword name="#LASER1COLOR"  value="Blue" />
         <Keyword name="#LASER1ASF"  value="1.16" />
         <Keyword name="#FLOWRATE"  value="100" />
         <Keyword name="FJ_FCS_VERSION"  value="3.1" />
       </Keywords>
       <SampleNode name="tube(1).fcs"  annotation=""  owningGroup=""  expanded="1"  sortPriority="10"  count="50026"  sampleID="52" >
         <Graph smoothing="0"  backColor="#ffffff"  foreColor="#000000"  type="Pseudocolor"  fast="1" >
           <Axis dimension="x"  name="FSC-A"  label=""  auto="auto" />
           <Axis dimension="y"  name="SSC-A"  label=""  auto="auto" />
           <GraphSettings level="5%"  smoothingHighResolution="1"  contourHighResolution="1"  histogramSmoothingCount="0"  graphResolution="256"  showOutliers="0"  drawLargeDots="0"  dotsToDraw="8000"  tint="le.chartfill.tinted.40"  lineWeight="le.lineweight.normal"  lineStyle="le.linestyle.solid" />
           <GraphEnvironment showGrid="0"  showAxes="tnlTNL"  showGates="1"  showFreqOnPlots="1"  showGateNameOnPlots="1"  showMedians="0"  showUncomped="0"  addEventParam="0"  lastYAxisName="" >
             <TextTraits font="SansSerif"  size="11"  name="Labels"  style="plain"  color="#000000"  background="#00ffffff"  just="left" />
             <TextTraits font="SansSerif"  size="11"  name="LayoutGates"  style="plain"  color="#000000"  background="#00ffffff"  just="left" />
             <TextTraits font="SansSerif"  size="9"  name="Numbers"  style="plain"  color="#000000"  background="#00ffffff"  just="left" />
             <TextTraits font="SansSerif"  size="9"  name="Legend"  style="plain"  color="#000000"  background="#00ffffff"  just="left" />
           </GraphEnvironment>
         </Graph>
         <Subpopulations>
           <Population name="All"  annotation=""  owningGroup="All Samples"  expanded="1"  sortPriority="10"  count="50010" >
             <Graph smoothing="0"  backColor="#ffffff"  foreColor="#000000"  heatMapStatParameter="BL1-A"  type="Pseudocolor"  fast="1" >
               <Axis dimension="x"  name="FSC-H"  label=""  auto="auto" />
               <Axis dimension="y"  name="FSC-A"  label=""  auto="auto" />
               <GraphSettings level="5%"  smoothingHighResolution="1"  contourHighResolution="1"  histogramSmoothingCount="0"  graphResolution="256"  showOutliers="0"  drawLargeDots="0"  dotsToDraw="8000"  tint="le.chartfill.tinted.40"  lineWeight="le.lineweight.normal"  lineStyle="le.linestyle.solid" />
               <GraphEnvironment showGrid="0"  showAxes="tnlTNL"  showGates="1"  showFreqOnPlots="1"  showGateNameOnPlots="1"  showMedians="0"  showUncomped="0"  addEventParam="0"  lastYAxisName="" >
                 <TextTraits font="SansSerif"  size="11"  name="Labels"  style="plain"  color="#000000"  background="#00ffffff"  just="left" />
                 <TextTraits font="SansSerif"  size="11"  name="LayoutGates"  style="plain"  color="#000000"  background="#00ffffff"  just="left" />
                 <TextTraits font="SansSerif"  size="9"  name="Numbers"  style="plain"  color="#000000"  background="#00ffffff"  just="left" />
                 <TextTraits font="SansSerif"  size="9"  name="Legend"  style="plain"  color="#000000"  background="#00ffffff"  just="left" />
                 <WindowPosition x="620"  y="23"  width="390"  height="622"  displayed="1"  panelState="---" />
               </GraphEnvironment>
             </Graph>
             <Gate gating:id="ID1054841142" >
               <gating:PolygonGate eventsInside="1"  annoOffsetX="0"  annoOffsetY="0"  tint="#000000"  isTinted="0"  lineWeight="Normal"  userDefined="1"  quadId="-1"  gateResolution="256" >
                 <gating:dimension>
                   <data-type:fcs-dimension data-type:name="FSC-H" />
                 </gating:dimension>
                 <gating:dimension>
                   <data-type:fcs-dimension data-type:name="SSC-H" />
                 </gating:dimension>
                 <gating:vertex>
                   <gating:coordinate data-type:value="4586.946631671" />
                   <gating:coordinate data-type:value="671.8642467965" />
                 </gating:vertex>
                 <gating:vertex>
                   <gating:coordinate data-type:value="-15595.6185476815" />
                   <gating:coordinate data-type:value="131.0447292513" />
                 </gating:vertex>
                 <gating:vertex>
                   <gating:coordinate data-type:value="65134.6421697288" />
                   <gating:coordinate data-type:value="-87.3631528342" />
                 </gating:vertex>
                 <gating:vertex>
                   <gating:coordinate data-type:value="468785.9457567805" />
                   <gating:coordinate data-type:value="-35.3612761472" />
                 </gating:vertex>
                 <gating:vertex>
                   <gating:coordinate data-type:value="1119673.672790901" />
                   <gating:coordinate data-type:value="619.8623701095" />
                 </gating:vertex>
                 <gating:vertex>
                   <gating:coordinate data-type:value="1139856.237970254" />
                   <gating:coordinate data-type:value="2346.3246761191" />
                 </gating:vertex>
                 <gating:vertex>
                   <gating:coordinate data-type:value="256869.0113735783" />
                   <gating:coordinate data-type:value="2346.3246761191" />
                 </gating:vertex>
               </gating:PolygonGate>
             </Gate>
             <Subpopulations>
               <Population name="Single Cells"  annotation=""  owningGroup="All Samples"  expanded="1"  sortPriority="10"  count="49080" >
                 <Graph smoothing="0"  backColor="#ffffff"  foreColor="#000000"  heatMapStatParameter="BL1-A"  type="Pseudocolor"  fast="1" >
                   <Axis dimension="x"  name="YL2-H"  label=""  auto="auto" />
                   <Axis dimension="y"  name="FSC-H"  label=""  auto="auto" />
                   <GraphSettings level="5%"  smoothingHighResolution="1"  contourHighResolution="1"  histogramSmoothingCount="0"  graphResolution="256"  showOutliers="0"  drawLargeDots="0"  dotsToDraw="8000"  tint="le.chartfill.tinted.40"  lineWeight="le.lineweight.normal"  lineStyle="le.linestyle.solid" />
                   <GraphEnvironment showGrid="0"  showAxes="tnlTNL"  showGates="1"  showFreqOnPlots="1"  showGateNameOnPlots="1"  showMedians="0"  showUncomped="0"  addEventParam="0"  lastYAxisName="" >
                     <TextTraits font="SansSerif"  size="11"  name="Labels"  style="plain"  color="#000000"  background="#00ffffff"  just="left" />
                     <TextTraits font="SansSerif"  size="11"  name="LayoutGates"  style="plain"  color="#000000"  background="#00ffffff"  just="left" />
                     <TextTraits font="SansSerif"  size="9"  name="Numbers"  style="plain"  color="#000000"  background="#00ffffff"  just="left" />
                     <TextTraits font="SansSerif"  size="9"  name="Legend"  style="plain"  color="#000000"  background="#00ffffff"  just="left" />
                     <WindowPosition x="620"  y="23"  width="390"  height="622"  displayed="1"  panelState="---" />
                   </GraphEnvironment>
                 </Graph>
                 <Gate gating:id="ID1051841646"  gating:parent_id="ID1054841142" >
                   <gating:PolygonGate eventsInside="1"  annoOffsetX="0"  annoOffsetY="0"  tint="#000000"  isTinted="0"  lineWeight="Normal"  userDefined="1"  quadId="-1"  gateResolution="256" >
                     <gating:dimension>
                       <data-type:fcs-dimension data-type:name="FSC-H" />
                     </gating:dimension>
                     <gating:dimension>
                       <data-type:fcs-dimension data-type:name="FSC-A" />
                     </gating:dimension>
                     <gating:vertex>
                       <gating:coordinate data-type:value="-30732.542432196" />
                       <gating:coordinate data-type:value="32039.8222222222" />
                     </gating:vertex>
                     <gating:vertex>
                       <gating:coordinate data-type:value="70180.2834645669" />
                       <gating:coordinate data-type:value="-31068.9185185185" />
                     </gating:vertex>
                     <gating:vertex>
                       <gating:coordinate data-type:value="1008669.5643044622" />
                       <gating:coordinate data-type:value="1046634.1925925927" />
                     </gating:vertex>
                     <gating:vertex>
                       <gating:coordinate data-type:value="736204.9343832021" />
                       <gating:coordinate data-type:value="1066052.2666666666" />
                     </gating:vertex>
                   </gating:PolygonGate>
                 </Gate>
                 <Subpopulations>
                   <Population name="Red +"  annotation=""  owningGroup="All Samples"  expanded="1"  sortPriority="10"  count="8035" >
                     <Graph smoothing="0"  backColor="#ffffff"  foreColor="#000000"  heatMapStatParameter="BL1-A"  type="Pseudocolor"  fast="1" >
                       <Axis dimension="x"  name="YL2-H"  label=""  auto="auto" />
                       <Axis dimension="y"  name="FSC-H"  label=""  auto="auto" />
                       <GraphSettings level="5%"  smoothingHighResolution="1"  contourHighResolution="1"  histogramSmoothingCount="0"  graphResolution="256"  showOutliers="0"  drawLargeDots="0"  dotsToDraw="8000"  tint="le.chartfill.tinted.40"  lineWeight="le.lineweight.normal"  lineStyle="le.linestyle.solid" />
                       <GraphEnvironment showGrid="0"  showAxes="tnlTNL"  showGates="1"  showFreqOnPlots="1"  showGateNameOnPlots="1"  showMedians="0"  showUncomped="0"  addEventParam="0"  lastYAxisName="" >
                         <TextTraits font="SansSerif"  size="11"  name="Labels"  style="plain"  color="#000000"  background="#00ffffff"  just="left" />
                         <TextTraits font="SansSerif"  size="11"  name="LayoutGates"  style="plain"  color="#000000"  background="#00ffffff"  just="left" />
                         <TextTraits font="SansSerif"  size="9"  name="Numbers"  style="plain"  color="#000000"  background="#00ffffff"  just="left" />
                         <TextTraits font="SansSerif"  size="9"  name="Legend"  style="plain"  color="#000000"  background="#00ffffff"  just="left" />
                         <WindowPosition x="0"  y="23"  width="992"  height="824"  displayed="0"  panelState="---" />
                       </GraphEnvironment>
                     </Graph>
                     <Gate gating:id="ID1109712459"  gating:parent_id="ID1051841646" >
                       <gating:RectangleGate eventsInside="1"  annoOffsetX="0"  annoOffsetY="0"  tint="#000000"  isTinted="0"  lineWeight="Normal"  userDefined="1"  percentX="0"  percentY="0" >
                         <gating:dimension gating:min="991.856590117484"  gating:max="730501.4480928521" >
                           <data-type:fcs-dimension data-type:name="YL2-H" />
                         </gating:dimension>
                         <gating:dimension gating:min="-113758.24511206486"  gating:max="1170584.8431092037" >
                           <data-type:fcs-dimension data-type:name="FSC-H" />
                         </gating:dimension>
                       </gating:RectangleGate>
                     </Gate>
                   </Population>
                 </Subpopulations>
               </Population>
             </Subpopulations>
           </Population>
         </Subpopulations>
       </SampleNode>
     </Sample>
     <Sample>
       <DataSet uri="file:/Users/Etienne/Desktop/180914%20centro%202u%20R1%20R2%20R4/180914_R124_412vs422_Test_R4%20422_tube(2).fcs"  sampleID="53" />
       <Transformations>
         <transforms:linear transforms:minRange="0"  transforms:maxRange="37"  gain="0.0010361534" >
           <data-type:parameter data-type:name="Time" />
         </transforms:linear>
         <transforms:linear transforms:minRange="-128159.2888888889"  transforms:maxRange="1153433.6"  gain="1" >
           <data-type:parameter data-type:name="FSC-A" />
         </transforms:linear>
         <transforms:linear transforms:minRange="0"  transforms:maxRange="1048576"  gain="1" >
           <data-type:parameter data-type:name="SSC-A" />
         </transforms:linear>
         <transforms:biex transforms:length="256"  transforms:maxRange="1048576"  transforms:neg="0"  transforms:width="-1000"  transforms:pos="5.0205999133" >
           <data-type:parameter data-type:name="BL1-A" />
         </transforms:biex>
         <transforms:log transforms:offset="1"  transforms:decades="6.0205999133" >
           <data-type:parameter data-type:name="YL2-A" />
         </transforms:log>
         <transforms:linear transforms:minRange="-116508.4444444445"  transforms:maxRange="1165084.4444444445"  gain="1" >
           <data-type:parameter data-type:name="FSC-H" />
         </transforms:linear>
         <transforms:linear transforms:minRange="-274.5699089076"  transforms:maxRange="2471.129180168"  gain="1" >
           <data-type:parameter data-type:name="SSC-H" />
         </transforms:linear>
         <transforms:biex transforms:length="256"  transforms:maxRange="1048576"  transforms:neg="0"  transforms:width="-1000"  transforms:pos="5.0205999133" >
           <data-type:parameter data-type:name="BL1-H" />
         </transforms:biex>
         <transforms:log transforms:offset="1"  transforms:decades="6.0205999133" >
           <data-type:parameter data-type:name="YL2-H" />
         </transforms:log>
         <transforms:linear transforms:minRange="0"  transforms:maxRange="1048576"  gain="1" >
           <data-type:parameter data-type:name="FSC-W" />
         </transforms:linear>
         <transforms:linear transforms:minRange="0"  transforms:maxRange="1048576"  gain="1" >
           <data-type:parameter data-type:name="SSC-W" />
         </transforms:linear>
         <transforms:biex transforms:length="256"  transforms:maxRange="1048576"  transforms:neg="0"  transforms:width="-1000"  transforms:pos="5.0205999133" >
           <data-type:parameter data-type:name="BL1-W" />
         </transforms:biex>
         <transforms:biex transforms:length="256"  transforms:maxRange="1048576"  transforms:neg="0"  transforms:width="-1000"  transforms:pos="5.0205999133" >
           <data-type:parameter data-type:name="YL2-W" />
         </transforms:biex>
       </Transformations>
       <Keywords>
         <Keyword name="$ENDANALYSIS"  value="000000000000" />
         <Keyword name="$BEGINANALYSIS"  value="000000000000" />
         <Keyword name="$ENDSTEXT"  value="000000000000" />
         <Keyword name="$BEGINSTEXT"  value="000000000000" />
         <Keyword name="$NEXTDATA"  value="000000000000" />
         <Keyword name="$ENDDATA"  value="000002609231" />
         <Keyword name="$BEGINDATA"  value="000000008192" />
         <Keyword name="$WELLID"  value="F3" />
         <Keyword name="$VOL"  value="61000" />
         <Keyword name="$TOT"  value="50020" />
         <Keyword name="$TIMESTEP"  value="0.001" />
         <Keyword name="$SYS"  value="OPTIXE2 Microsoft Windows 7 Professional " />
         <Keyword name="$SRC"  value="NA" />
         <Keyword name="$SPILLOVER"  value="6,BL1-A,YL2-A,BL1-H,YL2-H,BL1-W,YL2-W,1.000000,0.000000,0.000000,0.000000,0.000000,0.000000,0.000000,1.000000,0.000000,0.000000,0.000000,0.000000,0.000000,0.000000,1.000000,0.000000,0.000000,0.000000,0.000000,0.000000,0.000000,1.000000,0.000000,0.000000,0.000000,0.000000,0.000000,0.000000,1.000000,0.000000,0.000000,0.000000,0.000000,0.000000,0.000000,1.000000" />
         <Keyword name="$SMNO"  value="R4 422" />
         <Keyword name="$PROJ"  value="Test" />
         <Keyword name="$PLATENAME"  value="180914_R124_412vs422" />
         <Keyword name="$PLATEID"  value="mCherry R1 R4" />
         <Keyword name="$PAR"  value="13" />
         <Keyword name="$P9V"  value="450" />
         <Keyword name="$P9S"  value="YL2-H" />
         <Keyword name="$P9R"  value="1048576" />
         <Keyword name="$P9N"  value="YL2-H" />
         <Keyword name="$P9L"  value="561" />
         <Keyword name="$P9F"  value="620_15" />
         <Keyword name="$P9E"  value="0,0" />
         <Keyword name="$P9B"  value="32" />
         <Keyword name="$P8V"  value="420" />
         <Keyword name="$P8S"  value="BL1-H" />
         <Keyword name="$P8R"  value="1048576" />
         <Keyword name="$P8N"  value="BL1-H" />
         <Keyword name="$P8L"  value="488" />
         <Keyword name="$P8F"  value="530_30" />
         <Keyword name="$P8E"  value="0,0" />
         <Keyword name="$P8B"  value="32" />
         <Keyword name="$P7V"  value="160" />
         <Keyword name="$P7S"  value="SSC-H" />
         <Keyword name="$P7R"  value="1048576" />
         <Keyword name="$P7N"  value="SSC-H" />
         <Keyword name="$P7L"  value="488" />
         <Keyword name="$P7F"  value="488_10" />
         <Keyword name="$P7E"  value="0,0" />
         <Keyword name="$P7B"  value="32" />
         <Keyword name="$P6V"  value="240" />
         <Keyword name="$P6S"  value="FSC-H" />
         <Keyword name="$P6R"  value="1048576" />
         <Keyword name="$P6N"  value="FSC-H" />
         <Keyword name="$P6L"  value="488" />
         <Keyword name="$P6F"  value="NA" />
         <Keyword name="$P6E"  value="0,0" />
         <Keyword name="$P6B"  value="32" />
         <Keyword name="$P5V"  value="450" />
         <Keyword name="$P5S"  value="YL2-A" />
         <Keyword name="$P5R"  value="1048576" />
         <Keyword name="$P5N"  value="YL2-A" />
         <Keyword name="$P5L"  value="561" />
         <Keyword name="$P5F"  value="620_15" />
         <Keyword name="$P5E"  value="0,0" />
         <Keyword name="$P5B"  value="32" />
         <Keyword name="$P4V"  value="420" />
         <Keyword name="$P4S"  value="BL1-A" />
         <Keyword name="$P4R"  value="1048576" />
         <Keyword name="$P4N"  value="BL1-A" />
         <Keyword name="$P4L"  value="488" />
         <Keyword name="$P4F"  value="530_30" />
         <Keyword name="$P4E"  value="0,0" />
         <Keyword name="$P4B"  value="32" />
         <Keyword name="$P3V"  value="160" />
         <Keyword name="$P3S"  value="SSC-A" />
         <Keyword name="$P3R"  value="1048576" />
         <Keyword name="$P3N"  value="SSC-A" />
         <Keyword name="$P3L"  value="488" />
         <Keyword name="$P3F"  value="488_10" />
         <Keyword name="$P3E"  value="0,0" />
         <Keyword name="$P3B"  value="32" />
         <Keyword name="$P2V"  value="240" />
         <Keyword name="$P2S"  value="FSC-A" />
         <Keyword name="$P2R"  value="1048576" />
         <Keyword name="$P2N"  value="FSC-A" />
         <Keyword name="$P2L"  value="488" />
         <Keyword name="$P2F"  value="NA" />
         <Keyword name="$P2E"  value="0,0" />
         <Keyword name="$P2B"  value="32" />
         <Keyword name="$P1V"  value="NA" />
         <Keyword name="$P1S"  value="Time" />
         <Keyword name="$P1R"  value="67108864" />
         <Keyword name="$P1N"  value="Time" />
         <Keyword name="$P1L"  value="NA" />
         <Keyword name="$P1F"  value="NA" />
         <Keyword name="$P1E"  value="0,0" />
         <Keyword name="$P1B"  value="32" />
         <Keyword name="$P13V"  value="450" />
         <Keyword name="$P13S"  value="YL2-W" />
         <Keyword name="$P13R"  value="1024" />
         <Keyword name="$P13N"  value="YL2-W" />
         <Keyword name="$P13L"  value="561" />
         <Keyword name="$P13F"  value="620_15" />
         <Keyword name="$P13E"  value="0,0" />
         <Keyword name="$P13B"  value="32" />
         <Keyword name="$P12V"  value="420" />
         <Keyword name="$P12S"  value="BL1-W" />
         <Keyword name="$P12R"  value="1024" />
         <Keyword name="$P12N"  value="BL1-W" />
         <Keyword name="$P12L"  value="488" />
         <Keyword name="$P12F"  value="530_30" />
         <Keyword name="$P12E"  value="0,0" />
         <Keyword name="$P12B"  value="32" />
         <Keyword name="$P11V"  value="160" />
         <Keyword name="$P11S"  value="SSC-W" />
         <Keyword name="$P11R"  value="1024" />
         <Keyword name="$P11N"  value="SSC-W" />
         <Keyword name="$P11L"  value="488" />
         <Keyword name="$P11F"  value="488_10" />
         <Keyword name="$P11E"  value="0,0" />
         <Keyword name="$P11B"  value="32" />
         <Keyword name="$P10V"  value="240" />
         <Keyword name="$P10S"  value="FSC-W" />
         <Keyword name="$P10R"  value="1024" />
         <Keyword name="$P10N"  value="FSC-W" />
         <Keyword name="$P10L"  value="488" />
         <Keyword name="$P10F"  value="NA" />
         <Keyword name="$P10E"  value="0,0" />
         <Keyword name="$P10B"  value="32" />
         <Keyword name="$ORIGINALITY"  value="NonDataModified" />
         <Keyword name="$OP"  value="PFIUH PFIUH" />
         <Keyword name="$MODE"  value="L" />
         <Keyword name="$LOST"  value="0" />
         <Keyword name="$LAST_MODIFIER"  value="utilisateurs" />
         <Keyword name="$LAST_MODIFIED"  value="14-Sep-2018 16:57:45" />
         <Keyword name="$INST"  value="NA" />
         <Keyword name="$FIL"  value="tube(2).fcs" />
         <Keyword name="$EXP"  value="NA" />
         <Keyword name="$ETIM"  value="16:11:49" />
         <Keyword name="$DATE"  value="14-Sep-2018" />
         <Keyword name="$DATATYPE"  value="F" />
         <Keyword name="$CYTSN"  value="2AFC218231017" />
         <Keyword name="$CYT"  value="4486521 Attune NxT Acoustic Focusing Cytometer (Lasers: BRVY)" />
         <Keyword name="$COM"  value="NA" />
         <Keyword name="$CELLS"  value="NA" />
         <Keyword name="$BYTEORD"  value="1,2,3,4" />
         <Keyword name="$BTIM"  value="16:11:12" />
         <Keyword name="#WINEXT"  value="0" />
         <Keyword name="#WIDTHTHRESHOLD"  value="1000" />
         <Keyword name="#TR1"  value="OR_FSC,25000" />
         <Keyword name="#PTRESULT"  value="Pass" />
         <Keyword name="#PTDATE"  value="10-Jul-2018" />
         <Keyword name="#P1Target"  value="NA" />
         <Keyword name="#P1Label"  value="NA" />
         <Keyword name="#LASERCONFIG"  value="BRVY" />
         <Keyword name="#LASER4DELAY"  value="331" />
         <Keyword name="#LASER4COLOR"  value="Yellow" />
         <Keyword name="#LASER4ASF"  value="1.11" />
         <Keyword name="#LASER3DELAY"  value="713" />
         <Keyword name="#LASER3COLOR"  value="Violet" />
         <Keyword name="#LASER3ASF"  value="1.10" />
         <Keyword name="#LASER2DELAY"  value="1513" />
         <Keyword name="#LASER2COLOR"  value="Red" />
         <Keyword name="#LASER2ASF"  value="1.03" />
         <Keyword name="#LASER1DELAY"  value="1100" />
         <Keyword name="#LASER1COLOR"  value="Blue" />
         <Keyword name="#LASER1ASF"  value="1.16" />
         <Keyword name="#FLOWRATE"  value="100" />
         <Keyword name="FJ_FCS_VERSION"  value="3.1" />
       </Keywords>
       <SampleNode name="tube(2).fcs"  annotation=""  owningGroup=""  expanded="1"  sortPriority="10"  count="50020"  sampleID="53" >
         <Graph smoothing="0"  backColor="#ffffff"  foreColor="#000000"  type="Pseudocolor"  fast="1" >
           <Axis dimension="x"  name="FSC-A"  label=""  auto="auto" />
           <Axis dimension="y"  name="SSC-A"  label=""  auto="auto" />
           <GraphSettings level="5%"  smoothingHighResolution="1"  contourHighResolution="1"  histogramSmoothingCount="0"  graphResolution="256"  showOutliers="0"  drawLargeDots="0"  dotsToDraw="8000"  tint="le.chartfill.tinted.40"  lineWeight="le.lineweight.normal"  lineStyle="le.linestyle.solid" />
           <GraphEnvironment showGrid="0"  showAxes="tnlTNL"  showGates="1"  showFreqOnPlots="1"  showGateNameOnPlots="1"  showMedians="0"  showUncomped="0"  addEventParam="0"  lastYAxisName="" >
             <TextTraits font="SansSerif"  size="11"  name="Labels"  style="plain"  color="#000000"  background="#00ffffff"  just="left" />
             <TextTraits font="SansSerif"  size="11"  name="LayoutGates"  style="plain"  color="#000000"  background="#00ffffff"  just="left" />
             <TextTraits font="SansSerif"  size="9"  name="Numbers"  style="plain"  color="#000000"  background="#00ffffff"  just="left" />
             <TextTraits font="SansSerif"  size="9"  name="Legend"  style="plain"  color="#000000"  background="#00ffffff"  just="left" />
           </GraphEnvironment>
         </Graph>
         <Subpopulations>
           <Population name="All"  annotation=""  owningGroup="All Samples"  expanded="1"  sortPriority="10"  count="50008" >
             <Graph smoothing="0"  backColor="#ffffff"  foreColor="#000000"  heatMapStatParameter="BL1-A"  type="Pseudocolor"  fast="1" >
               <Axis dimension="x"  name="FSC-H"  label=""  auto="auto" />
               <Axis dimension="y"  name="FSC-A"  label=""  auto="auto" />
               <GraphSettings level="5%"  smoothingHighResolution="1"  contourHighResolution="1"  histogramSmoothingCount="0"  graphResolution="256"  showOutliers="0"  drawLargeDots="0"  dotsToDraw="8000"  tint="le.chartfill.tinted.40"  lineWeight="le.lineweight.normal"  lineStyle="le.linestyle.solid" />
               <GraphEnvironment showGrid="0"  showAxes="tnlTNL"  showGates="1"  showFreqOnPlots="1"  showGateNameOnPlots="1"  showMedians="0"  showUncomped="0"  addEventParam="0"  lastYAxisName="" >
                 <TextTraits font="SansSerif"  size="11"  name="Labels"  style="plain"  color="#000000"  background="#00ffffff"  just="left" />
                 <TextTraits font="SansSerif"  size="11"  name="LayoutGates"  style="plain"  color="#000000"  background="#00ffffff"  just="left" />
                 <TextTraits font="SansSerif"  size="9"  name="Numbers"  style="plain"  color="#000000"  background="#00ffffff"  just="left" />
                 <TextTraits font="SansSerif"  size="9"  name="Legend"  style="plain"  color="#000000"  background="#00ffffff"  just="left" />
                 <WindowPosition x="620"  y="23"  width="390"  height="622"  displayed="1"  panelState="---" />
               </GraphEnvironment>
             </Graph>
             <Gate gating:id="ID1517764737" >
               <gating:PolygonGate eventsInside="1"  annoOffsetX="0"  annoOffsetY="0"  tint="#000000"  isTinted="0"  lineWeight="Normal"  userDefined="1"  quadId="-1"  gateResolution="256" >
                 <gating:dimension>
                   <data-type:fcs-dimension data-type:name="FSC-H" />
                 </gating:dimension>
                 <gating:dimension>
                   <data-type:fcs-dimension data-type:name="SSC-H" />
                 </gating:dimension>
                 <gating:vertex>
                   <gating:coordinate data-type:value="4586.946631671" />
                   <gating:coordinate data-type:value="671.8642467965" />
                 </gating:vertex>
                 <gating:vertex>
                   <gating:coordinate data-type:value="-15595.6185476815" />
                   <gating:coordinate data-type:value="131.0447292513" />
                 </gating:vertex>
                 <gating:vertex>
                   <gating:coordinate data-type:value="65134.6421697288" />
                   <gating:coordinate data-type:value="-87.3631528342" />
                 </gating:vertex>
                 <gating:vertex>
                   <gating:coordinate data-type:value="468785.9457567805" />
                   <gating:coordinate data-type:value="-35.3612761472" />
                 </gating:vertex>
                 <gating:vertex>
                   <gating:coordinate data-type:value="1119673.672790901" />
                   <gating:coordinate data-type:value="619.8623701095" />
                 </gating:vertex>
                 <gating:vertex>
                   <gating:coordinate data-type:value="1139856.237970254" />
                   <gating:coordinate data-type:value="2346.3246761191" />
                 </gating:vertex>
                 <gating:vertex>
                   <gating:coordinate data-type:value="256869.0113735783" />
                   <gating:coordinate data-type:value="2346.3246761191" />
                 </gating:vertex>
               </gating:PolygonGate>
             </Gate>
             <Subpopulations>
               <Population name="Single Cells"  annotation=""  owningGroup="All Samples"  expanded="1"  sortPriority="10"  count="48752" >
                 <Graph smoothing="0"  backColor="#ffffff"  foreColor="#000000"  heatMapStatParameter="BL1-A"  type="Pseudocolor"  fast="1" >
                   <Axis dimension="x"  name="YL2-H"  label=""  auto="auto" />
                   <Axis dimension="y"  name="FSC-H"  label=""  auto="auto" />
                   <GraphSettings level="5%"  smoothingHighResolution="1"  contourHighResolution="1"  histogramSmoothingCount="0"  graphResolution="256"  showOutliers="0"  drawLargeDots="0"  dotsToDraw="8000"  tint="le.chartfill.tinted.40"  lineWeight="le.lineweight.normal"  lineStyle="le.linestyle.solid" />
                   <GraphEnvironment showGrid="0"  showAxes="tnlTNL"  showGates="1"  showFreqOnPlots="1"  showGateNameOnPlots="1"  showMedians="0"  showUncomped="0"  addEventParam="0"  lastYAxisName="" >
                     <TextTraits font="SansSerif"  size="11"  name="Labels"  style="plain"  color="#000000"  background="#00ffffff"  just="left" />
                     <TextTraits font="SansSerif"  size="11"  name="LayoutGates"  style="plain"  color="#000000"  background="#00ffffff"  just="left" />
                     <TextTraits font="SansSerif"  size="9"  name="Numbers"  style="plain"  color="#000000"  background="#00ffffff"  just="left" />
                     <TextTraits font="SansSerif"  size="9"  name="Legend"  style="plain"  color="#000000"  background="#00ffffff"  just="left" />
                     <WindowPosition x="620"  y="23"  width="390"  height="622"  displayed="1"  panelState="---" />
                   </GraphEnvironment>
                 </Graph>
                 <Gate gating:id="ID806234333"  gating:parent_id="ID1517764737" >
                   <gating:PolygonGate eventsInside="1"  annoOffsetX="0"  annoOffsetY="0"  tint="#000000"  isTinted="0"  lineWeight="Normal"  userDefined="1"  quadId="-1"  gateResolution="256" >
                     <gating:dimension>
                       <data-type:fcs-dimension data-type:name="FSC-H" />
                     </gating:dimension>
                     <gating:dimension>
                       <data-type:fcs-dimension data-type:name="FSC-A" />
                     </gating:dimension>
                     <gating:vertex>
                       <gating:coordinate data-type:value="-30732.542432196" />
                       <gating:coordinate data-type:value="32039.8222222222" />
                     </gating:vertex>
                     <gating:vertex>
                       <gating:coordinate data-type:value="70180.2834645669" />
                       <gating:coordinate data-type:value="-31068.9185185185" />
                     </gating:vertex>
                     <gating:vertex>
                       <gating:coordinate data-type:value="1008669.5643044622" />
                       <gating:coordinate data-type:value="1046634.1925925927" />
                     </gating:vertex>
                     <gating:vertex>
                       <gating:coordinate data-type:value="736204.9343832021" />
                       <gating:coordinate data-type:value="1066052.2666666666" />
                     </gating:vertex>
                   </gating:PolygonGate>
                 </Gate>
                 <Subpopulations>
                   <Population name="Red +"  annotation=""  owningGroup="All Samples"  expanded="1"  sortPriority="10"  count="8715" >
                     <Graph smoothing="0"  backColor="#ffffff"  foreColor="#000000"  heatMapStatParameter="BL1-A"  type="Pseudocolor"  fast="1" >
                       <Axis dimension="x"  name="YL2-H"  label=""  auto="auto" />
                       <Axis dimension="y"  name="FSC-H"  label=""  auto="auto" />
                       <GraphSettings level="5%"  smoothingHighResolution="1"  contourHighResolution="1"  histogramSmoothingCount="0"  graphResolution="256"  showOutliers="0"  drawLargeDots="0"  dotsToDraw="8000"  tint="le.chartfill.tinted.40"  lineWeight="le.lineweight.normal"  lineStyle="le.linestyle.solid" />
                       <GraphEnvironment showGrid="0"  showAxes="tnlTNL"  showGates="1"  showFreqOnPlots="1"  showGateNameOnPlots="1"  showMedians="0"  showUncomped="0"  addEventParam="0"  lastYAxisName="" >
                         <TextTraits font="SansSerif"  size="11"  name="Labels"  style="plain"  color="#000000"  background="#00ffffff"  just="left" />
                         <TextTraits font="SansSerif"  size="11"  name="LayoutGates"  style="plain"  color="#000000"  background="#00ffffff"  just="left" />
                         <TextTraits font="SansSerif"  size="9"  name="Numbers"  style="plain"  color="#000000"  background="#00ffffff"  just="left" />
                         <TextTraits font="SansSerif"  size="9"  name="Legend"  style="plain"  color="#000000"  background="#00ffffff"  just="left" />
                         <WindowPosition x="0"  y="23"  width="992"  height="824"  displayed="0"  panelState="---" />
                       </GraphEnvironment>
                     </Graph>
                     <Gate gating:id="ID967649329"  gating:parent_id="ID806234333" >
                       <gating:RectangleGate eventsInside="1"  annoOffsetX="0"  annoOffsetY="0"  tint="#000000"  isTinted="0"  lineWeight="Normal"  userDefined="1"  percentX="0"  percentY="0" >
                         <gating:dimension gating:min="991.856590117484"  gating:max="730501.4480928521" >
                           <data-type:fcs-dimension data-type:name="YL2-H" />
                         </gating:dimension>
                         <gating:dimension gating:min="-113758.24511206486"  gating:max="1170584.8431092037" >
                           <data-type:fcs-dimension data-type:name="FSC-H" />
                         </gating:dimension>
                       </gating:RectangleGate>
                     </Gate>
                   </Population>
                 </Subpopulations>
               </Population>
             </Subpopulations>
           </Population>
         </Subpopulations>
       </SampleNode>
     </Sample>
     <Sample>
       <DataSet uri="file:/Users/Etienne/Desktop/180914%20centro%202u%20R1%20R2%20R4/180914_R124_412vs422_Test_R1%20412_tube(9).fcs"  sampleID="10" />
       <Transformations>
         <transforms:linear transforms:minRange="0"  transforms:maxRange="20"  gain="0.001039285" >
           <data-type:parameter data-type:name="Time" />
         </transforms:linear>
         <transforms:linear transforms:minRange="-128159.2888888889"  transforms:maxRange="1153433.6"  gain="1" >
           <data-type:parameter data-type:name="FSC-A" />
         </transforms:linear>
         <transforms:linear transforms:minRange="0"  transforms:maxRange="1048576"  gain="1" >
           <data-type:parameter data-type:name="SSC-A" />
         </transforms:linear>
         <transforms:biex transforms:length="256"  transforms:maxRange="1048576"  transforms:neg="0"  transforms:width="-1000"  transforms:pos="5.0205999133" >
           <data-type:parameter data-type:name="BL1-A" />
         </transforms:biex>
         <transforms:log transforms:offset="1"  transforms:decades="6.0205999133" >
           <data-type:parameter data-type:name="YL2-A" />
         </transforms:log>
         <transforms:linear transforms:minRange="-116508.4444444445"  transforms:maxRange="1165084.4444444445"  gain="1" >
           <data-type:parameter data-type:name="FSC-H" />
         </transforms:linear>
         <transforms:linear transforms:minRange="-274.5699089076"  transforms:maxRange="2471.129180168"  gain="1" >
           <data-type:parameter data-type:name="SSC-H" />
         </transforms:linear>
         <transforms:biex transforms:length="256"  transforms:maxRange="1048576"  transforms:neg="0"  transforms:width="-1000"  transforms:pos="5.0205999133" >
           <data-type:parameter data-type:name="BL1-H" />
         </transforms:biex>
         <transforms:log transforms:offset="1"  transforms:decades="6.0205999133" >
           <data-type:parameter data-type:name="YL2-H" />
         </transforms:log>
         <transforms:linear transforms:minRange="0"  transforms:maxRange="1048576"  gain="1" >
           <data-type:parameter data-type:name="FSC-W" />
         </transforms:linear>
         <transforms:linear transforms:minRange="0"  transforms:maxRange="1048576"  gain="1" >
           <data-type:parameter data-type:name="SSC-W" />
         </transforms:linear>
         <transforms:biex transforms:length="256"  transforms:maxRange="1048576"  transforms:neg="0"  transforms:width="-1000"  transforms:pos="5.0205999133" >
           <data-type:parameter data-type:name="BL1-W" />
         </transforms:biex>
         <transforms:biex transforms:length="256"  transforms:maxRange="1048576"  transforms:neg="0"  transforms:width="-1000"  transforms:pos="5.0205999133" >
           <data-type:parameter data-type:name="YL2-W" />
         </transforms:biex>
       </Transformations>
       <Keywords>
         <Keyword name="$ENDANALYSIS"  value="000000000000" />
         <Keyword name="$BEGINANALYSIS"  value="000000000000" />
         <Keyword name="$ENDSTEXT"  value="000000000000" />
         <Keyword name="$BEGINSTEXT"  value="000000000000" />
         <Keyword name="$NEXTDATA"  value="000000000000" />
         <Keyword name="$ENDDATA"  value="000002614639" />
         <Keyword name="$BEGINDATA"  value="000000008192" />
         <Keyword name="$WELLID"  value="A10" />
         <Keyword name="$VOL"  value="33000" />
         <Keyword name="$TOT"  value="50124" />
         <Keyword name="$TIMESTEP"  value="0.001" />
         <Keyword name="$SYS"  value="OPTIXE2 Microsoft Windows 7 Professional " />
         <Keyword name="$SRC"  value="NA" />
         <Keyword name="$SPILLOVER"  value="6,BL1-A,YL2-A,BL1-H,YL2-H,BL1-W,YL2-W,1.000000,0.000000,0.000000,0.000000,0.000000,0.000000,0.000000,1.000000,0.000000,0.000000,0.000000,0.000000,0.000000,0.000000,1.000000,0.000000,0.000000,0.000000,0.000000,0.000000,0.000000,1.000000,0.000000,0.000000,0.000000,0.000000,0.000000,0.000000,1.000000,0.000000,0.000000,0.000000,0.000000,0.000000,0.000000,1.000000" />
         <Keyword name="$SMNO"  value="R1 412" />
         <Keyword name="$PROJ"  value="Test" />
         <Keyword name="$PLATENAME"  value="180914_R124_412vs422" />
         <Keyword name="$PLATEID"  value="mCherry R1 R4" />
         <Keyword name="$PAR"  value="13" />
         <Keyword name="$P9V"  value="450" />
         <Keyword name="$P9S"  value="YL2-H" />
         <Keyword name="$P9R"  value="1048576" />
         <Keyword name="$P9N"  value="YL2-H" />
         <Keyword name="$P9L"  value="561" />
         <Keyword name="$P9F"  value="620_15" />
         <Keyword name="$P9E"  value="0,0" />
         <Keyword name="$P9B"  value="32" />
         <Keyword name="$P8V"  value="420" />
         <Keyword name="$P8S"  value="BL1-H" />
         <Keyword name="$P8R"  value="1048576" />
         <Keyword name="$P8N"  value="BL1-H" />
         <Keyword name="$P8L"  value="488" />
         <Keyword name="$P8F"  value="530_30" />
         <Keyword name="$P8E"  value="0,0" />
         <Keyword name="$P8B"  value="32" />
         <Keyword name="$P7V"  value="160" />
         <Keyword name="$P7S"  value="SSC-H" />
         <Keyword name="$P7R"  value="1048576" />
         <Keyword name="$P7N"  value="SSC-H" />
         <Keyword name="$P7L"  value="488" />
         <Keyword name="$P7F"  value="488_10" />
         <Keyword name="$P7E"  value="0,0" />
         <Keyword name="$P7B"  value="32" />
         <Keyword name="$P6V"  value="240" />
         <Keyword name="$P6S"  value="FSC-H" />
         <Keyword name="$P6R"  value="1048576" />
         <Keyword name="$P6N"  value="FSC-H" />
         <Keyword name="$P6L"  value="488" />
         <Keyword name="$P6F"  value="NA" />
         <Keyword name="$P6E"  value="0,0" />
         <Keyword name="$P6B"  value="32" />
         <Keyword name="$P5V"  value="450" />
         <Keyword name="$P5S"  value="YL2-A" />
         <Keyword name="$P5R"  value="1048576" />
         <Keyword name="$P5N"  value="YL2-A" />
         <Keyword name="$P5L"  value="561" />
         <Keyword name="$P5F"  value="620_15" />
         <Keyword name="$P5E"  value="0,0" />
         <Keyword name="$P5B"  value="32" />
         <Keyword name="$P4V"  value="420" />
         <Keyword name="$P4S"  value="BL1-A" />
         <Keyword name="$P4R"  value="1048576" />
         <Keyword name="$P4N"  value="BL1-A" />
         <Keyword name="$P4L"  value="488" />
         <Keyword name="$P4F"  value="530_30" />
         <Keyword name="$P4E"  value="0,0" />
         <Keyword name="$P4B"  value="32" />
         <Keyword name="$P3V"  value="160" />
         <Keyword name="$P3S"  value="SSC-A" />
         <Keyword name="$P3R"  value="1048576" />
         <Keyword name="$P3N"  value="SSC-A" />
         <Keyword name="$P3L"  value="488" />
         <Keyword name="$P3F"  value="488_10" />
         <Keyword name="$P3E"  value="0,0" />
         <Keyword name="$P3B"  value="32" />
         <Keyword name="$P2V"  value="240" />
         <Keyword name="$P2S"  value="FSC-A" />
         <Keyword name="$P2R"  value="1048576" />
         <Keyword name="$P2N"  value="FSC-A" />
         <Keyword name="$P2L"  value="488" />
         <Keyword name="$P2F"  value="NA" />
         <Keyword name="$P2E"  value="0,0" />
         <Keyword name="$P2B"  value="32" />
         <Keyword name="$P1V"  value="NA" />
         <Keyword name="$P1S"  value="Time" />
         <Keyword name="$P1R"  value="67108864" />
         <Keyword name="$P1N"  value="Time" />
         <Keyword name="$P1L"  value="NA" />
         <Keyword name="$P1F"  value="NA" />
         <Keyword name="$P1E"  value="0,0" />
         <Keyword name="$P1B"  value="32" />
         <Keyword name="$P13V"  value="450" />
         <Keyword name="$P13S"  value="YL2-W" />
         <Keyword name="$P13R"  value="1024" />
         <Keyword name="$P13N"  value="YL2-W" />
         <Keyword name="$P13L"  value="561" />
         <Keyword name="$P13F"  value="620_15" />
         <Keyword name="$P13E"  value="0,0" />
         <Keyword name="$P13B"  value="32" />
         <Keyword name="$P12V"  value="420" />
         <Keyword name="$P12S"  value="BL1-W" />
         <Keyword name="$P12R"  value="1024" />
         <Keyword name="$P12N"  value="BL1-W" />
         <Keyword name="$P12L"  value="488" />
         <Keyword name="$P12F"  value="530_30" />
         <Keyword name="$P12E"  value="0,0" />
         <Keyword name="$P12B"  value="32" />
         <Keyword name="$P11V"  value="160" />
         <Keyword name="$P11S"  value="SSC-W" />
         <Keyword name="$P11R"  value="1024" />
         <Keyword name="$P11N"  value="SSC-W" />
         <Keyword name="$P11L"  value="488" />
         <Keyword name="$P11F"  value="488_10" />
         <Keyword name="$P11E"  value="0,0" />
         <Keyword name="$P11B"  value="32" />
         <Keyword name="$P10V"  value="240" />
         <Keyword name="$P10S"  value="FSC-W" />
         <Keyword name="$P10R"  value="1024" />
         <Keyword name="$P10N"  value="FSC-W" />
         <Keyword name="$P10L"  value="488" />
         <Keyword name="$P10F"  value="NA" />
         <Keyword name="$P10E"  value="0,0" />
         <Keyword name="$P10B"  value="32" />
         <Keyword name="$ORIGINALITY"  value="NonDataModified" />
         <Keyword name="$OP"  value="PFIUH PFIUH" />
         <Keyword name="$MODE"  value="L" />
         <Keyword name="$LOST"  value="0" />
         <Keyword name="$LAST_MODIFIER"  value="utilisateurs" />
         <Keyword name="$LAST_MODIFIED"  value="14-Sep-2018 16:57:45" />
         <Keyword name="$INST"  value="NA" />
         <Keyword name="$FIL"  value="tube(9).fcs" />
         <Keyword name="$EXP"  value="NA" />
         <Keyword name="$ETIM"  value="15:36:22" />
         <Keyword name="$DATE"  value="14-Sep-2018" />
         <Keyword name="$DATATYPE"  value="F" />
         <Keyword name="$CYTSN"  value="2AFC218231017" />
         <Keyword name="$CYT"  value="4486521 Attune NxT Acoustic Focusing Cytometer (Lasers: BRVY)" />
         <Keyword name="$COM"  value="NA" />
         <Keyword name="$CELLS"  value="NA" />
         <Keyword name="$BYTEORD"  value="1,2,3,4" />
         <Keyword name="$BTIM"  value="15:36:02" />
         <Keyword name="#WINEXT"  value="0" />
         <Keyword name="#WIDTHTHRESHOLD"  value="1000" />
         <Keyword name="#TR1"  value="OR_FSC,25000" />
         <Keyword name="#PTRESULT"  value="Pass" />
         <Keyword name="#PTDATE"  value="10-Jul-2018" />
         <Keyword name="#P1Target"  value="NA" />
         <Keyword name="#P1Label"  value="NA" />
         <Keyword name="#LASERCONFIG"  value="BRVY" />
         <Keyword name="#LASER4DELAY"  value="331" />
         <Keyword name="#LASER4COLOR"  value="Yellow" />
         <Keyword name="#LASER4ASF"  value="1.11" />
         <Keyword name="#LASER3DELAY"  value="713" />
         <Keyword name="#LASER3COLOR"  value="Violet" />
         <Keyword name="#LASER3ASF"  value="1.10" />
         <Keyword name="#LASER2DELAY"  value="1513" />
         <Keyword name="#LASER2COLOR"  value="Red" />
         <Keyword name="#LASER2ASF"  value="1.03" />
         <Keyword name="#LASER1DELAY"  value="1100" />
         <Keyword name="#LASER1COLOR"  value="Blue" />
         <Keyword name="#LASER1ASF"  value="1.16" />
         <Keyword name="#FLOWRATE"  value="100" />
         <Keyword name="FJ_FCS_VERSION"  value="3.1" />
       </Keywords>
       <SampleNode name="tube(9).fcs"  annotation=""  owningGroup=""  expanded="1"  sortPriority="10"  count="50124"  sampleID="10" >
         <Graph smoothing="0"  backColor="#ffffff"  foreColor="#000000"  type="Pseudocolor"  fast="1" >
           <Axis dimension="x"  name="FSC-A"  label=""  auto="auto" />
           <Axis dimension="y"  name="SSC-A"  label=""  auto="auto" />
           <GraphSettings level="5%"  smoothingHighResolution="1"  contourHighResolution="1"  histogramSmoothingCount="0"  graphResolution="256"  showOutliers="0"  drawLargeDots="0"  dotsToDraw="8000"  tint="le.chartfill.tinted.40"  lineWeight="le.lineweight.normal"  lineStyle="le.linestyle.solid" />
           <GraphEnvironment showGrid="0"  showAxes="tnlTNL"  showGates="1"  showFreqOnPlots="1"  showGateNameOnPlots="1"  showMedians="0"  showUncomped="0"  addEventParam="0"  lastYAxisName="" >
             <TextTraits font="SansSerif"  size="11"  name="Labels"  style="plain"  color="#000000"  background="#00ffffff"  just="left" />
             <TextTraits font="SansSerif"  size="11"  name="LayoutGates"  style="plain"  color="#000000"  background="#00ffffff"  just="left" />
             <TextTraits font="SansSerif"  size="9"  name="Numbers"  style="plain"  color="#000000"  background="#00ffffff"  just="left" />
             <TextTraits font="SansSerif"  size="9"  name="Legend"  style="plain"  color="#000000"  background="#00ffffff"  just="left" />
           </GraphEnvironment>
         </Graph>
         <Subpopulations>
           <Population name="All"  annotation=""  owningGroup="All Samples"  expanded="1"  sortPriority="10"  count="50088" >
             <Graph smoothing="0"  backColor="#ffffff"  foreColor="#000000"  heatMapStatParameter="BL1-A"  type="Pseudocolor"  fast="1" >
               <Axis dimension="x"  name="FSC-H"  label=""  auto="auto" />
               <Axis dimension="y"  name="FSC-A"  label=""  auto="auto" />
               <GraphSettings level="5%"  smoothingHighResolution="1"  contourHighResolution="1"  histogramSmoothingCount="0"  graphResolution="256"  showOutliers="0"  drawLargeDots="0"  dotsToDraw="8000"  tint="le.chartfill.tinted.40"  lineWeight="le.lineweight.normal"  lineStyle="le.linestyle.solid" />
               <GraphEnvironment showGrid="0"  showAxes="tnlTNL"  showGates="1"  showFreqOnPlots="1"  showGateNameOnPlots="1"  showMedians="0"  showUncomped="0"  addEventParam="0"  lastYAxisName="" >
                 <TextTraits font="SansSerif"  size="11"  name="Labels"  style="plain"  color="#000000"  background="#00ffffff"  just="left" />
                 <TextTraits font="SansSerif"  size="11"  name="LayoutGates"  style="plain"  color="#000000"  background="#00ffffff"  just="left" />
                 <TextTraits font="SansSerif"  size="9"  name="Numbers"  style="plain"  color="#000000"  background="#00ffffff"  just="left" />
                 <TextTraits font="SansSerif"  size="9"  name="Legend"  style="plain"  color="#000000"  background="#00ffffff"  just="left" />
                 <WindowPosition x="620"  y="23"  width="390"  height="622"  displayed="1"  panelState="---" />
               </GraphEnvironment>
             </Graph>
             <Gate gating:id="ID995652406" >
               <gating:PolygonGate eventsInside="1"  annoOffsetX="0"  annoOffsetY="0"  tint="#000000"  isTinted="0"  lineWeight="Normal"  userDefined="1"  quadId="-1"  gateResolution="256" >
                 <gating:dimension>
                   <data-type:fcs-dimension data-type:name="FSC-H" />
                 </gating:dimension>
                 <gating:dimension>
                   <data-type:fcs-dimension data-type:name="SSC-H" />
                 </gating:dimension>
                 <gating:vertex>
                   <gating:coordinate data-type:value="4586.946631671" />
                   <gating:coordinate data-type:value="671.8642467965" />
                 </gating:vertex>
                 <gating:vertex>
                   <gating:coordinate data-type:value="-15595.6185476815" />
                   <gating:coordinate data-type:value="131.0447292513" />
                 </gating:vertex>
                 <gating:vertex>
                   <gating:coordinate data-type:value="65134.6421697288" />
                   <gating:coordinate data-type:value="-87.3631528342" />
                 </gating:vertex>
                 <gating:vertex>
                   <gating:coordinate data-type:value="468785.9457567805" />
                   <gating:coordinate data-type:value="-35.3612761472" />
                 </gating:vertex>
                 <gating:vertex>
                   <gating:coordinate data-type:value="1119673.672790901" />
                   <gating:coordinate data-type:value="619.8623701095" />
                 </gating:vertex>
                 <gating:vertex>
                   <gating:coordinate data-type:value="1139856.237970254" />
                   <gating:coordinate data-type:value="2346.3246761191" />
                 </gating:vertex>
                 <gating:vertex>
                   <gating:coordinate data-type:value="256869.0113735783" />
                   <gating:coordinate data-type:value="2346.3246761191" />
                 </gating:vertex>
               </gating:PolygonGate>
             </Gate>
             <Subpopulations>
               <Population name="Single Cells"  annotation=""  owningGroup="All Samples"  expanded="1"  sortPriority="10"  count="48790" >
                 <Graph smoothing="0"  backColor="#ffffff"  foreColor="#000000"  heatMapStatParameter="BL1-A"  type="Pseudocolor"  fast="1" >
                   <Axis dimension="x"  name="YL2-H"  label=""  auto="auto" />
                   <Axis dimension="y"  name="FSC-H"  label=""  auto="auto" />
                   <GraphSettings level="5%"  smoothingHighResolution="1"  contourHighResolution="1"  histogramSmoothingCount="0"  graphResolution="256"  showOutliers="0"  drawLargeDots="0"  dotsToDraw="8000"  tint="le.chartfill.tinted.40"  lineWeight="le.lineweight.normal"  lineStyle="le.linestyle.solid" />
                   <GraphEnvironment showGrid="0"  showAxes="tnlTNL"  showGates="1"  showFreqOnPlots="1"  showGateNameOnPlots="1"  showMedians="0"  showUncomped="0"  addEventParam="0"  lastYAxisName="" >
                     <TextTraits font="SansSerif"  size="11"  name="Labels"  style="plain"  color="#000000"  background="#00ffffff"  just="left" />
                     <TextTraits font="SansSerif"  size="11"  name="LayoutGates"  style="plain"  color="#000000"  background="#00ffffff"  just="left" />
                     <TextTraits font="SansSerif"  size="9"  name="Numbers"  style="plain"  color="#000000"  background="#00ffffff"  just="left" />
                     <TextTraits font="SansSerif"  size="9"  name="Legend"  style="plain"  color="#000000"  background="#00ffffff"  just="left" />
                     <WindowPosition x="620"  y="23"  width="390"  height="622"  displayed="1"  panelState="---" />
                   </GraphEnvironment>
                 </Graph>
                 <Gate gating:id="ID1181136781"  gating:parent_id="ID995652406" >
                   <gating:PolygonGate eventsInside="1"  annoOffsetX="0"  annoOffsetY="0"  tint="#000000"  isTinted="0"  lineWeight="Normal"  userDefined="1"  quadId="-1"  gateResolution="256" >
                     <gating:dimension>
                       <data-type:fcs-dimension data-type:name="FSC-H" />
                     </gating:dimension>
                     <gating:dimension>
                       <data-type:fcs-dimension data-type:name="FSC-A" />
                     </gating:dimension>
                     <gating:vertex>
                       <gating:coordinate data-type:value="-30732.542432196" />
                       <gating:coordinate data-type:value="32039.8222222222" />
                     </gating:vertex>
                     <gating:vertex>
                       <gating:coordinate data-type:value="70180.2834645669" />
                       <gating:coordinate data-type:value="-31068.9185185185" />
                     </gating:vertex>
                     <gating:vertex>
                       <gating:coordinate data-type:value="1008669.5643044622" />
                       <gating:coordinate data-type:value="1046634.1925925927" />
                     </gating:vertex>
                     <gating:vertex>
                       <gating:coordinate data-type:value="736204.9343832021" />
                       <gating:coordinate data-type:value="1066052.2666666666" />
                     </gating:vertex>
                   </gating:PolygonGate>
                 </Gate>
                 <Subpopulations>
                   <Population name="Red +"  annotation=""  owningGroup="All Samples"  expanded="1"  sortPriority="10"  count="38153" >
                     <Graph smoothing="0"  backColor="#ffffff"  foreColor="#000000"  heatMapStatParameter="BL1-A"  type="Pseudocolor"  fast="1" >
                       <Axis dimension="x"  name="YL2-H"  label=""  auto="auto" />
                       <Axis dimension="y"  name="FSC-H"  label=""  auto="auto" />
                       <GraphSettings level="5%"  smoothingHighResolution="1"  contourHighResolution="1"  histogramSmoothingCount="0"  graphResolution="256"  showOutliers="0"  drawLargeDots="0"  dotsToDraw="8000"  tint="le.chartfill.tinted.40"  lineWeight="le.lineweight.normal"  lineStyle="le.linestyle.solid" />
                       <GraphEnvironment showGrid="0"  showAxes="tnlTNL"  showGates="1"  showFreqOnPlots="1"  showGateNameOnPlots="1"  showMedians="0"  showUncomped="0"  addEventParam="0"  lastYAxisName="" >
                         <TextTraits font="SansSerif"  size="11"  name="Labels"  style="plain"  color="#000000"  background="#00ffffff"  just="left" />
                         <TextTraits font="SansSerif"  size="11"  name="LayoutGates"  style="plain"  color="#000000"  background="#00ffffff"  just="left" />
                         <TextTraits font="SansSerif"  size="9"  name="Numbers"  style="plain"  color="#000000"  background="#00ffffff"  just="left" />
                         <TextTraits font="SansSerif"  size="9"  name="Legend"  style="plain"  color="#000000"  background="#00ffffff"  just="left" />
                         <WindowPosition x="0"  y="23"  width="992"  height="824"  displayed="0"  panelState="---" />
                       </GraphEnvironment>
                     </Graph>
                     <Gate gating:id="ID1705626448"  gating:parent_id="ID1181136781" >
                       <gating:RectangleGate eventsInside="1"  annoOffsetX="0"  annoOffsetY="0"  tint="#000000"  isTinted="0"  lineWeight="Normal"  userDefined="1"  percentX="0"  percentY="0" >
                         <gating:dimension gating:min="991.856590117484"  gating:max="730501.4480928521" >
                           <data-type:fcs-dimension data-type:name="YL2-H" />
                         </gating:dimension>
                         <gating:dimension gating:min="-113758.24511206486"  gating:max="1170584.8431092037" >
                           <data-type:fcs-dimension data-type:name="FSC-H" />
                         </gating:dimension>
                       </gating:RectangleGate>
                     </Gate>
                   </Population>
                 </Subpopulations>
               </Population>
             </Subpopulations>
           </Population>
         </Subpopulations>
       </SampleNode>
     </Sample>
     <Sample>
       <DataSet uri="file:/Users/Etienne/Desktop/180914%20centro%202u%20R1%20R2%20R4/180914_R124_412vs422_Test_R4%20422_tube(3).fcs"  sampleID="54" />
       <Transformations>
         <transforms:linear transforms:minRange="0"  transforms:maxRange="33"  gain="0.0010142923" >
           <data-type:parameter data-type:name="Time" />
         </transforms:linear>
         <transforms:linear transforms:minRange="-128159.2888888889"  transforms:maxRange="1153433.6"  gain="1" >
           <data-type:parameter data-type:name="FSC-A" />
         </transforms:linear>
         <transforms:linear transforms:minRange="0"  transforms:maxRange="1048576"  gain="1" >
           <data-type:parameter data-type:name="SSC-A" />
         </transforms:linear>
         <transforms:biex transforms:length="256"  transforms:maxRange="1048576"  transforms:neg="0"  transforms:width="-1000"  transforms:pos="5.0205999133" >
           <data-type:parameter data-type:name="BL1-A" />
         </transforms:biex>
         <transforms:log transforms:offset="1"  transforms:decades="6.0205999133" >
           <data-type:parameter data-type:name="YL2-A" />
         </transforms:log>
         <transforms:linear transforms:minRange="-116508.4444444445"  transforms:maxRange="1165084.4444444445"  gain="1" >
           <data-type:parameter data-type:name="FSC-H" />
         </transforms:linear>
         <transforms:linear transforms:minRange="-274.5699089076"  transforms:maxRange="2471.129180168"  gain="1" >
           <data-type:parameter data-type:name="SSC-H" />
         </transforms:linear>
         <transforms:biex transforms:length="256"  transforms:maxRange="1048576"  transforms:neg="0"  transforms:width="-1000"  transforms:pos="5.0205999133" >
           <data-type:parameter data-type:name="BL1-H" />
         </transforms:biex>
         <transforms:log transforms:offset="1"  transforms:decades="6.0205999133" >
           <data-type:parameter data-type:name="YL2-H" />
         </transforms:log>
         <transforms:linear transforms:minRange="0"  transforms:maxRange="1048576"  gain="1" >
           <data-type:parameter data-type:name="FSC-W" />
         </transforms:linear>
         <transforms:linear transforms:minRange="0"  transforms:maxRange="1048576"  gain="1" >
           <data-type:parameter data-type:name="SSC-W" />
         </transforms:linear>
         <transforms:biex transforms:length="256"  transforms:maxRange="1048576"  transforms:neg="0"  transforms:width="-1000"  transforms:pos="5.0205999133" >
           <data-type:parameter data-type:name="BL1-W" />
         </transforms:biex>
         <transforms:biex transforms:length="256"  transforms:maxRange="1048576"  transforms:neg="0"  transforms:width="-1000"  transforms:pos="5.0205999133" >
           <data-type:parameter data-type:name="YL2-W" />
         </transforms:biex>
       </Transformations>
       <Keywords>
         <Keyword name="$ENDANALYSIS"  value="000000000000" />
         <Keyword name="$BEGINANALYSIS"  value="000000000000" />
         <Keyword name="$ENDSTEXT"  value="000000000000" />
         <Keyword name="$BEGINSTEXT"  value="000000000000" />
         <Keyword name="$NEXTDATA"  value="000000000000" />
         <Keyword name="$ENDDATA"  value="000002609387" />
         <Keyword name="$BEGINDATA"  value="000000008192" />
         <Keyword name="$WELLID"  value="F4" />
         <Keyword name="$VOL"  value="55000" />
         <Keyword name="$TOT"  value="50023" />
         <Keyword name="$TIMESTEP"  value="0.001" />
         <Keyword name="$SYS"  value="OPTIXE2 Microsoft Windows 7 Professional " />
         <Keyword name="$SRC"  value="NA" />
         <Keyword name="$SPILLOVER"  value="6,BL1-A,YL2-A,BL1-H,YL2-H,BL1-W,YL2-W,1.000000,0.000000,0.000000,0.000000,0.000000,0.000000,0.000000,1.000000,0.000000,0.000000,0.000000,0.000000,0.000000,0.000000,1.000000,0.000000,0.000000,0.000000,0.000000,0.000000,0.000000,1.000000,0.000000,0.000000,0.000000,0.000000,0.000000,0.000000,1.000000,0.000000,0.000000,0.000000,0.000000,0.000000,0.000000,1.000000" />
         <Keyword name="$SMNO"  value="R4 422" />
         <Keyword name="$PROJ"  value="Test" />
         <Keyword name="$PLATENAME"  value="180914_R124_412vs422" />
         <Keyword name="$PLATEID"  value="mCherry R1 R4" />
         <Keyword name="$PAR"  value="13" />
         <Keyword name="$P9V"  value="450" />
         <Keyword name="$P9S"  value="YL2-H" />
         <Keyword name="$P9R"  value="1048576" />
         <Keyword name="$P9N"  value="YL2-H" />
         <Keyword name="$P9L"  value="561" />
         <Keyword name="$P9F"  value="620_15" />
         <Keyword name="$P9E"  value="0,0" />
         <Keyword name="$P9B"  value="32" />
         <Keyword name="$P8V"  value="420" />
         <Keyword name="$P8S"  value="BL1-H" />
         <Keyword name="$P8R"  value="1048576" />
         <Keyword name="$P8N"  value="BL1-H" />
         <Keyword name="$P8L"  value="488" />
         <Keyword name="$P8F"  value="530_30" />
         <Keyword name="$P8E"  value="0,0" />
         <Keyword name="$P8B"  value="32" />
         <Keyword name="$P7V"  value="160" />
         <Keyword name="$P7S"  value="SSC-H" />
         <Keyword name="$P7R"  value="1048576" />
         <Keyword name="$P7N"  value="SSC-H" />
         <Keyword name="$P7L"  value="488" />
         <Keyword name="$P7F"  value="488_10" />
         <Keyword name="$P7E"  value="0,0" />
         <Keyword name="$P7B"  value="32" />
         <Keyword name="$P6V"  value="240" />
         <Keyword name="$P6S"  value="FSC-H" />
         <Keyword name="$P6R"  value="1048576" />
         <Keyword name="$P6N"  value="FSC-H" />
         <Keyword name="$P6L"  value="488" />
         <Keyword name="$P6F"  value="NA" />
         <Keyword name="$P6E"  value="0,0" />
         <Keyword name="$P6B"  value="32" />
         <Keyword name="$P5V"  value="450" />
         <Keyword name="$P5S"  value="YL2-A" />
         <Keyword name="$P5R"  value="1048576" />
         <Keyword name="$P5N"  value="YL2-A" />
         <Keyword name="$P5L"  value="561" />
         <Keyword name="$P5F"  value="620_15" />
         <Keyword name="$P5E"  value="0,0" />
         <Keyword name="$P5B"  value="32" />
         <Keyword name="$P4V"  value="420" />
         <Keyword name="$P4S"  value="BL1-A" />
         <Keyword name="$P4R"  value="1048576" />
         <Keyword name="$P4N"  value="BL1-A" />
         <Keyword name="$P4L"  value="488" />
         <Keyword name="$P4F"  value="530_30" />
         <Keyword name="$P4E"  value="0,0" />
         <Keyword name="$P4B"  value="32" />
         <Keyword name="$P3V"  value="160" />
         <Keyword name="$P3S"  value="SSC-A" />
         <Keyword name="$P3R"  value="1048576" />
         <Keyword name="$P3N"  value="SSC-A" />
         <Keyword name="$P3L"  value="488" />
         <Keyword name="$P3F"  value="488_10" />
         <Keyword name="$P3E"  value="0,0" />
         <Keyword name="$P3B"  value="32" />
         <Keyword name="$P2V"  value="240" />
         <Keyword name="$P2S"  value="FSC-A" />
         <Keyword name="$P2R"  value="1048576" />
         <Keyword name="$P2N"  value="FSC-A" />
         <Keyword name="$P2L"  value="488" />
         <Keyword name="$P2F"  value="NA" />
         <Keyword name="$P2E"  value="0,0" />
         <Keyword name="$P2B"  value="32" />
         <Keyword name="$P1V"  value="NA" />
         <Keyword name="$P1S"  value="Time" />
         <Keyword name="$P1R"  value="67108864" />
         <Keyword name="$P1N"  value="Time" />
         <Keyword name="$P1L"  value="NA" />
         <Keyword name="$P1F"  value="NA" />
         <Keyword name="$P1E"  value="0,0" />
         <Keyword name="$P1B"  value="32" />
         <Keyword name="$P13V"  value="450" />
         <Keyword name="$P13S"  value="YL2-W" />
         <Keyword name="$P13R"  value="1024" />
         <Keyword name="$P13N"  value="YL2-W" />
         <Keyword name="$P13L"  value="561" />
         <Keyword name="$P13F"  value="620_15" />
         <Keyword name="$P13E"  value="0,0" />
         <Keyword name="$P13B"  value="32" />
         <Keyword name="$P12V"  value="420" />
         <Keyword name="$P12S"  value="BL1-W" />
         <Keyword name="$P12R"  value="1024" />
         <Keyword name="$P12N"  value="BL1-W" />
         <Keyword name="$P12L"  value="488" />
         <Keyword name="$P12F"  value="530_30" />
         <Keyword name="$P12E"  value="0,0" />
         <Keyword name="$P12B"  value="32" />
         <Keyword name="$P11V"  value="160" />
         <Keyword name="$P11S"  value="SSC-W" />
         <Keyword name="$P11R"  value="1024" />
         <Keyword name="$P11N"  value="SSC-W" />
         <Keyword name="$P11L"  value="488" />
         <Keyword name="$P11F"  value="488_10" />
         <Keyword name="$P11E"  value="0,0" />
         <Keyword name="$P11B"  value="32" />
         <Keyword name="$P10V"  value="240" />
         <Keyword name="$P10S"  value="FSC-W" />
         <Keyword name="$P10R"  value="1024" />
         <Keyword name="$P10N"  value="FSC-W" />
         <Keyword name="$P10L"  value="488" />
         <Keyword name="$P10F"  value="NA" />
         <Keyword name="$P10E"  value="0,0" />
         <Keyword name="$P10B"  value="32" />
         <Keyword name="$ORIGINALITY"  value="NonDataModified" />
         <Keyword name="$OP"  value="PFIUH PFIUH" />
         <Keyword name="$MODE"  value="L" />
         <Keyword name="$LOST"  value="0" />
         <Keyword name="$LAST_MODIFIER"  value="utilisateurs" />
         <Keyword name="$LAST_MODIFIED"  value="14-Sep-2018 16:57:45" />
         <Keyword name="$INST"  value="NA" />
         <Keyword name="$FIL"  value="tube(3).fcs" />
         <Keyword name="$EXP"  value="NA" />
         <Keyword name="$ETIM"  value="16:12:43" />
         <Keyword name="$DATE"  value="14-Sep-2018" />
         <Keyword name="$DATATYPE"  value="F" />
         <Keyword name="$CYTSN"  value="2AFC218231017" />
         <Keyword name="$CYT"  value="4486521 Attune NxT Acoustic Focusing Cytometer (Lasers: BRVY)" />
         <Keyword name="$COM"  value="NA" />
         <Keyword name="$CELLS"  value="NA" />
         <Keyword name="$BYTEORD"  value="1,2,3,4" />
         <Keyword name="$BTIM"  value="16:12:10" />
         <Keyword name="#WINEXT"  value="0" />
         <Keyword name="#WIDTHTHRESHOLD"  value="1000" />
         <Keyword name="#TR1"  value="OR_FSC,25000" />
         <Keyword name="#PTRESULT"  value="Pass" />
         <Keyword name="#PTDATE"  value="10-Jul-2018" />
         <Keyword name="#P1Target"  value="NA" />
         <Keyword name="#P1Label"  value="NA" />
         <Keyword name="#LASERCONFIG"  value="BRVY" />
         <Keyword name="#LASER4DELAY"  value="331" />
         <Keyword name="#LASER4COLOR"  value="Yellow" />
         <Keyword name="#LASER4ASF"  value="1.11" />
         <Keyword name="#LASER3DELAY"  value="713" />
         <Keyword name="#LASER3COLOR"  value="Violet" />
         <Keyword name="#LASER3ASF"  value="1.10" />
         <Keyword name="#LASER2DELAY"  value="1513" />
         <Keyword name="#LASER2COLOR"  value="Red" />
         <Keyword name="#LASER2ASF"  value="1.03" />
         <Keyword name="#LASER1DELAY"  value="1100" />
         <Keyword name="#LASER1COLOR"  value="Blue" />
         <Keyword name="#LASER1ASF"  value="1.16" />
         <Keyword name="#FLOWRATE"  value="100" />
         <Keyword name="FJ_FCS_VERSION"  value="3.1" />
       </Keywords>
       <SampleNode name="tube(3).fcs"  annotation=""  owningGroup=""  expanded="1"  sortPriority="10"  count="50023"  sampleID="54" >
         <Graph smoothing="0"  backColor="#ffffff"  foreColor="#000000"  type="Pseudocolor"  fast="1" >
           <Axis dimension="x"  name="FSC-A"  label=""  auto="auto" />
           <Axis dimension="y"  name="SSC-A"  label=""  auto="auto" />
           <GraphSettings level="5%"  smoothingHighResolution="1"  contourHighResolution="1"  histogramSmoothingCount="0"  graphResolution="256"  showOutliers="0"  drawLargeDots="0"  dotsToDraw="8000"  tint="le.chartfill.tinted.40"  lineWeight="le.lineweight.normal"  lineStyle="le.linestyle.solid" />
           <GraphEnvironment showGrid="0"  showAxes="tnlTNL"  showGates="1"  showFreqOnPlots="1"  showGateNameOnPlots="1"  showMedians="0"  showUncomped="0"  addEventParam="0"  lastYAxisName="" >
             <TextTraits font="SansSerif"  size="11"  name="Labels"  style="plain"  color="#000000"  background="#00ffffff"  just="left" />
             <TextTraits font="SansSerif"  size="11"  name="LayoutGates"  style="plain"  color="#000000"  background="#00ffffff"  just="left" />
             <TextTraits font="SansSerif"  size="9"  name="Numbers"  style="plain"  color="#000000"  background="#00ffffff"  just="left" />
             <TextTraits font="SansSerif"  size="9"  name="Legend"  style="plain"  color="#000000"  background="#00ffffff"  just="left" />
           </GraphEnvironment>
         </Graph>
         <Subpopulations>
           <Population name="All"  annotation=""  owningGroup="All Samples"  expanded="1"  sortPriority="10"  count="50002" >
             <Graph smoothing="0"  backColor="#ffffff"  foreColor="#000000"  heatMapStatParameter="BL1-A"  type="Pseudocolor"  fast="1" >
               <Axis dimension="x"  name="FSC-H"  label=""  auto="auto" />
               <Axis dimension="y"  name="FSC-A"  label=""  auto="auto" />
               <GraphSettings level="5%"  smoothingHighResolution="1"  contourHighResolution="1"  histogramSmoothingCount="0"  graphResolution="256"  showOutliers="0"  drawLargeDots="0"  dotsToDraw="8000"  tint="le.chartfill.tinted.40"  lineWeight="le.lineweight.normal"  lineStyle="le.linestyle.solid" />
               <GraphEnvironment showGrid="0"  showAxes="tnlTNL"  showGates="1"  showFreqOnPlots="1"  showGateNameOnPlots="1"  showMedians="0"  showUncomped="0"  addEventParam="0"  lastYAxisName="" >
                 <TextTraits font="SansSerif"  size="11"  name="Labels"  style="plain"  color="#000000"  background="#00ffffff"  just="left" />
                 <TextTraits font="SansSerif"  size="11"  name="LayoutGates"  style="plain"  color="#000000"  background="#00ffffff"  just="left" />
                 <TextTraits font="SansSerif"  size="9"  name="Numbers"  style="plain"  color="#000000"  background="#00ffffff"  just="left" />
                 <TextTraits font="SansSerif"  size="9"  name="Legend"  style="plain"  color="#000000"  background="#00ffffff"  just="left" />
                 <WindowPosition x="620"  y="23"  width="390"  height="622"  displayed="1"  panelState="---" />
               </GraphEnvironment>
             </Graph>
             <Gate gating:id="ID1416343443" >
               <gating:PolygonGate eventsInside="1"  annoOffsetX="0"  annoOffsetY="0"  tint="#000000"  isTinted="0"  lineWeight="Normal"  userDefined="1"  quadId="-1"  gateResolution="256" >
                 <gating:dimension>
                   <data-type:fcs-dimension data-type:name="FSC-H" />
                 </gating:dimension>
                 <gating:dimension>
                   <data-type:fcs-dimension data-type:name="SSC-H" />
                 </gating:dimension>
                 <gating:vertex>
                   <gating:coordinate data-type:value="4586.946631671" />
                   <gating:coordinate data-type:value="671.8642467965" />
                 </gating:vertex>
                 <gating:vertex>
                   <gating:coordinate data-type:value="-15595.6185476815" />
                   <gating:coordinate data-type:value="131.0447292513" />
                 </gating:vertex>
                 <gating:vertex>
                   <gating:coordinate data-type:value="65134.6421697288" />
                   <gating:coordinate data-type:value="-87.3631528342" />
                 </gating:vertex>
                 <gating:vertex>
                   <gating:coordinate data-type:value="468785.9457567805" />
                   <gating:coordinate data-type:value="-35.3612761472" />
                 </gating:vertex>
                 <gating:vertex>
                   <gating:coordinate data-type:value="1119673.672790901" />
                   <gating:coordinate data-type:value="619.8623701095" />
                 </gating:vertex>
                 <gating:vertex>
                   <gating:coordinate data-type:value="1139856.237970254" />
                   <gating:coordinate data-type:value="2346.3246761191" />
                 </gating:vertex>
                 <gating:vertex>
                   <gating:coordinate data-type:value="256869.0113735783" />
                   <gating:coordinate data-type:value="2346.3246761191" />
                 </gating:vertex>
               </gating:PolygonGate>
             </Gate>
             <Subpopulations>
               <Population name="Single Cells"  annotation=""  owningGroup="All Samples"  expanded="1"  sortPriority="10"  count="47428" >
                 <Graph smoothing="0"  backColor="#ffffff"  foreColor="#000000"  heatMapStatParameter="BL1-A"  type="Pseudocolor"  fast="1" >
                   <Axis dimension="x"  name="YL2-H"  label=""  auto="auto" />
                   <Axis dimension="y"  name="FSC-H"  label=""  auto="auto" />
                   <GraphSettings level="5%"  smoothingHighResolution="1"  contourHighResolution="1"  histogramSmoothingCount="0"  graphResolution="256"  showOutliers="0"  drawLargeDots="0"  dotsToDraw="8000"  tint="le.chartfill.tinted.40"  lineWeight="le.lineweight.normal"  lineStyle="le.linestyle.solid" />
                   <GraphEnvironment showGrid="0"  showAxes="tnlTNL"  showGates="1"  showFreqOnPlots="1"  showGateNameOnPlots="1"  showMedians="0"  showUncomped="0"  addEventParam="0"  lastYAxisName="" >
                     <TextTraits font="SansSerif"  size="11"  name="Labels"  style="plain"  color="#000000"  background="#00ffffff"  just="left" />
                     <TextTraits font="SansSerif"  size="11"  name="LayoutGates"  style="plain"  color="#000000"  background="#00ffffff"  just="left" />
                     <TextTraits font="SansSerif"  size="9"  name="Numbers"  style="plain"  color="#000000"  background="#00ffffff"  just="left" />
                     <TextTraits font="SansSerif"  size="9"  name="Legend"  style="plain"  color="#000000"  background="#00ffffff"  just="left" />
                     <WindowPosition x="620"  y="23"  width="390"  height="622"  displayed="1"  panelState="---" />
                   </GraphEnvironment>
                 </Graph>
                 <Gate gating:id="ID923870315"  gating:parent_id="ID1416343443" >
                   <gating:PolygonGate eventsInside="1"  annoOffsetX="0"  annoOffsetY="0"  tint="#000000"  isTinted="0"  lineWeight="Normal"  userDefined="1"  quadId="-1"  gateResolution="256" >
                     <gating:dimension>
                       <data-type:fcs-dimension data-type:name="FSC-H" />
                     </gating:dimension>
                     <gating:dimension>
                       <data-type:fcs-dimension data-type:name="FSC-A" />
                     </gating:dimension>
                     <gating:vertex>
                       <gating:coordinate data-type:value="-30732.542432196" />
                       <gating:coordinate data-type:value="32039.8222222222" />
                     </gating:vertex>
                     <gating:vertex>
                       <gating:coordinate data-type:value="70180.2834645669" />
                       <gating:coordinate data-type:value="-31068.9185185185" />
                     </gating:vertex>
                     <gating:vertex>
                       <gating:coordinate data-type:value="1008669.5643044622" />
                       <gating:coordinate data-type:value="1046634.1925925927" />
                     </gating:vertex>
                     <gating:vertex>
                       <gating:coordinate data-type:value="736204.9343832021" />
                       <gating:coordinate data-type:value="1066052.2666666666" />
                     </gating:vertex>
                   </gating:PolygonGate>
                 </Gate>
                 <Subpopulations>
                   <Population name="Red +"  annotation=""  owningGroup="All Samples"  expanded="1"  sortPriority="10"  count="9942" >
                     <Graph smoothing="0"  backColor="#ffffff"  foreColor="#000000"  heatMapStatParameter="BL1-A"  type="Pseudocolor"  fast="1" >
                       <Axis dimension="x"  name="YL2-H"  label=""  auto="auto" />
                       <Axis dimension="y"  name="FSC-H"  label=""  auto="auto" />
                       <GraphSettings level="5%"  smoothingHighResolution="1"  contourHighResolution="1"  histogramSmoothingCount="0"  graphResolution="256"  showOutliers="0"  drawLargeDots="0"  dotsToDraw="8000"  tint="le.chartfill.tinted.40"  lineWeight="le.lineweight.normal"  lineStyle="le.linestyle.solid" />
                       <GraphEnvironment showGrid="0"  showAxes="tnlTNL"  showGates="1"  showFreqOnPlots="1"  showGateNameOnPlots="1"  showMedians="0"  showUncomped="0"  addEventParam="0"  lastYAxisName="" >
                         <TextTraits font="SansSerif"  size="11"  name="Labels"  style="plain"  color="#000000"  background="#00ffffff"  just="left" />
                         <TextTraits font="SansSerif"  size="11"  name="LayoutGates"  style="plain"  color="#000000"  background="#00ffffff"  just="left" />
                         <TextTraits font="SansSerif"  size="9"  name="Numbers"  style="plain"  color="#000000"  background="#00ffffff"  just="left" />
                         <TextTraits font="SansSerif"  size="9"  name="Legend"  style="plain"  color="#000000"  background="#00ffffff"  just="left" />
                         <WindowPosition x="0"  y="23"  width="992"  height="824"  displayed="0"  panelState="---" />
                       </GraphEnvironment>
                     </Graph>
                     <Gate gating:id="ID940192516"  gating:parent_id="ID923870315" >
                       <gating:RectangleGate eventsInside="1"  annoOffsetX="0"  annoOffsetY="0"  tint="#000000"  isTinted="0"  lineWeight="Normal"  userDefined="1"  percentX="0"  percentY="0" >
                         <gating:dimension gating:min="991.856590117484"  gating:max="730501.4480928521" >
                           <data-type:fcs-dimension data-type:name="YL2-H" />
                         </gating:dimension>
                         <gating:dimension gating:min="-113758.24511206486"  gating:max="1170584.8431092037" >
                           <data-type:fcs-dimension data-type:name="FSC-H" />
                         </gating:dimension>
                       </gating:RectangleGate>
                     </Gate>
                   </Population>
                 </Subpopulations>
               </Population>
             </Subpopulations>
           </Population>
         </Subpopulations>
       </SampleNode>
     </Sample>
     <Sample>
       <DataSet uri="file:/Users/Etienne/Desktop/180914%20centro%202u%20R1%20R2%20R4/180914_R124_412vs422_Test_R1%20422_tube.fcs"  sampleID="11" />
       <Transformations>
         <transforms:linear transforms:minRange="0"  transforms:maxRange="29"  gain="0.0010039813" >
           <data-type:parameter data-type:name="Time" />
         </transforms:linear>
         <transforms:linear transforms:minRange="-128159.2888888889"  transforms:maxRange="1153433.6"  gain="1" >
           <data-type:parameter data-type:name="FSC-A" />
         </transforms:linear>
         <transforms:linear transforms:minRange="0"  transforms:maxRange="1048576"  gain="1" >
           <data-type:parameter data-type:name="SSC-A" />
         </transforms:linear>
         <transforms:biex transforms:length="256"  transforms:maxRange="1048576"  transforms:neg="0"  transforms:width="-1000"  transforms:pos="5.0205999133" >
           <data-type:parameter data-type:name="BL1-A" />
         </transforms:biex>
         <transforms:log transforms:offset="1"  transforms:decades="6.0205999133" >
           <data-type:parameter data-type:name="YL2-A" />
         </transforms:log>
         <transforms:linear transforms:minRange="-116508.4444444445"  transforms:maxRange="1165084.4444444445"  gain="1" >
           <data-type:parameter data-type:name="FSC-H" />
         </transforms:linear>
         <transforms:linear transforms:minRange="-274.5699089076"  transforms:maxRange="2471.129180168"  gain="1" >
           <data-type:parameter data-type:name="SSC-H" />
         </transforms:linear>
         <transforms:biex transforms:length="256"  transforms:maxRange="1048576"  transforms:neg="0"  transforms:width="-1000"  transforms:pos="5.0205999133" >
           <data-type:parameter data-type:name="BL1-H" />
         </transforms:biex>
         <transforms:log transforms:offset="1"  transforms:decades="6.0205999133" >
           <data-type:parameter data-type:name="YL2-H" />
         </transforms:log>
         <transforms:linear transforms:minRange="0"  transforms:maxRange="1048576"  gain="1" >
           <data-type:parameter data-type:name="FSC-W" />
         </transforms:linear>
         <transforms:linear transforms:minRange="0"  transforms:maxRange="1048576"  gain="1" >
           <data-type:parameter data-type:name="SSC-W" />
         </transforms:linear>
         <transforms:biex transforms:length="256"  transforms:maxRange="1048576"  transforms:neg="0"  transforms:width="-1000"  transforms:pos="5.0205999133" >
           <data-type:parameter data-type:name="BL1-W" />
         </transforms:biex>
         <transforms:biex transforms:length="256"  transforms:maxRange="1048576"  transforms:neg="0"  transforms:width="-1000"  transforms:pos="5.0205999133" >
           <data-type:parameter data-type:name="YL2-W" />
         </transforms:biex>
       </Transformations>
       <Keywords>
         <Keyword name="$ENDANALYSIS"  value="000000000000" />
         <Keyword name="$BEGINANALYSIS"  value="000000000000" />
         <Keyword name="$ENDSTEXT"  value="000000000000" />
         <Keyword name="$BEGINSTEXT"  value="000000000000" />
         <Keyword name="$NEXTDATA"  value="000000000000" />
         <Keyword name="$ENDDATA"  value="000002609543" />
         <Keyword name="$BEGINDATA"  value="000000008192" />
         <Keyword name="$WELLID"  value="B1" />
         <Keyword name="$VOL"  value="49000" />
         <Keyword name="$TOT"  value="50026" />
         <Keyword name="$TIMESTEP"  value="0.001" />
         <Keyword name="$SYS"  value="OPTIXE2 Microsoft Windows 7 Professional " />
         <Keyword name="$SRC"  value="NA" />
         <Keyword name="$SPILLOVER"  value="6,BL1-A,YL2-A,BL1-H,YL2-H,BL1-W,YL2-W,1.000000,0.000000,0.000000,0.000000,0.000000,0.000000,0.000000,1.000000,0.000000,0.000000,0.000000,0.000000,0.000000,0.000000,1.000000,0.000000,0.000000,0.000000,0.000000,0.000000,0.000000,1.000000,0.000000,0.000000,0.000000,0.000000,0.000000,0.000000,1.000000,0.000000,0.000000,0.000000,0.000000,0.000000,0.000000,1.000000" />
         <Keyword name="$SMNO"  value="R1 422" />
         <Keyword name="$PROJ"  value="Test" />
         <Keyword name="$PLATENAME"  value="180914_R124_412vs422" />
         <Keyword name="$PLATEID"  value="mCherry R1 R4" />
         <Keyword name="$PAR"  value="13" />
         <Keyword name="$P9V"  value="450" />
         <Keyword name="$P9S"  value="YL2-H" />
         <Keyword name="$P9R"  value="1048576" />
         <Keyword name="$P9N"  value="YL2-H" />
         <Keyword name="$P9L"  value="561" />
         <Keyword name="$P9F"  value="620_15" />
         <Keyword name="$P9E"  value="0,0" />
         <Keyword name="$P9B"  value="32" />
         <Keyword name="$P8V"  value="420" />
         <Keyword name="$P8S"  value="BL1-H" />
         <Keyword name="$P8R"  value="1048576" />
         <Keyword name="$P8N"  value="BL1-H" />
         <Keyword name="$P8L"  value="488" />
         <Keyword name="$P8F"  value="530_30" />
         <Keyword name="$P8E"  value="0,0" />
         <Keyword name="$P8B"  value="32" />
         <Keyword name="$P7V"  value="160" />
         <Keyword name="$P7S"  value="SSC-H" />
         <Keyword name="$P7R"  value="1048576" />
         <Keyword name="$P7N"  value="SSC-H" />
         <Keyword name="$P7L"  value="488" />
         <Keyword name="$P7F"  value="488_10" />
         <Keyword name="$P7E"  value="0,0" />
         <Keyword name="$P7B"  value="32" />
         <Keyword name="$P6V"  value="240" />
         <Keyword name="$P6S"  value="FSC-H" />
         <Keyword name="$P6R"  value="1048576" />
         <Keyword name="$P6N"  value="FSC-H" />
         <Keyword name="$P6L"  value="488" />
         <Keyword name="$P6F"  value="NA" />
         <Keyword name="$P6E"  value="0,0" />
         <Keyword name="$P6B"  value="32" />
         <Keyword name="$P5V"  value="450" />
         <Keyword name="$P5S"  value="YL2-A" />
         <Keyword name="$P5R"  value="1048576" />
         <Keyword name="$P5N"  value="YL2-A" />
         <Keyword name="$P5L"  value="561" />
         <Keyword name="$P5F"  value="620_15" />
         <Keyword name="$P5E"  value="0,0" />
         <Keyword name="$P5B"  value="32" />
         <Keyword name="$P4V"  value="420" />
         <Keyword name="$P4S"  value="BL1-A" />
         <Keyword name="$P4R"  value="1048576" />
         <Keyword name="$P4N"  value="BL1-A" />
         <Keyword name="$P4L"  value="488" />
         <Keyword name="$P4F"  value="530_30" />
         <Keyword name="$P4E"  value="0,0" />
         <Keyword name="$P4B"  value="32" />
         <Keyword name="$P3V"  value="160" />
         <Keyword name="$P3S"  value="SSC-A" />
         <Keyword name="$P3R"  value="1048576" />
         <Keyword name="$P3N"  value="SSC-A" />
         <Keyword name="$P3L"  value="488" />
         <Keyword name="$P3F"  value="488_10" />
         <Keyword name="$P3E"  value="0,0" />
         <Keyword name="$P3B"  value="32" />
         <Keyword name="$P2V"  value="240" />
         <Keyword name="$P2S"  value="FSC-A" />
         <Keyword name="$P2R"  value="1048576" />
         <Keyword name="$P2N"  value="FSC-A" />
         <Keyword name="$P2L"  value="488" />
         <Keyword name="$P2F"  value="NA" />
         <Keyword name="$P2E"  value="0,0" />
         <Keyword name="$P2B"  value="32" />
         <Keyword name="$P1V"  value="NA" />
         <Keyword name="$P1S"  value="Time" />
         <Keyword name="$P1R"  value="67108864" />
         <Keyword name="$P1N"  value="Time" />
         <Keyword name="$P1L"  value="NA" />
         <Keyword name="$P1F"  value="NA" />
         <Keyword name="$P1E"  value="0,0" />
         <Keyword name="$P1B"  value="32" />
         <Keyword name="$P13V"  value="450" />
         <Keyword name="$P13S"  value="YL2-W" />
         <Keyword name="$P13R"  value="1024" />
         <Keyword name="$P13N"  value="YL2-W" />
         <Keyword name="$P13L"  value="561" />
         <Keyword name="$P13F"  value="620_15" />
         <Keyword name="$P13E"  value="0,0" />
         <Keyword name="$P13B"  value="32" />
         <Keyword name="$P12V"  value="420" />
         <Keyword name="$P12S"  value="BL1-W" />
         <Keyword name="$P12R"  value="1024" />
         <Keyword name="$P12N"  value="BL1-W" />
         <Keyword name="$P12L"  value="488" />
         <Keyword name="$P12F"  value="530_30" />
         <Keyword name="$P12E"  value="0,0" />
         <Keyword name="$P12B"  value="32" />
         <Keyword name="$P11V"  value="160" />
         <Keyword name="$P11S"  value="SSC-W" />
         <Keyword name="$P11R"  value="1024" />
         <Keyword name="$P11N"  value="SSC-W" />
         <Keyword name="$P11L"  value="488" />
         <Keyword name="$P11F"  value="488_10" />
         <Keyword name="$P11E"  value="0,0" />
         <Keyword name="$P11B"  value="32" />
         <Keyword name="$P10V"  value="240" />
         <Keyword name="$P10S"  value="FSC-W" />
         <Keyword name="$P10R"  value="1024" />
         <Keyword name="$P10N"  value="FSC-W" />
         <Keyword name="$P10L"  value="488" />
         <Keyword name="$P10F"  value="NA" />
         <Keyword name="$P10E"  value="0,0" />
         <Keyword name="$P10B"  value="32" />
         <Keyword name="$ORIGINALITY"  value="NonDataModified" />
         <Keyword name="$OP"  value="PFIUH PFIUH" />
         <Keyword name="$MODE"  value="L" />
         <Keyword name="$LOST"  value="0" />
         <Keyword name="$LAST_MODIFIER"  value="utilisateurs" />
         <Keyword name="$LAST_MODIFIED"  value="14-Sep-2018 16:57:45" />
         <Keyword name="$INST"  value="NA" />
         <Keyword name="$FIL"  value="tube.fcs" />
         <Keyword name="$EXP"  value="NA" />
         <Keyword name="$ETIM"  value="15:37:13" />
         <Keyword name="$DATE"  value="14-Sep-2018" />
         <Keyword name="$DATATYPE"  value="F" />
         <Keyword name="$CYTSN"  value="2AFC218231017" />
         <Keyword name="$CYT"  value="4486521 Attune NxT Acoustic Focusing Cytometer (Lasers: BRVY)" />
         <Keyword name="$COM"  value="NA" />
         <Keyword name="$CELLS"  value="NA" />
         <Keyword name="$BYTEORD"  value="1,2,3,4" />
         <Keyword name="$BTIM"  value="15:36:44" />
         <Keyword name="#WINEXT"  value="0" />
         <Keyword name="#WIDTHTHRESHOLD"  value="1000" />
         <Keyword name="#TR1"  value="OR_FSC,25000" />
         <Keyword name="#PTRESULT"  value="Pass" />
         <Keyword name="#PTDATE"  value="10-Jul-2018" />
         <Keyword name="#P1Target"  value="NA" />
         <Keyword name="#P1Label"  value="NA" />
         <Keyword name="#LASERCONFIG"  value="BRVY" />
         <Keyword name="#LASER4DELAY"  value="331" />
         <Keyword name="#LASER4COLOR"  value="Yellow" />
         <Keyword name="#LASER4ASF"  value="1.11" />
         <Keyword name="#LASER3DELAY"  value="713" />
         <Keyword name="#LASER3COLOR"  value="Violet" />
         <Keyword name="#LASER3ASF"  value="1.10" />
         <Keyword name="#LASER2DELAY"  value="1513" />
         <Keyword name="#LASER2COLOR"  value="Red" />
         <Keyword name="#LASER2ASF"  value="1.03" />
         <Keyword name="#LASER1DELAY"  value="1100" />
         <Keyword name="#LASER1COLOR"  value="Blue" />
         <Keyword name="#LASER1ASF"  value="1.16" />
         <Keyword name="#FLOWRATE"  value="100" />
         <Keyword name="FJ_FCS_VERSION"  value="3.1" />
       </Keywords>
       <SampleNode name="tube.fcs"  annotation=""  owningGroup=""  expanded="1"  sortPriority="10"  count="50026"  sampleID="11" >
         <Graph smoothing="0"  backColor="#ffffff"  foreColor="#000000"  type="Pseudocolor"  fast="1" >
           <Axis dimension="x"  name="FSC-A"  label=""  auto="auto" />
           <Axis dimension="y"  name="SSC-A"  label=""  auto="auto" />
           <GraphSettings level="5%"  smoothingHighResolution="1"  contourHighResolution="1"  histogramSmoothingCount="0"  graphResolution="256"  showOutliers="0"  drawLargeDots="0"  dotsToDraw="8000"  tint="le.chartfill.tinted.40"  lineWeight="le.lineweight.normal"  lineStyle="le.linestyle.solid" />
           <GraphEnvironment showGrid="0"  showAxes="tnlTNL"  showGates="1"  showFreqOnPlots="1"  showGateNameOnPlots="1"  showMedians="0"  showUncomped="0"  addEventParam="0"  lastYAxisName="" >
             <TextTraits font="SansSerif"  size="11"  name="Labels"  style="plain"  color="#000000"  background="#00ffffff"  just="left" />
             <TextTraits font="SansSerif"  size="11"  name="LayoutGates"  style="plain"  color="#000000"  background="#00ffffff"  just="left" />
             <TextTraits font="SansSerif"  size="9"  name="Numbers"  style="plain"  color="#000000"  background="#00ffffff"  just="left" />
             <TextTraits font="SansSerif"  size="9"  name="Legend"  style="plain"  color="#000000"  background="#00ffffff"  just="left" />
           </GraphEnvironment>
         </Graph>
         <Subpopulations>
           <Population name="All"  annotation=""  owningGroup="All Samples"  expanded="1"  sortPriority="10"  count="50001" >
             <Graph smoothing="0"  backColor="#ffffff"  foreColor="#000000"  heatMapStatParameter="BL1-A"  type="Pseudocolor"  fast="1" >
               <Axis dimension="x"  name="FSC-H"  label=""  auto="auto" />
               <Axis dimension="y"  name="FSC-A"  label=""  auto="auto" />
               <GraphSettings level="5%"  smoothingHighResolution="1"  contourHighResolution="1"  histogramSmoothingCount="0"  graphResolution="256"  showOutliers="0"  drawLargeDots="0"  dotsToDraw="8000"  tint="le.chartfill.tinted.40"  lineWeight="le.lineweight.normal"  lineStyle="le.linestyle.solid" />
               <GraphEnvironment showGrid="0"  showAxes="tnlTNL"  showGates="1"  showFreqOnPlots="1"  showGateNameOnPlots="1"  showMedians="0"  showUncomped="0"  addEventParam="0"  lastYAxisName="" >
                 <TextTraits font="SansSerif"  size="11"  name="Labels"  style="plain"  color="#000000"  background="#00ffffff"  just="left" />
                 <TextTraits font="SansSerif"  size="11"  name="LayoutGates"  style="plain"  color="#000000"  background="#00ffffff"  just="left" />
                 <TextTraits font="SansSerif"  size="9"  name="Numbers"  style="plain"  color="#000000"  background="#00ffffff"  just="left" />
                 <TextTraits font="SansSerif"  size="9"  name="Legend"  style="plain"  color="#000000"  background="#00ffffff"  just="left" />
                 <WindowPosition x="620"  y="23"  width="390"  height="622"  displayed="1"  panelState="---" />
               </GraphEnvironment>
             </Graph>
             <Gate gating:id="ID642046312" >
               <gating:PolygonGate eventsInside="1"  annoOffsetX="0"  annoOffsetY="0"  tint="#000000"  isTinted="0"  lineWeight="Normal"  userDefined="1"  quadId="-1"  gateResolution="256" >
                 <gating:dimension>
                   <data-type:fcs-dimension data-type:name="FSC-H" />
                 </gating:dimension>
                 <gating:dimension>
                   <data-type:fcs-dimension data-type:name="SSC-H" />
                 </gating:dimension>
                 <gating:vertex>
                   <gating:coordinate data-type:value="4586.946631671" />
                   <gating:coordinate data-type:value="671.8642467965" />
                 </gating:vertex>
                 <gating:vertex>
                   <gating:coordinate data-type:value="-15595.6185476815" />
                   <gating:coordinate data-type:value="131.0447292513" />
                 </gating:vertex>
                 <gating:vertex>
                   <gating:coordinate data-type:value="65134.6421697288" />
                   <gating:coordinate data-type:value="-87.3631528342" />
                 </gating:vertex>
                 <gating:vertex>
                   <gating:coordinate data-type:value="468785.9457567805" />
                   <gating:coordinate data-type:value="-35.3612761472" />
                 </gating:vertex>
                 <gating:vertex>
                   <gating:coordinate data-type:value="1119673.672790901" />
                   <gating:coordinate data-type:value="619.8623701095" />
                 </gating:vertex>
                 <gating:vertex>
                   <gating:coordinate data-type:value="1139856.237970254" />
                   <gating:coordinate data-type:value="2346.3246761191" />
                 </gating:vertex>
                 <gating:vertex>
                   <gating:coordinate data-type:value="256869.0113735783" />
                   <gating:coordinate data-type:value="2346.3246761191" />
                 </gating:vertex>
               </gating:PolygonGate>
             </Gate>
             <Subpopulations>
               <Population name="Single Cells"  annotation=""  owningGroup="All Samples"  expanded="1"  sortPriority="10"  count="49233" >
                 <Graph smoothing="0"  backColor="#ffffff"  foreColor="#000000"  heatMapStatParameter="BL1-A"  type="Pseudocolor"  fast="1" >
                   <Axis dimension="x"  name="YL2-H"  label=""  auto="auto" />
                   <Axis dimension="y"  name="FSC-H"  label=""  auto="auto" />
                   <GraphSettings level="5%"  smoothingHighResolution="1"  contourHighResolution="1"  histogramSmoothingCount="0"  graphResolution="256"  showOutliers="0"  drawLargeDots="0"  dotsToDraw="8000"  tint="le.chartfill.tinted.40"  lineWeight="le.lineweight.normal"  lineStyle="le.linestyle.solid" />
                   <GraphEnvironment showGrid="0"  showAxes="tnlTNL"  showGates="1"  showFreqOnPlots="1"  showGateNameOnPlots="1"  showMedians="0"  showUncomped="0"  addEventParam="0"  lastYAxisName="" >
                     <TextTraits font="SansSerif"  size="11"  name="Labels"  style="plain"  color="#000000"  background="#00ffffff"  just="left" />
                     <TextTraits font="SansSerif"  size="11"  name="LayoutGates"  style="plain"  color="#000000"  background="#00ffffff"  just="left" />
                     <TextTraits font="SansSerif"  size="9"  name="Numbers"  style="plain"  color="#000000"  background="#00ffffff"  just="left" />
                     <TextTraits font="SansSerif"  size="9"  name="Legend"  style="plain"  color="#000000"  background="#00ffffff"  just="left" />
                     <WindowPosition x="620"  y="23"  width="390"  height="622"  displayed="1"  panelState="---" />
                   </GraphEnvironment>
                 </Graph>
                 <Gate gating:id="ID1163749953"  gating:parent_id="ID642046312" >
                   <gating:PolygonGate eventsInside="1"  annoOffsetX="0"  annoOffsetY="0"  tint="#000000"  isTinted="0"  lineWeight="Normal"  userDefined="1"  quadId="-1"  gateResolution="256" >
                     <gating:dimension>
                       <data-type:fcs-dimension data-type:name="FSC-H" />
                     </gating:dimension>
                     <gating:dimension>
                       <data-type:fcs-dimension data-type:name="FSC-A" />
                     </gating:dimension>
                     <gating:vertex>
                       <gating:coordinate data-type:value="-30732.542432196" />
                       <gating:coordinate data-type:value="32039.8222222222" />
                     </gating:vertex>
                     <gating:vertex>
                       <gating:coordinate data-type:value="70180.2834645669" />
                       <gating:coordinate data-type:value="-31068.9185185185" />
                     </gating:vertex>
                     <gating:vertex>
                       <gating:coordinate data-type:value="1008669.5643044622" />
                       <gating:coordinate data-type:value="1046634.1925925927" />
                     </gating:vertex>
                     <gating:vertex>
                       <gating:coordinate data-type:value="736204.9343832021" />
                       <gating:coordinate data-type:value="1066052.2666666666" />
                     </gating:vertex>
                   </gating:PolygonGate>
                 </Gate>
                 <Subpopulations>
                   <Population name="Red +"  annotation=""  owningGroup="All Samples"  expanded="1"  sortPriority="10"  count="5392" >
                     <Graph smoothing="0"  backColor="#ffffff"  foreColor="#000000"  heatMapStatParameter="BL1-A"  type="Pseudocolor"  fast="1" >
                       <Axis dimension="x"  name="YL2-H"  label=""  auto="auto" />
                       <Axis dimension="y"  name="FSC-H"  label=""  auto="auto" />
                       <GraphSettings level="5%"  smoothingHighResolution="1"  contourHighResolution="1"  histogramSmoothingCount="0"  graphResolution="256"  showOutliers="0"  drawLargeDots="0"  dotsToDraw="8000"  tint="le.chartfill.tinted.40"  lineWeight="le.lineweight.normal"  lineStyle="le.linestyle.solid" />
                       <GraphEnvironment showGrid="0"  showAxes="tnlTNL"  showGates="1"  showFreqOnPlots="1"  showGateNameOnPlots="1"  showMedians="0"  showUncomped="0"  addEventParam="0"  lastYAxisName="" >
                         <TextTraits font="SansSerif"  size="11"  name="Labels"  style="plain"  color="#000000"  background="#00ffffff"  just="left" />
                         <TextTraits font="SansSerif"  size="11"  name="LayoutGates"  style="plain"  color="#000000"  background="#00ffffff"  just="left" />
                         <TextTraits font="SansSerif"  size="9"  name="Numbers"  style="plain"  color="#000000"  background="#00ffffff"  just="left" />
                         <TextTraits font="SansSerif"  size="9"  name="Legend"  style="plain"  color="#000000"  background="#00ffffff"  just="left" />
                         <WindowPosition x="0"  y="23"  width="992"  height="824"  displayed="0"  panelState="---" />
                       </GraphEnvironment>
                     </Graph>
                     <Gate gating:id="ID1496753579"  gating:parent_id="ID1163749953" >
                       <gating:RectangleGate eventsInside="1"  annoOffsetX="0"  annoOffsetY="0"  tint="#000000"  isTinted="0"  lineWeight="Normal"  userDefined="1"  percentX="0"  percentY="0" >
                         <gating:dimension gating:min="991.856590117484"  gating:max="730501.4480928521" >
                           <data-type:fcs-dimension data-type:name="YL2-H" />
                         </gating:dimension>
                         <gating:dimension gating:min="-113758.24511206486"  gating:max="1170584.8431092037" >
                           <data-type:fcs-dimension data-type:name="FSC-H" />
                         </gating:dimension>
                       </gating:RectangleGate>
                     </Gate>
                   </Population>
                 </Subpopulations>
               </Population>
             </Subpopulations>
           </Population>
         </Subpopulations>
       </SampleNode>
     </Sample>
     <Sample>
       <DataSet uri="file:/Users/Etienne/Desktop/180914%20centro%202u%20R1%20R2%20R4/180914_R124_412vs422_Test_R4%20422_tube(4).fcs"  sampleID="55" />
       <Transformations>
         <transforms:linear transforms:minRange="0.001013805"  transforms:maxRange="47"  gain="0.001013805" >
           <data-type:parameter data-type:name="Time" />
         </transforms:linear>
         <transforms:linear transforms:minRange="-128159.2888888889"  transforms:maxRange="1153433.6"  gain="1" >
           <data-type:parameter data-type:name="FSC-A" />
         </transforms:linear>
         <transforms:linear transforms:minRange="0"  transforms:maxRange="1048576"  gain="1" >
           <data-type:parameter data-type:name="SSC-A" />
         </transforms:linear>
         <transforms:biex transforms:length="256"  transforms:maxRange="1048576"  transforms:neg="0"  transforms:width="-1000"  transforms:pos="5.0205999133" >
           <data-type:parameter data-type:name="BL1-A" />
         </transforms:biex>
         <transforms:log transforms:offset="1"  transforms:decades="6.0205999133" >
           <data-type:parameter data-type:name="YL2-A" />
         </transforms:log>
         <transforms:linear transforms:minRange="-116508.4444444445"  transforms:maxRange="1165084.4444444445"  gain="1" >
           <data-type:parameter data-type:name="FSC-H" />
         </transforms:linear>
         <transforms:linear transforms:minRange="-274.5699089076"  transforms:maxRange="2471.129180168"  gain="1" >
           <data-type:parameter data-type:name="SSC-H" />
         </transforms:linear>
         <transforms:biex transforms:length="256"  transforms:maxRange="1048576"  transforms:neg="0"  transforms:width="-1000"  transforms:pos="5.0205999133" >
           <data-type:parameter data-type:name="BL1-H" />
         </transforms:biex>
         <transforms:log transforms:offset="1"  transforms:decades="6.0205999133" >
           <data-type:parameter data-type:name="YL2-H" />
         </transforms:log>
         <transforms:linear transforms:minRange="0"  transforms:maxRange="1048576"  gain="1" >
           <data-type:parameter data-type:name="FSC-W" />
         </transforms:linear>
         <transforms:linear transforms:minRange="0"  transforms:maxRange="1048576"  gain="1" >
           <data-type:parameter data-type:name="SSC-W" />
         </transforms:linear>
         <transforms:biex transforms:length="256"  transforms:maxRange="1048576"  transforms:neg="0"  transforms:width="-1000"  transforms:pos="5.0205999133" >
           <data-type:parameter data-type:name="BL1-W" />
         </transforms:biex>
         <transforms:biex transforms:length="256"  transforms:maxRange="1048576"  transforms:neg="0"  transforms:width="-1000"  transforms:pos="5.0205999133" >
           <data-type:parameter data-type:name="YL2-W" />
         </transforms:biex>
       </Transformations>
       <Keywords>
         <Keyword name="$ENDANALYSIS"  value="000000000000" />
         <Keyword name="$BEGINANALYSIS"  value="000000000000" />
         <Keyword name="$ENDSTEXT"  value="000000000000" />
         <Keyword name="$BEGINSTEXT"  value="000000000000" />
         <Keyword name="$NEXTDATA"  value="000000000000" />
         <Keyword name="$ENDDATA"  value="000002612351" />
         <Keyword name="$BEGINDATA"  value="000000008192" />
         <Keyword name="$WELLID"  value="F5" />
         <Keyword name="$VOL"  value="79000" />
         <Keyword name="$TOT"  value="50080" />
         <Keyword name="$TIMESTEP"  value="0.001" />
         <Keyword name="$SYS"  value="OPTIXE2 Microsoft Windows 7 Professional " />
         <Keyword name="$SRC"  value="NA" />
         <Keyword name="$SPILLOVER"  value="6,BL1-A,YL2-A,BL1-H,YL2-H,BL1-W,YL2-W,1.000000,0.000000,0.000000,0.000000,0.000000,0.000000,0.000000,1.000000,0.000000,0.000000,0.000000,0.000000,0.000000,0.000000,1.000000,0.000000,0.000000,0.000000,0.000000,0.000000,0.000000,1.000000,0.000000,0.000000,0.000000,0.000000,0.000000,0.000000,1.000000,0.000000,0.000000,0.000000,0.000000,0.000000,0.000000,1.000000" />
         <Keyword name="$SMNO"  value="R4 422" />
         <Keyword name="$PROJ"  value="Test" />
         <Keyword name="$PLATENAME"  value="180914_R124_412vs422" />
         <Keyword name="$PLATEID"  value="mCherry R1 R4" />
         <Keyword name="$PAR"  value="13" />
         <Keyword name="$P9V"  value="450" />
         <Keyword name="$P9S"  value="YL2-H" />
         <Keyword name="$P9R"  value="1048576" />
         <Keyword name="$P9N"  value="YL2-H" />
         <Keyword name="$P9L"  value="561" />
         <Keyword name="$P9F"  value="620_15" />
         <Keyword name="$P9E"  value="0,0" />
         <Keyword name="$P9B"  value="32" />
         <Keyword name="$P8V"  value="420" />
         <Keyword name="$P8S"  value="BL1-H" />
         <Keyword name="$P8R"  value="1048576" />
         <Keyword name="$P8N"  value="BL1-H" />
         <Keyword name="$P8L"  value="488" />
         <Keyword name="$P8F"  value="530_30" />
         <Keyword name="$P8E"  value="0,0" />
         <Keyword name="$P8B"  value="32" />
         <Keyword name="$P7V"  value="160" />
         <Keyword name="$P7S"  value="SSC-H" />
         <Keyword name="$P7R"  value="1048576" />
         <Keyword name="$P7N"  value="SSC-H" />
         <Keyword name="$P7L"  value="488" />
         <Keyword name="$P7F"  value="488_10" />
         <Keyword name="$P7E"  value="0,0" />
         <Keyword name="$P7B"  value="32" />
         <Keyword name="$P6V"  value="240" />
         <Keyword name="$P6S"  value="FSC-H" />
         <Keyword name="$P6R"  value="1048576" />
         <Keyword name="$P6N"  value="FSC-H" />
         <Keyword name="$P6L"  value="488" />
         <Keyword name="$P6F"  value="NA" />
         <Keyword name="$P6E"  value="0,0" />
         <Keyword name="$P6B"  value="32" />
         <Keyword name="$P5V"  value="450" />
         <Keyword name="$P5S"  value="YL2-A" />
         <Keyword name="$P5R"  value="1048576" />
         <Keyword name="$P5N"  value="YL2-A" />
         <Keyword name="$P5L"  value="561" />
         <Keyword name="$P5F"  value="620_15" />
         <Keyword name="$P5E"  value="0,0" />
         <Keyword name="$P5B"  value="32" />
         <Keyword name="$P4V"  value="420" />
         <Keyword name="$P4S"  value="BL1-A" />
         <Keyword name="$P4R"  value="1048576" />
         <Keyword name="$P4N"  value="BL1-A" />
         <Keyword name="$P4L"  value="488" />
         <Keyword name="$P4F"  value="530_30" />
         <Keyword name="$P4E"  value="0,0" />
         <Keyword name="$P4B"  value="32" />
         <Keyword name="$P3V"  value="160" />
         <Keyword name="$P3S"  value="SSC-A" />
         <Keyword name="$P3R"  value="1048576" />
         <Keyword name="$P3N"  value="SSC-A" />
         <Keyword name="$P3L"  value="488" />
         <Keyword name="$P3F"  value="488_10" />
         <Keyword name="$P3E"  value="0,0" />
         <Keyword name="$P3B"  value="32" />
         <Keyword name="$P2V"  value="240" />
         <Keyword name="$P2S"  value="FSC-A" />
         <Keyword name="$P2R"  value="1048576" />
         <Keyword name="$P2N"  value="FSC-A" />
         <Keyword name="$P2L"  value="488" />
         <Keyword name="$P2F"  value="NA" />
         <Keyword name="$P2E"  value="0,0" />
         <Keyword name="$P2B"  value="32" />
         <Keyword name="$P1V"  value="NA" />
         <Keyword name="$P1S"  value="Time" />
         <Keyword name="$P1R"  value="67108864" />
         <Keyword name="$P1N"  value="Time" />
         <Keyword name="$P1L"  value="NA" />
         <Keyword name="$P1F"  value="NA" />
         <Keyword name="$P1E"  value="0,0" />
         <Keyword name="$P1B"  value="32" />
         <Keyword name="$P13V"  value="450" />
         <Keyword name="$P13S"  value="YL2-W" />
         <Keyword name="$P13R"  value="1024" />
         <Keyword name="$P13N"  value="YL2-W" />
         <Keyword name="$P13L"  value="561" />
         <Keyword name="$P13F"  value="620_15" />
         <Keyword name="$P13E"  value="0,0" />
         <Keyword name="$P13B"  value="32" />
         <Keyword name="$P12V"  value="420" />
         <Keyword name="$P12S"  value="BL1-W" />
         <Keyword name="$P12R"  value="1024" />
         <Keyword name="$P12N"  value="BL1-W" />
         <Keyword name="$P12L"  value="488" />
         <Keyword name="$P12F"  value="530_30" />
         <Keyword name="$P12E"  value="0,0" />
         <Keyword name="$P12B"  value="32" />
         <Keyword name="$P11V"  value="160" />
         <Keyword name="$P11S"  value="SSC-W" />
         <Keyword name="$P11R"  value="1024" />
         <Keyword name="$P11N"  value="SSC-W" />
         <Keyword name="$P11L"  value="488" />
         <Keyword name="$P11F"  value="488_10" />
         <Keyword name="$P11E"  value="0,0" />
         <Keyword name="$P11B"  value="32" />
         <Keyword name="$P10V"  value="240" />
         <Keyword name="$P10S"  value="FSC-W" />
         <Keyword name="$P10R"  value="1024" />
         <Keyword name="$P10N"  value="FSC-W" />
         <Keyword name="$P10L"  value="488" />
         <Keyword name="$P10F"  value="NA" />
         <Keyword name="$P10E"  value="0,0" />
         <Keyword name="$P10B"  value="32" />
         <Keyword name="$ORIGINALITY"  value="NonDataModified" />
         <Keyword name="$OP"  value="PFIUH PFIUH" />
         <Keyword name="$MODE"  value="L" />
         <Keyword name="$LOST"  value="0" />
         <Keyword name="$LAST_MODIFIER"  value="utilisateurs" />
         <Keyword name="$LAST_MODIFIED"  value="14-Sep-2018 16:57:45" />
         <Keyword name="$INST"  value="NA" />
         <Keyword name="$FIL"  value="tube(4).fcs" />
         <Keyword name="$EXP"  value="NA" />
         <Keyword name="$ETIM"  value="16:13:53" />
         <Keyword name="$DATE"  value="14-Sep-2018" />
         <Keyword name="$DATATYPE"  value="F" />
         <Keyword name="$CYTSN"  value="2AFC218231017" />
         <Keyword name="$CYT"  value="4486521 Attune NxT Acoustic Focusing Cytometer (Lasers: BRVY)" />
         <Keyword name="$COM"  value="NA" />
         <Keyword name="$CELLS"  value="NA" />
         <Keyword name="$BYTEORD"  value="1,2,3,4" />
         <Keyword name="$BTIM"  value="16:13:06" />
         <Keyword name="#WINEXT"  value="0" />
         <Keyword name="#WIDTHTHRESHOLD"  value="1000" />
         <Keyword name="#TR1"  value="OR_FSC,25000" />
         <Keyword name="#PTRESULT"  value="Pass" />
         <Keyword name="#PTDATE"  value="10-Jul-2018" />
         <Keyword name="#P1Target"  value="NA" />
         <Keyword name="#P1Label"  value="NA" />
         <Keyword name="#LASERCONFIG"  value="BRVY" />
         <Keyword name="#LASER4DELAY"  value="331" />
         <Keyword name="#LASER4COLOR"  value="Yellow" />
         <Keyword name="#LASER4ASF"  value="1.11" />
         <Keyword name="#LASER3DELAY"  value="713" />
         <Keyword name="#LASER3COLOR"  value="Violet" />
         <Keyword name="#LASER3ASF"  value="1.10" />
         <Keyword name="#LASER2DELAY"  value="1513" />
         <Keyword name="#LASER2COLOR"  value="Red" />
         <Keyword name="#LASER2ASF"  value="1.03" />
         <Keyword name="#LASER1DELAY"  value="1100" />
         <Keyword name="#LASER1COLOR"  value="Blue" />
         <Keyword name="#LASER1ASF"  value="1.16" />
         <Keyword name="#FLOWRATE"  value="100" />
         <Keyword name="FJ_FCS_VERSION"  value="3.1" />
       </Keywords>
       <SampleNode name="tube(4).fcs"  annotation=""  owningGroup=""  expanded="1"  sortPriority="10"  count="50080"  sampleID="55" >
         <Graph smoothing="0"  backColor="#ffffff"  foreColor="#000000"  type="Pseudocolor"  fast="1" >
           <Axis dimension="x"  name="FSC-A"  label=""  auto="auto" />
           <Axis dimension="y"  name="SSC-A"  label=""  auto="auto" />
           <GraphSettings level="5%"  smoothingHighResolution="1"  contourHighResolution="1"  histogramSmoothingCount="0"  graphResolution="256"  showOutliers="0"  drawLargeDots="0"  dotsToDraw="8000"  tint="le.chartfill.tinted.40"  lineWeight="le.lineweight.normal"  lineStyle="le.linestyle.solid" />
           <GraphEnvironment showGrid="0"  showAxes="tnlTNL"  showGates="1"  showFreqOnPlots="1"  showGateNameOnPlots="1"  showMedians="0"  showUncomped="0"  addEventParam="0"  lastYAxisName="" >
             <TextTraits font="SansSerif"  size="11"  name="Labels"  style="plain"  color="#000000"  background="#00ffffff"  just="left" />
             <TextTraits font="SansSerif"  size="11"  name="LayoutGates"  style="plain"  color="#000000"  background="#00ffffff"  just="left" />
             <TextTraits font="SansSerif"  size="9"  name="Numbers"  style="plain"  color="#000000"  background="#00ffffff"  just="left" />
             <TextTraits font="SansSerif"  size="9"  name="Legend"  style="plain"  color="#000000"  background="#00ffffff"  just="left" />
           </GraphEnvironment>
         </Graph>
         <Subpopulations>
           <Population name="All"  annotation=""  owningGroup="All Samples"  expanded="1"  sortPriority="10"  count="50058" >
             <Graph smoothing="0"  backColor="#ffffff"  foreColor="#000000"  heatMapStatParameter="BL1-A"  type="Pseudocolor"  fast="1" >
               <Axis dimension="x"  name="FSC-H"  label=""  auto="auto" />
               <Axis dimension="y"  name="FSC-A"  label=""  auto="auto" />
               <GraphSettings level="5%"  smoothingHighResolution="1"  contourHighResolution="1"  histogramSmoothingCount="0"  graphResolution="256"  showOutliers="0"  drawLargeDots="0"  dotsToDraw="8000"  tint="le.chartfill.tinted.40"  lineWeight="le.lineweight.normal"  lineStyle="le.linestyle.solid" />
               <GraphEnvironment showGrid="0"  showAxes="tnlTNL"  showGates="1"  showFreqOnPlots="1"  showGateNameOnPlots="1"  showMedians="0"  showUncomped="0"  addEventParam="0"  lastYAxisName="" >
                 <TextTraits font="SansSerif"  size="11"  name="Labels"  style="plain"  color="#000000"  background="#00ffffff"  just="left" />
                 <TextTraits font="SansSerif"  size="11"  name="LayoutGates"  style="plain"  color="#000000"  background="#00ffffff"  just="left" />
                 <TextTraits font="SansSerif"  size="9"  name="Numbers"  style="plain"  color="#000000"  background="#00ffffff"  just="left" />
                 <TextTraits font="SansSerif"  size="9"  name="Legend"  style="plain"  color="#000000"  background="#00ffffff"  just="left" />
                 <WindowPosition x="620"  y="23"  width="390"  height="622"  displayed="1"  panelState="---" />
               </GraphEnvironment>
             </Graph>
             <Gate gating:id="ID1638346807" >
               <gating:PolygonGate eventsInside="1"  annoOffsetX="0"  annoOffsetY="0"  tint="#000000"  isTinted="0"  lineWeight="Normal"  userDefined="1"  quadId="-1"  gateResolution="256" >
                 <gating:dimension>
                   <data-type:fcs-dimension data-type:name="FSC-H" />
                 </gating:dimension>
                 <gating:dimension>
                   <data-type:fcs-dimension data-type:name="SSC-H" />
                 </gating:dimension>
                 <gating:vertex>
                   <gating:coordinate data-type:value="4586.946631671" />
                   <gating:coordinate data-type:value="671.8642467965" />
                 </gating:vertex>
                 <gating:vertex>
                   <gating:coordinate data-type:value="-15595.6185476815" />
                   <gating:coordinate data-type:value="131.0447292513" />
                 </gating:vertex>
                 <gating:vertex>
                   <gating:coordinate data-type:value="65134.6421697288" />
                   <gating:coordinate data-type:value="-87.3631528342" />
                 </gating:vertex>
                 <gating:vertex>
                   <gating:coordinate data-type:value="468785.9457567805" />
                   <gating:coordinate data-type:value="-35.3612761472" />
                 </gating:vertex>
                 <gating:vertex>
                   <gating:coordinate data-type:value="1119673.672790901" />
                   <gating:coordinate data-type:value="619.8623701095" />
                 </gating:vertex>
                 <gating:vertex>
                   <gating:coordinate data-type:value="1139856.237970254" />
                   <gating:coordinate data-type:value="2346.3246761191" />
                 </gating:vertex>
                 <gating:vertex>
                   <gating:coordinate data-type:value="256869.0113735783" />
                   <gating:coordinate data-type:value="2346.3246761191" />
                 </gating:vertex>
               </gating:PolygonGate>
             </Gate>
             <Subpopulations>
               <Population name="Single Cells"  annotation=""  owningGroup="All Samples"  expanded="1"  sortPriority="10"  count="46377" >
                 <Graph smoothing="0"  backColor="#ffffff"  foreColor="#000000"  heatMapStatParameter="BL1-A"  type="Pseudocolor"  fast="1" >
                   <Axis dimension="x"  name="YL2-H"  label=""  auto="auto" />
                   <Axis dimension="y"  name="FSC-H"  label=""  auto="auto" />
                   <GraphSettings level="5%"  smoothingHighResolution="1"  contourHighResolution="1"  histogramSmoothingCount="0"  graphResolution="256"  showOutliers="0"  drawLargeDots="0"  dotsToDraw="8000"  tint="le.chartfill.tinted.40"  lineWeight="le.lineweight.normal"  lineStyle="le.linestyle.solid" />
                   <GraphEnvironment showGrid="0"  showAxes="tnlTNL"  showGates="1"  showFreqOnPlots="1"  showGateNameOnPlots="1"  showMedians="0"  showUncomped="0"  addEventParam="0"  lastYAxisName="" >
                     <TextTraits font="SansSerif"  size="11"  name="Labels"  style="plain"  color="#000000"  background="#00ffffff"  just="left" />
                     <TextTraits font="SansSerif"  size="11"  name="LayoutGates"  style="plain"  color="#000000"  background="#00ffffff"  just="left" />
                     <TextTraits font="SansSerif"  size="9"  name="Numbers"  style="plain"  color="#000000"  background="#00ffffff"  just="left" />
                     <TextTraits font="SansSerif"  size="9"  name="Legend"  style="plain"  color="#000000"  background="#00ffffff"  just="left" />
                     <WindowPosition x="620"  y="23"  width="390"  height="622"  displayed="1"  panelState="---" />
                   </GraphEnvironment>
                 </Graph>
                 <Gate gating:id="ID1759481435"  gating:parent_id="ID1638346807" >
                   <gating:PolygonGate eventsInside="1"  annoOffsetX="0"  annoOffsetY="0"  tint="#000000"  isTinted="0"  lineWeight="Normal"  userDefined="1"  quadId="-1"  gateResolution="256" >
                     <gating:dimension>
                       <data-type:fcs-dimension data-type:name="FSC-H" />
                     </gating:dimension>
                     <gating:dimension>
                       <data-type:fcs-dimension data-type:name="FSC-A" />
                     </gating:dimension>
                     <gating:vertex>
                       <gating:coordinate data-type:value="-30732.542432196" />
                       <gating:coordinate data-type:value="32039.8222222222" />
                     </gating:vertex>
                     <gating:vertex>
                       <gating:coordinate data-type:value="70180.2834645669" />
                       <gating:coordinate data-type:value="-31068.9185185185" />
                     </gating:vertex>
                     <gating:vertex>
                       <gating:coordinate data-type:value="1008669.5643044622" />
                       <gating:coordinate data-type:value="1046634.1925925927" />
                     </gating:vertex>
                     <gating:vertex>
                       <gating:coordinate data-type:value="736204.9343832021" />
                       <gating:coordinate data-type:value="1066052.2666666666" />
                     </gating:vertex>
                   </gating:PolygonGate>
                 </Gate>
                 <Subpopulations>
                   <Population name="Red +"  annotation=""  owningGroup="All Samples"  expanded="1"  sortPriority="10"  count="10499" >
                     <Graph smoothing="0"  backColor="#ffffff"  foreColor="#000000"  heatMapStatParameter="BL1-A"  type="Pseudocolor"  fast="1" >
                       <Axis dimension="x"  name="YL2-H"  label=""  auto="auto" />
                       <Axis dimension="y"  name="FSC-H"  label=""  auto="auto" />
                       <GraphSettings level="5%"  smoothingHighResolution="1"  contourHighResolution="1"  histogramSmoothingCount="0"  graphResolution="256"  showOutliers="0"  drawLargeDots="0"  dotsToDraw="8000"  tint="le.chartfill.tinted.40"  lineWeight="le.lineweight.normal"  lineStyle="le.linestyle.solid" />
                       <GraphEnvironment showGrid="0"  showAxes="tnlTNL"  showGates="1"  showFreqOnPlots="1"  showGateNameOnPlots="1"  showMedians="0"  showUncomped="0"  addEventParam="0"  lastYAxisName="" >
                         <TextTraits font="SansSerif"  size="11"  name="Labels"  style="plain"  color="#000000"  background="#00ffffff"  just="left" />
                         <TextTraits font="SansSerif"  size="11"  name="LayoutGates"  style="plain"  color="#000000"  background="#00ffffff"  just="left" />
                         <TextTraits font="SansSerif"  size="9"  name="Numbers"  style="plain"  color="#000000"  background="#00ffffff"  just="left" />
                         <TextTraits font="SansSerif"  size="9"  name="Legend"  style="plain"  color="#000000"  background="#00ffffff"  just="left" />
                         <WindowPosition x="0"  y="23"  width="992"  height="824"  displayed="0"  panelState="---" />
                       </GraphEnvironment>
                     </Graph>
                     <Gate gating:id="ID677293402"  gating:parent_id="ID1759481435" >
                       <gating:RectangleGate eventsInside="1"  annoOffsetX="0"  annoOffsetY="0"  tint="#000000"  isTinted="0"  lineWeight="Normal"  userDefined="1"  percentX="0"  percentY="0" >
                         <gating:dimension gating:min="991.856590117484"  gating:max="730501.4480928521" >
                           <data-type:fcs-dimension data-type:name="YL2-H" />
                         </gating:dimension>
                         <gating:dimension gating:min="-113758.24511206486"  gating:max="1170584.8431092037" >
                           <data-type:fcs-dimension data-type:name="FSC-H" />
                         </gating:dimension>
                       </gating:RectangleGate>
                     </Gate>
                   </Population>
                 </Subpopulations>
               </Population>
             </Subpopulations>
           </Population>
         </Subpopulations>
       </SampleNode>
     </Sample>
     <Sample>
       <DataSet uri="file:/Users/Etienne/Desktop/180914%20centro%202u%20R1%20R2%20R4/180914_R124_412vs422_Test_R1%20422_tube(1).fcs"  sampleID="12" />
       <Transformations>
         <transforms:linear transforms:minRange="0.0124610592"  transforms:maxRange="34"  gain="0.0010384216" >
           <data-type:parameter data-type:name="Time" />
         </transforms:linear>
         <transforms:linear transforms:minRange="-128159.2888888889"  transforms:maxRange="1153433.6"  gain="1" >
           <data-type:parameter data-type:name="FSC-A" />
         </transforms:linear>
         <transforms:linear transforms:minRange="0"  transforms:maxRange="1048576"  gain="1" >
           <data-type:parameter data-type:name="SSC-A" />
         </transforms:linear>
         <transforms:biex transforms:length="256"  transforms:maxRange="1048576"  transforms:neg="0"  transforms:width="-1000"  transforms:pos="5.0205999133" >
           <data-type:parameter data-type:name="BL1-A" />
         </transforms:biex>
         <transforms:log transforms:offset="1"  transforms:decades="6.0205999133" >
           <data-type:parameter data-type:name="YL2-A" />
         </transforms:log>
         <transforms:linear transforms:minRange="-116508.4444444445"  transforms:maxRange="1165084.4444444445"  gain="1" >
           <data-type:parameter data-type:name="FSC-H" />
         </transforms:linear>
         <transforms:linear transforms:minRange="-274.5699089076"  transforms:maxRange="2471.129180168"  gain="1" >
           <data-type:parameter data-type:name="SSC-H" />
         </transforms:linear>
         <transforms:biex transforms:length="256"  transforms:maxRange="1048576"  transforms:neg="0"  transforms:width="-1000"  transforms:pos="5.0205999133" >
           <data-type:parameter data-type:name="BL1-H" />
         </transforms:biex>
         <transforms:log transforms:offset="1"  transforms:decades="6.0205999133" >
           <data-type:parameter data-type:name="YL2-H" />
         </transforms:log>
         <transforms:linear transforms:minRange="0"  transforms:maxRange="1048576"  gain="1" >
           <data-type:parameter data-type:name="FSC-W" />
         </transforms:linear>
         <transforms:linear transforms:minRange="0"  transforms:maxRange="1048576"  gain="1" >
           <data-type:parameter data-type:name="SSC-W" />
         </transforms:linear>
         <transforms:biex transforms:length="256"  transforms:maxRange="1048576"  transforms:neg="0"  transforms:width="-1000"  transforms:pos="5.0205999133" >
           <data-type:parameter data-type:name="BL1-W" />
         </transforms:biex>
         <transforms:biex transforms:length="256"  transforms:maxRange="1048576"  transforms:neg="0"  transforms:width="-1000"  transforms:pos="5.0205999133" >
           <data-type:parameter data-type:name="YL2-W" />
         </transforms:biex>
       </Transformations>
       <Keywords>
         <Keyword name="$ENDANALYSIS"  value="000000000000" />
         <Keyword name="$BEGINANALYSIS"  value="000000000000" />
         <Keyword name="$ENDSTEXT"  value="000000000000" />
         <Keyword name="$BEGINSTEXT"  value="000000000000" />
         <Keyword name="$NEXTDATA"  value="000000000000" />
         <Keyword name="$ENDDATA"  value="000002610791" />
         <Keyword name="$BEGINDATA"  value="000000008192" />
         <Keyword name="$WELLID"  value="B2" />
         <Keyword name="$VOL"  value="55000" />
         <Keyword name="$TOT"  value="50050" />
         <Keyword name="$TIMESTEP"  value="0.001" />
         <Keyword name="$SYS"  value="OPTIXE2 Microsoft Windows 7 Professional " />
         <Keyword name="$SRC"  value="NA" />
         <Keyword name="$SPILLOVER"  value="6,BL1-A,YL2-A,BL1-H,YL2-H,BL1-W,YL2-W,1.000000,0.000000,0.000000,0.000000,0.000000,0.000000,0.000000,1.000000,0.000000,0.000000,0.000000,0.000000,0.000000,0.000000,1.000000,0.000000,0.000000,0.000000,0.000000,0.000000,0.000000,1.000000,0.000000,0.000000,0.000000,0.000000,0.000000,0.000000,1.000000,0.000000,0.000000,0.000000,0.000000,0.000000,0.000000,1.000000" />
         <Keyword name="$SMNO"  value="R1 422" />
         <Keyword name="$PROJ"  value="Test" />
         <Keyword name="$PLATENAME"  value="180914_R124_412vs422" />
         <Keyword name="$PLATEID"  value="mCherry R1 R4" />
         <Keyword name="$PAR"  value="13" />
         <Keyword name="$P9V"  value="450" />
         <Keyword name="$P9S"  value="YL2-H" />
         <Keyword name="$P9R"  value="1048576" />
         <Keyword name="$P9N"  value="YL2-H" />
         <Keyword name="$P9L"  value="561" />
         <Keyword name="$P9F"  value="620_15" />
         <Keyword name="$P9E"  value="0,0" />
         <Keyword name="$P9B"  value="32" />
         <Keyword name="$P8V"  value="420" />
         <Keyword name="$P8S"  value="BL1-H" />
         <Keyword name="$P8R"  value="1048576" />
         <Keyword name="$P8N"  value="BL1-H" />
         <Keyword name="$P8L"  value="488" />
         <Keyword name="$P8F"  value="530_30" />
         <Keyword name="$P8E"  value="0,0" />
         <Keyword name="$P8B"  value="32" />
         <Keyword name="$P7V"  value="160" />
         <Keyword name="$P7S"  value="SSC-H" />
         <Keyword name="$P7R"  value="1048576" />
         <Keyword name="$P7N"  value="SSC-H" />
         <Keyword name="$P7L"  value="488" />
         <Keyword name="$P7F"  value="488_10" />
         <Keyword name="$P7E"  value="0,0" />
         <Keyword name="$P7B"  value="32" />
         <Keyword name="$P6V"  value="240" />
         <Keyword name="$P6S"  value="FSC-H" />
         <Keyword name="$P6R"  value="1048576" />
         <Keyword name="$P6N"  value="FSC-H" />
         <Keyword name="$P6L"  value="488" />
         <Keyword name="$P6F"  value="NA" />
         <Keyword name="$P6E"  value="0,0" />
         <Keyword name="$P6B"  value="32" />
         <Keyword name="$P5V"  value="450" />
         <Keyword name="$P5S"  value="YL2-A" />
         <Keyword name="$P5R"  value="1048576" />
         <Keyword name="$P5N"  value="YL2-A" />
         <Keyword name="$P5L"  value="561" />
         <Keyword name="$P5F"  value="620_15" />
         <Keyword name="$P5E"  value="0,0" />
         <Keyword name="$P5B"  value="32" />
         <Keyword name="$P4V"  value="420" />
         <Keyword name="$P4S"  value="BL1-A" />
         <Keyword name="$P4R"  value="1048576" />
         <Keyword name="$P4N"  value="BL1-A" />
         <Keyword name="$P4L"  value="488" />
         <Keyword name="$P4F"  value="530_30" />
         <Keyword name="$P4E"  value="0,0" />
         <Keyword name="$P4B"  value="32" />
         <Keyword name="$P3V"  value="160" />
         <Keyword name="$P3S"  value="SSC-A" />
         <Keyword name="$P3R"  value="1048576" />
         <Keyword name="$P3N"  value="SSC-A" />
         <Keyword name="$P3L"  value="488" />
         <Keyword name="$P3F"  value="488_10" />
         <Keyword name="$P3E"  value="0,0" />
         <Keyword name="$P3B"  value="32" />
         <Keyword name="$P2V"  value="240" />
         <Keyword name="$P2S"  value="FSC-A" />
         <Keyword name="$P2R"  value="1048576" />
         <Keyword name="$P2N"  value="FSC-A" />
         <Keyword name="$P2L"  value="488" />
         <Keyword name="$P2F"  value="NA" />
         <Keyword name="$P2E"  value="0,0" />
         <Keyword name="$P2B"  value="32" />
         <Keyword name="$P1V"  value="NA" />
         <Keyword name="$P1S"  value="Time" />
         <Keyword name="$P1R"  value="67108864" />
         <Keyword name="$P1N"  value="Time" />
         <Keyword name="$P1L"  value="NA" />
         <Keyword name="$P1F"  value="NA" />
         <Keyword name="$P1E"  value="0,0" />
         <Keyword name="$P1B"  value="32" />
         <Keyword name="$P13V"  value="450" />
         <Keyword name="$P13S"  value="YL2-W" />
         <Keyword name="$P13R"  value="1024" />
         <Keyword name="$P13N"  value="YL2-W" />
         <Keyword name="$P13L"  value="561" />
         <Keyword name="$P13F"  value="620_15" />
         <Keyword name="$P13E"  value="0,0" />
         <Keyword name="$P13B"  value="32" />
         <Keyword name="$P12V"  value="420" />
         <Keyword name="$P12S"  value="BL1-W" />
         <Keyword name="$P12R"  value="1024" />
         <Keyword name="$P12N"  value="BL1-W" />
         <Keyword name="$P12L"  value="488" />
         <Keyword name="$P12F"  value="530_30" />
         <Keyword name="$P12E"  value="0,0" />
         <Keyword name="$P12B"  value="32" />
         <Keyword name="$P11V"  value="160" />
         <Keyword name="$P11S"  value="SSC-W" />
         <Keyword name="$P11R"  value="1024" />
         <Keyword name="$P11N"  value="SSC-W" />
         <Keyword name="$P11L"  value="488" />
         <Keyword name="$P11F"  value="488_10" />
         <Keyword name="$P11E"  value="0,0" />
         <Keyword name="$P11B"  value="32" />
         <Keyword name="$P10V"  value="240" />
         <Keyword name="$P10S"  value="FSC-W" />
         <Keyword name="$P10R"  value="1024" />
         <Keyword name="$P10N"  value="FSC-W" />
         <Keyword name="$P10L"  value="488" />
         <Keyword name="$P10F"  value="NA" />
         <Keyword name="$P10E"  value="0,0" />
         <Keyword name="$P10B"  value="32" />
         <Keyword name="$ORIGINALITY"  value="NonDataModified" />
         <Keyword name="$OP"  value="PFIUH PFIUH" />
         <Keyword name="$MODE"  value="L" />
         <Keyword name="$LOST"  value="0" />
         <Keyword name="$LAST_MODIFIER"  value="utilisateurs" />
         <Keyword name="$LAST_MODIFIED"  value="14-Sep-2018 16:57:45" />
         <Keyword name="$INST"  value="NA" />
         <Keyword name="$FIL"  value="tube(1).fcs" />
         <Keyword name="$EXP"  value="NA" />
         <Keyword name="$ETIM"  value="15:38:09" />
         <Keyword name="$DATE"  value="14-Sep-2018" />
         <Keyword name="$DATATYPE"  value="F" />
         <Keyword name="$CYTSN"  value="2AFC218231017" />
         <Keyword name="$CYT"  value="4486521 Attune NxT Acoustic Focusing Cytometer (Lasers: BRVY)" />
         <Keyword name="$COM"  value="NA" />
         <Keyword name="$CELLS"  value="NA" />
         <Keyword name="$BYTEORD"  value="1,2,3,4" />
         <Keyword name="$BTIM"  value="15:37:35" />
         <Keyword name="#WINEXT"  value="0" />
         <Keyword name="#WIDTHTHRESHOLD"  value="1000" />
         <Keyword name="#TR1"  value="OR_FSC,25000" />
         <Keyword name="#PTRESULT"  value="Pass" />
         <Keyword name="#PTDATE"  value="10-Jul-2018" />
         <Keyword name="#P1Target"  value="NA" />
         <Keyword name="#P1Label"  value="NA" />
         <Keyword name="#LASERCONFIG"  value="BRVY" />
         <Keyword name="#LASER4DELAY"  value="331" />
         <Keyword name="#LASER4COLOR"  value="Yellow" />
         <Keyword name="#LASER4ASF"  value="1.11" />
         <Keyword name="#LASER3DELAY"  value="713" />
         <Keyword name="#LASER3COLOR"  value="Violet" />
         <Keyword name="#LASER3ASF"  value="1.10" />
         <Keyword name="#LASER2DELAY"  value="1513" />
         <Keyword name="#LASER2COLOR"  value="Red" />
         <Keyword name="#LASER2ASF"  value="1.03" />
         <Keyword name="#LASER1DELAY"  value="1100" />
         <Keyword name="#LASER1COLOR"  value="Blue" />
         <Keyword name="#LASER1ASF"  value="1.16" />
         <Keyword name="#FLOWRATE"  value="100" />
         <Keyword name="FJ_FCS_VERSION"  value="3.1" />
       </Keywords>
       <SampleNode name="tube(1).fcs"  annotation=""  owningGroup=""  expanded="1"  sortPriority="10"  count="50050"  sampleID="12" >
         <Graph smoothing="0"  backColor="#ffffff"  foreColor="#000000"  type="Pseudocolor"  fast="1" >
           <Axis dimension="x"  name="FSC-A"  label=""  auto="auto" />
           <Axis dimension="y"  name="SSC-A"  label=""  auto="auto" />
           <GraphSettings level="5%"  smoothingHighResolution="1"  contourHighResolution="1"  histogramSmoothingCount="0"  graphResolution="256"  showOutliers="0"  drawLargeDots="0"  dotsToDraw="8000"  tint="le.chartfill.tinted.40"  lineWeight="le.lineweight.normal"  lineStyle="le.linestyle.solid" />
           <GraphEnvironment showGrid="0"  showAxes="tnlTNL"  showGates="1"  showFreqOnPlots="1"  showGateNameOnPlots="1"  showMedians="0"  showUncomped="0"  addEventParam="0"  lastYAxisName="" >
             <TextTraits font="SansSerif"  size="11"  name="Labels"  style="plain"  color="#000000"  background="#00ffffff"  just="left" />
             <TextTraits font="SansSerif"  size="11"  name="LayoutGates"  style="plain"  color="#000000"  background="#00ffffff"  just="left" />
             <TextTraits font="SansSerif"  size="9"  name="Numbers"  style="plain"  color="#000000"  background="#00ffffff"  just="left" />
             <TextTraits font="SansSerif"  size="9"  name="Legend"  style="plain"  color="#000000"  background="#00ffffff"  just="left" />
           </GraphEnvironment>
         </Graph>
         <Subpopulations>
           <Population name="All"  annotation=""  owningGroup="All Samples"  expanded="1"  sortPriority="10"  count="50009" >
             <Graph smoothing="0"  backColor="#ffffff"  foreColor="#000000"  heatMapStatParameter="BL1-A"  type="Pseudocolor"  fast="1" >
               <Axis dimension="x"  name="FSC-H"  label=""  auto="auto" />
               <Axis dimension="y"  name="FSC-A"  label=""  auto="auto" />
               <GraphSettings level="5%"  smoothingHighResolution="1"  contourHighResolution="1"  histogramSmoothingCount="0"  graphResolution="256"  showOutliers="0"  drawLargeDots="0"  dotsToDraw="8000"  tint="le.chartfill.tinted.40"  lineWeight="le.lineweight.normal"  lineStyle="le.linestyle.solid" />
               <GraphEnvironment showGrid="0"  showAxes="tnlTNL"  showGates="1"  showFreqOnPlots="1"  showGateNameOnPlots="1"  showMedians="0"  showUncomped="0"  addEventParam="0"  lastYAxisName="" >
                 <TextTraits font="SansSerif"  size="11"  name="Labels"  style="plain"  color="#000000"  background="#00ffffff"  just="left" />
                 <TextTraits font="SansSerif"  size="11"  name="LayoutGates"  style="plain"  color="#000000"  background="#00ffffff"  just="left" />
                 <TextTraits font="SansSerif"  size="9"  name="Numbers"  style="plain"  color="#000000"  background="#00ffffff"  just="left" />
                 <TextTraits font="SansSerif"  size="9"  name="Legend"  style="plain"  color="#000000"  background="#00ffffff"  just="left" />
                 <WindowPosition x="620"  y="23"  width="390"  height="622"  displayed="1"  panelState="---" />
               </GraphEnvironment>
             </Graph>
             <Gate gating:id="ID1198574519" >
               <gating:PolygonGate eventsInside="1"  annoOffsetX="0"  annoOffsetY="0"  tint="#000000"  isTinted="0"  lineWeight="Normal"  userDefined="1"  quadId="-1"  gateResolution="256" >
                 <gating:dimension>
                   <data-type:fcs-dimension data-type:name="FSC-H" />
                 </gating:dimension>
                 <gating:dimension>
                   <data-type:fcs-dimension data-type:name="SSC-H" />
                 </gating:dimension>
                 <gating:vertex>
                   <gating:coordinate data-type:value="4586.946631671" />
                   <gating:coordinate data-type:value="671.8642467965" />
                 </gating:vertex>
                 <gating:vertex>
                   <gating:coordinate data-type:value="-15595.6185476815" />
                   <gating:coordinate data-type:value="131.0447292513" />
                 </gating:vertex>
                 <gating:vertex>
                   <gating:coordinate data-type:value="65134.6421697288" />
                   <gating:coordinate data-type:value="-87.3631528342" />
                 </gating:vertex>
                 <gating:vertex>
                   <gating:coordinate data-type:value="468785.9457567805" />
                   <gating:coordinate data-type:value="-35.3612761472" />
                 </gating:vertex>
                 <gating:vertex>
                   <gating:coordinate data-type:value="1119673.672790901" />
                   <gating:coordinate data-type:value="619.8623701095" />
                 </gating:vertex>
                 <gating:vertex>
                   <gating:coordinate data-type:value="1139856.237970254" />
                   <gating:coordinate data-type:value="2346.3246761191" />
                 </gating:vertex>
                 <gating:vertex>
                   <gating:coordinate data-type:value="256869.0113735783" />
                   <gating:coordinate data-type:value="2346.3246761191" />
                 </gating:vertex>
               </gating:PolygonGate>
             </Gate>
             <Subpopulations>
               <Population name="Single Cells"  annotation=""  owningGroup="All Samples"  expanded="1"  sortPriority="10"  count="49139" >
                 <Graph smoothing="0"  backColor="#ffffff"  foreColor="#000000"  heatMapStatParameter="BL1-A"  type="Pseudocolor"  fast="1" >
                   <Axis dimension="x"  name="YL2-H"  label=""  auto="auto" />
                   <Axis dimension="y"  name="FSC-H"  label=""  auto="auto" />
                   <GraphSettings level="5%"  smoothingHighResolution="1"  contourHighResolution="1"  histogramSmoothingCount="0"  graphResolution="256"  showOutliers="0"  drawLargeDots="0"  dotsToDraw="8000"  tint="le.chartfill.tinted.40"  lineWeight="le.lineweight.normal"  lineStyle="le.linestyle.solid" />
                   <GraphEnvironment showGrid="0"  showAxes="tnlTNL"  showGates="1"  showFreqOnPlots="1"  showGateNameOnPlots="1"  showMedians="0"  showUncomped="0"  addEventParam="0"  lastYAxisName="" >
                     <TextTraits font="SansSerif"  size="11"  name="Labels"  style="plain"  color="#000000"  background="#00ffffff"  just="left" />
                     <TextTraits font="SansSerif"  size="11"  name="LayoutGates"  style="plain"  color="#000000"  background="#00ffffff"  just="left" />
                     <TextTraits font="SansSerif"  size="9"  name="Numbers"  style="plain"  color="#000000"  background="#00ffffff"  just="left" />
                     <TextTraits font="SansSerif"  size="9"  name="Legend"  style="plain"  color="#000000"  background="#00ffffff"  just="left" />
                     <WindowPosition x="620"  y="23"  width="390"  height="622"  displayed="1"  panelState="---" />
                   </GraphEnvironment>
                 </Graph>
                 <Gate gating:id="ID743099841"  gating:parent_id="ID1198574519" >
                   <gating:PolygonGate eventsInside="1"  annoOffsetX="0"  annoOffsetY="0"  tint="#000000"  isTinted="0"  lineWeight="Normal"  userDefined="1"  quadId="-1"  gateResolution="256" >
                     <gating:dimension>
                       <data-type:fcs-dimension data-type:name="FSC-H" />
                     </gating:dimension>
                     <gating:dimension>
                       <data-type:fcs-dimension data-type:name="FSC-A" />
                     </gating:dimension>
                     <gating:vertex>
                       <gating:coordinate data-type:value="-30732.542432196" />
                       <gating:coordinate data-type:value="32039.8222222222" />
                     </gating:vertex>
                     <gating:vertex>
                       <gating:coordinate data-type:value="70180.2834645669" />
                       <gating:coordinate data-type:value="-31068.9185185185" />
                     </gating:vertex>
                     <gating:vertex>
                       <gating:coordinate data-type:value="1008669.5643044622" />
                       <gating:coordinate data-type:value="1046634.1925925927" />
                     </gating:vertex>
                     <gating:vertex>
                       <gating:coordinate data-type:value="736204.9343832021" />
                       <gating:coordinate data-type:value="1066052.2666666666" />
                     </gating:vertex>
                   </gating:PolygonGate>
                 </Gate>
                 <Subpopulations>
                   <Population name="Red +"  annotation=""  owningGroup="All Samples"  expanded="1"  sortPriority="10"  count="5440" >
                     <Graph smoothing="0"  backColor="#ffffff"  foreColor="#000000"  heatMapStatParameter="BL1-A"  type="Pseudocolor"  fast="1" >
                       <Axis dimension="x"  name="YL2-H"  label=""  auto="auto" />
                       <Axis dimension="y"  name="FSC-H"  label=""  auto="auto" />
                       <GraphSettings level="5%"  smoothingHighResolution="1"  contourHighResolution="1"  histogramSmoothingCount="0"  graphResolution="256"  showOutliers="0"  drawLargeDots="0"  dotsToDraw="8000"  tint="le.chartfill.tinted.40"  lineWeight="le.lineweight.normal"  lineStyle="le.linestyle.solid" />
                       <GraphEnvironment showGrid="0"  showAxes="tnlTNL"  showGates="1"  showFreqOnPlots="1"  showGateNameOnPlots="1"  showMedians="0"  showUncomped="0"  addEventParam="0"  lastYAxisName="" >
                         <TextTraits font="SansSerif"  size="11"  name="Labels"  style="plain"  color="#000000"  background="#00ffffff"  just="left" />
                         <TextTraits font="SansSerif"  size="11"  name="LayoutGates"  style="plain"  color="#000000"  background="#00ffffff"  just="left" />
                         <TextTraits font="SansSerif"  size="9"  name="Numbers"  style="plain"  color="#000000"  background="#00ffffff"  just="left" />
                         <TextTraits font="SansSerif"  size="9"  name="Legend"  style="plain"  color="#000000"  background="#00ffffff"  just="left" />
                         <WindowPosition x="0"  y="23"  width="992"  height="824"  displayed="0"  panelState="---" />
                       </GraphEnvironment>
                     </Graph>
                     <Gate gating:id="ID882044585"  gating:parent_id="ID743099841" >
                       <gating:RectangleGate eventsInside="1"  annoOffsetX="0"  annoOffsetY="0"  tint="#000000"  isTinted="0"  lineWeight="Normal"  userDefined="1"  percentX="0"  percentY="0" >
                         <gating:dimension gating:min="991.856590117484"  gating:max="730501.4480928521" >
                           <data-type:fcs-dimension data-type:name="YL2-H" />
                         </gating:dimension>
                         <gating:dimension gating:min="-113758.24511206486"  gating:max="1170584.8431092037" >
                           <data-type:fcs-dimension data-type:name="FSC-H" />
                         </gating:dimension>
                       </gating:RectangleGate>
                     </Gate>
                   </Population>
                 </Subpopulations>
               </Population>
             </Subpopulations>
           </Population>
         </Subpopulations>
       </SampleNode>
     </Sample>
     <Sample>
       <DataSet uri="file:/Users/Etienne/Desktop/180914%20centro%202u%20R1%20R2%20R4/180914_R124_412vs422_Test_R4%20422_tube(5).fcs"  sampleID="56" />
       <Transformations>
         <transforms:linear transforms:minRange="0.0020195645"  transforms:maxRange="80"  gain="0.0010097823" >
           <data-type:parameter data-type:name="Time" />
         </transforms:linear>
         <transforms:linear transforms:minRange="-128159.2888888889"  transforms:maxRange="1153433.6"  gain="1" >
           <data-type:parameter data-type:name="FSC-A" />
         </transforms:linear>
         <transforms:linear transforms:minRange="0"  transforms:maxRange="1048576"  gain="1" >
           <data-type:parameter data-type:name="SSC-A" />
         </transforms:linear>
         <transforms:biex transforms:length="256"  transforms:maxRange="1048576"  transforms:neg="0"  transforms:width="-1000"  transforms:pos="5.0205999133" >
           <data-type:parameter data-type:name="BL1-A" />
         </transforms:biex>
         <transforms:log transforms:offset="1"  transforms:decades="6.0205999133" >
           <data-type:parameter data-type:name="YL2-A" />
         </transforms:log>
         <transforms:linear transforms:minRange="-116508.4444444445"  transforms:maxRange="1165084.4444444445"  gain="1" >
           <data-type:parameter data-type:name="FSC-H" />
         </transforms:linear>
         <transforms:linear transforms:minRange="-274.5699089076"  transforms:maxRange="2471.129180168"  gain="1" >
           <data-type:parameter data-type:name="SSC-H" />
         </transforms:linear>
         <transforms:biex transforms:length="256"  transforms:maxRange="1048576"  transforms:neg="0"  transforms:width="-1000"  transforms:pos="5.0205999133" >
           <data-type:parameter data-type:name="BL1-H" />
         </transforms:biex>
         <transforms:log transforms:offset="1"  transforms:decades="6.0205999133" >
           <data-type:parameter data-type:name="YL2-H" />
         </transforms:log>
         <transforms:linear transforms:minRange="0"  transforms:maxRange="1048576"  gain="1" >
           <data-type:parameter data-type:name="FSC-W" />
         </transforms:linear>
         <transforms:linear transforms:minRange="0"  transforms:maxRange="1048576"  gain="1" >
           <data-type:parameter data-type:name="SSC-W" />
         </transforms:linear>
         <transforms:biex transforms:length="256"  transforms:maxRange="1048576"  transforms:neg="0"  transforms:width="-1000"  transforms:pos="5.0205999133" >
           <data-type:parameter data-type:name="BL1-W" />
         </transforms:biex>
         <transforms:biex transforms:length="256"  transforms:maxRange="1048576"  transforms:neg="0"  transforms:width="-1000"  transforms:pos="5.0205999133" >
           <data-type:parameter data-type:name="YL2-W" />
         </transforms:biex>
       </Transformations>
       <Keywords>
         <Keyword name="$ENDANALYSIS"  value="000000000000" />
         <Keyword name="$BEGINANALYSIS"  value="000000000000" />
         <Keyword name="$ENDSTEXT"  value="000000000000" />
         <Keyword name="$BEGINSTEXT"  value="000000000000" />
         <Keyword name="$NEXTDATA"  value="000000000000" />
         <Keyword name="$ENDDATA"  value="000002611519" />
         <Keyword name="$BEGINDATA"  value="000000008192" />
         <Keyword name="$WELLID"  value="F6" />
         <Keyword name="$VOL"  value="133000" />
         <Keyword name="$TOT"  value="50064" />
         <Keyword name="$TIMESTEP"  value="0.001" />
         <Keyword name="$SYS"  value="OPTIXE2 Microsoft Windows 7 Professional " />
         <Keyword name="$SRC"  value="NA" />
         <Keyword name="$SPILLOVER"  value="6,BL1-A,YL2-A,BL1-H,YL2-H,BL1-W,YL2-W,1.000000,0.000000,0.000000,0.000000,0.000000,0.000000,0.000000,1.000000,0.000000,0.000000,0.000000,0.000000,0.000000,0.000000,1.000000,0.000000,0.000000,0.000000,0.000000,0.000000,0.000000,1.000000,0.000000,0.000000,0.000000,0.000000,0.000000,0.000000,1.000000,0.000000,0.000000,0.000000,0.000000,0.000000,0.000000,1.000000" />
         <Keyword name="$SMNO"  value="R4 422" />
         <Keyword name="$PROJ"  value="Test" />
         <Keyword name="$PLATENAME"  value="180914_R124_412vs422" />
         <Keyword name="$PLATEID"  value="mCherry R1 R4" />
         <Keyword name="$PAR"  value="13" />
         <Keyword name="$P9V"  value="450" />
         <Keyword name="$P9S"  value="YL2-H" />
         <Keyword name="$P9R"  value="1048576" />
         <Keyword name="$P9N"  value="YL2-H" />
         <Keyword name="$P9L"  value="561" />
         <Keyword name="$P9F"  value="620_15" />
         <Keyword name="$P9E"  value="0,0" />
         <Keyword name="$P9B"  value="32" />
         <Keyword name="$P8V"  value="420" />
         <Keyword name="$P8S"  value="BL1-H" />
         <Keyword name="$P8R"  value="1048576" />
         <Keyword name="$P8N"  value="BL1-H" />
         <Keyword name="$P8L"  value="488" />
         <Keyword name="$P8F"  value="530_30" />
         <Keyword name="$P8E"  value="0,0" />
         <Keyword name="$P8B"  value="32" />
         <Keyword name="$P7V"  value="160" />
         <Keyword name="$P7S"  value="SSC-H" />
         <Keyword name="$P7R"  value="1048576" />
         <Keyword name="$P7N"  value="SSC-H" />
         <Keyword name="$P7L"  value="488" />
         <Keyword name="$P7F"  value="488_10" />
         <Keyword name="$P7E"  value="0,0" />
         <Keyword name="$P7B"  value="32" />
         <Keyword name="$P6V"  value="240" />
         <Keyword name="$P6S"  value="FSC-H" />
         <Keyword name="$P6R"  value="1048576" />
         <Keyword name="$P6N"  value="FSC-H" />
         <Keyword name="$P6L"  value="488" />
         <Keyword name="$P6F"  value="NA" />
         <Keyword name="$P6E"  value="0,0" />
         <Keyword name="$P6B"  value="32" />
         <Keyword name="$P5V"  value="450" />
         <Keyword name="$P5S"  value="YL2-A" />
         <Keyword name="$P5R"  value="1048576" />
         <Keyword name="$P5N"  value="YL2-A" />
         <Keyword name="$P5L"  value="561" />
         <Keyword name="$P5F"  value="620_15" />
         <Keyword name="$P5E"  value="0,0" />
         <Keyword name="$P5B"  value="32" />
         <Keyword name="$P4V"  value="420" />
         <Keyword name="$P4S"  value="BL1-A" />
         <Keyword name="$P4R"  value="1048576" />
         <Keyword name="$P4N"  value="BL1-A" />
         <Keyword name="$P4L"  value="488" />
         <Keyword name="$P4F"  value="530_30" />
         <Keyword name="$P4E"  value="0,0" />
         <Keyword name="$P4B"  value="32" />
         <Keyword name="$P3V"  value="160" />
         <Keyword name="$P3S"  value="SSC-A" />
         <Keyword name="$P3R"  value="1048576" />
         <Keyword name="$P3N"  value="SSC-A" />
         <Keyword name="$P3L"  value="488" />
         <Keyword name="$P3F"  value="488_10" />
         <Keyword name="$P3E"  value="0,0" />
         <Keyword name="$P3B"  value="32" />
         <Keyword name="$P2V"  value="240" />
         <Keyword name="$P2S"  value="FSC-A" />
         <Keyword name="$P2R"  value="1048576" />
         <Keyword name="$P2N"  value="FSC-A" />
         <Keyword name="$P2L"  value="488" />
         <Keyword name="$P2F"  value="NA" />
         <Keyword name="$P2E"  value="0,0" />
         <Keyword name="$P2B"  value="32" />
         <Keyword name="$P1V"  value="NA" />
         <Keyword name="$P1S"  value="Time" />
         <Keyword name="$P1R"  value="67108864" />
         <Keyword name="$P1N"  value="Time" />
         <Keyword name="$P1L"  value="NA" />
         <Keyword name="$P1F"  value="NA" />
         <Keyword name="$P1E"  value="0,0" />
         <Keyword name="$P1B"  value="32" />
         <Keyword name="$P13V"  value="450" />
         <Keyword name="$P13S"  value="YL2-W" />
         <Keyword name="$P13R"  value="1024" />
         <Keyword name="$P13N"  value="YL2-W" />
         <Keyword name="$P13L"  value="561" />
         <Keyword name="$P13F"  value="620_15" />
         <Keyword name="$P13E"  value="0,0" />
         <Keyword name="$P13B"  value="32" />
         <Keyword name="$P12V"  value="420" />
         <Keyword name="$P12S"  value="BL1-W" />
         <Keyword name="$P12R"  value="1024" />
         <Keyword name="$P12N"  value="BL1-W" />
         <Keyword name="$P12L"  value="488" />
         <Keyword name="$P12F"  value="530_30" />
         <Keyword name="$P12E"  value="0,0" />
         <Keyword name="$P12B"  value="32" />
         <Keyword name="$P11V"  value="160" />
         <Keyword name="$P11S"  value="SSC-W" />
         <Keyword name="$P11R"  value="1024" />
         <Keyword name="$P11N"  value="SSC-W" />
         <Keyword name="$P11L"  value="488" />
         <Keyword name="$P11F"  value="488_10" />
         <Keyword name="$P11E"  value="0,0" />
         <Keyword name="$P11B"  value="32" />
         <Keyword name="$P10V"  value="240" />
         <Keyword name="$P10S"  value="FSC-W" />
         <Keyword name="$P10R"  value="1024" />
         <Keyword name="$P10N"  value="FSC-W" />
         <Keyword name="$P10L"  value="488" />
         <Keyword name="$P10F"  value="NA" />
         <Keyword name="$P10E"  value="0,0" />
         <Keyword name="$P10B"  value="32" />
         <Keyword name="$ORIGINALITY"  value="NonDataModified" />
         <Keyword name="$OP"  value="PFIUH PFIUH" />
         <Keyword name="$MODE"  value="L" />
         <Keyword name="$LOST"  value="0" />
         <Keyword name="$LAST_MODIFIER"  value="utilisateurs" />
         <Keyword name="$LAST_MODIFIED"  value="14-Sep-2018 16:57:45" />
         <Keyword name="$INST"  value="NA" />
         <Keyword name="$FIL"  value="tube(5).fcs" />
         <Keyword name="$EXP"  value="NA" />
         <Keyword name="$ETIM"  value="16:15:35" />
         <Keyword name="$DATE"  value="14-Sep-2018" />
         <Keyword name="$DATATYPE"  value="F" />
         <Keyword name="$CYTSN"  value="2AFC218231017" />
         <Keyword name="$CYT"  value="4486521 Attune NxT Acoustic Focusing Cytometer (Lasers: BRVY)" />
         <Keyword name="$COM"  value="NA" />
         <Keyword name="$CELLS"  value="NA" />
         <Keyword name="$BYTEORD"  value="1,2,3,4" />
         <Keyword name="$BTIM"  value="16:14:15" />
         <Keyword name="#WINEXT"  value="0" />
         <Keyword name="#WIDTHTHRESHOLD"  value="1000" />
         <Keyword name="#TR1"  value="OR_FSC,25000" />
         <Keyword name="#PTRESULT"  value="Pass" />
         <Keyword name="#PTDATE"  value="10-Jul-2018" />
         <Keyword name="#P1Target"  value="NA" />
         <Keyword name="#P1Label"  value="NA" />
         <Keyword name="#LASERCONFIG"  value="BRVY" />
         <Keyword name="#LASER4DELAY"  value="331" />
         <Keyword name="#LASER4COLOR"  value="Yellow" />
         <Keyword name="#LASER4ASF"  value="1.11" />
         <Keyword name="#LASER3DELAY"  value="713" />
         <Keyword name="#LASER3COLOR"  value="Violet" />
         <Keyword name="#LASER3ASF"  value="1.10" />
         <Keyword name="#LASER2DELAY"  value="1513" />
         <Keyword name="#LASER2COLOR"  value="Red" />
         <Keyword name="#LASER2ASF"  value="1.03" />
         <Keyword name="#LASER1DELAY"  value="1100" />
         <Keyword name="#LASER1COLOR"  value="Blue" />
         <Keyword name="#LASER1ASF"  value="1.16" />
         <Keyword name="#FLOWRATE"  value="100" />
         <Keyword name="FJ_FCS_VERSION"  value="3.1" />
       </Keywords>
       <SampleNode name="tube(5).fcs"  annotation=""  owningGroup=""  expanded="1"  sortPriority="10"  count="50064"  sampleID="56" >
         <Graph smoothing="0"  backColor="#ffffff"  foreColor="#000000"  type="Pseudocolor"  fast="1" >
           <Axis dimension="x"  name="FSC-A"  label=""  auto="auto" />
           <Axis dimension="y"  name="SSC-A"  label=""  auto="auto" />
           <GraphSettings level="5%"  smoothingHighResolution="1"  contourHighResolution="1"  histogramSmoothingCount="0"  graphResolution="256"  showOutliers="0"  drawLargeDots="0"  dotsToDraw="8000"  tint="le.chartfill.tinted.40"  lineWeight="le.lineweight.normal"  lineStyle="le.linestyle.solid" />
           <GraphEnvironment showGrid="0"  showAxes="tnlTNL"  showGates="1"  showFreqOnPlots="1"  showGateNameOnPlots="1"  showMedians="0"  showUncomped="0"  addEventParam="0"  lastYAxisName="" >
             <TextTraits font="SansSerif"  size="11"  name="Labels"  style="plain"  color="#000000"  background="#00ffffff"  just="left" />
             <TextTraits font="SansSerif"  size="11"  name="LayoutGates"  style="plain"  color="#000000"  background="#00ffffff"  just="left" />
             <TextTraits font="SansSerif"  size="9"  name="Numbers"  style="plain"  color="#000000"  background="#00ffffff"  just="left" />
             <TextTraits font="SansSerif"  size="9"  name="Legend"  style="plain"  color="#000000"  background="#00ffffff"  just="left" />
           </GraphEnvironment>
         </Graph>
         <Subpopulations>
           <Population name="All"  annotation=""  owningGroup="All Samples"  expanded="1"  sortPriority="10"  count="50036" >
             <Graph smoothing="0"  backColor="#ffffff"  foreColor="#000000"  heatMapStatParameter="BL1-A"  type="Pseudocolor"  fast="1" >
               <Axis dimension="x"  name="FSC-H"  label=""  auto="auto" />
               <Axis dimension="y"  name="FSC-A"  label=""  auto="auto" />
               <GraphSettings level="5%"  smoothingHighResolution="1"  contourHighResolution="1"  histogramSmoothingCount="0"  graphResolution="256"  showOutliers="0"  drawLargeDots="0"  dotsToDraw="8000"  tint="le.chartfill.tinted.40"  lineWeight="le.lineweight.normal"  lineStyle="le.linestyle.solid" />
               <GraphEnvironment showGrid="0"  showAxes="tnlTNL"  showGates="1"  showFreqOnPlots="1"  showGateNameOnPlots="1"  showMedians="0"  showUncomped="0"  addEventParam="0"  lastYAxisName="" >
                 <TextTraits font="SansSerif"  size="11"  name="Labels"  style="plain"  color="#000000"  background="#00ffffff"  just="left" />
                 <TextTraits font="SansSerif"  size="11"  name="LayoutGates"  style="plain"  color="#000000"  background="#00ffffff"  just="left" />
                 <TextTraits font="SansSerif"  size="9"  name="Numbers"  style="plain"  color="#000000"  background="#00ffffff"  just="left" />
                 <TextTraits font="SansSerif"  size="9"  name="Legend"  style="plain"  color="#000000"  background="#00ffffff"  just="left" />
                 <WindowPosition x="620"  y="23"  width="390"  height="622"  displayed="1"  panelState="---" />
               </GraphEnvironment>
             </Graph>
             <Gate gating:id="ID726924494" >
               <gating:PolygonGate eventsInside="1"  annoOffsetX="0"  annoOffsetY="0"  tint="#000000"  isTinted="0"  lineWeight="Normal"  userDefined="1"  quadId="-1"  gateResolution="256" >
                 <gating:dimension>
                   <data-type:fcs-dimension data-type:name="FSC-H" />
                 </gating:dimension>
                 <gating:dimension>
                   <data-type:fcs-dimension data-type:name="SSC-H" />
                 </gating:dimension>
                 <gating:vertex>
                   <gating:coordinate data-type:value="4586.946631671" />
                   <gating:coordinate data-type:value="671.8642467965" />
                 </gating:vertex>
                 <gating:vertex>
                   <gating:coordinate data-type:value="-15595.6185476815" />
[truncated: 931,041 more chars]
