# Supplementary material for: Global chromatin mobility induced by a DSB is dictated by chromosomal conformation and defines the HR outcome
Source: eLife. 2022 Sep 20;11:e78015. doi: 10.7554/eLife.78015 (PMC9489209; doi:10.7554/eLife.78015)
Supplement: Figure 1—source data 4. [file elife-78015-fig1-data4.zip › 190531_Repair kinetics/190531_Cine╠ütique_Repair_SA.txt]

Sample:	All/Single Cells/Red + | Freq. of Parent
tube(1).fcs	8.49
tube(2).fcs	14.2
tube(3).fcs	18.7
tube(4).fcs	19.3
tube(5).fcs	37.2
tube(6).fcs	98.8
tube.fcs	5.90
Mean	28.9
SD	32.4
