# Supplementary material for: Global chromatin mobility induced by a DSB is dictated by chromosomal conformation and defines the HR outcome
Source: eLife. 2022 Sep 20;11:e78015. doi: 10.7554/eLife.78015 (PMC9489209; doi:10.7554/eLife.78015)
Supplement: Figure 1—source data 4. [file elife-78015-fig1-data4.zip › 190531_Repair kinetics/190531_Cine╠ütique_Repair_SE.txt]

Sample:	All/Single Cells/Red + | Freq. of Parent
tube(1).fcs	8.68
tube(2).fcs	12.0
tube(3).fcs	16.3
tube(4).fcs	15.1
tube(5).fcs	31.5
tube(6).fcs	98.6
tube.fcs	6.80
Mean	27.0
SD	32.6
