# Supplementary material for: Global chromatin mobility induced by a DSB is dictated by chromosomal conformation and defines the HR outcome
Source: eLife. 2022 Sep 20;11:e78015. doi: 10.7554/eLife.78015 (PMC9489209; doi:10.7554/eLife.78015)
Supplement: Figure 1—source data 4. [file elife-78015-fig1-data4.zip › 190531_Repair kinetics/190531_Repair_Cine╠ütique_WT_SA_SE.wsp]

<?xml version="1.0" encoding="UTF-8"?>
 <Workspace version="20.0"  modDate="Tue Jun 04 11:07:35 CEST 2019"  clientTimestamp="1559639255199"  flowJoVersion="10.4.2"  drawRowBorders="1"  drawColumnBorders="1"  hideCompNodes="1"  curGroup="SA"  groupPaneHeight="-1"  xmlns:xsi="http://www.w3.org/2001/XMLSchema-instance"  xmlns:gating="http://www.isac-net.org/std/Gating-ML/v2.0/gating"  xmlns:transforms="http://www.isac-net.org/std/Gating-ML/v2.0/transformations"  xmlns:data-type="http://www.isac-net.org/std/Gating-ML/v2.0/datatypes"  xsi:schemaLocation="http://www.isac-net.org/std/Gating-ML/v2.0/gating http://www.isac-net.org/std/Gating-ML/v2.0/gating/Gating-ML.v2.0.xsd http://www.isac-net.org/std/Gating-ML/v2.0/transformations http://www.isac-net.org/std/Gating-ML/v2.0/gating/Transformations.v2.0.xsd http://www.isac-net.org/std/Gating-ML/v2.0/datatypes http://www.isac-net.org/std/Gating-ML/v2.0/gating/DataTypes.v2.0.xsd "  nonAutoSaveFileName="file:/Users/Etienne/Desktop/190531_Repair_Cinétique_WT_SA_SE.wsp" >
   <WindowPosition x="20"  y="23"  width="870"  height="720"  displayed="1"  panelState="" />
   <TextTraits font="SansSerif"  size="11"  name=""  style="plain"  color="#000000"  background="#00ffffff"  just="left" />
   <Columns>
     <TColumn width="390" >
       <Property key="fj.appnode.prop.name" />
     </TColumn>
     <TColumn width="231" >
       <Property key="fj.appnode.prop.statistic" />
     </TColumn>
     <TColumn width="230" >
       <Property key="fj.appnode.prop.ncells" />
     </TColumn>
   </Columns>
   <Matrices/>
   <Cytometers>
     <Cytometer name="ATTUNE"  cyt="4486521 Attune NxT Acoustic Focusing Cytometer (Lasers: BRVY)"  useFCS3="1"  extraNegs="0"  widthBasis="-1000"  linMin="0"  logMin="1"  linMax="1048576"  logMax="1048576"  linearRescale="1"  logRescale="1"  linFromKW="0"  logFromKW="0"  useGain="0"  useTransform="1"  transformType="BIEX"  manufacturer=""  serialnumber=""  homepage="workspaces-and-samples/flowjo-and-your-cytometer/flowjo-and-your-cytometer/ws-cytometer-attune/"  icon="attune.png" >
       <LinParams>
         <Param>time</Param>
       </LinParams>
       <LogParams/>
       <FilterParams/>
       <TransformStore/>
     </Cytometer>
   </Cytometers>
   <Groups>
     <GroupNode name="All Samples"  annotation=""  owningGroup="All Samples"  expanded="1"  sortPriority="10"  count="-1" >
       <Graph smoothing="0"  backColor="#ffffff"  foreColor="#000000"  type="Pseudocolor"  fast="1" >
         <Axis dimension="x"  name=""  label=""  auto="auto" />
         <Axis dimension="y"  name=""  label=""  auto="auto" />
         <GraphSettings level="5%"  smoothingHighResolution="1"  contourHighResolution="1"  histogramSmoothingCount="0"  graphResolution="256"  showOutliers="0"  drawLargeDots="0"  dotsToDraw="8000"  tint="le.chartfill.tinted.40"  lineWeight="le.lineweight.normal"  lineStyle="le.linestyle.solid" />
         <GraphEnvironment showGrid="0"  showAxes="tnlTNL"  showGates="1"  showFreqOnPlots="1"  showGateNameOnPlots="1"  showMedians="0"  showUncomped="0"  addEventParam="0"  lastYAxisName="" >
           <TextTraits font="SansSerif"  size="11"  name="Labels"  style="plain"  color="#000000"  background="#00ffffff"  just="left" />
           <TextTraits font="SansSerif"  size="11"  name="LayoutGates"  style="plain"  color="#000000"  background="#00ffffff"  just="left" />
           <TextTraits font="SansSerif"  size="9"  name="Numbers"  style="plain"  color="#000000"  background="#00ffffff"  just="left" />
           <TextTraits font="SansSerif"  size="9"  name="Legend"  style="plain"  color="#000000"  background="#00ffffff"  just="left" />
         </GraphEnvironment>
       </Graph>
       <Subpopulations>
         <Population name="All"  annotation=""  owningGroup="All Samples"  expanded="1"  sortPriority="10"  count="49875" >
           <Graph smoothing="0"  backColor="#ffffff"  foreColor="#000000"  heatMapStatParameter="BL1-A"  type="Pseudocolor"  fast="1" >
             <Axis dimension="x"  name="FSC-H"  label=""  auto="auto" />
             <Axis dimension="y"  name="FSC-A"  label=""  auto="auto" />
             <GraphSettings level="5%"  smoothingHighResolution="1"  contourHighResolution="1"  histogramSmoothingCount="0"  graphResolution="256"  showOutliers="0"  drawLargeDots="0"  dotsToDraw="8000"  tint="le.chartfill.tinted.40"  lineWeight="le.lineweight.normal"  lineStyle="le.linestyle.solid" />
             <GraphEnvironment showGrid="0"  showAxes="tnlTNL"  showGates="1"  showFreqOnPlots="1"  showGateNameOnPlots="1"  showMedians="0"  showUncomped="0"  addEventParam="0"  lastYAxisName="" >
               <TextTraits font="SansSerif"  size="11"  name="Labels"  style="plain"  color="#000000"  background="#00ffffff"  just="left" />
               <TextTraits font="SansSerif"  size="11"  name="LayoutGates"  style="plain"  color="#000000"  background="#00ffffff"  just="left" />
               <TextTraits font="SansSerif"  size="9"  name="Numbers"  style="plain"  color="#000000"  background="#00ffffff"  just="left" />
               <TextTraits font="SansSerif"  size="9"  name="Legend"  style="plain"  color="#000000"  background="#00ffffff"  just="left" />
               <WindowPosition x="620"  y="23"  width="390"  height="622"  displayed="1"  panelState="---" />
             </GraphEnvironment>
           </Graph>
           <Gate gating:id="ID346692634" >
             <gating:PolygonGate eventsInside="1"  annoOffsetX="0"  annoOffsetY="0"  tint="#000000"  isTinted="0"  lineWeight="Normal"  userDefined="1"  quadId="-1"  gateResolution="256" >
               <gating:dimension>
                 <data-type:fcs-dimension data-type:name="SSC-H" />
               </gating:dimension>
               <gating:dimension>
                 <data-type:fcs-dimension data-type:name="FSC-H" />
               </gating:dimension>
               <gating:vertex>
                 <gating:coordinate data-type:value="152.5116935753" />
                 <gating:coordinate data-type:value="329665.9393939394" />
               </gating:vertex>
               <gating:vertex>
                 <gating:coordinate data-type:value="8.6327373722" />
                 <gating:coordinate data-type:value="182706.4242424243" />
               </gating:vertex>
               <gating:vertex>
                 <gating:coordinate data-type:value="-20.1430538684" />
                 <gating:coordinate data-type:value="83409.4545454545" />
               </gating:vertex>
               <gating:vertex>
                 <gating:coordinate data-type:value="181.2874848159" />
                 <gating:coordinate data-type:value="35746.9090909091" />
               </gating:vertex>
               <gating:vertex>
                 <gating:coordinate data-type:value="684.8638315269" />
                 <gating:coordinate data-type:value="35746.9090909091" />
               </gating:vertex>
               <gating:vertex>
                 <gating:coordinate data-type:value="2972.5392351567" />
                 <gating:coordinate data-type:value="190650.1818181818" />
               </gating:vertex>
               <gating:vertex>
                 <gating:coordinate data-type:value="3231.5213563224" />
                 <gating:coordinate data-type:value="595781.8181818182" />
               </gating:vertex>
               <gating:vertex>
                 <gating:coordinate data-type:value="2929.3755482958" />
                 <gating:coordinate data-type:value="1000913.4545454546" />
               </gating:vertex>
               <gating:vertex>
                 <gating:coordinate data-type:value="1548.1375687457" />
                 <gating:coordinate data-type:value="1020772.8484848485" />
               </gating:vertex>
               <gating:vertex>
                 <gating:coordinate data-type:value="627.3122490457" />
                 <gating:coordinate data-type:value="921475.8787878788" />
               </gating:vertex>
             </gating:PolygonGate>
           </Gate>
           <Subpopulations>
             <Population name="Single Cells"  annotation=""  owningGroup="All Samples"  expanded="1"  sortPriority="10"  count="45799" >
               <Graph smoothing="0"  backColor="#ffffff"  foreColor="#000000"  heatMapStatParameter="BL1-A"  type="Pseudocolor"  fast="1" >
                 <Axis dimension="x"  name="YL2-H"  label=""  auto="auto" />
                 <Axis dimension="y"  name="FSC-H"  label=""  auto="auto" />
                 <GraphSettings level="5%"  smoothingHighResolution="1"  contourHighResolution="1"  histogramSmoothingCount="0"  graphResolution="256"  showOutliers="0"  drawLargeDots="0"  dotsToDraw="8000"  tint="le.chartfill.tinted.40"  lineWeight="le.lineweight.normal"  lineStyle="le.linestyle.solid" />
                 <GraphEnvironment showGrid="0"  showAxes="tnlTNL"  showGates="1"  showFreqOnPlots="1"  showGateNameOnPlots="1"  showMedians="0"  showUncomped="0"  addEventParam="0"  lastYAxisName="" >
                   <TextTraits font="SansSerif"  size="11"  name="Labels"  style="plain"  color="#000000"  background="#00ffffff"  just="left" />
                   <TextTraits font="SansSerif"  size="11"  name="LayoutGates"  style="plain"  color="#000000"  background="#00ffffff"  just="left" />
                   <TextTraits font="SansSerif"  size="9"  name="Numbers"  style="plain"  color="#000000"  background="#00ffffff"  just="left" />
                   <TextTraits font="SansSerif"  size="9"  name="Legend"  style="plain"  color="#000000"  background="#00ffffff"  just="left" />
                   <WindowPosition x="620"  y="23"  width="390"  height="622"  displayed="1"  panelState="---" />
                 </GraphEnvironment>
               </Graph>
               <Gate gating:id="ID1705261429"  gating:parent_id="ID346692634" >
                 <gating:PolygonGate eventsInside="1"  annoOffsetX="0"  annoOffsetY="0"  tint="#000000"  isTinted="0"  lineWeight="Normal"  userDefined="1"  quadId="-1"  gateResolution="256" >
                   <gating:dimension>
                     <data-type:fcs-dimension data-type:name="FSC-H" />
                   </gating:dimension>
                   <gating:dimension>
                     <data-type:fcs-dimension data-type:name="FSC-A" />
                   </gating:dimension>
                   <gating:vertex>
                     <gating:coordinate data-type:value="4128.2519685039" />
                     <gating:coordinate data-type:value="67521.9393939394" />
                   </gating:vertex>
                   <gating:vertex>
                     <gating:coordinate data-type:value="82565.0393700787" />
                     <gating:coordinate data-type:value="19859.3939393939" />
                   </gating:vertex>
                   <gating:vertex>
                     <gating:coordinate data-type:value="982523.968503937" />
                     <gating:coordinate data-type:value="1012829.0909090909" />
                   </gating:vertex>
                   <gating:vertex>
                     <gating:coordinate data-type:value="677033.3228346456" />
                     <gating:coordinate data-type:value="1024744.7272727273" />
                   </gating:vertex>
                 </gating:PolygonGate>
               </Gate>
               <Subpopulations>
                 <Population name="Red +"  annotation=""  owningGroup="All Samples"  expanded="1"  sortPriority="10"  count="2652" >
                   <Graph smoothing="0"  backColor="#ffffff"  foreColor="#000000"  heatMapStatParameter="BL1-A"  type="Pseudocolor"  fast="1" >
                     <Axis dimension="x"  name="YL2-H"  label=""  auto="auto" />
                     <Axis dimension="y"  name="FSC-H"  label=""  auto="auto" />
                     <GraphSettings level="5%"  smoothingHighResolution="1"  contourHighResolution="1"  histogramSmoothingCount="0"  graphResolution="256"  showOutliers="0"  drawLargeDots="0"  dotsToDraw="8000"  tint="le.chartfill.tinted.40"  lineWeight="le.lineweight.normal"  lineStyle="le.linestyle.solid" />
                     <GraphEnvironment showGrid="0"  showAxes="tnlTNL"  showGates="1"  showFreqOnPlots="1"  showGateNameOnPlots="1"  showMedians="0"  showUncomped="0"  addEventParam="0"  lastYAxisName="" >
                       <TextTraits font="SansSerif"  size="11"  name="Labels"  style="plain"  color="#000000"  background="#00ffffff"  just="left" />
                       <TextTraits font="SansSerif"  size="11"  name="LayoutGates"  style="plain"  color="#000000"  background="#00ffffff"  just="left" />
                       <TextTraits font="SansSerif"  size="9"  name="Numbers"  style="plain"  color="#000000"  background="#00ffffff"  just="left" />
                       <TextTraits font="SansSerif"  size="9"  name="Legend"  style="plain"  color="#000000"  background="#00ffffff"  just="left" />
                       <WindowPosition x="620"  y="23"  width="390"  height="622"  displayed="1"  panelState="---" />
                     </GraphEnvironment>
                   </Graph>
                   <Gate gating:id="ID2023981112"  gating:parent_id="ID1705261429" >
                     <gating:RectangleGate eventsInside="1"  annoOffsetX="0"  annoOffsetY="0"  tint="#000000"  isTinted="0"  lineWeight="Normal"  userDefined="1"  percentX="0"  percentY="0" >
                       <gating:dimension gating:min="1024.0000000000002"  gating:max="715133.3509055083" >
                         <data-type:fcs-dimension data-type:name="YL2-H" />
                       </gating:dimension>
                       <gating:dimension gating:min="0.0"  gating:max="1005822.9012875536" >
                         <data-type:fcs-dimension data-type:name="FSC-H" />
                       </gating:dimension>
                     </gating:RectangleGate>
                   </Gate>
                 </Population>
               </Subpopulations>
             </Population>
           </Subpopulations>
         </Population>
       </Subpopulations>
       <Group name="All Samples"  live="1"  role="ws.group.dlog.test"  key=""  synchronized="0"  foreground="#000000"  fontStyle="bold" >
         <Criteria/>
         <BlacklistedSamples>
           <SampleRef sampleID="1" />
           <SampleRef sampleID="2" />
         </BlacklistedSamples>
         <SampleRefs>
           <SampleRef sampleID="3" />
           <SampleRef sampleID="6" />
           <SampleRef sampleID="13" />
           <SampleRef sampleID="20" />
           <SampleRef sampleID="7" />
           <SampleRef sampleID="14" />
           <SampleRef sampleID="21" />
           <SampleRef sampleID="8" />
           <SampleRef sampleID="15" />
           <SampleRef sampleID="22" />
           <SampleRef sampleID="9" />
           <SampleRef sampleID="16" />
           <SampleRef sampleID="23" />
           <SampleRef sampleID="10" />
           <SampleRef sampleID="17" />
           <SampleRef sampleID="24" />
           <SampleRef sampleID="11" />
           <SampleRef sampleID="18" />
           <SampleRef sampleID="25" />
           <SampleRef sampleID="4" />
           <SampleRef sampleID="5" />
           <SampleRef sampleID="12" />
           <SampleRef sampleID="19" />
         </SampleRefs>
         <Keywords/>
       </Group>
     </GroupNode>
     <GroupNode name="Compensation"  annotation=""  owningGroup="Compensation"  expanded="1"  sortPriority="10"  count="-1" >
       <Graph smoothing="0"  backColor="#ffffff"  foreColor="#000000"  type="Pseudocolor"  fast="1" >
         <Axis dimension="x"  name=""  label=""  auto="auto" />
         <Axis dimension="y"  name=""  label=""  auto="auto" />
         <GraphSettings level="5%"  smoothingHighResolution="1"  contourHighResolution="1"  histogramSmoothingCount="0"  graphResolution="256"  showOutliers="0"  drawLargeDots="0"  dotsToDraw="8000"  tint="le.chartfill.tinted.40"  lineWeight="le.lineweight.normal"  lineStyle="le.linestyle.solid" />
         <GraphEnvironment showGrid="0"  showAxes="tnlTNL"  showGates="1"  showFreqOnPlots="1"  showGateNameOnPlots="1"  showMedians="0"  showUncomped="0"  addEventParam="0"  lastYAxisName="" >
           <TextTraits font="SansSerif"  size="11"  name="Labels"  style="plain"  color="#000000"  background="#00ffffff"  just="left" />
           <TextTraits font="SansSerif"  size="11"  name="LayoutGates"  style="plain"  color="#000000"  background="#00ffffff"  just="left" />
           <TextTraits font="SansSerif"  size="9"  name="Numbers"  style="plain"  color="#000000"  background="#00ffffff"  just="left" />
           <TextTraits font="SansSerif"  size="9"  name="Legend"  style="plain"  color="#000000"  background="#00ffffff"  just="left" />
         </GraphEnvironment>
       </Graph>
       <Group name="Compensation"  live="1"  role="ws.group.dlog.compensation"  key=""  synchronized="0"  foreground="#bc1900"  fontStyle="bold" >
         <Criteria>
           <Criterion connector="And"  keyword="$FIL"  function="Contains"  value="comp" />
           <Criterion connector="Or"  keyword="$FIL"  function="Contains"  value="unstained" />
         </Criteria>
         <Keywords/>
       </Group>
     </GroupNode>
     <GroupNode name="SA"  annotation=""  owningGroup="SA"  expanded="1"  sortPriority="10"  count="-1" >
       <Graph smoothing="0"  backColor="#ffffff"  foreColor="#000000"  type="Pseudocolor"  fast="1" >
         <Axis dimension="x"  name=""  label=""  auto="auto" />
         <Axis dimension="y"  name=""  label=""  auto="auto" />
         <GraphSettings level="5%"  smoothingHighResolution="1"  contourHighResolution="1"  histogramSmoothingCount="0"  graphResolution="256"  showOutliers="0"  drawLargeDots="0"  dotsToDraw="8000"  tint="le.chartfill.tinted.40"  lineWeight="le.lineweight.normal"  lineStyle="le.linestyle.solid" />
         <GraphEnvironment showGrid="0"  showAxes="tnlTNL"  showGates="1"  showFreqOnPlots="1"  showGateNameOnPlots="1"  showMedians="0"  showUncomped="0"  addEventParam="0"  lastYAxisName="" >
           <TextTraits font="SansSerif"  size="11"  name="Labels"  style="plain"  color="#000000"  background="#00ffffff"  just="left" />
           <TextTraits font="SansSerif"  size="11"  name="LayoutGates"  style="plain"  color="#000000"  background="#00ffffff"  just="left" />
           <TextTraits font="SansSerif"  size="9"  name="Numbers"  style="plain"  color="#000000"  background="#00ffffff"  just="left" />
           <TextTraits font="SansSerif"  size="9"  name="Legend"  style="plain"  color="#000000"  background="#00ffffff"  just="left" />
         </GraphEnvironment>
       </Graph>
       <Group name="SA"  live="1"  role="ws.group.dlog.undefined"  key=""  synchronized="0"  foreground="#009090"  fontStyle="plain" >
         <Criteria/>
         <SampleRefs>
           <SampleRef sampleID="20" />
           <SampleRef sampleID="21" />
           <SampleRef sampleID="22" />
           <SampleRef sampleID="23" />
           <SampleRef sampleID="24" />
           <SampleRef sampleID="25" />
           <SampleRef sampleID="19" />
         </SampleRefs>
         <Keywords/>
       </Group>
     </GroupNode>
     <GroupNode name="SE"  annotation=""  owningGroup="SE"  expanded="1"  sortPriority="10"  count="-1" >
       <Graph smoothing="0"  backColor="#ffffff"  foreColor="#000000"  type="Pseudocolor"  fast="1" >
         <Axis dimension="x"  name=""  label=""  auto="auto" />
         <Axis dimension="y"  name=""  label=""  auto="auto" />
         <GraphSettings level="5%"  smoothingHighResolution="1"  contourHighResolution="1"  histogramSmoothingCount="0"  graphResolution="256"  showOutliers="0"  drawLargeDots="0"  dotsToDraw="8000"  tint="le.chartfill.tinted.40"  lineWeight="le.lineweight.normal"  lineStyle="le.linestyle.solid" />
         <GraphEnvironment showGrid="0"  showAxes="tnlTNL"  showGates="1"  showFreqOnPlots="1"  showGateNameOnPlots="1"  showMedians="0"  showUncomped="0"  addEventParam="0"  lastYAxisName="" >
           <TextTraits font="SansSerif"  size="11"  name="Labels"  style="plain"  color="#000000"  background="#00ffffff"  just="left" />
           <TextTraits font="SansSerif"  size="11"  name="LayoutGates"  style="plain"  color="#000000"  background="#00ffffff"  just="left" />
           <TextTraits font="SansSerif"  size="9"  name="Numbers"  style="plain"  color="#000000"  background="#00ffffff"  just="left" />
           <TextTraits font="SansSerif"  size="9"  name="Legend"  style="plain"  color="#000000"  background="#00ffffff"  just="left" />
         </GraphEnvironment>
       </Graph>
       <Group name="SE"  live="1"  role="ws.group.dlog.undefined"  key=""  synchronized="0"  foreground="#909000"  fontStyle="plain" >
         <Criteria/>
         <SampleRefs>
           <SampleRef sampleID="13" />
           <SampleRef sampleID="14" />
           <SampleRef sampleID="15" />
           <SampleRef sampleID="16" />
           <SampleRef sampleID="17" />
           <SampleRef sampleID="18" />
           <SampleRef sampleID="12" />
         </SampleRefs>
         <Keywords/>
       </Group>
     </GroupNode>
     <GroupNode name="Témoin"  annotation=""  owningGroup="Témoin"  expanded="1"  sortPriority="10"  count="-1" >
       <Graph smoothing="0"  backColor="#ffffff"  foreColor="#000000"  type="Pseudocolor"  fast="1" >
         <Axis dimension="x"  name=""  label=""  auto="auto" />
         <Axis dimension="y"  name=""  label=""  auto="auto" />
         <GraphSettings level="5%"  smoothingHighResolution="1"  contourHighResolution="1"  histogramSmoothingCount="0"  graphResolution="256"  showOutliers="0"  drawLargeDots="0"  dotsToDraw="8000"  tint="le.chartfill.tinted.40"  lineWeight="le.lineweight.normal"  lineStyle="le.linestyle.solid" />
         <GraphEnvironment showGrid="0"  showAxes="tnlTNL"  showGates="1"  showFreqOnPlots="1"  showGateNameOnPlots="1"  showMedians="0"  showUncomped="0"  addEventParam="0"  lastYAxisName="" >
           <TextTraits font="SansSerif"  size="11"  name="Labels"  style="plain"  color="#000000"  background="#00ffffff"  just="left" />
           <TextTraits font="SansSerif"  size="11"  name="LayoutGates"  style="plain"  color="#000000"  background="#00ffffff"  just="left" />
           <TextTraits font="SansSerif"  size="9"  name="Numbers"  style="plain"  color="#000000"  background="#00ffffff"  just="left" />
           <TextTraits font="SansSerif"  size="9"  name="Legend"  style="plain"  color="#000000"  background="#00ffffff"  just="left" />
         </GraphEnvironment>
       </Graph>
       <Subpopulations>
         <Population name="All"  annotation=""  owningGroup="Témoin"  expanded="1"  sortPriority="10"  count="49875" >
           <Graph smoothing="0"  backColor="#ffffff"  foreColor="#000000"  heatMapStatParameter="BL1-A"  type="Pseudocolor"  fast="1" >
             <Axis dimension="x"  name="FSC-H"  label=""  auto="auto" />
             <Axis dimension="y"  name="FSC-A"  label=""  auto="auto" />
             <GraphSettings level="5%"  smoothingHighResolution="1"  contourHighResolution="1"  histogramSmoothingCount="0"  graphResolution="256"  showOutliers="0"  drawLargeDots="0"  dotsToDraw="8000"  tint="le.chartfill.tinted.40"  lineWeight="le.lineweight.normal"  lineStyle="le.linestyle.solid" />
             <GraphEnvironment showGrid="0"  showAxes="tnlTNL"  showGates="1"  showFreqOnPlots="1"  showGateNameOnPlots="1"  showMedians="0"  showUncomped="0"  addEventParam="0"  lastYAxisName="" >
               <TextTraits font="SansSerif"  size="11"  name="Labels"  style="plain"  color="#000000"  background="#00ffffff"  just="left" />
               <TextTraits font="SansSerif"  size="11"  name="LayoutGates"  style="plain"  color="#000000"  background="#00ffffff"  just="left" />
               <TextTraits font="SansSerif"  size="9"  name="Numbers"  style="plain"  color="#000000"  background="#00ffffff"  just="left" />
               <TextTraits font="SansSerif"  size="9"  name="Legend"  style="plain"  color="#000000"  background="#00ffffff"  just="left" />
               <WindowPosition x="620"  y="23"  width="390"  height="622"  displayed="1"  panelState="---" />
             </GraphEnvironment>
           </Graph>
           <Gate gating:id="ID910094191" >
             <gating:PolygonGate eventsInside="1"  annoOffsetX="0"  annoOffsetY="0"  tint="#000000"  isTinted="0"  lineWeight="Normal"  userDefined="1"  quadId="-1"  gateResolution="256" >
               <gating:dimension>
                 <data-type:fcs-dimension data-type:name="SSC-H" />
               </gating:dimension>
               <gating:dimension>
                 <data-type:fcs-dimension data-type:name="FSC-H" />
               </gating:dimension>
               <gating:vertex>
                 <gating:coordinate data-type:value="152.5116935753" />
                 <gating:coordinate data-type:value="329665.9393939394" />
               </gating:vertex>
               <gating:vertex>
                 <gating:coordinate data-type:value="8.6327373722" />
                 <gating:coordinate data-type:value="182706.4242424243" />
               </gating:vertex>
               <gating:vertex>
                 <gating:coordinate data-type:value="-20.1430538684" />
                 <gating:coordinate data-type:value="83409.4545454545" />
               </gating:vertex>
               <gating:vertex>
                 <gating:coordinate data-type:value="181.2874848159" />
                 <gating:coordinate data-type:value="35746.9090909091" />
               </gating:vertex>
               <gating:vertex>
                 <gating:coordinate data-type:value="684.8638315269" />
                 <gating:coordinate data-type:value="35746.9090909091" />
               </gating:vertex>
               <gating:vertex>
                 <gating:coordinate data-type:value="2972.5392351567" />
                 <gating:coordinate data-type:value="190650.1818181818" />
               </gating:vertex>
               <gating:vertex>
                 <gating:coordinate data-type:value="3231.5213563224" />
                 <gating:coordinate data-type:value="595781.8181818182" />
               </gating:vertex>
               <gating:vertex>
                 <gating:coordinate data-type:value="2929.3755482958" />
                 <gating:coordinate data-type:value="1000913.4545454546" />
               </gating:vertex>
               <gating:vertex>
                 <gating:coordinate data-type:value="1548.1375687457" />
                 <gating:coordinate data-type:value="1020772.8484848485" />
               </gating:vertex>
               <gating:vertex>
                 <gating:coordinate data-type:value="627.3122490457" />
                 <gating:coordinate data-type:value="921475.8787878788" />
               </gating:vertex>
             </gating:PolygonGate>
           </Gate>
           <Subpopulations>
             <Population name="Single Cells"  annotation=""  owningGroup="Témoin"  expanded="1"  sortPriority="10"  count="45799" >
               <Graph smoothing="0"  backColor="#ffffff"  foreColor="#000000"  heatMapStatParameter="BL1-A"  type="Pseudocolor"  fast="1" >
                 <Axis dimension="x"  name="YL2-H"  label=""  auto="auto" />
                 <Axis dimension="y"  name="FSC-H"  label=""  auto="auto" />
                 <GraphSettings level="5%"  smoothingHighResolution="1"  contourHighResolution="1"  histogramSmoothingCount="0"  graphResolution="256"  showOutliers="0"  drawLargeDots="0"  dotsToDraw="8000"  tint="le.chartfill.tinted.40"  lineWeight="le.lineweight.normal"  lineStyle="le.linestyle.solid" />
                 <GraphEnvironment showGrid="0"  showAxes="tnlTNL"  showGates="1"  showFreqOnPlots="1"  showGateNameOnPlots="1"  showMedians="0"  showUncomped="0"  addEventParam="0"  lastYAxisName="" >
                   <TextTraits font="SansSerif"  size="11"  name="Labels"  style="plain"  color="#000000"  background="#00ffffff"  just="left" />
                   <TextTraits font="SansSerif"  size="11"  name="LayoutGates"  style="plain"  color="#000000"  background="#00ffffff"  just="left" />
                   <TextTraits font="SansSerif"  size="9"  name="Numbers"  style="plain"  color="#000000"  background="#00ffffff"  just="left" />
                   <TextTraits font="SansSerif"  size="9"  name="Legend"  style="plain"  color="#000000"  background="#00ffffff"  just="left" />
                   <WindowPosition x="620"  y="23"  width="390"  height="622"  displayed="1"  panelState="---" />
                 </GraphEnvironment>
               </Graph>
               <Gate gating:id="ID63955373"  gating:parent_id="ID910094191" >
                 <gating:PolygonGate eventsInside="1"  annoOffsetX="0"  annoOffsetY="0"  tint="#000000"  isTinted="0"  lineWeight="Normal"  userDefined="1"  quadId="-1"  gateResolution="256" >
                   <gating:dimension>
                     <data-type:fcs-dimension data-type:name="FSC-H" />
                   </gating:dimension>
                   <gating:dimension>
                     <data-type:fcs-dimension data-type:name="FSC-A" />
                   </gating:dimension>
                   <gating:vertex>
                     <gating:coordinate data-type:value="4128.2519685039" />
                     <gating:coordinate data-type:value="67521.9393939394" />
                   </gating:vertex>
                   <gating:vertex>
                     <gating:coordinate data-type:value="82565.0393700787" />
                     <gating:coordinate data-type:value="19859.3939393939" />
                   </gating:vertex>
                   <gating:vertex>
                     <gating:coordinate data-type:value="982523.968503937" />
                     <gating:coordinate data-type:value="1012829.0909090909" />
                   </gating:vertex>
                   <gating:vertex>
                     <gating:coordinate data-type:value="677033.3228346456" />
                     <gating:coordinate data-type:value="1024744.7272727273" />
                   </gating:vertex>
                 </gating:PolygonGate>
               </Gate>
               <Subpopulations>
                 <Population name="Red +"  annotation=""  owningGroup="Témoin"  expanded="1"  sortPriority="10"  count="2652" >
                   <Graph smoothing="0"  backColor="#ffffff"  foreColor="#000000"  heatMapStatParameter="BL1-A"  type="Pseudocolor"  fast="1" >
                     <Axis dimension="x"  name="YL2-H"  label=""  auto="auto" />
                     <Axis dimension="y"  name="FSC-H"  label=""  auto="auto" />
                     <GraphSettings level="5%"  smoothingHighResolution="1"  contourHighResolution="1"  histogramSmoothingCount="0"  graphResolution="256"  showOutliers="0"  drawLargeDots="0"  dotsToDraw="8000"  tint="le.chartfill.tinted.40"  lineWeight="le.lineweight.normal"  lineStyle="le.linestyle.solid" />
                     <GraphEnvironment showGrid="0"  showAxes="tnlTNL"  showGates="1"  showFreqOnPlots="1"  showGateNameOnPlots="1"  showMedians="0"  showUncomped="0"  addEventParam="0"  lastYAxisName="" >
                       <TextTraits font="SansSerif"  size="11"  name="Labels"  style="plain"  color="#000000"  background="#00ffffff"  just="left" />
                       <TextTraits font="SansSerif"  size="11"  name="LayoutGates"  style="plain"  color="#000000"  background="#00ffffff"  just="left" />
                       <TextTraits font="SansSerif"  size="9"  name="Numbers"  style="plain"  color="#000000"  background="#00ffffff"  just="left" />
                       <TextTraits font="SansSerif"  size="9"  name="Legend"  style="plain"  color="#000000"  background="#00ffffff"  just="left" />
                       <WindowPosition x="620"  y="23"  width="390"  height="622"  displayed="1"  panelState="---" />
                     </GraphEnvironment>
                   </Graph>
                   <Gate gating:id="ID1949505897"  gating:parent_id="ID63955373" >
                     <gating:RectangleGate eventsInside="1"  annoOffsetX="0"  annoOffsetY="0"  tint="#000000"  isTinted="0"  lineWeight="Normal"  userDefined="1"  percentX="0"  percentY="0" >
                       <gating:dimension gating:min="1024.0000000000002"  gating:max="715133.3509055083" >
                         <data-type:fcs-dimension data-type:name="YL2-H" />
                       </gating:dimension>
                       <gating:dimension gating:min="0.0"  gating:max="1005822.9012875536" >
                         <data-type:fcs-dimension data-type:name="FSC-H" />
                       </gating:dimension>
                     </gating:RectangleGate>
                   </Gate>
                 </Population>
               </Subpopulations>
             </Population>
           </Subpopulations>
         </Population>
       </Subpopulations>
       <Group name="Témoin"  live="1"  role="ws.group.dlog.undefined"  key=""  synchronized="0"  foreground="#d00000"  fontStyle="plain" >
         <Criteria/>
         <SampleRefs>
           <SampleRef sampleID="3" />
           <SampleRef sampleID="4" />
         </SampleRefs>
         <Keywords/>
       </Group>
     </GroupNode>
     <GroupNode name="WT"  annotation=""  owningGroup="WT"  expanded="1"  sortPriority="10"  count="-1" >
       <Graph smoothing="0"  backColor="#ffffff"  foreColor="#000000"  type="Pseudocolor"  fast="1" >
         <Axis dimension="x"  name=""  label=""  auto="auto" />
         <Axis dimension="y"  name=""  label=""  auto="auto" />
         <GraphSettings level="5%"  smoothingHighResolution="1"  contourHighResolution="1"  histogramSmoothingCount="0"  graphResolution="256"  showOutliers="0"  drawLargeDots="0"  dotsToDraw="8000"  tint="le.chartfill.tinted.40"  lineWeight="le.lineweight.normal"  lineStyle="le.linestyle.solid" />
         <GraphEnvironment showGrid="0"  showAxes="tnlTNL"  showGates="1"  showFreqOnPlots="1"  showGateNameOnPlots="1"  showMedians="0"  showUncomped="0"  addEventParam="0"  lastYAxisName="" >
           <TextTraits font="SansSerif"  size="11"  name="Labels"  style="plain"  color="#000000"  background="#00ffffff"  just="left" />
           <TextTraits font="SansSerif"  size="11"  name="LayoutGates"  style="plain"  color="#000000"  background="#00ffffff"  just="left" />
           <TextTraits font="SansSerif"  size="9"  name="Numbers"  style="plain"  color="#000000"  background="#00ffffff"  just="left" />
           <TextTraits font="SansSerif"  size="9"  name="Legend"  style="plain"  color="#000000"  background="#00ffffff"  just="left" />
         </GraphEnvironment>
       </Graph>
       <Group name="WT"  live="1"  role="ws.group.dlog.undefined"  key=""  synchronized="0"  foreground="#0000d0"  fontStyle="plain" >
         <Criteria/>
         <SampleRefs>
           <SampleRef sampleID="6" />
           <SampleRef sampleID="7" />
           <SampleRef sampleID="8" />
           <SampleRef sampleID="9" />
           <SampleRef sampleID="10" />
           <SampleRef sampleID="11" />
           <SampleRef sampleID="5" />
         </SampleRefs>
         <Keywords/>
       </Group>
     </GroupNode>
   </Groups>
   <SampleList>
     <Sample>
       <DataSet uri="file:/Users/Etienne/Desktop/190531_Repair/190531_wt%20sa%20se_Cinetique%20repair_wt_tube(6).fcs"  sampleID="11" />
       <Transformations>
         <transforms:linear transforms:minRange="0"  transforms:maxRange="8"  gain="0.0012810248" >
           <data-type:parameter data-type:name="Time" />
         </transforms:linear>
         <transforms:linear transforms:minRange="0"  transforms:maxRange="1153433.6"  gain="1" >
           <data-type:parameter data-type:name="FSC-A" />
         </transforms:linear>
         <transforms:linear transforms:minRange="0"  transforms:maxRange="1048576"  gain="1" >
           <data-type:parameter data-type:name="SSC-A" />
         </transforms:linear>
         <transforms:biex transforms:length="256"  transforms:maxRange="1048576"  transforms:neg="0"  transforms:width="-1000"  transforms:pos="5.0205999133" >
           <data-type:parameter data-type:name="BL1-A" />
         </transforms:biex>
         <transforms:biex transforms:length="256"  transforms:maxRange="1048576"  transforms:neg="0"  transforms:width="-1000"  transforms:pos="5.0205999133" >
           <data-type:parameter data-type:name="YL2-A" />
         </transforms:biex>
         <transforms:linear transforms:minRange="0"  transforms:maxRange="1048576"  gain="1" >
           <data-type:parameter data-type:name="FSC-H" />
         </transforms:linear>
         <transforms:linear transforms:minRange="-365.452548756"  transforms:maxRange="3289.0729388036"  gain="1" >
           <data-type:parameter data-type:name="SSC-H" />
         </transforms:linear>
         <transforms:biex transforms:length="256"  transforms:maxRange="1048576"  transforms:neg="0"  transforms:width="-1000"  transforms:pos="5.0205999133" >
           <data-type:parameter data-type:name="BL1-H" />
         </transforms:biex>
         <transforms:log transforms:offset="1"  transforms:decades="6.0205999133" >
           <data-type:parameter data-type:name="YL2-H" />
         </transforms:log>
         <transforms:linear transforms:minRange="0"  transforms:maxRange="1048576"  gain="1" >
           <data-type:parameter data-type:name="FSC-W" />
         </transforms:linear>
         <transforms:linear transforms:minRange="0"  transforms:maxRange="1048576"  gain="1" >
           <data-type:parameter data-type:name="SSC-W" />
         </transforms:linear>
         <transforms:biex transforms:length="256"  transforms:maxRange="1048576"  transforms:neg="0"  transforms:width="-1000"  transforms:pos="5.0205999133" >
           <data-type:parameter data-type:name="BL1-W" />
         </transforms:biex>
         <transforms:biex transforms:length="256"  transforms:maxRange="1048576"  transforms:neg="0"  transforms:width="-1000"  transforms:pos="5.0205999133" >
           <data-type:parameter data-type:name="YL2-W" />
         </transforms:biex>
       </Transformations>
       <Keywords>
         <Keyword name="$ENDANALYSIS"  value="000000000000" />
         <Keyword name="$BEGINANALYSIS"  value="000000000000" />
         <Keyword name="$ENDSTEXT"  value="000000000000" />
         <Keyword name="$BEGINSTEXT"  value="000000000000" />
         <Keyword name="$NEXTDATA"  value="000000000000" />
         <Keyword name="$ENDDATA"  value="000005208243" />
         <Keyword name="$BEGINDATA"  value="000000008192" />
         <Keyword name="#WINEXT"  value="0" />
         <Keyword name="#WIDTHTHRESHOLD"  value="1000" />
         <Keyword name="#TR1"  value="OR_FSC,20000" />
         <Keyword name="#PTRESULT"  value="Pass" />
         <Keyword name="#PTDATE"  value="13-May-2019" />
         <Keyword name="#P1Target"  value="NA" />
         <Keyword name="#P1Label"  value="NA" />
         <Keyword name="#LASERCONFIG"  value="BRVY" />
         <Keyword name="#LASER4DELAY"  value="338" />
         <Keyword name="#LASER4COLOR"  value="Yellow" />
         <Keyword name="#LASER4ASF"  value="1.09" />
         <Keyword name="#LASER3DELAY"  value="725" />
         <Keyword name="#LASER3COLOR"  value="Violet" />
         <Keyword name="#LASER3ASF"  value="1.13" />
         <Keyword name="#LASER2DELAY"  value="1472" />
         <Keyword name="#LASER2COLOR"  value="Red" />
         <Keyword name="#LASER2ASF"  value="1.08" />
         <Keyword name="#LASER1DELAY"  value="1100" />
         <Keyword name="#LASER1COLOR"  value="Blue" />
         <Keyword name="#LASER1ASF"  value="1.16" />
         <Keyword name="#FLOWRATE"  value="100" />
         <Keyword name="$WELLID"  value="A7" />
         <Keyword name="$VOL"  value="13000" />
         <Keyword name="$TIMESTEP"  value="0.001" />
         <Keyword name="$SRC"  value="NA" />
         <Keyword name="$SMNO"  value="wt" />
         <Keyword name="$PROJ"  value="Cinetique repair" />
         <Keyword name="$PLATENAME"  value="190531_wt sa se" />
         <Keyword name="$PLATEID"  value="mCherry R1 R4" />
         <Keyword name="$OP"  value="PFIUH PFIUH" />
         <Keyword name="$LOST"  value="0" />
         <Keyword name="$ORIGINALITY"  value="Original" />
         <Keyword name="$INST"  value="NA" />
         <Keyword name="$FIL"  value="tube(6).fcs" />
         <Keyword name="$EXP"  value="NA" />
         <Keyword name="$ETIM"  value="16:29:42" />
         <Keyword name="$DATE"  value="31-May-2019" />
         <Keyword name="$CYTSN"  value="2AFC218231017" />
         <Keyword name="$COM"  value="NA" />
         <Keyword name="$CELLS"  value="NA" />
         <Keyword name="$BTIM"  value="16:29:34" />
         <Keyword name="$SPILLOVER"  value="6,BL1-A,YL2-A,BL1-H,YL2-H,BL1-W,YL2-W,1.000000,0.000000,0.000000,0.000000,0.000000,0.000000,0.000000,1.000000,0.000000,0.000000,0.000000,0.000000,0.000000,0.000000,1.000000,0.000000,0.000000,0.000000,0.000000,0.000000,0.000000,1.000000,0.000000,0.000000,0.000000,0.000000,0.000000,0.000000,1.000000,0.000000,0.000000,0.000000,0.000000,0.000000,0.000000,1.000000" />
         <Keyword name="$SYS"  value="OPTIXE2 Microsoft Windows 7 Professional " />
         <Keyword name="$CYT"  value="4486521 Attune NxT Acoustic Focusing Cytometer (Lasers: BRVY)" />
         <Keyword name="$P13V"  value="440" />
         <Keyword name="$P13L"  value="561" />
         <Keyword name="$P13F"  value="620_15" />
         <Keyword name="$P13E"  value="0,0" />
         <Keyword name="$P13R"  value="1024" />
         <Keyword name="$P13B"  value="32" />
         <Keyword name="$P13S"  value="YL2-W" />
         <Keyword name="$P13N"  value="YL2-W" />
         <Keyword name="$P12V"  value="420" />
         <Keyword name="$P12L"  value="488" />
         <Keyword name="$P12F"  value="530_30" />
         <Keyword name="$P12E"  value="0,0" />
         <Keyword name="$P12R"  value="1024" />
         <Keyword name="$P12B"  value="32" />
         <Keyword name="$P12S"  value="BL1-W" />
         <Keyword name="$P12N"  value="BL1-W" />
         <Keyword name="$P11V"  value="180" />
         <Keyword name="$P11L"  value="488" />
         <Keyword name="$P11F"  value="488_10" />
         <Keyword name="$P11E"  value="0,0" />
         <Keyword name="$P11R"  value="1024" />
         <Keyword name="$P11B"  value="32" />
         <Keyword name="$P11S"  value="SSC-W" />
         <Keyword name="$P11N"  value="SSC-W" />
         <Keyword name="$P10V"  value="240" />
         <Keyword name="$P10L"  value="488" />
         <Keyword name="$P10F"  value="NA" />
         <Keyword name="$P10E"  value="0,0" />
         <Keyword name="$P10R"  value="1024" />
         <Keyword name="$P10B"  value="32" />
         <Keyword name="$P10S"  value="FSC-W" />
         <Keyword name="$P10N"  value="FSC-W" />
         <Keyword name="$P9V"  value="440" />
         <Keyword name="$P9L"  value="561" />
         <Keyword name="$P9F"  value="620_15" />
         <Keyword name="$P9E"  value="0,0" />
         <Keyword name="$P9R"  value="1048576" />
         <Keyword name="$P9B"  value="32" />
         <Keyword name="$P9S"  value="YL2-H" />
         <Keyword name="$P9N"  value="YL2-H" />
         <Keyword name="$P8V"  value="420" />
         <Keyword name="$P8L"  value="488" />
         <Keyword name="$P8F"  value="530_30" />
         <Keyword name="$P8E"  value="0,0" />
         <Keyword name="$P8R"  value="1048576" />
         <Keyword name="$P8B"  value="32" />
         <Keyword name="$P8S"  value="BL1-H" />
         <Keyword name="$P8N"  value="BL1-H" />
         <Keyword name="$P7V"  value="180" />
         <Keyword name="$P7L"  value="488" />
         <Keyword name="$P7F"  value="488_10" />
         <Keyword name="$P7E"  value="0,0" />
         <Keyword name="$P7R"  value="1048576" />
         <Keyword name="$P7B"  value="32" />
         <Keyword name="$P7S"  value="SSC-H" />
         <Keyword name="$P7N"  value="SSC-H" />
         <Keyword name="$P6V"  value="240" />
         <Keyword name="$P6L"  value="488" />
         <Keyword name="$P6F"  value="NA" />
         <Keyword name="$P6E"  value="0,0" />
         <Keyword name="$P6R"  value="1048576" />
         <Keyword name="$P6B"  value="32" />
         <Keyword name="$P6S"  value="FSC-H" />
         <Keyword name="$P6N"  value="FSC-H" />
         <Keyword name="$P5V"  value="440" />
         <Keyword name="$P5L"  value="561" />
         <Keyword name="$P5F"  value="620_15" />
         <Keyword name="$P5E"  value="0,0" />
         <Keyword name="$P5R"  value="1048576" />
         <Keyword name="$P5B"  value="32" />
         <Keyword name="$P5S"  value="YL2-A" />
         <Keyword name="$P5N"  value="YL2-A" />
         <Keyword name="$P4V"  value="420" />
         <Keyword name="$P4L"  value="488" />
         <Keyword name="$P4F"  value="530_30" />
         <Keyword name="$P4E"  value="0,0" />
         <Keyword name="$P4R"  value="1048576" />
         <Keyword name="$P4B"  value="32" />
         <Keyword name="$P4S"  value="BL1-A" />
         <Keyword name="$P4N"  value="BL1-A" />
         <Keyword name="$P3V"  value="180" />
         <Keyword name="$P3L"  value="488" />
         <Keyword name="$P3F"  value="488_10" />
         <Keyword name="$P3E"  value="0,0" />
         <Keyword name="$P3R"  value="1048576" />
         <Keyword name="$P3B"  value="32" />
         <Keyword name="$P3S"  value="SSC-A" />
         <Keyword name="$P3N"  value="SSC-A" />
         <Keyword name="$P2V"  value="240" />
         <Keyword name="$P2L"  value="488" />
         <Keyword name="$P2F"  value="NA" />
         <Keyword name="$P2E"  value="0,0" />
         <Keyword name="$P2R"  value="1048576" />
         <Keyword name="$P2B"  value="32" />
         <Keyword name="$P2S"  value="FSC-A" />
         <Keyword name="$P2N"  value="FSC-A" />
         <Keyword name="$P1V"  value="NA" />
         <Keyword name="$P1L"  value="NA" />
         <Keyword name="$P1F"  value="NA" />
         <Keyword name="$P1E"  value="0,0" />
         <Keyword name="$P1R"  value="67108864" />
         <Keyword name="$P1B"  value="32" />
         <Keyword name="$P1S"  value="Time" />
         <Keyword name="$P1N"  value="Time" />
         <Keyword name="$BYTEORD"  value="1,2,3,4" />
         <Keyword name="$DATATYPE"  value="F" />
         <Keyword name="$MODE"  value="L" />
         <Keyword name="$TOT"  value="100001" />
         <Keyword name="$PAR"  value="13" />
         <Keyword name="FJ_FCS_VERSION"  value="3.1" />
       </Keywords>
       <SampleNode name="tube(6).fcs"  annotation=""  owningGroup=""  expanded="1"  sortPriority="10"  count="100001"  sampleID="11" >
         <Graph smoothing="0"  backColor="#ffffff"  foreColor="#000000"  type="Pseudocolor"  fast="1" >
           <Axis dimension="x"  name="FSC-A"  label=""  auto="auto" />
           <Axis dimension="y"  name="SSC-A"  label=""  auto="auto" />
           <GraphSettings level="5%"  smoothingHighResolution="1"  contourHighResolution="1"  histogramSmoothingCount="0"  graphResolution="256"  showOutliers="0"  drawLargeDots="0"  dotsToDraw="8000"  tint="le.chartfill.tinted.40"  lineWeight="le.lineweight.normal"  lineStyle="le.linestyle.solid" />
           <GraphEnvironment showGrid="0"  showAxes="tnlTNL"  showGates="1"  showFreqOnPlots="1"  showGateNameOnPlots="1"  showMedians="0"  showUncomped="0"  addEventParam="0"  lastYAxisName="" >
             <TextTraits font="SansSerif"  size="11"  name="Labels"  style="plain"  color="#000000"  background="#00ffffff"  just="left" />
             <TextTraits font="SansSerif"  size="11"  name="LayoutGates"  style="plain"  color="#000000"  background="#00ffffff"  just="left" />
             <TextTraits font="SansSerif"  size="9"  name="Numbers"  style="plain"  color="#000000"  background="#00ffffff"  just="left" />
             <TextTraits font="SansSerif"  size="9"  name="Legend"  style="plain"  color="#000000"  background="#00ffffff"  just="left" />
           </GraphEnvironment>
         </Graph>
         <Subpopulations>
           <Population name="All"  annotation=""  owningGroup="All Samples"  expanded="1"  sortPriority="10"  count="97933" >
             <Graph smoothing="0"  backColor="#ffffff"  foreColor="#000000"  heatMapStatParameter="BL1-A"  type="Pseudocolor"  fast="1" >
               <Axis dimension="x"  name="FSC-H"  label=""  auto="auto" />
               <Axis dimension="y"  name="FSC-A"  label=""  auto="auto" />
               <GraphSettings level="5%"  smoothingHighResolution="1"  contourHighResolution="1"  histogramSmoothingCount="0"  graphResolution="256"  showOutliers="0"  drawLargeDots="0"  dotsToDraw="8000"  tint="le.chartfill.tinted.40"  lineWeight="le.lineweight.normal"  lineStyle="le.linestyle.solid" />
               <GraphEnvironment showGrid="0"  showAxes="tnlTNL"  showGates="1"  showFreqOnPlots="1"  showGateNameOnPlots="1"  showMedians="0"  showUncomped="0"  addEventParam="0"  lastYAxisName="" >
                 <TextTraits font="SansSerif"  size="11"  name="Labels"  style="plain"  color="#000000"  background="#00ffffff"  just="left" />
                 <TextTraits font="SansSerif"  size="11"  name="LayoutGates"  style="plain"  color="#000000"  background="#00ffffff"  just="left" />
                 <TextTraits font="SansSerif"  size="9"  name="Numbers"  style="plain"  color="#000000"  background="#00ffffff"  just="left" />
                 <TextTraits font="SansSerif"  size="9"  name="Legend"  style="plain"  color="#000000"  background="#00ffffff"  just="left" />
                 <WindowPosition x="620"  y="23"  width="390"  height="622"  displayed="1"  panelState="---" />
               </GraphEnvironment>
             </Graph>
             <Gate gating:id="ID522474253" >
               <gating:PolygonGate eventsInside="1"  annoOffsetX="0"  annoOffsetY="0"  tint="#000000"  isTinted="0"  lineWeight="Normal"  userDefined="1"  quadId="-1"  gateResolution="256" >
                 <gating:dimension>
                   <data-type:fcs-dimension data-type:name="SSC-H" />
                 </gating:dimension>
                 <gating:dimension>
                   <data-type:fcs-dimension data-type:name="FSC-H" />
                 </gating:dimension>
                 <gating:vertex>
                   <gating:coordinate data-type:value="152.5116935753" />
                   <gating:coordinate data-type:value="329665.9393939394" />
                 </gating:vertex>
                 <gating:vertex>
                   <gating:coordinate data-type:value="8.6327373722" />
                   <gating:coordinate data-type:value="182706.4242424243" />
                 </gating:vertex>
                 <gating:vertex>
                   <gating:coordinate data-type:value="-20.1430538684" />
                   <gating:coordinate data-type:value="83409.4545454545" />
                 </gating:vertex>
                 <gating:vertex>
                   <gating:coordinate data-type:value="181.2874848159" />
                   <gating:coordinate data-type:value="35746.9090909091" />
                 </gating:vertex>
                 <gating:vertex>
                   <gating:coordinate data-type:value="684.8638315269" />
                   <gating:coordinate data-type:value="35746.9090909091" />
                 </gating:vertex>
                 <gating:vertex>
                   <gating:coordinate data-type:value="2972.5392351567" />
                   <gating:coordinate data-type:value="190650.1818181818" />
                 </gating:vertex>
                 <gating:vertex>
                   <gating:coordinate data-type:value="3231.5213563224" />
                   <gating:coordinate data-type:value="595781.8181818182" />
                 </gating:vertex>
                 <gating:vertex>
                   <gating:coordinate data-type:value="2929.3755482958" />
                   <gating:coordinate data-type:value="1000913.4545454546" />
                 </gating:vertex>
                 <gating:vertex>
                   <gating:coordinate data-type:value="1548.1375687457" />
                   <gating:coordinate data-type:value="1020772.8484848485" />
                 </gating:vertex>
                 <gating:vertex>
                   <gating:coordinate data-type:value="627.3122490457" />
                   <gating:coordinate data-type:value="921475.8787878788" />
                 </gating:vertex>
               </gating:PolygonGate>
             </Gate>
             <Subpopulations>
               <Population name="Single Cells"  annotation=""  owningGroup="All Samples"  expanded="1"  sortPriority="10"  count="76168" >
                 <Graph smoothing="0"  backColor="#ffffff"  foreColor="#000000"  heatMapStatParameter="BL1-A"  type="Pseudocolor"  fast="1" >
                   <Axis dimension="x"  name="YL2-H"  label=""  auto="auto" />
                   <Axis dimension="y"  name="FSC-H"  label=""  auto="auto" />
                   <GraphSettings level="5%"  smoothingHighResolution="1"  contourHighResolution="1"  histogramSmoothingCount="0"  graphResolution="256"  showOutliers="0"  drawLargeDots="0"  dotsToDraw="8000"  tint="le.chartfill.tinted.40"  lineWeight="le.lineweight.normal"  lineStyle="le.linestyle.solid" />
                   <GraphEnvironment showGrid="0"  showAxes="tnlTNL"  showGates="1"  showFreqOnPlots="1"  showGateNameOnPlots="1"  showMedians="0"  showUncomped="0"  addEventParam="0"  lastYAxisName="" >
                     <TextTraits font="SansSerif"  size="11"  name="Labels"  style="plain"  color="#000000"  background="#00ffffff"  just="left" />
                     <TextTraits font="SansSerif"  size="11"  name="LayoutGates"  style="plain"  color="#000000"  background="#00ffffff"  just="left" />
                     <TextTraits font="SansSerif"  size="9"  name="Numbers"  style="plain"  color="#000000"  background="#00ffffff"  just="left" />
                     <TextTraits font="SansSerif"  size="9"  name="Legend"  style="plain"  color="#000000"  background="#00ffffff"  just="left" />
                     <WindowPosition x="620"  y="23"  width="390"  height="622"  displayed="1"  panelState="---" />
                   </GraphEnvironment>
                 </Graph>
                 <Gate gating:id="ID1645367001"  gating:parent_id="ID522474253" >
                   <gating:PolygonGate eventsInside="1"  annoOffsetX="0"  annoOffsetY="0"  tint="#000000"  isTinted="0"  lineWeight="Normal"  userDefined="1"  quadId="-1"  gateResolution="256" >
                     <gating:dimension>
                       <data-type:fcs-dimension data-type:name="FSC-H" />
                     </gating:dimension>
                     <gating:dimension>
                       <data-type:fcs-dimension data-type:name="FSC-A" />
                     </gating:dimension>
                     <gating:vertex>
                       <gating:coordinate data-type:value="4128.2519685039" />
                       <gating:coordinate data-type:value="67521.9393939394" />
                     </gating:vertex>
                     <gating:vertex>
                       <gating:coordinate data-type:value="82565.0393700787" />
                       <gating:coordinate data-type:value="19859.3939393939" />
                     </gating:vertex>
                     <gating:vertex>
                       <gating:coordinate data-type:value="982523.968503937" />
                       <gating:coordinate data-type:value="1012829.0909090909" />
                     </gating:vertex>
                     <gating:vertex>
                       <gating:coordinate data-type:value="677033.3228346456" />
                       <gating:coordinate data-type:value="1024744.7272727273" />
                     </gating:vertex>
                   </gating:PolygonGate>
                 </Gate>
                 <Subpopulations>
                   <Population name="Red +"  annotation=""  owningGroup="All Samples"  expanded="1"  sortPriority="10"  count="74299" >
                     <Graph smoothing="0"  backColor="#ffffff"  foreColor="#000000"  heatMapStatParameter="BL1-A"  type="Pseudocolor"  fast="1" >
                       <Axis dimension="x"  name="YL2-H"  label=""  auto="auto" />
                       <Axis dimension="y"  name="FSC-H"  label=""  auto="auto" />
                       <GraphSettings level="5%"  smoothingHighResolution="1"  contourHighResolution="1"  histogramSmoothingCount="0"  graphResolution="256"  showOutliers="0"  drawLargeDots="0"  dotsToDraw="8000"  tint="le.chartfill.tinted.40"  lineWeight="le.lineweight.normal"  lineStyle="le.linestyle.solid" />
                       <GraphEnvironment showGrid="0"  showAxes="tnlTNL"  showGates="1"  showFreqOnPlots="1"  showGateNameOnPlots="1"  showMedians="0"  showUncomped="0"  addEventParam="0"  lastYAxisName="" >
                         <TextTraits font="SansSerif"  size="11"  name="Labels"  style="plain"  color="#000000"  background="#00ffffff"  just="left" />
                         <TextTraits font="SansSerif"  size="11"  name="LayoutGates"  style="plain"  color="#000000"  background="#00ffffff"  just="left" />
                         <TextTraits font="SansSerif"  size="9"  name="Numbers"  style="plain"  color="#000000"  background="#00ffffff"  just="left" />
                         <TextTraits font="SansSerif"  size="9"  name="Legend"  style="plain"  color="#000000"  background="#00ffffff"  just="left" />
                         <WindowPosition x="620"  y="23"  width="390"  height="622"  displayed="1"  panelState="---" />
                       </GraphEnvironment>
                     </Graph>
                     <Gate gating:id="ID1647877382"  gating:parent_id="ID1645367001" >
                       <gating:RectangleGate eventsInside="1"  annoOffsetX="0"  annoOffsetY="0"  tint="#000000"  isTinted="0"  lineWeight="Normal"  userDefined="1"  percentX="0"  percentY="0" >
                         <gating:dimension gating:min="1024.0000000000002"  gating:max="715133.3509055083" >
                           <data-type:fcs-dimension data-type:name="YL2-H" />
                         </gating:dimension>
                         <gating:dimension gating:min="0.0"  gating:max="1005822.9012875536" >
                           <data-type:fcs-dimension data-type:name="FSC-H" />
                         </gating:dimension>
                       </gating:RectangleGate>
                     </Gate>
                   </Population>
                 </Subpopulations>
               </Population>
             </Subpopulations>
           </Population>
         </Subpopulations>
       </SampleNode>
     </Sample>
     <Sample>
       <DataSet uri="file:/Users/Etienne/Desktop/190531_Repair/190531_wt%20sa%20se_Cinetique%20repair_sa_tube(3).fcs"  sampleID="22" />
       <Transformations>
         <transforms:linear transforms:minRange="0"  transforms:maxRange="11"  gain="0.0010567778" >
           <data-type:parameter data-type:name="Time" />
         </transforms:linear>
         <transforms:linear transforms:minRange="0"  transforms:maxRange="1153433.6"  gain="1" >
           <data-type:parameter data-type:name="FSC-A" />
         </transforms:linear>
         <transforms:linear transforms:minRange="0"  transforms:maxRange="1048576"  gain="1" >
           <data-type:parameter data-type:name="SSC-A" />
         </transforms:linear>
         <transforms:biex transforms:length="256"  transforms:maxRange="1048576"  transforms:neg="0"  transforms:width="-1000"  transforms:pos="5.0205999133" >
           <data-type:parameter data-type:name="BL1-A" />
         </transforms:biex>
         <transforms:biex transforms:length="256"  transforms:maxRange="1048576"  transforms:neg="0"  transforms:width="-1000"  transforms:pos="5.0205999133" >
           <data-type:parameter data-type:name="YL2-A" />
         </transforms:biex>
         <transforms:linear transforms:minRange="0"  transforms:maxRange="1048576"  gain="1" >
           <data-type:parameter data-type:name="FSC-H" />
         </transforms:linear>
         <transforms:linear transforms:minRange="-365.452548756"  transforms:maxRange="3289.0729388036"  gain="1" >
           <data-type:parameter data-type:name="SSC-H" />
         </transforms:linear>
         <transforms:biex transforms:length="256"  transforms:maxRange="1048576"  transforms:neg="0"  transforms:width="-1000"  transforms:pos="5.0205999133" >
           <data-type:parameter data-type:name="BL1-H" />
         </transforms:biex>
         <transforms:log transforms:offset="1"  transforms:decades="6.0205999133" >
           <data-type:parameter data-type:name="YL2-H" />
         </transforms:log>
         <transforms:linear transforms:minRange="0"  transforms:maxRange="1048576"  gain="1" >
           <data-type:parameter data-type:name="FSC-W" />
         </transforms:linear>
         <transforms:linear transforms:minRange="0"  transforms:maxRange="1048576"  gain="1" >
           <data-type:parameter data-type:name="SSC-W" />
         </transforms:linear>
         <transforms:biex transforms:length="256"  transforms:maxRange="1048576"  transforms:neg="0"  transforms:width="-1000"  transforms:pos="5.0205999133" >
           <data-type:parameter data-type:name="BL1-W" />
         </transforms:biex>
         <transforms:biex transforms:length="256"  transforms:maxRange="1048576"  transforms:neg="0"  transforms:width="-1000"  transforms:pos="5.0205999133" >
           <data-type:parameter data-type:name="YL2-W" />
         </transforms:biex>
       </Transformations>
       <Keywords>
         <Keyword name="$ENDANALYSIS"  value="000000000000" />
         <Keyword name="$BEGINANALYSIS"  value="000000000000" />
         <Keyword name="$ENDSTEXT"  value="000000000000" />
         <Keyword name="$BEGINSTEXT"  value="000000000000" />
         <Keyword name="$NEXTDATA"  value="000000000000" />
         <Keyword name="$ENDDATA"  value="000005224623" />
         <Keyword name="$BEGINDATA"  value="000000008192" />
         <Keyword name="#WINEXT"  value="0" />
         <Keyword name="#WIDTHTHRESHOLD"  value="1000" />
         <Keyword name="#TR1"  value="OR_FSC,20000" />
         <Keyword name="#PTRESULT"  value="Pass" />
         <Keyword name="#PTDATE"  value="13-May-2019" />
         <Keyword name="#P1Target"  value="NA" />
         <Keyword name="#P1Label"  value="NA" />
         <Keyword name="#LASERCONFIG"  value="BRVY" />
         <Keyword name="#LASER4DELAY"  value="338" />
         <Keyword name="#LASER4COLOR"  value="Yellow" />
         <Keyword name="#LASER4ASF"  value="1.09" />
         <Keyword name="#LASER3DELAY"  value="725" />
         <Keyword name="#LASER3COLOR"  value="Violet" />
         <Keyword name="#LASER3ASF"  value="1.13" />
         <Keyword name="#LASER2DELAY"  value="1472" />
         <Keyword name="#LASER2COLOR"  value="Red" />
         <Keyword name="#LASER2ASF"  value="1.08" />
         <Keyword name="#LASER1DELAY"  value="1100" />
         <Keyword name="#LASER1COLOR"  value="Blue" />
         <Keyword name="#LASER1ASF"  value="1.16" />
         <Keyword name="#FLOWRATE"  value="100" />
         <Keyword name="$WELLID"  value="B4" />
         <Keyword name="$VOL"  value="19000" />
         <Keyword name="$TIMESTEP"  value="0.001" />
         <Keyword name="$SRC"  value="NA" />
         <Keyword name="$SMNO"  value="sa" />
         <Keyword name="$PROJ"  value="Cinetique repair" />
         <Keyword name="$PLATENAME"  value="190531_wt sa se" />
         <Keyword name="$PLATEID"  value="mCherry R1 R4" />
         <Keyword name="$OP"  value="PFIUH PFIUH" />
         <Keyword name="$LOST"  value="0" />
         <Keyword name="$ORIGINALITY"  value="Original" />
         <Keyword name="$INST"  value="NA" />
         <Keyword name="$FIL"  value="tube(3).fcs" />
         <Keyword name="$EXP"  value="NA" />
         <Keyword name="$ETIM"  value="16:31:55" />
         <Keyword name="$DATE"  value="31-May-2019" />
         <Keyword name="$CYTSN"  value="2AFC218231017" />
         <Keyword name="$COM"  value="NA" />
         <Keyword name="$CELLS"  value="NA" />
         <Keyword name="$BTIM"  value="16:31:44" />
         <Keyword name="$SPILLOVER"  value="6,BL1-A,YL2-A,BL1-H,YL2-H,BL1-W,YL2-W,1.000000,0.000000,0.000000,0.000000,0.000000,0.000000,0.000000,1.000000,0.000000,0.000000,0.000000,0.000000,0.000000,0.000000,1.000000,0.000000,0.000000,0.000000,0.000000,0.000000,0.000000,1.000000,0.000000,0.000000,0.000000,0.000000,0.000000,0.000000,1.000000,0.000000,0.000000,0.000000,0.000000,0.000000,0.000000,1.000000" />
         <Keyword name="$SYS"  value="OPTIXE2 Microsoft Windows 7 Professional " />
         <Keyword name="$CYT"  value="4486521 Attune NxT Acoustic Focusing Cytometer (Lasers: BRVY)" />
         <Keyword name="$P13V"  value="440" />
         <Keyword name="$P13L"  value="561" />
         <Keyword name="$P13F"  value="620_15" />
         <Keyword name="$P13E"  value="0,0" />
         <Keyword name="$P13R"  value="1024" />
         <Keyword name="$P13B"  value="32" />
         <Keyword name="$P13S"  value="YL2-W" />
         <Keyword name="$P13N"  value="YL2-W" />
         <Keyword name="$P12V"  value="420" />
         <Keyword name="$P12L"  value="488" />
         <Keyword name="$P12F"  value="530_30" />
         <Keyword name="$P12E"  value="0,0" />
         <Keyword name="$P12R"  value="1024" />
         <Keyword name="$P12B"  value="32" />
         <Keyword name="$P12S"  value="BL1-W" />
         <Keyword name="$P12N"  value="BL1-W" />
         <Keyword name="$P11V"  value="180" />
         <Keyword name="$P11L"  value="488" />
         <Keyword name="$P11F"  value="488_10" />
         <Keyword name="$P11E"  value="0,0" />
         <Keyword name="$P11R"  value="1024" />
         <Keyword name="$P11B"  value="32" />
         <Keyword name="$P11S"  value="SSC-W" />
         <Keyword name="$P11N"  value="SSC-W" />
         <Keyword name="$P10V"  value="240" />
         <Keyword name="$P10L"  value="488" />
         <Keyword name="$P10F"  value="NA" />
         <Keyword name="$P10E"  value="0,0" />
         <Keyword name="$P10R"  value="1024" />
         <Keyword name="$P10B"  value="32" />
         <Keyword name="$P10S"  value="FSC-W" />
         <Keyword name="$P10N"  value="FSC-W" />
         <Keyword name="$P9V"  value="440" />
         <Keyword name="$P9L"  value="561" />
         <Keyword name="$P9F"  value="620_15" />
         <Keyword name="$P9E"  value="0,0" />
         <Keyword name="$P9R"  value="1048576" />
         <Keyword name="$P9B"  value="32" />
         <Keyword name="$P9S"  value="YL2-H" />
         <Keyword name="$P9N"  value="YL2-H" />
         <Keyword name="$P8V"  value="420" />
         <Keyword name="$P8L"  value="488" />
         <Keyword name="$P8F"  value="530_30" />
         <Keyword name="$P8E"  value="0,0" />
         <Keyword name="$P8R"  value="1048576" />
         <Keyword name="$P8B"  value="32" />
         <Keyword name="$P8S"  value="BL1-H" />
         <Keyword name="$P8N"  value="BL1-H" />
         <Keyword name="$P7V"  value="180" />
         <Keyword name="$P7L"  value="488" />
         <Keyword name="$P7F"  value="488_10" />
         <Keyword name="$P7E"  value="0,0" />
         <Keyword name="$P7R"  value="1048576" />
         <Keyword name="$P7B"  value="32" />
         <Keyword name="$P7S"  value="SSC-H" />
         <Keyword name="$P7N"  value="SSC-H" />
         <Keyword name="$P6V"  value="240" />
         <Keyword name="$P6L"  value="488" />
         <Keyword name="$P6F"  value="NA" />
         <Keyword name="$P6E"  value="0,0" />
         <Keyword name="$P6R"  value="1048576" />
         <Keyword name="$P6B"  value="32" />
         <Keyword name="$P6S"  value="FSC-H" />
         <Keyword name="$P6N"  value="FSC-H" />
         <Keyword name="$P5V"  value="440" />
         <Keyword name="$P5L"  value="561" />
         <Keyword name="$P5F"  value="620_15" />
         <Keyword name="$P5E"  value="0,0" />
         <Keyword name="$P5R"  value="1048576" />
         <Keyword name="$P5B"  value="32" />
         <Keyword name="$P5S"  value="YL2-A" />
         <Keyword name="$P5N"  value="YL2-A" />
         <Keyword name="$P4V"  value="420" />
         <Keyword name="$P4L"  value="488" />
         <Keyword name="$P4F"  value="530_30" />
         <Keyword name="$P4E"  value="0,0" />
         <Keyword name="$P4R"  value="1048576" />
         <Keyword name="$P4B"  value="32" />
         <Keyword name="$P4S"  value="BL1-A" />
         <Keyword name="$P4N"  value="BL1-A" />
         <Keyword name="$P3V"  value="180" />
         <Keyword name="$P3L"  value="488" />
         <Keyword name="$P3F"  value="488_10" />
         <Keyword name="$P3E"  value="0,0" />
         <Keyword name="$P3R"  value="1048576" />
         <Keyword name="$P3B"  value="32" />
         <Keyword name="$P3S"  value="SSC-A" />
         <Keyword name="$P3N"  value="SSC-A" />
         <Keyword name="$P2V"  value="240" />
         <Keyword name="$P2L"  value="488" />
         <Keyword name="$P2F"  value="NA" />
         <Keyword name="$P2E"  value="0,0" />
         <Keyword name="$P2R"  value="1048576" />
         <Keyword name="$P2B"  value="32" />
         <Keyword name="$P2S"  value="FSC-A" />
         <Keyword name="$P2N"  value="FSC-A" />
         <Keyword name="$P1V"  value="NA" />
         <Keyword name="$P1L"  value="NA" />
         <Keyword name="$P1F"  value="NA" />
         <Keyword name="$P1E"  value="0,0" />
         <Keyword name="$P1R"  value="67108864" />
         <Keyword name="$P1B"  value="32" />
         <Keyword name="$P1S"  value="Time" />
         <Keyword name="$P1N"  value="Time" />
         <Keyword name="$BYTEORD"  value="1,2,3,4" />
         <Keyword name="$DATATYPE"  value="F" />
         <Keyword name="$MODE"  value="L" />
         <Keyword name="$TOT"  value="100316" />
         <Keyword name="$PAR"  value="13" />
         <Keyword name="FJ_FCS_VERSION"  value="3.1" />
       </Keywords>
       <SampleNode name="tube(3).fcs"  annotation=""  owningGroup=""  expanded="1"  sortPriority="10"  count="100316"  sampleID="22" >
         <Graph smoothing="0"  backColor="#ffffff"  foreColor="#000000"  type="Pseudocolor"  fast="1" >
           <Axis dimension="x"  name="FSC-A"  label=""  auto="auto" />
           <Axis dimension="y"  name="SSC-A"  label=""  auto="auto" />
           <GraphSettings level="5%"  smoothingHighResolution="1"  contourHighResolution="1"  histogramSmoothingCount="0"  graphResolution="256"  showOutliers="0"  drawLargeDots="0"  dotsToDraw="8000"  tint="le.chartfill.tinted.40"  lineWeight="le.lineweight.normal"  lineStyle="le.linestyle.solid" />
           <GraphEnvironment showGrid="0"  showAxes="tnlTNL"  showGates="1"  showFreqOnPlots="1"  showGateNameOnPlots="1"  showMedians="0"  showUncomped="0"  addEventParam="0"  lastYAxisName="" >
             <TextTraits font="SansSerif"  size="11"  name="Labels"  style="plain"  color="#000000"  background="#00ffffff"  just="left" />
             <TextTraits font="SansSerif"  size="11"  name="LayoutGates"  style="plain"  color="#000000"  background="#00ffffff"  just="left" />
             <TextTraits font="SansSerif"  size="9"  name="Numbers"  style="plain"  color="#000000"  background="#00ffffff"  just="left" />
             <TextTraits font="SansSerif"  size="9"  name="Legend"  style="plain"  color="#000000"  background="#00ffffff"  just="left" />
           </GraphEnvironment>
         </Graph>
         <Subpopulations>
           <Population name="All"  annotation=""  owningGroup="All Samples"  expanded="1"  sortPriority="10"  count="88899" >
             <Graph smoothing="0"  backColor="#ffffff"  foreColor="#000000"  heatMapStatParameter="BL1-A"  type="Pseudocolor"  fast="1" >
               <Axis dimension="x"  name="FSC-H"  label=""  auto="auto" />
               <Axis dimension="y"  name="FSC-A"  label=""  auto="auto" />
               <GraphSettings level="5%"  smoothingHighResolution="1"  contourHighResolution="1"  histogramSmoothingCount="0"  graphResolution="256"  showOutliers="0"  drawLargeDots="0"  dotsToDraw="8000"  tint="le.chartfill.tinted.40"  lineWeight="le.lineweight.normal"  lineStyle="le.linestyle.solid" />
               <GraphEnvironment showGrid="0"  showAxes="tnlTNL"  showGates="1"  showFreqOnPlots="1"  showGateNameOnPlots="1"  showMedians="0"  showUncomped="0"  addEventParam="0"  lastYAxisName="" >
                 <TextTraits font="SansSerif"  size="11"  name="Labels"  style="plain"  color="#000000"  background="#00ffffff"  just="left" />
                 <TextTraits font="SansSerif"  size="11"  name="LayoutGates"  style="plain"  color="#000000"  background="#00ffffff"  just="left" />
                 <TextTraits font="SansSerif"  size="9"  name="Numbers"  style="plain"  color="#000000"  background="#00ffffff"  just="left" />
                 <TextTraits font="SansSerif"  size="9"  name="Legend"  style="plain"  color="#000000"  background="#00ffffff"  just="left" />
                 <WindowPosition x="620"  y="23"  width="390"  height="622"  displayed="1"  panelState="---" />
               </GraphEnvironment>
             </Graph>
             <Gate gating:id="ID298241971" >
               <gating:PolygonGate eventsInside="1"  annoOffsetX="0"  annoOffsetY="0"  tint="#000000"  isTinted="0"  lineWeight="Normal"  userDefined="1"  quadId="-1"  gateResolution="256" >
                 <gating:dimension>
                   <data-type:fcs-dimension data-type:name="SSC-H" />
                 </gating:dimension>
                 <gating:dimension>
                   <data-type:fcs-dimension data-type:name="FSC-H" />
                 </gating:dimension>
                 <gating:vertex>
                   <gating:coordinate data-type:value="152.5116935753" />
                   <gating:coordinate data-type:value="329665.9393939394" />
                 </gating:vertex>
                 <gating:vertex>
                   <gating:coordinate data-type:value="8.6327373722" />
                   <gating:coordinate data-type:value="182706.4242424243" />
                 </gating:vertex>
                 <gating:vertex>
                   <gating:coordinate data-type:value="-20.1430538684" />
                   <gating:coordinate data-type:value="83409.4545454545" />
                 </gating:vertex>
                 <gating:vertex>
                   <gating:coordinate data-type:value="181.2874848159" />
                   <gating:coordinate data-type:value="35746.9090909091" />
                 </gating:vertex>
                 <gating:vertex>
                   <gating:coordinate data-type:value="684.8638315269" />
                   <gating:coordinate data-type:value="35746.9090909091" />
                 </gating:vertex>
                 <gating:vertex>
                   <gating:coordinate data-type:value="2972.5392351567" />
                   <gating:coordinate data-type:value="190650.1818181818" />
                 </gating:vertex>
                 <gating:vertex>
                   <gating:coordinate data-type:value="3231.5213563224" />
                   <gating:coordinate data-type:value="595781.8181818182" />
                 </gating:vertex>
                 <gating:vertex>
                   <gating:coordinate data-type:value="2929.3755482958" />
                   <gating:coordinate data-type:value="1000913.4545454546" />
                 </gating:vertex>
                 <gating:vertex>
                   <gating:coordinate data-type:value="1548.1375687457" />
                   <gating:coordinate data-type:value="1020772.8484848485" />
                 </gating:vertex>
                 <gating:vertex>
                   <gating:coordinate data-type:value="627.3122490457" />
                   <gating:coordinate data-type:value="921475.8787878788" />
                 </gating:vertex>
               </gating:PolygonGate>
             </Gate>
             <Subpopulations>
               <Population name="Single Cells"  annotation=""  owningGroup="All Samples"  expanded="1"  sortPriority="10"  count="57408" >
                 <Graph smoothing="0"  backColor="#ffffff"  foreColor="#000000"  heatMapStatParameter="BL1-A"  type="Pseudocolor"  fast="1" >
                   <Axis dimension="x"  name="YL2-H"  label=""  auto="auto" />
                   <Axis dimension="y"  name="FSC-H"  label=""  auto="auto" />
                   <GraphSettings level="5%"  smoothingHighResolution="1"  contourHighResolution="1"  histogramSmoothingCount="0"  graphResolution="256"  showOutliers="0"  drawLargeDots="0"  dotsToDraw="8000"  tint="le.chartfill.tinted.40"  lineWeight="le.lineweight.normal"  lineStyle="le.linestyle.solid" />
                   <GraphEnvironment showGrid="0"  showAxes="tnlTNL"  showGates="1"  showFreqOnPlots="1"  showGateNameOnPlots="1"  showMedians="0"  showUncomped="0"  addEventParam="0"  lastYAxisName="" >
                     <TextTraits font="SansSerif"  size="11"  name="Labels"  style="plain"  color="#000000"  background="#00ffffff"  just="left" />
                     <TextTraits font="SansSerif"  size="11"  name="LayoutGates"  style="plain"  color="#000000"  background="#00ffffff"  just="left" />
                     <TextTraits font="SansSerif"  size="9"  name="Numbers"  style="plain"  color="#000000"  background="#00ffffff"  just="left" />
                     <TextTraits font="SansSerif"  size="9"  name="Legend"  style="plain"  color="#000000"  background="#00ffffff"  just="left" />
                     <WindowPosition x="620"  y="23"  width="390"  height="622"  displayed="1"  panelState="---" />
                   </GraphEnvironment>
                 </Graph>
                 <Gate gating:id="ID918421412"  gating:parent_id="ID298241971" >
                   <gating:PolygonGate eventsInside="1"  annoOffsetX="0"  annoOffsetY="0"  tint="#000000"  isTinted="0"  lineWeight="Normal"  userDefined="1"  quadId="-1"  gateResolution="256" >
                     <gating:dimension>
                       <data-type:fcs-dimension data-type:name="FSC-H" />
                     </gating:dimension>
                     <gating:dimension>
                       <data-type:fcs-dimension data-type:name="FSC-A" />
                     </gating:dimension>
                     <gating:vertex>
                       <gating:coordinate data-type:value="4128.2519685039" />
                       <gating:coordinate data-type:value="67521.9393939394" />
                     </gating:vertex>
                     <gating:vertex>
                       <gating:coordinate data-type:value="82565.0393700787" />
                       <gating:coordinate data-type:value="19859.3939393939" />
                     </gating:vertex>
                     <gating:vertex>
                       <gating:coordinate data-type:value="982523.968503937" />
                       <gating:coordinate data-type:value="1012829.0909090909" />
                     </gating:vertex>
                     <gating:vertex>
                       <gating:coordinate data-type:value="677033.3228346456" />
                       <gating:coordinate data-type:value="1024744.7272727273" />
                     </gating:vertex>
                   </gating:PolygonGate>
                 </Gate>
                 <Subpopulations>
                   <Population name="Red +"  annotation=""  owningGroup="All Samples"  expanded="1"  sortPriority="10"  count="10761" >
                     <Graph smoothing="0"  backColor="#ffffff"  foreColor="#000000"  heatMapStatParameter="BL1-A"  type="Pseudocolor"  fast="1" >
                       <Axis dimension="x"  name="YL2-H"  label=""  auto="auto" />
                       <Axis dimension="y"  name="FSC-H"  label=""  auto="auto" />
                       <GraphSettings level="5%"  smoothingHighResolution="1"  contourHighResolution="1"  histogramSmoothingCount="0"  graphResolution="256"  showOutliers="0"  drawLargeDots="0"  dotsToDraw="8000"  tint="le.chartfill.tinted.40"  lineWeight="le.lineweight.normal"  lineStyle="le.linestyle.solid" />
                       <GraphEnvironment showGrid="0"  showAxes="tnlTNL"  showGates="1"  showFreqOnPlots="1"  showGateNameOnPlots="1"  showMedians="0"  showUncomped="0"  addEventParam="0"  lastYAxisName="" >
                         <TextTraits font="SansSerif"  size="11"  name="Labels"  style="plain"  color="#000000"  background="#00ffffff"  just="left" />
                         <TextTraits font="SansSerif"  size="11"  name="LayoutGates"  style="plain"  color="#000000"  background="#00ffffff"  just="left" />
                         <TextTraits font="SansSerif"  size="9"  name="Numbers"  style="plain"  color="#000000"  background="#00ffffff"  just="left" />
                         <TextTraits font="SansSerif"  size="9"  name="Legend"  style="plain"  color="#000000"  background="#00ffffff"  just="left" />
                         <WindowPosition x="620"  y="23"  width="390"  height="622"  displayed="1"  panelState="---" />
                       </GraphEnvironment>
                     </Graph>
                     <Gate gating:id="ID804458276"  gating:parent_id="ID918421412" >
                       <gating:RectangleGate eventsInside="1"  annoOffsetX="0"  annoOffsetY="0"  tint="#000000"  isTinted="0"  lineWeight="Normal"  userDefined="1"  percentX="0"  percentY="0" >
                         <gating:dimension gating:min="1024.0000000000002"  gating:max="715133.3509055083" >
                           <data-type:fcs-dimension data-type:name="YL2-H" />
                         </gating:dimension>
                         <gating:dimension gating:min="0.0"  gating:max="1005822.9012875536" >
                           <data-type:fcs-dimension data-type:name="FSC-H" />
                         </gating:dimension>
                       </gating:RectangleGate>
                     </Gate>
                   </Population>
                 </Subpopulations>
               </Population>
             </Subpopulations>
           </Population>
         </Subpopulations>
       </SampleNode>
     </Sample>
     <Sample>
       <DataSet uri="file:/Users/Etienne/Desktop/190531_Repair/190531_wt%20sa%20se_Cinetique%20repair_se_tube.fcs"  sampleID="12" />
       <Transformations>
         <transforms:linear transforms:minRange="0"  transforms:maxRange="10"  gain="0.0010517459" >
           <data-type:parameter data-type:name="Time" />
         </transforms:linear>
         <transforms:linear transforms:minRange="0"  transforms:maxRange="1153433.6"  gain="1" >
           <data-type:parameter data-type:name="FSC-A" />
         </transforms:linear>
         <transforms:linear transforms:minRange="0"  transforms:maxRange="1048576"  gain="1" >
           <data-type:parameter data-type:name="SSC-A" />
         </transforms:linear>
         <transforms:biex transforms:length="256"  transforms:maxRange="1048576"  transforms:neg="0"  transforms:width="-1000"  transforms:pos="5.0205999133" >
           <data-type:parameter data-type:name="BL1-A" />
         </transforms:biex>
         <transforms:biex transforms:length="256"  transforms:maxRange="1048576"  transforms:neg="0"  transforms:width="-1000"  transforms:pos="5.0205999133" >
           <data-type:parameter data-type:name="YL2-A" />
         </transforms:biex>
         <transforms:linear transforms:minRange="0"  transforms:maxRange="1048576"  gain="1" >
           <data-type:parameter data-type:name="FSC-H" />
         </transforms:linear>
         <transforms:linear transforms:minRange="-365.452548756"  transforms:maxRange="3289.0729388036"  gain="1" >
           <data-type:parameter data-type:name="SSC-H" />
         </transforms:linear>
         <transforms:biex transforms:length="256"  transforms:maxRange="1048576"  transforms:neg="0"  transforms:width="-1000"  transforms:pos="5.0205999133" >
           <data-type:parameter data-type:name="BL1-H" />
         </transforms:biex>
         <transforms:log transforms:offset="1"  transforms:decades="6.0205999133" >
           <data-type:parameter data-type:name="YL2-H" />
         </transforms:log>
         <transforms:linear transforms:minRange="0"  transforms:maxRange="1048576"  gain="1" >
           <data-type:parameter data-type:name="FSC-W" />
         </transforms:linear>
         <transforms:linear transforms:minRange="0"  transforms:maxRange="1048576"  gain="1" >
           <data-type:parameter data-type:name="SSC-W" />
         </transforms:linear>
         <transforms:biex transforms:length="256"  transforms:maxRange="1048576"  transforms:neg="0"  transforms:width="-1000"  transforms:pos="5.0205999133" >
           <data-type:parameter data-type:name="BL1-W" />
         </transforms:biex>
         <transforms:biex transforms:length="256"  transforms:maxRange="1048576"  transforms:neg="0"  transforms:width="-1000"  transforms:pos="5.0205999133" >
           <data-type:parameter data-type:name="YL2-W" />
         </transforms:biex>
       </Transformations>
       <Keywords>
         <Keyword name="$ENDANALYSIS"  value="000000000000" />
         <Keyword name="$BEGINANALYSIS"  value="000000000000" />
         <Keyword name="$ENDSTEXT"  value="000000000000" />
         <Keyword name="$BEGINSTEXT"  value="000000000000" />
         <Keyword name="$NEXTDATA"  value="000000000000" />
         <Keyword name="$ENDDATA"  value="000005208191" />
         <Keyword name="$BEGINDATA"  value="000000008192" />
         <Keyword name="#WINEXT"  value="0" />
         <Keyword name="#WIDTHTHRESHOLD"  value="1000" />
         <Keyword name="#TR1"  value="OR_FSC,20000" />
         <Keyword name="#PTRESULT"  value="Pass" />
         <Keyword name="#PTDATE"  value="13-May-2019" />
         <Keyword name="#P1Target"  value="NA" />
         <Keyword name="#P1Label"  value="NA" />
         <Keyword name="#LASERCONFIG"  value="BRVY" />
         <Keyword name="#LASER4DELAY"  value="338" />
         <Keyword name="#LASER4COLOR"  value="Yellow" />
         <Keyword name="#LASER4ASF"  value="1.09" />
         <Keyword name="#LASER3DELAY"  value="725" />
         <Keyword name="#LASER3COLOR"  value="Violet" />
         <Keyword name="#LASER3ASF"  value="1.13" />
         <Keyword name="#LASER2DELAY"  value="1472" />
         <Keyword name="#LASER2COLOR"  value="Red" />
         <Keyword name="#LASER2ASF"  value="1.08" />
         <Keyword name="#LASER1DELAY"  value="1100" />
         <Keyword name="#LASER1COLOR"  value="Blue" />
         <Keyword name="#LASER1ASF"  value="1.16" />
         <Keyword name="#FLOWRATE"  value="100" />
         <Keyword name="$WELLID"  value="C1" />
         <Keyword name="$VOL"  value="18000" />
         <Keyword name="$TIMESTEP"  value="0.001" />
         <Keyword name="$SRC"  value="NA" />
         <Keyword name="$SMNO"  value="se" />
         <Keyword name="$PROJ"  value="Cinetique repair" />
         <Keyword name="$PLATENAME"  value="190531_wt sa se" />
         <Keyword name="$PLATEID"  value="mCherry R1 R4" />
         <Keyword name="$OP"  value="PFIUH PFIUH" />
         <Keyword name="$LOST"  value="0" />
         <Keyword name="$ORIGINALITY"  value="Original" />
         <Keyword name="$INST"  value="NA" />
         <Keyword name="$FIL"  value="tube.fcs" />
         <Keyword name="$EXP"  value="NA" />
         <Keyword name="$ETIM"  value="16:34:22" />
         <Keyword name="$DATE"  value="31-May-2019" />
         <Keyword name="$CYTSN"  value="2AFC218231017" />
         <Keyword name="$COM"  value="NA" />
         <Keyword name="$CELLS"  value="NA" />
         <Keyword name="$BTIM"  value="16:34:12" />
         <Keyword name="$SPILLOVER"  value="6,BL1-A,YL2-A,BL1-H,YL2-H,BL1-W,YL2-W,1.000000,0.000000,0.000000,0.000000,0.000000,0.000000,0.000000,1.000000,0.000000,0.000000,0.000000,0.000000,0.000000,0.000000,1.000000,0.000000,0.000000,0.000000,0.000000,0.000000,0.000000,1.000000,0.000000,0.000000,0.000000,0.000000,0.000000,0.000000,1.000000,0.000000,0.000000,0.000000,0.000000,0.000000,0.000000,1.000000" />
         <Keyword name="$SYS"  value="OPTIXE2 Microsoft Windows 7 Professional " />
         <Keyword name="$CYT"  value="4486521 Attune NxT Acoustic Focusing Cytometer (Lasers: BRVY)" />
         <Keyword name="$P13V"  value="440" />
         <Keyword name="$P13L"  value="561" />
         <Keyword name="$P13F"  value="620_15" />
         <Keyword name="$P13E"  value="0,0" />
         <Keyword name="$P13R"  value="1024" />
         <Keyword name="$P13B"  value="32" />
         <Keyword name="$P13S"  value="YL2-W" />
         <Keyword name="$P13N"  value="YL2-W" />
         <Keyword name="$P12V"  value="420" />
         <Keyword name="$P12L"  value="488" />
         <Keyword name="$P12F"  value="530_30" />
         <Keyword name="$P12E"  value="0,0" />
         <Keyword name="$P12R"  value="1024" />
         <Keyword name="$P12B"  value="32" />
         <Keyword name="$P12S"  value="BL1-W" />
         <Keyword name="$P12N"  value="BL1-W" />
         <Keyword name="$P11V"  value="180" />
         <Keyword name="$P11L"  value="488" />
         <Keyword name="$P11F"  value="488_10" />
         <Keyword name="$P11E"  value="0,0" />
         <Keyword name="$P11R"  value="1024" />
         <Keyword name="$P11B"  value="32" />
         <Keyword name="$P11S"  value="SSC-W" />
         <Keyword name="$P11N"  value="SSC-W" />
         <Keyword name="$P10V"  value="240" />
         <Keyword name="$P10L"  value="488" />
         <Keyword name="$P10F"  value="NA" />
         <Keyword name="$P10E"  value="0,0" />
         <Keyword name="$P10R"  value="1024" />
         <Keyword name="$P10B"  value="32" />
         <Keyword name="$P10S"  value="FSC-W" />
         <Keyword name="$P10N"  value="FSC-W" />
         <Keyword name="$P9V"  value="440" />
         <Keyword name="$P9L"  value="561" />
         <Keyword name="$P9F"  value="620_15" />
         <Keyword name="$P9E"  value="0,0" />
         <Keyword name="$P9R"  value="1048576" />
         <Keyword name="$P9B"  value="32" />
         <Keyword name="$P9S"  value="YL2-H" />
         <Keyword name="$P9N"  value="YL2-H" />
         <Keyword name="$P8V"  value="420" />
         <Keyword name="$P8L"  value="488" />
         <Keyword name="$P8F"  value="530_30" />
         <Keyword name="$P8E"  value="0,0" />
         <Keyword name="$P8R"  value="1048576" />
         <Keyword name="$P8B"  value="32" />
         <Keyword name="$P8S"  value="BL1-H" />
         <Keyword name="$P8N"  value="BL1-H" />
         <Keyword name="$P7V"  value="180" />
         <Keyword name="$P7L"  value="488" />
         <Keyword name="$P7F"  value="488_10" />
         <Keyword name="$P7E"  value="0,0" />
         <Keyword name="$P7R"  value="1048576" />
         <Keyword name="$P7B"  value="32" />
         <Keyword name="$P7S"  value="SSC-H" />
         <Keyword name="$P7N"  value="SSC-H" />
         <Keyword name="$P6V"  value="240" />
         <Keyword name="$P6L"  value="488" />
         <Keyword name="$P6F"  value="NA" />
         <Keyword name="$P6E"  value="0,0" />
         <Keyword name="$P6R"  value="1048576" />
         <Keyword name="$P6B"  value="32" />
         <Keyword name="$P6S"  value="FSC-H" />
         <Keyword name="$P6N"  value="FSC-H" />
         <Keyword name="$P5V"  value="440" />
         <Keyword name="$P5L"  value="561" />
         <Keyword name="$P5F"  value="620_15" />
         <Keyword name="$P5E"  value="0,0" />
         <Keyword name="$P5R"  value="1048576" />
         <Keyword name="$P5B"  value="32" />
         <Keyword name="$P5S"  value="YL2-A" />
         <Keyword name="$P5N"  value="YL2-A" />
         <Keyword name="$P4V"  value="420" />
         <Keyword name="$P4L"  value="488" />
         <Keyword name="$P4F"  value="530_30" />
         <Keyword name="$P4E"  value="0,0" />
         <Keyword name="$P4R"  value="1048576" />
         <Keyword name="$P4B"  value="32" />
         <Keyword name="$P4S"  value="BL1-A" />
         <Keyword name="$P4N"  value="BL1-A" />
         <Keyword name="$P3V"  value="180" />
         <Keyword name="$P3L"  value="488" />
         <Keyword name="$P3F"  value="488_10" />
         <Keyword name="$P3E"  value="0,0" />
         <Keyword name="$P3R"  value="1048576" />
         <Keyword name="$P3B"  value="32" />
         <Keyword name="$P3S"  value="SSC-A" />
         <Keyword name="$P3N"  value="SSC-A" />
         <Keyword name="$P2V"  value="240" />
         <Keyword name="$P2L"  value="488" />
         <Keyword name="$P2F"  value="NA" />
         <Keyword name="$P2E"  value="0,0" />
         <Keyword name="$P2R"  value="1048576" />
         <Keyword name="$P2B"  value="32" />
         <Keyword name="$P2S"  value="FSC-A" />
         <Keyword name="$P2N"  value="FSC-A" />
         <Keyword name="$P1V"  value="NA" />
         <Keyword name="$P1L"  value="NA" />
         <Keyword name="$P1F"  value="NA" />
         <Keyword name="$P1E"  value="0,0" />
         <Keyword name="$P1R"  value="67108864" />
         <Keyword name="$P1B"  value="32" />
         <Keyword name="$P1S"  value="Time" />
         <Keyword name="$P1N"  value="Time" />
         <Keyword name="$BYTEORD"  value="1,2,3,4" />
         <Keyword name="$DATATYPE"  value="F" />
         <Keyword name="$MODE"  value="L" />
         <Keyword name="$TOT"  value="100000" />
         <Keyword name="$PAR"  value="13" />
         <Keyword name="FJ_FCS_VERSION"  value="3.1" />
       </Keywords>
       <SampleNode name="tube.fcs"  annotation=""  owningGroup=""  expanded="1"  sortPriority="10"  count="100000"  sampleID="12" >
         <Graph smoothing="0"  backColor="#ffffff"  foreColor="#000000"  type="Pseudocolor"  fast="1" >
           <Axis dimension="x"  name="FSC-A"  label=""  auto="auto" />
           <Axis dimension="y"  name="SSC-A"  label=""  auto="auto" />
           <GraphSettings level="5%"  smoothingHighResolution="1"  contourHighResolution="1"  histogramSmoothingCount="0"  graphResolution="256"  showOutliers="0"  drawLargeDots="0"  dotsToDraw="8000"  tint="le.chartfill.tinted.40"  lineWeight="le.lineweight.normal"  lineStyle="le.linestyle.solid" />
           <GraphEnvironment showGrid="0"  showAxes="tnlTNL"  showGates="1"  showFreqOnPlots="1"  showGateNameOnPlots="1"  showMedians="0"  showUncomped="0"  addEventParam="0"  lastYAxisName="" >
             <TextTraits font="SansSerif"  size="11"  name="Labels"  style="plain"  color="#000000"  background="#00ffffff"  just="left" />
             <TextTraits font="SansSerif"  size="11"  name="LayoutGates"  style="plain"  color="#000000"  background="#00ffffff"  just="left" />
             <TextTraits font="SansSerif"  size="9"  name="Numbers"  style="plain"  color="#000000"  background="#00ffffff"  just="left" />
             <TextTraits font="SansSerif"  size="9"  name="Legend"  style="plain"  color="#000000"  background="#00ffffff"  just="left" />
           </GraphEnvironment>
         </Graph>
         <Subpopulations>
           <Population name="All"  annotation=""  owningGroup="All Samples"  expanded="1"  sortPriority="10"  count="99437" >
             <Graph smoothing="0"  backColor="#ffffff"  foreColor="#000000"  heatMapStatParameter="BL1-A"  type="Pseudocolor"  fast="1" >
               <Axis dimension="x"  name="FSC-H"  label=""  auto="auto" />
               <Axis dimension="y"  name="FSC-A"  label=""  auto="auto" />
               <GraphSettings level="5%"  smoothingHighResolution="1"  contourHighResolution="1"  histogramSmoothingCount="0"  graphResolution="256"  showOutliers="0"  drawLargeDots="0"  dotsToDraw="8000"  tint="le.chartfill.tinted.40"  lineWeight="le.lineweight.normal"  lineStyle="le.linestyle.solid" />
               <GraphEnvironment showGrid="0"  showAxes="tnlTNL"  showGates="1"  showFreqOnPlots="1"  showGateNameOnPlots="1"  showMedians="0"  showUncomped="0"  addEventParam="0"  lastYAxisName="" >
                 <TextTraits font="SansSerif"  size="11"  name="Labels"  style="plain"  color="#000000"  background="#00ffffff"  just="left" />
                 <TextTraits font="SansSerif"  size="11"  name="LayoutGates"  style="plain"  color="#000000"  background="#00ffffff"  just="left" />
                 <TextTraits font="SansSerif"  size="9"  name="Numbers"  style="plain"  color="#000000"  background="#00ffffff"  just="left" />
                 <TextTraits font="SansSerif"  size="9"  name="Legend"  style="plain"  color="#000000"  background="#00ffffff"  just="left" />
                 <WindowPosition x="620"  y="23"  width="390"  height="622"  displayed="1"  panelState="---" />
               </GraphEnvironment>
             </Graph>
             <Gate gating:id="ID1899036135" >
               <gating:PolygonGate eventsInside="1"  annoOffsetX="0"  annoOffsetY="0"  tint="#000000"  isTinted="0"  lineWeight="Normal"  userDefined="1"  quadId="-1"  gateResolution="256" >
                 <gating:dimension>
                   <data-type:fcs-dimension data-type:name="SSC-H" />
                 </gating:dimension>
                 <gating:dimension>
                   <data-type:fcs-dimension data-type:name="FSC-H" />
                 </gating:dimension>
                 <gating:vertex>
                   <gating:coordinate data-type:value="152.5116935753" />
                   <gating:coordinate data-type:value="329665.9393939394" />
                 </gating:vertex>
                 <gating:vertex>
                   <gating:coordinate data-type:value="8.6327373722" />
                   <gating:coordinate data-type:value="182706.4242424243" />
                 </gating:vertex>
                 <gating:vertex>
                   <gating:coordinate data-type:value="-20.1430538684" />
                   <gating:coordinate data-type:value="83409.4545454545" />
                 </gating:vertex>
                 <gating:vertex>
                   <gating:coordinate data-type:value="181.2874848159" />
                   <gating:coordinate data-type:value="35746.9090909091" />
                 </gating:vertex>
                 <gating:vertex>
                   <gating:coordinate data-type:value="684.8638315269" />
                   <gating:coordinate data-type:value="35746.9090909091" />
                 </gating:vertex>
                 <gating:vertex>
                   <gating:coordinate data-type:value="2972.5392351567" />
                   <gating:coordinate data-type:value="190650.1818181818" />
                 </gating:vertex>
                 <gating:vertex>
                   <gating:coordinate data-type:value="3231.5213563224" />
                   <gating:coordinate data-type:value="595781.8181818182" />
                 </gating:vertex>
                 <gating:vertex>
                   <gating:coordinate data-type:value="2929.3755482958" />
                   <gating:coordinate data-type:value="1000913.4545454546" />
                 </gating:vertex>
                 <gating:vertex>
                   <gating:coordinate data-type:value="1548.1375687457" />
                   <gating:coordinate data-type:value="1020772.8484848485" />
                 </gating:vertex>
                 <gating:vertex>
                   <gating:coordinate data-type:value="627.3122490457" />
                   <gating:coordinate data-type:value="921475.8787878788" />
                 </gating:vertex>
               </gating:PolygonGate>
             </Gate>
             <Subpopulations>
               <Population name="Single Cells"  annotation=""  owningGroup="All Samples"  expanded="1"  sortPriority="10"  count="82113" >
                 <Graph smoothing="0"  backColor="#ffffff"  foreColor="#000000"  heatMapStatParameter="BL1-A"  type="Pseudocolor"  fast="1" >
                   <Axis dimension="x"  name="YL2-H"  label=""  auto="auto" />
                   <Axis dimension="y"  name="FSC-H"  label=""  auto="auto" />
                   <GraphSettings level="5%"  smoothingHighResolution="1"  contourHighResolution="1"  histogramSmoothingCount="0"  graphResolution="256"  showOutliers="0"  drawLargeDots="0"  dotsToDraw="8000"  tint="le.chartfill.tinted.40"  lineWeight="le.lineweight.normal"  lineStyle="le.linestyle.solid" />
                   <GraphEnvironment showGrid="0"  showAxes="tnlTNL"  showGates="1"  showFreqOnPlots="1"  showGateNameOnPlots="1"  showMedians="0"  showUncomped="0"  addEventParam="0"  lastYAxisName="" >
                     <TextTraits font="SansSerif"  size="11"  name="Labels"  style="plain"  color="#000000"  background="#00ffffff"  just="left" />
                     <TextTraits font="SansSerif"  size="11"  name="LayoutGates"  style="plain"  color="#000000"  background="#00ffffff"  just="left" />
                     <TextTraits font="SansSerif"  size="9"  name="Numbers"  style="plain"  color="#000000"  background="#00ffffff"  just="left" />
                     <TextTraits font="SansSerif"  size="9"  name="Legend"  style="plain"  color="#000000"  background="#00ffffff"  just="left" />
                     <WindowPosition x="620"  y="23"  width="390"  height="622"  displayed="0"  panelState="---" />
                   </GraphEnvironment>
                 </Graph>
                 <Gate gating:id="ID1783445177"  gating:parent_id="ID1899036135" >
                   <gating:PolygonGate eventsInside="1"  annoOffsetX="0"  annoOffsetY="0"  tint="#000000"  isTinted="0"  lineWeight="Normal"  userDefined="1"  quadId="-1"  gateResolution="256" >
                     <gating:dimension>
                       <data-type:fcs-dimension data-type:name="FSC-H" />
                     </gating:dimension>
                     <gating:dimension>
                       <data-type:fcs-dimension data-type:name="FSC-A" />
                     </gating:dimension>
                     <gating:vertex>
                       <gating:coordinate data-type:value="4128.2519685039" />
                       <gating:coordinate data-type:value="67521.9393939394" />
                     </gating:vertex>
                     <gating:vertex>
                       <gating:coordinate data-type:value="82565.0393700787" />
                       <gating:coordinate data-type:value="19859.3939393939" />
                     </gating:vertex>
                     <gating:vertex>
                       <gating:coordinate data-type:value="982523.968503937" />
                       <gating:coordinate data-type:value="1012829.0909090909" />
                     </gating:vertex>
                     <gating:vertex>
                       <gating:coordinate data-type:value="677033.3228346456" />
                       <gating:coordinate data-type:value="1024744.7272727273" />
                     </gating:vertex>
                   </gating:PolygonGate>
                 </Gate>
                 <Subpopulations>
                   <Population name="Red +"  annotation=""  owningGroup="All Samples"  expanded="1"  sortPriority="10"  count="5585" >
                     <Graph smoothing="0"  backColor="#ffffff"  foreColor="#000000"  heatMapStatParameter="BL1-A"  type="Pseudocolor"  fast="1" >
                       <Axis dimension="x"  name="YL2-H"  label=""  auto="auto" />
                       <Axis dimension="y"  name="FSC-H"  label=""  auto="auto" />
                       <GraphSettings level="5%"  smoothingHighResolution="1"  contourHighResolution="1"  histogramSmoothingCount="0"  graphResolution="256"  showOutliers="0"  drawLargeDots="0"  dotsToDraw="8000"  tint="le.chartfill.tinted.40"  lineWeight="le.lineweight.normal"  lineStyle="le.linestyle.solid" />
                       <GraphEnvironment showGrid="0"  showAxes="tnlTNL"  showGates="1"  showFreqOnPlots="1"  showGateNameOnPlots="1"  showMedians="0"  showUncomped="0"  addEventParam="0"  lastYAxisName="" >
                         <TextTraits font="SansSerif"  size="11"  name="Labels"  style="plain"  color="#000000"  background="#00ffffff"  just="left" />
                         <TextTraits font="SansSerif"  size="11"  name="LayoutGates"  style="plain"  color="#000000"  background="#00ffffff"  just="left" />
                         <TextTraits font="SansSerif"  size="9"  name="Numbers"  style="plain"  color="#000000"  background="#00ffffff"  just="left" />
                         <TextTraits font="SansSerif"  size="9"  name="Legend"  style="plain"  color="#000000"  background="#00ffffff"  just="left" />
                         <WindowPosition x="620"  y="23"  width="390"  height="622"  displayed="1"  panelState="---" />
                       </GraphEnvironment>
                     </Graph>
                     <Gate gating:id="ID1228241993"  gating:parent_id="ID1783445177" >
                       <gating:RectangleGate eventsInside="1"  annoOffsetX="0"  annoOffsetY="0"  tint="#000000"  isTinted="0"  lineWeight="Normal"  userDefined="1"  percentX="0"  percentY="0" >
                         <gating:dimension gating:min="1024.0000000000002"  gating:max="715133.3509055083" >
                           <data-type:fcs-dimension data-type:name="YL2-H" />
                         </gating:dimension>
                         <gating:dimension gating:min="0.0"  gating:max="1005822.9012875536" >
                           <data-type:fcs-dimension data-type:name="FSC-H" />
                         </gating:dimension>
                       </gating:RectangleGate>
                     </Gate>
                   </Population>
                 </Subpopulations>
               </Population>
             </Subpopulations>
           </Population>
         </Subpopulations>
       </SampleNode>
     </Sample>
     <Sample>
       <DataSet uri="file:/Users/Etienne/Desktop/190531_Repair/190531_wt%20sa%20se_Cinetique%20repair_sa_tube(4).fcs"  sampleID="23" />
       <Transformations>
         <transforms:linear transforms:minRange="0"  transforms:maxRange="20"  gain="0.0010535188" >
           <data-type:parameter data-type:name="Time" />
         </transforms:linear>
         <transforms:linear transforms:minRange="0"  transforms:maxRange="1153433.6"  gain="1" >
           <data-type:parameter data-type:name="FSC-A" />
         </transforms:linear>
         <transforms:linear transforms:minRange="0"  transforms:maxRange="1048576"  gain="1" >
           <data-type:parameter data-type:name="SSC-A" />
         </transforms:linear>
         <transforms:biex transforms:length="256"  transforms:maxRange="1048576"  transforms:neg="0"  transforms:width="-1000"  transforms:pos="5.0205999133" >
           <data-type:parameter data-type:name="BL1-A" />
         </transforms:biex>
         <transforms:biex transforms:length="256"  transforms:maxRange="1048576"  transforms:neg="0"  transforms:width="-1000"  transforms:pos="5.0205999133" >
           <data-type:parameter data-type:name="YL2-A" />
         </transforms:biex>
         <transforms:linear transforms:minRange="0"  transforms:maxRange="1048576"  gain="1" >
           <data-type:parameter data-type:name="FSC-H" />
         </transforms:linear>
         <transforms:linear transforms:minRange="-365.452548756"  transforms:maxRange="3289.0729388036"  gain="1" >
           <data-type:parameter data-type:name="SSC-H" />
         </transforms:linear>
         <transforms:biex transforms:length="256"  transforms:maxRange="1048576"  transforms:neg="0"  transforms:width="-1000"  transforms:pos="5.0205999133" >
           <data-type:parameter data-type:name="BL1-H" />
         </transforms:biex>
         <transforms:log transforms:offset="1"  transforms:decades="6.0205999133" >
           <data-type:parameter data-type:name="YL2-H" />
         </transforms:log>
         <transforms:linear transforms:minRange="0"  transforms:maxRange="1048576"  gain="1" >
           <data-type:parameter data-type:name="FSC-W" />
         </transforms:linear>
         <transforms:linear transforms:minRange="0"  transforms:maxRange="1048576"  gain="1" >
           <data-type:parameter data-type:name="SSC-W" />
         </transforms:linear>
         <transforms:biex transforms:length="256"  transforms:maxRange="1048576"  transforms:neg="0"  transforms:width="-1000"  transforms:pos="5.0205999133" >
           <data-type:parameter data-type:name="BL1-W" />
         </transforms:biex>
         <transforms:biex transforms:length="256"  transforms:maxRange="1048576"  transforms:neg="0"  transforms:width="-1000"  transforms:pos="5.0205999133" >
           <data-type:parameter data-type:name="YL2-W" />
         </transforms:biex>
       </Transformations>
       <Keywords>
         <Keyword name="$ENDANALYSIS"  value="000000000000" />
         <Keyword name="$BEGINANALYSIS"  value="000000000000" />
         <Keyword name="$ENDSTEXT"  value="000000000000" />
         <Keyword name="$BEGINSTEXT"  value="000000000000" />
         <Keyword name="$NEXTDATA"  value="000000000000" />
         <Keyword name="$ENDDATA"  value="000005216407" />
         <Keyword name="$BEGINDATA"  value="000000008192" />
         <Keyword name="#WINEXT"  value="0" />
         <Keyword name="#WIDTHTHRESHOLD"  value="1000" />
         <Keyword name="#TR1"  value="OR_FSC,20000" />
         <Keyword name="#PTRESULT"  value="Pass" />
         <Keyword name="#PTDATE"  value="13-May-2019" />
         <Keyword name="#P1Target"  value="NA" />
         <Keyword name="#P1Label"  value="NA" />
         <Keyword name="#LASERCONFIG"  value="BRVY" />
         <Keyword name="#LASER4DELAY"  value="338" />
         <Keyword name="#LASER4COLOR"  value="Yellow" />
         <Keyword name="#LASER4ASF"  value="1.09" />
         <Keyword name="#LASER3DELAY"  value="725" />
         <Keyword name="#LASER3COLOR"  value="Violet" />
         <Keyword name="#LASER3ASF"  value="1.13" />
         <Keyword name="#LASER2DELAY"  value="1472" />
         <Keyword name="#LASER2COLOR"  value="Red" />
         <Keyword name="#LASER2ASF"  value="1.08" />
         <Keyword name="#LASER1DELAY"  value="1100" />
         <Keyword name="#LASER1COLOR"  value="Blue" />
         <Keyword name="#LASER1ASF"  value="1.16" />
         <Keyword name="#FLOWRATE"  value="100" />
         <Keyword name="$WELLID"  value="B5" />
         <Keyword name="$VOL"  value="34000" />
         <Keyword name="$TIMESTEP"  value="0.001" />
         <Keyword name="$SRC"  value="NA" />
         <Keyword name="$SMNO"  value="sa" />
         <Keyword name="$PROJ"  value="Cinetique repair" />
         <Keyword name="$PLATENAME"  value="190531_wt sa se" />
         <Keyword name="$PLATEID"  value="mCherry R1 R4" />
         <Keyword name="$OP"  value="PFIUH PFIUH" />
         <Keyword name="$LOST"  value="0" />
         <Keyword name="$ORIGINALITY"  value="Original" />
         <Keyword name="$INST"  value="NA" />
         <Keyword name="$FIL"  value="tube(4).fcs" />
         <Keyword name="$EXP"  value="NA" />
         <Keyword name="$ETIM"  value="16:32:37" />
         <Keyword name="$DATE"  value="31-May-2019" />
         <Keyword name="$CYTSN"  value="2AFC218231017" />
         <Keyword name="$COM"  value="NA" />
         <Keyword name="$CELLS"  value="NA" />
         <Keyword name="$BTIM"  value="16:32:17" />
         <Keyword name="$SPILLOVER"  value="6,BL1-A,YL2-A,BL1-H,YL2-H,BL1-W,YL2-W,1.000000,0.000000,0.000000,0.000000,0.000000,0.000000,0.000000,1.000000,0.000000,0.000000,0.000000,0.000000,0.000000,0.000000,1.000000,0.000000,0.000000,0.000000,0.000000,0.000000,0.000000,1.000000,0.000000,0.000000,0.000000,0.000000,0.000000,0.000000,1.000000,0.000000,0.000000,0.000000,0.000000,0.000000,0.000000,1.000000" />
         <Keyword name="$SYS"  value="OPTIXE2 Microsoft Windows 7 Professional " />
         <Keyword name="$CYT"  value="4486521 Attune NxT Acoustic Focusing Cytometer (Lasers: BRVY)" />
         <Keyword name="$P13V"  value="440" />
         <Keyword name="$P13L"  value="561" />
         <Keyword name="$P13F"  value="620_15" />
         <Keyword name="$P13E"  value="0,0" />
         <Keyword name="$P13R"  value="1024" />
         <Keyword name="$P13B"  value="32" />
         <Keyword name="$P13S"  value="YL2-W" />
         <Keyword name="$P13N"  value="YL2-W" />
         <Keyword name="$P12V"  value="420" />
         <Keyword name="$P12L"  value="488" />
         <Keyword name="$P12F"  value="530_30" />
         <Keyword name="$P12E"  value="0,0" />
         <Keyword name="$P12R"  value="1024" />
         <Keyword name="$P12B"  value="32" />
         <Keyword name="$P12S"  value="BL1-W" />
         <Keyword name="$P12N"  value="BL1-W" />
         <Keyword name="$P11V"  value="180" />
         <Keyword name="$P11L"  value="488" />
         <Keyword name="$P11F"  value="488_10" />
         <Keyword name="$P11E"  value="0,0" />
         <Keyword name="$P11R"  value="1024" />
         <Keyword name="$P11B"  value="32" />
         <Keyword name="$P11S"  value="SSC-W" />
         <Keyword name="$P11N"  value="SSC-W" />
         <Keyword name="$P10V"  value="240" />
         <Keyword name="$P10L"  value="488" />
         <Keyword name="$P10F"  value="NA" />
         <Keyword name="$P10E"  value="0,0" />
         <Keyword name="$P10R"  value="1024" />
         <Keyword name="$P10B"  value="32" />
         <Keyword name="$P10S"  value="FSC-W" />
         <Keyword name="$P10N"  value="FSC-W" />
         <Keyword name="$P9V"  value="440" />
         <Keyword name="$P9L"  value="561" />
         <Keyword name="$P9F"  value="620_15" />
         <Keyword name="$P9E"  value="0,0" />
         <Keyword name="$P9R"  value="1048576" />
         <Keyword name="$P9B"  value="32" />
         <Keyword name="$P9S"  value="YL2-H" />
         <Keyword name="$P9N"  value="YL2-H" />
         <Keyword name="$P8V"  value="420" />
         <Keyword name="$P8L"  value="488" />
         <Keyword name="$P8F"  value="530_30" />
         <Keyword name="$P8E"  value="0,0" />
         <Keyword name="$P8R"  value="1048576" />
         <Keyword name="$P8B"  value="32" />
         <Keyword name="$P8S"  value="BL1-H" />
         <Keyword name="$P8N"  value="BL1-H" />
         <Keyword name="$P7V"  value="180" />
         <Keyword name="$P7L"  value="488" />
         <Keyword name="$P7F"  value="488_10" />
         <Keyword name="$P7E"  value="0,0" />
         <Keyword name="$P7R"  value="1048576" />
         <Keyword name="$P7B"  value="32" />
         <Keyword name="$P7S"  value="SSC-H" />
         <Keyword name="$P7N"  value="SSC-H" />
         <Keyword name="$P6V"  value="240" />
         <Keyword name="$P6L"  value="488" />
         <Keyword name="$P6F"  value="NA" />
         <Keyword name="$P6E"  value="0,0" />
         <Keyword name="$P6R"  value="1048576" />
         <Keyword name="$P6B"  value="32" />
         <Keyword name="$P6S"  value="FSC-H" />
         <Keyword name="$P6N"  value="FSC-H" />
         <Keyword name="$P5V"  value="440" />
         <Keyword name="$P5L"  value="561" />
         <Keyword name="$P5F"  value="620_15" />
         <Keyword name="$P5E"  value="0,0" />
         <Keyword name="$P5R"  value="1048576" />
         <Keyword name="$P5B"  value="32" />
         <Keyword name="$P5S"  value="YL2-A" />
         <Keyword name="$P5N"  value="YL2-A" />
         <Keyword name="$P4V"  value="420" />
         <Keyword name="$P4L"  value="488" />
         <Keyword name="$P4F"  value="530_30" />
         <Keyword name="$P4E"  value="0,0" />
         <Keyword name="$P4R"  value="1048576" />
         <Keyword name="$P4B"  value="32" />
         <Keyword name="$P4S"  value="BL1-A" />
         <Keyword name="$P4N"  value="BL1-A" />
         <Keyword name="$P3V"  value="180" />
         <Keyword name="$P3L"  value="488" />
         <Keyword name="$P3F"  value="488_10" />
         <Keyword name="$P3E"  value="0,0" />
         <Keyword name="$P3R"  value="1048576" />
         <Keyword name="$P3B"  value="32" />
         <Keyword name="$P3S"  value="SSC-A" />
         <Keyword name="$P3N"  value="SSC-A" />
         <Keyword name="$P2V"  value="240" />
         <Keyword name="$P2L"  value="488" />
         <Keyword name="$P2F"  value="NA" />
         <Keyword name="$P2E"  value="0,0" />
         <Keyword name="$P2R"  value="1048576" />
         <Keyword name="$P2B"  value="32" />
         <Keyword name="$P2S"  value="FSC-A" />
         <Keyword name="$P2N"  value="FSC-A" />
         <Keyword name="$P1V"  value="NA" />
         <Keyword name="$P1L"  value="NA" />
         <Keyword name="$P1F"  value="NA" />
         <Keyword name="$P1E"  value="0,0" />
         <Keyword name="$P1R"  value="67108864" />
         <Keyword name="$P1B"  value="32" />
         <Keyword name="$P1S"  value="Time" />
         <Keyword name="$P1N"  value="Time" />
         <Keyword name="$BYTEORD"  value="1,2,3,4" />
         <Keyword name="$DATATYPE"  value="F" />
         <Keyword name="$MODE"  value="L" />
         <Keyword name="$TOT"  value="100158" />
         <Keyword name="$PAR"  value="13" />
         <Keyword name="FJ_FCS_VERSION"  value="3.1" />
       </Keywords>
       <SampleNode name="tube(4).fcs"  annotation=""  owningGroup=""  expanded="1"  sortPriority="10"  count="100158"  sampleID="23" >
         <Graph smoothing="0"  backColor="#ffffff"  foreColor="#000000"  type="Pseudocolor"  fast="1" >
           <Axis dimension="x"  name="FSC-A"  label=""  auto="auto" />
           <Axis dimension="y"  name="SSC-A"  label=""  auto="auto" />
           <GraphSettings level="5%"  smoothingHighResolution="1"  contourHighResolution="1"  histogramSmoothingCount="0"  graphResolution="256"  showOutliers="0"  drawLargeDots="0"  dotsToDraw="8000"  tint="le.chartfill.tinted.40"  lineWeight="le.lineweight.normal"  lineStyle="le.linestyle.solid" />
           <GraphEnvironment showGrid="0"  showAxes="tnlTNL"  showGates="1"  showFreqOnPlots="1"  showGateNameOnPlots="1"  showMedians="0"  showUncomped="0"  addEventParam="0"  lastYAxisName="" >
             <TextTraits font="SansSerif"  size="11"  name="Labels"  style="plain"  color="#000000"  background="#00ffffff"  just="left" />
             <TextTraits font="SansSerif"  size="11"  name="LayoutGates"  style="plain"  color="#000000"  background="#00ffffff"  just="left" />
             <TextTraits font="SansSerif"  size="9"  name="Numbers"  style="plain"  color="#000000"  background="#00ffffff"  just="left" />
             <TextTraits font="SansSerif"  size="9"  name="Legend"  style="plain"  color="#000000"  background="#00ffffff"  just="left" />
           </GraphEnvironment>
         </Graph>
         <Subpopulations>
           <Population name="All"  annotation=""  owningGroup="All Samples"  expanded="1"  sortPriority="10"  count="90986" >
             <Graph smoothing="0"  backColor="#ffffff"  foreColor="#000000"  heatMapStatParameter="BL1-A"  type="Pseudocolor"  fast="1" >
               <Axis dimension="x"  name="FSC-H"  label=""  auto="auto" />
               <Axis dimension="y"  name="FSC-A"  label=""  auto="auto" />
               <GraphSettings level="5%"  smoothingHighResolution="1"  contourHighResolution="1"  histogramSmoothingCount="0"  graphResolution="256"  showOutliers="0"  drawLargeDots="0"  dotsToDraw="8000"  tint="le.chartfill.tinted.40"  lineWeight="le.lineweight.normal"  lineStyle="le.linestyle.solid" />
               <GraphEnvironment showGrid="0"  showAxes="tnlTNL"  showGates="1"  showFreqOnPlots="1"  showGateNameOnPlots="1"  showMedians="0"  showUncomped="0"  addEventParam="0"  lastYAxisName="" >
                 <TextTraits font="SansSerif"  size="11"  name="Labels"  style="plain"  color="#000000"  background="#00ffffff"  just="left" />
                 <TextTraits font="SansSerif"  size="11"  name="LayoutGates"  style="plain"  color="#000000"  background="#00ffffff"  just="left" />
                 <TextTraits font="SansSerif"  size="9"  name="Numbers"  style="plain"  color="#000000"  background="#00ffffff"  just="left" />
                 <TextTraits font="SansSerif"  size="9"  name="Legend"  style="plain"  color="#000000"  background="#00ffffff"  just="left" />
                 <WindowPosition x="620"  y="23"  width="390"  height="622"  displayed="1"  panelState="---" />
               </GraphEnvironment>
             </Graph>
             <Gate gating:id="ID1111274204" >
               <gating:PolygonGate eventsInside="1"  annoOffsetX="0"  annoOffsetY="0"  tint="#000000"  isTinted="0"  lineWeight="Normal"  userDefined="1"  quadId="-1"  gateResolution="256" >
                 <gating:dimension>
                   <data-type:fcs-dimension data-type:name="SSC-H" />
                 </gating:dimension>
                 <gating:dimension>
                   <data-type:fcs-dimension data-type:name="FSC-H" />
                 </gating:dimension>
                 <gating:vertex>
                   <gating:coordinate data-type:value="152.5116935753" />
                   <gating:coordinate data-type:value="329665.9393939394" />
                 </gating:vertex>
                 <gating:vertex>
                   <gating:coordinate data-type:value="8.6327373722" />
                   <gating:coordinate data-type:value="182706.4242424243" />
                 </gating:vertex>
                 <gating:vertex>
                   <gating:coordinate data-type:value="-20.1430538684" />
                   <gating:coordinate data-type:value="83409.4545454545" />
                 </gating:vertex>
                 <gating:vertex>
                   <gating:coordinate data-type:value="181.2874848159" />
                   <gating:coordinate data-type:value="35746.9090909091" />
                 </gating:vertex>
                 <gating:vertex>
                   <gating:coordinate data-type:value="684.8638315269" />
                   <gating:coordinate data-type:value="35746.9090909091" />
                 </gating:vertex>
                 <gating:vertex>
                   <gating:coordinate data-type:value="2972.5392351567" />
                   <gating:coordinate data-type:value="190650.1818181818" />
                 </gating:vertex>
                 <gating:vertex>
                   <gating:coordinate data-type:value="3231.5213563224" />
                   <gating:coordinate data-type:value="595781.8181818182" />
                 </gating:vertex>
                 <gating:vertex>
                   <gating:coordinate data-type:value="2929.3755482958" />
                   <gating:coordinate data-type:value="1000913.4545454546" />
                 </gating:vertex>
                 <gating:vertex>
                   <gating:coordinate data-type:value="1548.1375687457" />
                   <gating:coordinate data-type:value="1020772.8484848485" />
                 </gating:vertex>
                 <gating:vertex>
                   <gating:coordinate data-type:value="627.3122490457" />
                   <gating:coordinate data-type:value="921475.8787878788" />
                 </gating:vertex>
               </gating:PolygonGate>
             </Gate>
             <Subpopulations>
               <Population name="Single Cells"  annotation=""  owningGroup="All Samples"  expanded="1"  sortPriority="10"  count="62755" >
                 <Graph smoothing="0"  backColor="#ffffff"  foreColor="#000000"  heatMapStatParameter="BL1-A"  type="Pseudocolor"  fast="1" >
                   <Axis dimension="x"  name="YL2-H"  label=""  auto="auto" />
                   <Axis dimension="y"  name="FSC-H"  label=""  auto="auto" />
                   <GraphSettings level="5%"  smoothingHighResolution="1"  contourHighResolution="1"  histogramSmoothingCount="0"  graphResolution="256"  showOutliers="0"  drawLargeDots="0"  dotsToDraw="8000"  tint="le.chartfill.tinted.40"  lineWeight="le.lineweight.normal"  lineStyle="le.linestyle.solid" />
                   <GraphEnvironment showGrid="0"  showAxes="tnlTNL"  showGates="1"  showFreqOnPlots="1"  showGateNameOnPlots="1"  showMedians="0"  showUncomped="0"  addEventParam="0"  lastYAxisName="" >
                     <TextTraits font="SansSerif"  size="11"  name="Labels"  style="plain"  color="#000000"  background="#00ffffff"  just="left" />
                     <TextTraits font="SansSerif"  size="11"  name="LayoutGates"  style="plain"  color="#000000"  background="#00ffffff"  just="left" />
                     <TextTraits font="SansSerif"  size="9"  name="Numbers"  style="plain"  color="#000000"  background="#00ffffff"  just="left" />
                     <TextTraits font="SansSerif"  size="9"  name="Legend"  style="plain"  color="#000000"  background="#00ffffff"  just="left" />
                     <WindowPosition x="620"  y="23"  width="390"  height="622"  displayed="1"  panelState="---" />
                   </GraphEnvironment>
                 </Graph>
                 <Gate gating:id="ID1475286193"  gating:parent_id="ID1111274204" >
                   <gating:PolygonGate eventsInside="1"  annoOffsetX="0"  annoOffsetY="0"  tint="#000000"  isTinted="0"  lineWeight="Normal"  userDefined="1"  quadId="-1"  gateResolution="256" >
                     <gating:dimension>
                       <data-type:fcs-dimension data-type:name="FSC-H" />
                     </gating:dimension>
                     <gating:dimension>
                       <data-type:fcs-dimension data-type:name="FSC-A" />
                     </gating:dimension>
                     <gating:vertex>
                       <gating:coordinate data-type:value="4128.2519685039" />
                       <gating:coordinate data-type:value="67521.9393939394" />
                     </gating:vertex>
                     <gating:vertex>
                       <gating:coordinate data-type:value="82565.0393700787" />
                       <gating:coordinate data-type:value="19859.3939393939" />
                     </gating:vertex>
                     <gating:vertex>
                       <gating:coordinate data-type:value="982523.968503937" />
                       <gating:coordinate data-type:value="1012829.0909090909" />
                     </gating:vertex>
                     <gating:vertex>
                       <gating:coordinate data-type:value="677033.3228346456" />
                       <gating:coordinate data-type:value="1024744.7272727273" />
                     </gating:vertex>
                   </gating:PolygonGate>
                 </Gate>
                 <Subpopulations>
                   <Population name="Red +"  annotation=""  owningGroup="All Samples"  expanded="1"  sortPriority="10"  count="12099" >
                     <Graph smoothing="0"  backColor="#ffffff"  foreColor="#000000"  heatMapStatParameter="BL1-A"  type="Pseudocolor"  fast="1" >
                       <Axis dimension="x"  name="YL2-H"  label=""  auto="auto" />
                       <Axis dimension="y"  name="FSC-H"  label=""  auto="auto" />
                       <GraphSettings level="5%"  smoothingHighResolution="1"  contourHighResolution="1"  histogramSmoothingCount="0"  graphResolution="256"  showOutliers="0"  drawLargeDots="0"  dotsToDraw="8000"  tint="le.chartfill.tinted.40"  lineWeight="le.lineweight.normal"  lineStyle="le.linestyle.solid" />
                       <GraphEnvironment showGrid="0"  showAxes="tnlTNL"  showGates="1"  showFreqOnPlots="1"  showGateNameOnPlots="1"  showMedians="0"  showUncomped="0"  addEventParam="0"  lastYAxisName="" >
                         <TextTraits font="SansSerif"  size="11"  name="Labels"  style="plain"  color="#000000"  background="#00ffffff"  just="left" />
                         <TextTraits font="SansSerif"  size="11"  name="LayoutGates"  style="plain"  color="#000000"  background="#00ffffff"  just="left" />
                         <TextTraits font="SansSerif"  size="9"  name="Numbers"  style="plain"  color="#000000"  background="#00ffffff"  just="left" />
                         <TextTraits font="SansSerif"  size="9"  name="Legend"  style="plain"  color="#000000"  background="#00ffffff"  just="left" />
                         <WindowPosition x="620"  y="23"  width="390"  height="622"  displayed="1"  panelState="---" />
                       </GraphEnvironment>
                     </Graph>
                     <Gate gating:id="ID1050774449"  gating:parent_id="ID1475286193" >
                       <gating:RectangleGate eventsInside="1"  annoOffsetX="0"  annoOffsetY="0"  tint="#000000"  isTinted="0"  lineWeight="Normal"  userDefined="1"  percentX="0"  percentY="0" >
                         <gating:dimension gating:min="1024.0000000000002"  gating:max="715133.3509055083" >
                           <data-type:fcs-dimension data-type:name="YL2-H" />
                         </gating:dimension>
                         <gating:dimension gating:min="0.0"  gating:max="1005822.9012875536" >
                           <data-type:fcs-dimension data-type:name="FSC-H" />
                         </gating:dimension>
                       </gating:RectangleGate>
                     </Gate>
                   </Population>
                 </Subpopulations>
               </Population>
             </Subpopulations>
           </Population>
         </Subpopulations>
       </SampleNode>
     </Sample>
     <Sample>
       <DataSet uri="file:/Users/Etienne/Desktop/190531_Repair/190531_wt%20sa%20se_Cinetique%20repair_se_tube(1).fcs"  sampleID="13" />
       <Transformations>
         <transforms:linear transforms:minRange="0"  transforms:maxRange="11"  gain="0.0011349567" >
           <data-type:parameter data-type:name="Time" />
         </transforms:linear>
         <transforms:linear transforms:minRange="0"  transforms:maxRange="1153433.6"  gain="1" >
           <data-type:parameter data-type:name="FSC-A" />
         </transforms:linear>
         <transforms:linear transforms:minRange="0"  transforms:maxRange="1048576"  gain="1" >
           <data-type:parameter data-type:name="SSC-A" />
         </transforms:linear>
         <transforms:biex transforms:length="256"  transforms:maxRange="1048576"  transforms:neg="0"  transforms:width="-1000"  transforms:pos="5.0205999133" >
           <data-type:parameter data-type:name="BL1-A" />
         </transforms:biex>
         <transforms:biex transforms:length="256"  transforms:maxRange="1048576"  transforms:neg="0"  transforms:width="-1000"  transforms:pos="5.0205999133" >
           <data-type:parameter data-type:name="YL2-A" />
         </transforms:biex>
         <transforms:linear transforms:minRange="0"  transforms:maxRange="1048576"  gain="1" >
           <data-type:parameter data-type:name="FSC-H" />
         </transforms:linear>
         <transforms:linear transforms:minRange="-365.452548756"  transforms:maxRange="3289.0729388036"  gain="1" >
           <data-type:parameter data-type:name="SSC-H" />
         </transforms:linear>
         <transforms:biex transforms:length="256"  transforms:maxRange="1048576"  transforms:neg="0"  transforms:width="-1000"  transforms:pos="5.0205999133" >
           <data-type:parameter data-type:name="BL1-H" />
         </transforms:biex>
         <transforms:log transforms:offset="1"  transforms:decades="6.0205999133" >
           <data-type:parameter data-type:name="YL2-H" />
         </transforms:log>
         <transforms:linear transforms:minRange="0"  transforms:maxRange="1048576"  gain="1" >
           <data-type:parameter data-type:name="FSC-W" />
         </transforms:linear>
         <transforms:linear transforms:minRange="0"  transforms:maxRange="1048576"  gain="1" >
           <data-type:parameter data-type:name="SSC-W" />
         </transforms:linear>
         <transforms:biex transforms:length="256"  transforms:maxRange="1048576"  transforms:neg="0"  transforms:width="-1000"  transforms:pos="5.0205999133" >
           <data-type:parameter data-type:name="BL1-W" />
         </transforms:biex>
         <transforms:biex transforms:length="256"  transforms:maxRange="1048576"  transforms:neg="0"  transforms:width="-1000"  transforms:pos="5.0205999133" >
           <data-type:parameter data-type:name="YL2-W" />
         </transforms:biex>
       </Transformations>
       <Keywords>
         <Keyword name="$ENDANALYSIS"  value="000000000000" />
         <Keyword name="$BEGINANALYSIS"  value="000000000000" />
         <Keyword name="$ENDSTEXT"  value="000000000000" />
         <Keyword name="$BEGINSTEXT"  value="000000000000" />
         <Keyword name="$NEXTDATA"  value="000000000000" />
         <Keyword name="$ENDDATA"  value="000005213911" />
         <Keyword name="$BEGINDATA"  value="000000008192" />
         <Keyword name="#WINEXT"  value="0" />
         <Keyword name="#WIDTHTHRESHOLD"  value="1000" />
         <Keyword name="#TR1"  value="OR_FSC,20000" />
         <Keyword name="#PTRESULT"  value="Pass" />
         <Keyword name="#PTDATE"  value="13-May-2019" />
         <Keyword name="#P1Target"  value="NA" />
         <Keyword name="#P1Label"  value="NA" />
         <Keyword name="#LASERCONFIG"  value="BRVY" />
         <Keyword name="#LASER4DELAY"  value="338" />
         <Keyword name="#LASER4COLOR"  value="Yellow" />
         <Keyword name="#LASER4ASF"  value="1.09" />
         <Keyword name="#LASER3DELAY"  value="725" />
         <Keyword name="#LASER3COLOR"  value="Violet" />
         <Keyword name="#LASER3ASF"  value="1.13" />
         <Keyword name="#LASER2DELAY"  value="1472" />
         <Keyword name="#LASER2COLOR"  value="Red" />
         <Keyword name="#LASER2ASF"  value="1.08" />
         <Keyword name="#LASER1DELAY"  value="1100" />
         <Keyword name="#LASER1COLOR"  value="Blue" />
         <Keyword name="#LASER1ASF"  value="1.16" />
         <Keyword name="#FLOWRATE"  value="100" />
         <Keyword name="$WELLID"  value="C2" />
         <Keyword name="$VOL"  value="18000" />
         <Keyword name="$TIMESTEP"  value="0.001" />
         <Keyword name="$SRC"  value="NA" />
         <Keyword name="$SMNO"  value="se" />
         <Keyword name="$PROJ"  value="Cinetique repair" />
         <Keyword name="$PLATENAME"  value="190531_wt sa se" />
         <Keyword name="$PLATEID"  value="mCherry R1 R4" />
         <Keyword name="$OP"  value="PFIUH PFIUH" />
         <Keyword name="$LOST"  value="0" />
         <Keyword name="$ORIGINALITY"  value="Original" />
         <Keyword name="$INST"  value="NA" />
         <Keyword name="$FIL"  value="tube(1).fcs" />
         <Keyword name="$EXP"  value="NA" />
         <Keyword name="$ETIM"  value="16:34:54" />
         <Keyword name="$DATE"  value="31-May-2019" />
         <Keyword name="$CYTSN"  value="2AFC218231017" />
         <Keyword name="$COM"  value="NA" />
         <Keyword name="$CELLS"  value="NA" />
         <Keyword name="$BTIM"  value="16:34:43" />
         <Keyword name="$SPILLOVER"  value="6,BL1-A,YL2-A,BL1-H,YL2-H,BL1-W,YL2-W,1.000000,0.000000,0.000000,0.000000,0.000000,0.000000,0.000000,1.000000,0.000000,0.000000,0.000000,0.000000,0.000000,0.000000,1.000000,0.000000,0.000000,0.000000,0.000000,0.000000,0.000000,1.000000,0.000000,0.000000,0.000000,0.000000,0.000000,0.000000,1.000000,0.000000,0.000000,0.000000,0.000000,0.000000,0.000000,1.000000" />
         <Keyword name="$SYS"  value="OPTIXE2 Microsoft Windows 7 Professional " />
         <Keyword name="$CYT"  value="4486521 Attune NxT Acoustic Focusing Cytometer (Lasers: BRVY)" />
         <Keyword name="$P13V"  value="440" />
         <Keyword name="$P13L"  value="561" />
         <Keyword name="$P13F"  value="620_15" />
         <Keyword name="$P13E"  value="0,0" />
         <Keyword name="$P13R"  value="1024" />
         <Keyword name="$P13B"  value="32" />
         <Keyword name="$P13S"  value="YL2-W" />
         <Keyword name="$P13N"  value="YL2-W" />
         <Keyword name="$P12V"  value="420" />
         <Keyword name="$P12L"  value="488" />
         <Keyword name="$P12F"  value="530_30" />
         <Keyword name="$P12E"  value="0,0" />
         <Keyword name="$P12R"  value="1024" />
         <Keyword name="$P12B"  value="32" />
         <Keyword name="$P12S"  value="BL1-W" />
         <Keyword name="$P12N"  value="BL1-W" />
         <Keyword name="$P11V"  value="180" />
         <Keyword name="$P11L"  value="488" />
         <Keyword name="$P11F"  value="488_10" />
         <Keyword name="$P11E"  value="0,0" />
         <Keyword name="$P11R"  value="1024" />
         <Keyword name="$P11B"  value="32" />
         <Keyword name="$P11S"  value="SSC-W" />
         <Keyword name="$P11N"  value="SSC-W" />
         <Keyword name="$P10V"  value="240" />
         <Keyword name="$P10L"  value="488" />
         <Keyword name="$P10F"  value="NA" />
         <Keyword name="$P10E"  value="0,0" />
         <Keyword name="$P10R"  value="1024" />
         <Keyword name="$P10B"  value="32" />
         <Keyword name="$P10S"  value="FSC-W" />
         <Keyword name="$P10N"  value="FSC-W" />
         <Keyword name="$P9V"  value="440" />
         <Keyword name="$P9L"  value="561" />
         <Keyword name="$P9F"  value="620_15" />
         <Keyword name="$P9E"  value="0,0" />
         <Keyword name="$P9R"  value="1048576" />
         <Keyword name="$P9B"  value="32" />
         <Keyword name="$P9S"  value="YL2-H" />
         <Keyword name="$P9N"  value="YL2-H" />
         <Keyword name="$P8V"  value="420" />
         <Keyword name="$P8L"  value="488" />
         <Keyword name="$P8F"  value="530_30" />
         <Keyword name="$P8E"  value="0,0" />
         <Keyword name="$P8R"  value="1048576" />
         <Keyword name="$P8B"  value="32" />
         <Keyword name="$P8S"  value="BL1-H" />
         <Keyword name="$P8N"  value="BL1-H" />
         <Keyword name="$P7V"  value="180" />
         <Keyword name="$P7L"  value="488" />
         <Keyword name="$P7F"  value="488_10" />
         <Keyword name="$P7E"  value="0,0" />
         <Keyword name="$P7R"  value="1048576" />
         <Keyword name="$P7B"  value="32" />
         <Keyword name="$P7S"  value="SSC-H" />
         <Keyword name="$P7N"  value="SSC-H" />
         <Keyword name="$P6V"  value="240" />
         <Keyword name="$P6L"  value="488" />
         <Keyword name="$P6F"  value="NA" />
         <Keyword name="$P6E"  value="0,0" />
         <Keyword name="$P6R"  value="1048576" />
         <Keyword name="$P6B"  value="32" />
         <Keyword name="$P6S"  value="FSC-H" />
         <Keyword name="$P6N"  value="FSC-H" />
         <Keyword name="$P5V"  value="440" />
         <Keyword name="$P5L"  value="561" />
         <Keyword name="$P5F"  value="620_15" />
         <Keyword name="$P5E"  value="0,0" />
         <Keyword name="$P5R"  value="1048576" />
         <Keyword name="$P5B"  value="32" />
         <Keyword name="$P5S"  value="YL2-A" />
         <Keyword name="$P5N"  value="YL2-A" />
         <Keyword name="$P4V"  value="420" />
         <Keyword name="$P4L"  value="488" />
         <Keyword name="$P4F"  value="530_30" />
         <Keyword name="$P4E"  value="0,0" />
         <Keyword name="$P4R"  value="1048576" />
         <Keyword name="$P4B"  value="32" />
         <Keyword name="$P4S"  value="BL1-A" />
         <Keyword name="$P4N"  value="BL1-A" />
         <Keyword name="$P3V"  value="180" />
         <Keyword name="$P3L"  value="488" />
         <Keyword name="$P3F"  value="488_10" />
         <Keyword name="$P3E"  value="0,0" />
         <Keyword name="$P3R"  value="1048576" />
         <Keyword name="$P3B"  value="32" />
         <Keyword name="$P3S"  value="SSC-A" />
         <Keyword name="$P3N"  value="SSC-A" />
         <Keyword name="$P2V"  value="240" />
         <Keyword name="$P2L"  value="488" />
         <Keyword name="$P2F"  value="NA" />
         <Keyword name="$P2E"  value="0,0" />
         <Keyword name="$P2R"  value="1048576" />
         <Keyword name="$P2B"  value="32" />
         <Keyword name="$P2S"  value="FSC-A" />
         <Keyword name="$P2N"  value="FSC-A" />
         <Keyword name="$P1V"  value="NA" />
         <Keyword name="$P1L"  value="NA" />
         <Keyword name="$P1F"  value="NA" />
         <Keyword name="$P1E"  value="0,0" />
         <Keyword name="$P1R"  value="67108864" />
         <Keyword name="$P1B"  value="32" />
         <Keyword name="$P1S"  value="Time" />
         <Keyword name="$P1N"  value="Time" />
         <Keyword name="$BYTEORD"  value="1,2,3,4" />
         <Keyword name="$DATATYPE"  value="F" />
         <Keyword name="$MODE"  value="L" />
         <Keyword name="$TOT"  value="100110" />
         <Keyword name="$PAR"  value="13" />
         <Keyword name="FJ_FCS_VERSION"  value="3.1" />
       </Keywords>
       <SampleNode name="tube(1).fcs"  annotation=""  owningGroup=""  expanded="1"  sortPriority="10"  count="100110"  sampleID="13" >
         <Graph smoothing="0"  backColor="#ffffff"  foreColor="#000000"  type="Pseudocolor"  fast="1" >
           <Axis dimension="x"  name="FSC-A"  label=""  auto="auto" />
           <Axis dimension="y"  name="SSC-A"  label=""  auto="auto" />
           <GraphSettings level="5%"  smoothingHighResolution="1"  contourHighResolution="1"  histogramSmoothingCount="0"  graphResolution="256"  showOutliers="0"  drawLargeDots="0"  dotsToDraw="8000"  tint="le.chartfill.tinted.40"  lineWeight="le.lineweight.normal"  lineStyle="le.linestyle.solid" />
           <GraphEnvironment showGrid="0"  showAxes="tnlTNL"  showGates="1"  showFreqOnPlots="1"  showGateNameOnPlots="1"  showMedians="0"  showUncomped="0"  addEventParam="0"  lastYAxisName="" >
             <TextTraits font="SansSerif"  size="11"  name="Labels"  style="plain"  color="#000000"  background="#00ffffff"  just="left" />
             <TextTraits font="SansSerif"  size="11"  name="LayoutGates"  style="plain"  color="#000000"  background="#00ffffff"  just="left" />
             <TextTraits font="SansSerif"  size="9"  name="Numbers"  style="plain"  color="#000000"  background="#00ffffff"  just="left" />
             <TextTraits font="SansSerif"  size="9"  name="Legend"  style="plain"  color="#000000"  background="#00ffffff"  just="left" />
           </GraphEnvironment>
         </Graph>
         <Subpopulations>
           <Population name="All"  annotation=""  owningGroup="All Samples"  expanded="1"  sortPriority="10"  count="94212" >
             <Graph smoothing="0"  backColor="#ffffff"  foreColor="#000000"  heatMapStatParameter="BL1-A"  type="Pseudocolor"  fast="1" >
               <Axis dimension="x"  name="FSC-H"  label=""  auto="auto" />
               <Axis dimension="y"  name="FSC-A"  label=""  auto="auto" />
               <GraphSettings level="5%"  smoothingHighResolution="1"  contourHighResolution="1"  histogramSmoothingCount="0"  graphResolution="256"  showOutliers="0"  drawLargeDots="0"  dotsToDraw="8000"  tint="le.chartfill.tinted.40"  lineWeight="le.lineweight.normal"  lineStyle="le.linestyle.solid" />
               <GraphEnvironment showGrid="0"  showAxes="tnlTNL"  showGates="1"  showFreqOnPlots="1"  showGateNameOnPlots="1"  showMedians="0"  showUncomped="0"  addEventParam="0"  lastYAxisName="" >
                 <TextTraits font="SansSerif"  size="11"  name="Labels"  style="plain"  color="#000000"  background="#00ffffff"  just="left" />
                 <TextTraits font="SansSerif"  size="11"  name="LayoutGates"  style="plain"  color="#000000"  background="#00ffffff"  just="left" />
                 <TextTraits font="SansSerif"  size="9"  name="Numbers"  style="plain"  color="#000000"  background="#00ffffff"  just="left" />
                 <TextTraits font="SansSerif"  size="9"  name="Legend"  style="plain"  color="#000000"  background="#00ffffff"  just="left" />
                 <WindowPosition x="620"  y="23"  width="390"  height="622"  displayed="1"  panelState="---" />
               </GraphEnvironment>
             </Graph>
             <Gate gating:id="ID1362566172" >
               <gating:PolygonGate eventsInside="1"  annoOffsetX="0"  annoOffsetY="0"  tint="#000000"  isTinted="0"  lineWeight="Normal"  userDefined="1"  quadId="-1"  gateResolution="256" >
                 <gating:dimension>
                   <data-type:fcs-dimension data-type:name="SSC-H" />
                 </gating:dimension>
                 <gating:dimension>
                   <data-type:fcs-dimension data-type:name="FSC-H" />
                 </gating:dimension>
                 <gating:vertex>
                   <gating:coordinate data-type:value="152.5116935753" />
                   <gating:coordinate data-type:value="329665.9393939394" />
                 </gating:vertex>
                 <gating:vertex>
                   <gating:coordinate data-type:value="8.6327373722" />
                   <gating:coordinate data-type:value="182706.4242424243" />
                 </gating:vertex>
                 <gating:vertex>
                   <gating:coordinate data-type:value="-20.1430538684" />
                   <gating:coordinate data-type:value="83409.4545454545" />
                 </gating:vertex>
                 <gating:vertex>
                   <gating:coordinate data-type:value="181.2874848159" />
                   <gating:coordinate data-type:value="35746.9090909091" />
                 </gating:vertex>
                 <gating:vertex>
                   <gating:coordinate data-type:value="684.8638315269" />
                   <gating:coordinate data-type:value="35746.9090909091" />
                 </gating:vertex>
                 <gating:vertex>
                   <gating:coordinate data-type:value="2972.5392351567" />
                   <gating:coordinate data-type:value="190650.1818181818" />
                 </gating:vertex>
                 <gating:vertex>
                   <gating:coordinate data-type:value="3231.5213563224" />
                   <gating:coordinate data-type:value="595781.8181818182" />
                 </gating:vertex>
                 <gating:vertex>
                   <gating:coordinate data-type:value="2929.3755482958" />
                   <gating:coordinate data-type:value="1000913.4545454546" />
                 </gating:vertex>
                 <gating:vertex>
                   <gating:coordinate data-type:value="1548.1375687457" />
                   <gating:coordinate data-type:value="1020772.8484848485" />
                 </gating:vertex>
                 <gating:vertex>
                   <gating:coordinate data-type:value="627.3122490457" />
                   <gating:coordinate data-type:value="921475.8787878788" />
                 </gating:vertex>
               </gating:PolygonGate>
             </Gate>
             <Subpopulations>
               <Population name="Single Cells"  annotation=""  owningGroup="All Samples"  expanded="1"  sortPriority="10"  count="59770" >
                 <Graph smoothing="0"  backColor="#ffffff"  foreColor="#000000"  heatMapStatParameter="BL1-A"  type="Pseudocolor"  fast="1" >
                   <Axis dimension="x"  name="YL2-H"  label=""  auto="auto" />
                   <Axis dimension="y"  name="FSC-H"  label=""  auto="auto" />
                   <GraphSettings level="5%"  smoothingHighResolution="1"  contourHighResolution="1"  histogramSmoothingCount="0"  graphResolution="256"  showOutliers="0"  drawLargeDots="0"  dotsToDraw="8000"  tint="le.chartfill.tinted.40"  lineWeight="le.lineweight.normal"  lineStyle="le.linestyle.solid" />
                   <GraphEnvironment showGrid="0"  showAxes="tnlTNL"  showGates="1"  showFreqOnPlots="1"  showGateNameOnPlots="1"  showMedians="0"  showUncomped="0"  addEventParam="0"  lastYAxisName="" >
                     <TextTraits font="SansSerif"  size="11"  name="Labels"  style="plain"  color="#000000"  background="#00ffffff"  just="left" />
                     <TextTraits font="SansSerif"  size="11"  name="LayoutGates"  style="plain"  color="#000000"  background="#00ffffff"  just="left" />
                     <TextTraits font="SansSerif"  size="9"  name="Numbers"  style="plain"  color="#000000"  background="#00ffffff"  just="left" />
                     <TextTraits font="SansSerif"  size="9"  name="Legend"  style="plain"  color="#000000"  background="#00ffffff"  just="left" />
                     <WindowPosition x="620"  y="23"  width="390"  height="622"  displayed="0"  panelState="---" />
                   </GraphEnvironment>
                 </Graph>
                 <Gate gating:id="ID939563858"  gating:parent_id="ID1362566172" >
                   <gating:PolygonGate eventsInside="1"  annoOffsetX="0"  annoOffsetY="0"  tint="#000000"  isTinted="0"  lineWeight="Normal"  userDefined="1"  quadId="-1"  gateResolution="256" >
                     <gating:dimension>
                       <data-type:fcs-dimension data-type:name="FSC-H" />
                     </gating:dimension>
                     <gating:dimension>
                       <data-type:fcs-dimension data-type:name="FSC-A" />
                     </gating:dimension>
                     <gating:vertex>
                       <gating:coordinate data-type:value="4128.2519685039" />
                       <gating:coordinate data-type:value="67521.9393939394" />
                     </gating:vertex>
                     <gating:vertex>
                       <gating:coordinate data-type:value="82565.0393700787" />
                       <gating:coordinate data-type:value="19859.3939393939" />
                     </gating:vertex>
                     <gating:vertex>
                       <gating:coordinate data-type:value="982523.968503937" />
                       <gating:coordinate data-type:value="1012829.0909090909" />
                     </gating:vertex>
                     <gating:vertex>
                       <gating:coordinate data-type:value="677033.3228346456" />
                       <gating:coordinate data-type:value="1024744.7272727273" />
                     </gating:vertex>
                   </gating:PolygonGate>
                 </Gate>
                 <Subpopulations>
                   <Population name="Red +"  annotation=""  owningGroup="All Samples"  expanded="1"  sortPriority="10"  count="5191" >
                     <Graph smoothing="0"  backColor="#ffffff"  foreColor="#000000"  heatMapStatParameter="BL1-A"  type="Pseudocolor"  fast="1" >
                       <Axis dimension="x"  name="YL2-H"  label=""  auto="auto" />
                       <Axis dimension="y"  name="FSC-H"  label=""  auto="auto" />
                       <GraphSettings level="5%"  smoothingHighResolution="1"  contourHighResolution="1"  histogramSmoothingCount="0"  graphResolution="256"  showOutliers="0"  drawLargeDots="0"  dotsToDraw="8000"  tint="le.chartfill.tinted.40"  lineWeight="le.lineweight.normal"  lineStyle="le.linestyle.solid" />
                       <GraphEnvironment showGrid="0"  showAxes="tnlTNL"  showGates="1"  showFreqOnPlots="1"  showGateNameOnPlots="1"  showMedians="0"  showUncomped="0"  addEventParam="0"  lastYAxisName="" >
                         <TextTraits font="SansSerif"  size="11"  name="Labels"  style="plain"  color="#000000"  background="#00ffffff"  just="left" />
                         <TextTraits font="SansSerif"  size="11"  name="LayoutGates"  style="plain"  color="#000000"  background="#00ffffff"  just="left" />
                         <TextTraits font="SansSerif"  size="9"  name="Numbers"  style="plain"  color="#000000"  background="#00ffffff"  just="left" />
                         <TextTraits font="SansSerif"  size="9"  name="Legend"  style="plain"  color="#000000"  background="#00ffffff"  just="left" />
                         <WindowPosition x="620"  y="23"  width="390"  height="622"  displayed="1"  panelState="---" />
                       </GraphEnvironment>
                     </Graph>
                     <Gate gating:id="ID562116425"  gating:parent_id="ID939563858" >
                       <gating:RectangleGate eventsInside="1"  annoOffsetX="0"  annoOffsetY="0"  tint="#000000"  isTinted="0"  lineWeight="Normal"  userDefined="1"  percentX="0"  percentY="0" >
                         <gating:dimension gating:min="1024.0000000000002"  gating:max="715133.3509055083" >
                           <data-type:fcs-dimension data-type:name="YL2-H" />
                         </gating:dimension>
                         <gating:dimension gating:min="0.0"  gating:max="1005822.9012875536" >
                           <data-type:fcs-dimension data-type:name="FSC-H" />
                         </gating:dimension>
                       </gating:RectangleGate>
                     </Gate>
                   </Population>
                 </Subpopulations>
               </Population>
             </Subpopulations>
           </Population>
         </Subpopulations>
       </SampleNode>
     </Sample>
     <Sample>
       <DataSet uri="file:/Users/Etienne/Desktop/190531_Repair/190531_wt%20sa%20se_Cinetique%20repair_sa_tube(5).fcs"  sampleID="24" />
       <Transformations>
         <transforms:linear transforms:minRange="0"  transforms:maxRange="19"  gain="0.0010517575" >
           <data-type:parameter data-type:name="Time" />
         </transforms:linear>
         <transforms:linear transforms:minRange="0"  transforms:maxRange="1153433.6"  gain="1" >
           <data-type:parameter data-type:name="FSC-A" />
         </transforms:linear>
         <transforms:linear transforms:minRange="0"  transforms:maxRange="1048576"  gain="1" >
           <data-type:parameter data-type:name="SSC-A" />
         </transforms:linear>
         <transforms:biex transforms:length="256"  transforms:maxRange="1048576"  transforms:neg="0"  transforms:width="-1000"  transforms:pos="5.0205999133" >
           <data-type:parameter data-type:name="BL1-A" />
         </transforms:biex>
         <transforms:biex transforms:length="256"  transforms:maxRange="1048576"  transforms:neg="0"  transforms:width="-1000"  transforms:pos="5.0205999133" >
           <data-type:parameter data-type:name="YL2-A" />
         </transforms:biex>
         <transforms:linear transforms:minRange="0"  transforms:maxRange="1048576"  gain="1" >
           <data-type:parameter data-type:name="FSC-H" />
         </transforms:linear>
         <transforms:linear transforms:minRange="-365.452548756"  transforms:maxRange="3289.0729388036"  gain="1" >
           <data-type:parameter data-type:name="SSC-H" />
         </transforms:linear>
         <transforms:biex transforms:length="256"  transforms:maxRange="1048576"  transforms:neg="0"  transforms:width="-1000"  transforms:pos="5.0205999133" >
           <data-type:parameter data-type:name="BL1-H" />
         </transforms:biex>
         <transforms:log transforms:offset="1"  transforms:decades="6.0205999133" >
           <data-type:parameter data-type:name="YL2-H" />
         </transforms:log>
         <transforms:linear transforms:minRange="0"  transforms:maxRange="1048576"  gain="1" >
           <data-type:parameter data-type:name="FSC-W" />
         </transforms:linear>
         <transforms:linear transforms:minRange="0"  transforms:maxRange="1048576"  gain="1" >
           <data-type:parameter data-type:name="SSC-W" />
         </transforms:linear>
         <transforms:biex transforms:length="256"  transforms:maxRange="1048576"  transforms:neg="0"  transforms:width="-1000"  transforms:pos="5.0205999133" >
           <data-type:parameter data-type:name="BL1-W" />
         </transforms:biex>
         <transforms:biex transforms:length="256"  transforms:maxRange="1048576"  transforms:neg="0"  transforms:width="-1000"  transforms:pos="5.0205999133" >
           <data-type:parameter data-type:name="YL2-W" />
         </transforms:biex>
       </Transformations>
       <Keywords>
         <Keyword name="$ENDANALYSIS"  value="000000000000" />
         <Keyword name="$BEGINANALYSIS"  value="000000000000" />
         <Keyword name="$ENDSTEXT"  value="000000000000" />
         <Keyword name="$BEGINSTEXT"  value="000000000000" />
         <Keyword name="$NEXTDATA"  value="000000000000" />
         <Keyword name="$ENDDATA"  value="000005219475" />
         <Keyword name="$BEGINDATA"  value="000000008192" />
         <Keyword name="#WINEXT"  value="0" />
         <Keyword name="#WIDTHTHRESHOLD"  value="1000" />
         <Keyword name="#TR1"  value="OR_FSC,20000" />
         <Keyword name="#PTRESULT"  value="Pass" />
         <Keyword name="#PTDATE"  value="13-May-2019" />
         <Keyword name="#P1Target"  value="NA" />
         <Keyword name="#P1Label"  value="NA" />
         <Keyword name="#LASERCONFIG"  value="BRVY" />
         <Keyword name="#LASER4DELAY"  value="338" />
         <Keyword name="#LASER4COLOR"  value="Yellow" />
         <Keyword name="#LASER4ASF"  value="1.09" />
         <Keyword name="#LASER3DELAY"  value="725" />
         <Keyword name="#LASER3COLOR"  value="Violet" />
         <Keyword name="#LASER3ASF"  value="1.13" />
         <Keyword name="#LASER2DELAY"  value="1472" />
         <Keyword name="#LASER2COLOR"  value="Red" />
         <Keyword name="#LASER2ASF"  value="1.08" />
         <Keyword name="#LASER1DELAY"  value="1100" />
         <Keyword name="#LASER1COLOR"  value="Blue" />
         <Keyword name="#LASER1ASF"  value="1.16" />
         <Keyword name="#FLOWRATE"  value="100" />
         <Keyword name="$WELLID"  value="B6" />
         <Keyword name="$VOL"  value="32000" />
         <Keyword name="$TIMESTEP"  value="0.001" />
         <Keyword name="$SRC"  value="NA" />
         <Keyword name="$SMNO"  value="sa" />
         <Keyword name="$PROJ"  value="Cinetique repair" />
         <Keyword name="$PLATENAME"  value="190531_wt sa se" />
         <Keyword name="$PLATEID"  value="mCherry R1 R4" />
         <Keyword name="$OP"  value="PFIUH PFIUH" />
         <Keyword name="$LOST"  value="0" />
         <Keyword name="$ORIGINALITY"  value="Original" />
         <Keyword name="$INST"  value="NA" />
         <Keyword name="$FIL"  value="tube(5).fcs" />
         <Keyword name="$EXP"  value="NA" />
         <Keyword name="$ETIM"  value="16:33:17" />
         <Keyword name="$DATE"  value="31-May-2019" />
         <Keyword name="$CYTSN"  value="2AFC218231017" />
         <Keyword name="$COM"  value="NA" />
         <Keyword name="$CELLS"  value="NA" />
         <Keyword name="$BTIM"  value="16:32:58" />
         <Keyword name="$SPILLOVER"  value="6,BL1-A,YL2-A,BL1-H,YL2-H,BL1-W,YL2-W,1.000000,0.000000,0.000000,0.000000,0.000000,0.000000,0.000000,1.000000,0.000000,0.000000,0.000000,0.000000,0.000000,0.000000,1.000000,0.000000,0.000000,0.000000,0.000000,0.000000,0.000000,1.000000,0.000000,0.000000,0.000000,0.000000,0.000000,0.000000,1.000000,0.000000,0.000000,0.000000,0.000000,0.000000,0.000000,1.000000" />
         <Keyword name="$SYS"  value="OPTIXE2 Microsoft Windows 7 Professional " />
         <Keyword name="$CYT"  value="4486521 Attune NxT Acoustic Focusing Cytometer (Lasers: BRVY)" />
         <Keyword name="$P13V"  value="440" />
         <Keyword name="$P13L"  value="561" />
         <Keyword name="$P13F"  value="620_15" />
         <Keyword name="$P13E"  value="0,0" />
         <Keyword name="$P13R"  value="1024" />
         <Keyword name="$P13B"  value="32" />
         <Keyword name="$P13S"  value="YL2-W" />
         <Keyword name="$P13N"  value="YL2-W" />
         <Keyword name="$P12V"  value="420" />
         <Keyword name="$P12L"  value="488" />
         <Keyword name="$P12F"  value="530_30" />
         <Keyword name="$P12E"  value="0,0" />
         <Keyword name="$P12R"  value="1024" />
         <Keyword name="$P12B"  value="32" />
         <Keyword name="$P12S"  value="BL1-W" />
         <Keyword name="$P12N"  value="BL1-W" />
         <Keyword name="$P11V"  value="180" />
         <Keyword name="$P11L"  value="488" />
         <Keyword name="$P11F"  value="488_10" />
         <Keyword name="$P11E"  value="0,0" />
         <Keyword name="$P11R"  value="1024" />
         <Keyword name="$P11B"  value="32" />
         <Keyword name="$P11S"  value="SSC-W" />
         <Keyword name="$P11N"  value="SSC-W" />
         <Keyword name="$P10V"  value="240" />
         <Keyword name="$P10L"  value="488" />
         <Keyword name="$P10F"  value="NA" />
         <Keyword name="$P10E"  value="0,0" />
         <Keyword name="$P10R"  value="1024" />
         <Keyword name="$P10B"  value="32" />
         <Keyword name="$P10S"  value="FSC-W" />
         <Keyword name="$P10N"  value="FSC-W" />
         <Keyword name="$P9V"  value="440" />
         <Keyword name="$P9L"  value="561" />
         <Keyword name="$P9F"  value="620_15" />
         <Keyword name="$P9E"  value="0,0" />
         <Keyword name="$P9R"  value="1048576" />
         <Keyword name="$P9B"  value="32" />
         <Keyword name="$P9S"  value="YL2-H" />
         <Keyword name="$P9N"  value="YL2-H" />
         <Keyword name="$P8V"  value="420" />
         <Keyword name="$P8L"  value="488" />
         <Keyword name="$P8F"  value="530_30" />
         <Keyword name="$P8E"  value="0,0" />
         <Keyword name="$P8R"  value="1048576" />
         <Keyword name="$P8B"  value="32" />
         <Keyword name="$P8S"  value="BL1-H" />
         <Keyword name="$P8N"  value="BL1-H" />
         <Keyword name="$P7V"  value="180" />
         <Keyword name="$P7L"  value="488" />
         <Keyword name="$P7F"  value="488_10" />
         <Keyword name="$P7E"  value="0,0" />
         <Keyword name="$P7R"  value="1048576" />
         <Keyword name="$P7B"  value="32" />
         <Keyword name="$P7S"  value="SSC-H" />
         <Keyword name="$P7N"  value="SSC-H" />
         <Keyword name="$P6V"  value="240" />
         <Keyword name="$P6L"  value="488" />
         <Keyword name="$P6F"  value="NA" />
         <Keyword name="$P6E"  value="0,0" />
         <Keyword name="$P6R"  value="1048576" />
         <Keyword name="$P6B"  value="32" />
         <Keyword name="$P6S"  value="FSC-H" />
         <Keyword name="$P6N"  value="FSC-H" />
         <Keyword name="$P5V"  value="440" />
         <Keyword name="$P5L"  value="561" />
         <Keyword name="$P5F"  value="620_15" />
         <Keyword name="$P5E"  value="0,0" />
         <Keyword name="$P5R"  value="1048576" />
         <Keyword name="$P5B"  value="32" />
         <Keyword name="$P5S"  value="YL2-A" />
         <Keyword name="$P5N"  value="YL2-A" />
         <Keyword name="$P4V"  value="420" />
         <Keyword name="$P4L"  value="488" />
         <Keyword name="$P4F"  value="530_30" />
         <Keyword name="$P4E"  value="0,0" />
         <Keyword name="$P4R"  value="1048576" />
         <Keyword name="$P4B"  value="32" />
         <Keyword name="$P4S"  value="BL1-A" />
         <Keyword name="$P4N"  value="BL1-A" />
         <Keyword name="$P3V"  value="180" />
         <Keyword name="$P3L"  value="488" />
         <Keyword name="$P3F"  value="488_10" />
         <Keyword name="$P3E"  value="0,0" />
         <Keyword name="$P3R"  value="1048576" />
         <Keyword name="$P3B"  value="32" />
         <Keyword name="$P3S"  value="SSC-A" />
         <Keyword name="$P3N"  value="SSC-A" />
         <Keyword name="$P2V"  value="240" />
         <Keyword name="$P2L"  value="488" />
         <Keyword name="$P2F"  value="NA" />
         <Keyword name="$P2E"  value="0,0" />
         <Keyword name="$P2R"  value="1048576" />
         <Keyword name="$P2B"  value="32" />
         <Keyword name="$P2S"  value="FSC-A" />
         <Keyword name="$P2N"  value="FSC-A" />
         <Keyword name="$P1V"  value="NA" />
         <Keyword name="$P1L"  value="NA" />
         <Keyword name="$P1F"  value="NA" />
         <Keyword name="$P1E"  value="0,0" />
         <Keyword name="$P1R"  value="67108864" />
         <Keyword name="$P1B"  value="32" />
         <Keyword name="$P1S"  value="Time" />
         <Keyword name="$P1N"  value="Time" />
         <Keyword name="$BYTEORD"  value="1,2,3,4" />
         <Keyword name="$DATATYPE"  value="F" />
         <Keyword name="$MODE"  value="L" />
         <Keyword name="$TOT"  value="100217" />
         <Keyword name="$PAR"  value="13" />
         <Keyword name="FJ_FCS_VERSION"  value="3.1" />
       </Keywords>
       <SampleNode name="tube(5).fcs"  annotation=""  owningGroup=""  expanded="1"  sortPriority="10"  count="100217"  sampleID="24" >
         <Graph smoothing="0"  backColor="#ffffff"  foreColor="#000000"  type="Pseudocolor"  fast="1" >
           <Axis dimension="x"  name="FSC-A"  label=""  auto="auto" />
           <Axis dimension="y"  name="SSC-A"  label=""  auto="auto" />
           <GraphSettings level="5%"  smoothingHighResolution="1"  contourHighResolution="1"  histogramSmoothingCount="0"  graphResolution="256"  showOutliers="0"  drawLargeDots="0"  dotsToDraw="8000"  tint="le.chartfill.tinted.40"  lineWeight="le.lineweight.normal"  lineStyle="le.linestyle.solid" />
           <GraphEnvironment showGrid="0"  showAxes="tnlTNL"  showGates="1"  showFreqOnPlots="1"  showGateNameOnPlots="1"  showMedians="0"  showUncomped="0"  addEventParam="0"  lastYAxisName="" >
             <TextTraits font="SansSerif"  size="11"  name="Labels"  style="plain"  color="#000000"  background="#00ffffff"  just="left" />
             <TextTraits font="SansSerif"  size="11"  name="LayoutGates"  style="plain"  color="#000000"  background="#00ffffff"  just="left" />
             <TextTraits font="SansSerif"  size="9"  name="Numbers"  style="plain"  color="#000000"  background="#00ffffff"  just="left" />
             <TextTraits font="SansSerif"  size="9"  name="Legend"  style="plain"  color="#000000"  background="#00ffffff"  just="left" />
           </GraphEnvironment>
         </Graph>
         <Subpopulations>
           <Population name="All"  annotation=""  owningGroup="All Samples"  expanded="1"  sortPriority="10"  count="90478" >
             <Graph smoothing="0"  backColor="#ffffff"  foreColor="#000000"  heatMapStatParameter="BL1-A"  type="Pseudocolor"  fast="1" >
               <Axis dimension="x"  name="FSC-H"  label=""  auto="auto" />
               <Axis dimension="y"  name="FSC-A"  label=""  auto="auto" />
               <GraphSettings level="5%"  smoothingHighResolution="1"  contourHighResolution="1"  histogramSmoothingCount="0"  graphResolution="256"  showOutliers="0"  drawLargeDots="0"  dotsToDraw="8000"  tint="le.chartfill.tinted.40"  lineWeight="le.lineweight.normal"  lineStyle="le.linestyle.solid" />
               <GraphEnvironment showGrid="0"  showAxes="tnlTNL"  showGates="1"  showFreqOnPlots="1"  showGateNameOnPlots="1"  showMedians="0"  showUncomped="0"  addEventParam="0"  lastYAxisName="" >
                 <TextTraits font="SansSerif"  size="11"  name="Labels"  style="plain"  color="#000000"  background="#00ffffff"  just="left" />
                 <TextTraits font="SansSerif"  size="11"  name="LayoutGates"  style="plain"  color="#000000"  background="#00ffffff"  just="left" />
                 <TextTraits font="SansSerif"  size="9"  name="Numbers"  style="plain"  color="#000000"  background="#00ffffff"  just="left" />
                 <TextTraits font="SansSerif"  size="9"  name="Legend"  style="plain"  color="#000000"  background="#00ffffff"  just="left" />
                 <WindowPosition x="620"  y="23"  width="390"  height="622"  displayed="1"  panelState="---" />
               </GraphEnvironment>
             </Graph>
             <Gate gating:id="ID2030559405" >
               <gating:PolygonGate eventsInside="1"  annoOffsetX="0"  annoOffsetY="0"  tint="#000000"  isTinted="0"  lineWeight="Normal"  userDefined="1"  quadId="-1"  gateResolution="256" >
                 <gating:dimension>
                   <data-type:fcs-dimension data-type:name="SSC-H" />
                 </gating:dimension>
                 <gating:dimension>
                   <data-type:fcs-dimension data-type:name="FSC-H" />
                 </gating:dimension>
                 <gating:vertex>
                   <gating:coordinate data-type:value="152.5116935753" />
                   <gating:coordinate data-type:value="329665.9393939394" />
                 </gating:vertex>
                 <gating:vertex>
                   <gating:coordinate data-type:value="8.6327373722" />
                   <gating:coordinate data-type:value="182706.4242424243" />
                 </gating:vertex>
                 <gating:vertex>
                   <gating:coordinate data-type:value="-20.1430538684" />
                   <gating:coordinate data-type:value="83409.4545454545" />
                 </gating:vertex>
                 <gating:vertex>
                   <gating:coordinate data-type:value="181.2874848159" />
                   <gating:coordinate data-type:value="35746.9090909091" />
                 </gating:vertex>
                 <gating:vertex>
                   <gating:coordinate data-type:value="684.8638315269" />
                   <gating:coordinate data-type:value="35746.9090909091" />
                 </gating:vertex>
                 <gating:vertex>
                   <gating:coordinate data-type:value="2972.5392351567" />
                   <gating:coordinate data-type:value="190650.1818181818" />
                 </gating:vertex>
                 <gating:vertex>
                   <gating:coordinate data-type:value="3231.5213563224" />
                   <gating:coordinate data-type:value="595781.8181818182" />
                 </gating:vertex>
                 <gating:vertex>
                   <gating:coordinate data-type:value="2929.3755482958" />
                   <gating:coordinate data-type:value="1000913.4545454546" />
                 </gating:vertex>
                 <gating:vertex>
                   <gating:coordinate data-type:value="1548.1375687457" />
                   <gating:coordinate data-type:value="1020772.8484848485" />
                 </gating:vertex>
                 <gating:vertex>
                   <gating:coordinate data-type:value="627.3122490457" />
                   <gating:coordinate data-type:value="921475.8787878788" />
                 </gating:vertex>
               </gating:PolygonGate>
             </Gate>
             <Subpopulations>
               <Population name="Single Cells"  annotation=""  owningGroup="All Samples"  expanded="1"  sortPriority="10"  count="65765" >
                 <Graph smoothing="0"  backColor="#ffffff"  foreColor="#000000"  heatMapStatParameter="BL1-A"  type="Pseudocolor"  fast="1" >
                   <Axis dimension="x"  name="YL2-H"  label=""  auto="auto" />
                   <Axis dimension="y"  name="FSC-H"  label=""  auto="auto" />
                   <GraphSettings level="5%"  smoothingHighResolution="1"  contourHighResolution="1"  histogramSmoothingCount="0"  graphResolution="256"  showOutliers="0"  drawLargeDots="0"  dotsToDraw="8000"  tint="le.chartfill.tinted.40"  lineWeight="le.lineweight.normal"  lineStyle="le.linestyle.solid" />
                   <GraphEnvironment showGrid="0"  showAxes="tnlTNL"  showGates="1"  showFreqOnPlots="1"  showGateNameOnPlots="1"  showMedians="0"  showUncomped="0"  addEventParam="0"  lastYAxisName="" >
                     <TextTraits font="SansSerif"  size="11"  name="Labels"  style="plain"  color="#000000"  background="#00ffffff"  just="left" />
                     <TextTraits font="SansSerif"  size="11"  name="LayoutGates"  style="plain"  color="#000000"  background="#00ffffff"  just="left" />
                     <TextTraits font="SansSerif"  size="9"  name="Numbers"  style="plain"  color="#000000"  background="#00ffffff"  just="left" />
                     <TextTraits font="SansSerif"  size="9"  name="Legend"  style="plain"  color="#000000"  background="#00ffffff"  just="left" />
                     <WindowPosition x="620"  y="23"  width="390"  height="622"  displayed="1"  panelState="---" />
                   </GraphEnvironment>
                 </Graph>
                 <Gate gating:id="ID1740347853"  gating:parent_id="ID2030559405" >
                   <gating:PolygonGate eventsInside="1"  annoOffsetX="0"  annoOffsetY="0"  tint="#000000"  isTinted="0"  lineWeight="Normal"  userDefined="1"  quadId="-1"  gateResolution="256" >
                     <gating:dimension>
                       <data-type:fcs-dimension data-type:name="FSC-H" />
                     </gating:dimension>
                     <gating:dimension>
                       <data-type:fcs-dimension data-type:name="FSC-A" />
                     </gating:dimension>
                     <gating:vertex>
                       <gating:coordinate data-type:value="4128.2519685039" />
                       <gating:coordinate data-type:value="67521.9393939394" />
                     </gating:vertex>
                     <gating:vertex>
                       <gating:coordinate data-type:value="82565.0393700787" />
                       <gating:coordinate data-type:value="19859.3939393939" />
                     </gating:vertex>
                     <gating:vertex>
                       <gating:coordinate data-type:value="982523.968503937" />
                       <gating:coordinate data-type:value="1012829.0909090909" />
                     </gating:vertex>
                     <gating:vertex>
                       <gating:coordinate data-type:value="677033.3228346456" />
                       <gating:coordinate data-type:value="1024744.7272727273" />
                     </gating:vertex>
                   </gating:PolygonGate>
                 </Gate>
                 <Subpopulations>
                   <Population name="Red +"  annotation=""  owningGroup="All Samples"  expanded="1"  sortPriority="10"  count="24471" >
                     <Graph smoothing="0"  backColor="#ffffff"  foreColor="#000000"  heatMapStatParameter="BL1-A"  type="Pseudocolor"  fast="1" >
                       <Axis dimension="x"  name="YL2-H"  label=""  auto="auto" />
                       <Axis dimension="y"  name="FSC-H"  label=""  auto="auto" />
                       <GraphSettings level="5%"  smoothingHighResolution="1"  contourHighResolution="1"  histogramSmoothingCount="0"  graphResolution="256"  showOutliers="0"  drawLargeDots="0"  dotsToDraw="8000"  tint="le.chartfill.tinted.40"  lineWeight="le.lineweight.normal"  lineStyle="le.linestyle.solid" />
                       <GraphEnvironment showGrid="0"  showAxes="tnlTNL"  showGates="1"  showFreqOnPlots="1"  showGateNameOnPlots="1"  showMedians="0"  showUncomped="0"  addEventParam="0"  lastYAxisName="" >
                         <TextTraits font="SansSerif"  size="11"  name="Labels"  style="plain"  color="#000000"  background="#00ffffff"  just="left" />
                         <TextTraits font="SansSerif"  size="11"  name="LayoutGates"  style="plain"  color="#000000"  background="#00ffffff"  just="left" />
                         <TextTraits font="SansSerif"  size="9"  name="Numbers"  style="plain"  color="#000000"  background="#00ffffff"  just="left" />
                         <TextTraits font="SansSerif"  size="9"  name="Legend"  style="plain"  color="#000000"  background="#00ffffff"  just="left" />
                         <WindowPosition x="620"  y="23"  width="390"  height="622"  displayed="1"  panelState="---" />
                       </GraphEnvironment>
                     </Graph>
                     <Gate gating:id="ID1304693877"  gating:parent_id="ID1740347853" >
                       <gating:RectangleGate eventsInside="1"  annoOffsetX="0"  annoOffsetY="0"  tint="#000000"  isTinted="0"  lineWeight="Normal"  userDefined="1"  percentX="0"  percentY="0" >
                         <gating:dimension gating:min="1024.0000000000002"  gating:max="715133.3509055083" >
                           <data-type:fcs-dimension data-type:name="YL2-H" />
                         </gating:dimension>
                         <gating:dimension gating:min="0.0"  gating:max="1005822.9012875536" >
                           <data-type:fcs-dimension data-type:name="FSC-H" />
                         </gating:dimension>
                       </gating:RectangleGate>
                     </Gate>
                   </Population>
                 </Subpopulations>
               </Population>
             </Subpopulations>
           </Population>
         </Subpopulations>
       </SampleNode>
     </Sample>
     <Sample>
       <DataSet uri="file:/Users/Etienne/Desktop/190531_Repair/190531_wt%20sa%20se_Cinetique%20repair_se_tube(2).fcs"  sampleID="14" />
       <Transformations>
         <transforms:linear transforms:minRange="0"  transforms:maxRange="16"  gain="0.0010949904" >
           <data-type:parameter data-type:name="Time" />
         </transforms:linear>
         <transforms:linear transforms:minRange="0"  transforms:maxRange="1153433.6"  gain="1" >
           <data-type:parameter data-type:name="FSC-A" />
         </transforms:linear>
         <transforms:linear transforms:minRange="0"  transforms:maxRange="1048576"  gain="1" >
           <data-type:parameter data-type:name="SSC-A" />
         </transforms:linear>
         <transforms:biex transforms:length="256"  transforms:maxRange="1048576"  transforms:neg="0"  transforms:width="-1000"  transforms:pos="5.0205999133" >
           <data-type:parameter data-type:name="BL1-A" />
         </transforms:biex>
         <transforms:biex transforms:length="256"  transforms:maxRange="1048576"  transforms:neg="0"  transforms:width="-1000"  transforms:pos="5.0205999133" >
           <data-type:parameter data-type:name="YL2-A" />
         </transforms:biex>
         <transforms:linear transforms:minRange="0"  transforms:maxRange="1048576"  gain="1" >
           <data-type:parameter data-type:name="FSC-H" />
         </transforms:linear>
         <transforms:linear transforms:minRange="-365.452548756"  transforms:maxRange="3289.0729388036"  gain="1" >
           <data-type:parameter data-type:name="SSC-H" />
         </transforms:linear>
         <transforms:biex transforms:length="256"  transforms:maxRange="1048576"  transforms:neg="0"  transforms:width="-1000"  transforms:pos="5.0205999133" >
           <data-type:parameter data-type:name="BL1-H" />
         </transforms:biex>
         <transforms:log transforms:offset="1"  transforms:decades="6.0205999133" >
           <data-type:parameter data-type:name="YL2-H" />
         </transforms:log>
         <transforms:linear transforms:minRange="0"  transforms:maxRange="1048576"  gain="1" >
           <data-type:parameter data-type:name="FSC-W" />
         </transforms:linear>
         <transforms:linear transforms:minRange="0"  transforms:maxRange="1048576"  gain="1" >
           <data-type:parameter data-type:name="SSC-W" />
         </transforms:linear>
         <transforms:biex transforms:length="256"  transforms:maxRange="1048576"  transforms:neg="0"  transforms:width="-1000"  transforms:pos="5.0205999133" >
           <data-type:parameter data-type:name="BL1-W" />
         </transforms:biex>
         <transforms:biex transforms:length="256"  transforms:maxRange="1048576"  transforms:neg="0"  transforms:width="-1000"  transforms:pos="5.0205999133" >
           <data-type:parameter data-type:name="YL2-W" />
         </transforms:biex>
       </Transformations>
       <Keywords>
         <Keyword name="$ENDANALYSIS"  value="000000000000" />
         <Keyword name="$BEGINANALYSIS"  value="000000000000" />
         <Keyword name="$ENDSTEXT"  value="000000000000" />
         <Keyword name="$BEGINSTEXT"  value="000000000000" />
         <Keyword name="$NEXTDATA"  value="000000000000" />
         <Keyword name="$ENDDATA"  value="000005217499" />
         <Keyword name="$BEGINDATA"  value="000000008192" />
         <Keyword name="#WINEXT"  value="0" />
         <Keyword name="#WIDTHTHRESHOLD"  value="1000" />
         <Keyword name="#TR1"  value="OR_FSC,20000" />
         <Keyword name="#PTRESULT"  value="Pass" />
         <Keyword name="#PTDATE"  value="13-May-2019" />
         <Keyword name="#P1Target"  value="NA" />
         <Keyword name="#P1Label"  value="NA" />
         <Keyword name="#LASERCONFIG"  value="BRVY" />
         <Keyword name="#LASER4DELAY"  value="338" />
         <Keyword name="#LASER4COLOR"  value="Yellow" />
         <Keyword name="#LASER4ASF"  value="1.09" />
         <Keyword name="#LASER3DELAY"  value="725" />
         <Keyword name="#LASER3COLOR"  value="Violet" />
         <Keyword name="#LASER3ASF"  value="1.13" />
         <Keyword name="#LASER2DELAY"  value="1472" />
         <Keyword name="#LASER2COLOR"  value="Red" />
         <Keyword name="#LASER2ASF"  value="1.08" />
         <Keyword name="#LASER1DELAY"  value="1100" />
         <Keyword name="#LASER1COLOR"  value="Blue" />
         <Keyword name="#LASER1ASF"  value="1.16" />
         <Keyword name="#FLOWRATE"  value="100" />
         <Keyword name="$WELLID"  value="C3" />
         <Keyword name="$VOL"  value="26000" />
         <Keyword name="$TIMESTEP"  value="0.001" />
         <Keyword name="$SRC"  value="NA" />
         <Keyword name="$SMNO"  value="se" />
         <Keyword name="$PROJ"  value="Cinetique repair" />
         <Keyword name="$PLATENAME"  value="190531_wt sa se" />
         <Keyword name="$PLATEID"  value="mCherry R1 R4" />
         <Keyword name="$OP"  value="PFIUH PFIUH" />
         <Keyword name="$LOST"  value="0" />
         <Keyword name="$ORIGINALITY"  value="Original" />
         <Keyword name="$INST"  value="NA" />
         <Keyword name="$FIL"  value="tube(2).fcs" />
         <Keyword name="$EXP"  value="NA" />
         <Keyword name="$ETIM"  value="16:35:31" />
         <Keyword name="$DATE"  value="31-May-2019" />
         <Keyword name="$CYTSN"  value="2AFC218231017" />
         <Keyword name="$COM"  value="NA" />
         <Keyword name="$CELLS"  value="NA" />
         <Keyword name="$BTIM"  value="16:35:15" />
         <Keyword name="$SPILLOVER"  value="6,BL1-A,YL2-A,BL1-H,YL2-H,BL1-W,YL2-W,1.000000,0.000000,0.000000,0.000000,0.000000,0.000000,0.000000,1.000000,0.000000,0.000000,0.000000,0.000000,0.000000,0.000000,1.000000,0.000000,0.000000,0.000000,0.000000,0.000000,0.000000,1.000000,0.000000,0.000000,0.000000,0.000000,0.000000,0.000000,1.000000,0.000000,0.000000,0.000000,0.000000,0.000000,0.000000,1.000000" />
         <Keyword name="$SYS"  value="OPTIXE2 Microsoft Windows 7 Professional " />
         <Keyword name="$CYT"  value="4486521 Attune NxT Acoustic Focusing Cytometer (Lasers: BRVY)" />
         <Keyword name="$P13V"  value="440" />
         <Keyword name="$P13L"  value="561" />
         <Keyword name="$P13F"  value="620_15" />
         <Keyword name="$P13E"  value="0,0" />
         <Keyword name="$P13R"  value="1024" />
         <Keyword name="$P13B"  value="32" />
         <Keyword name="$P13S"  value="YL2-W" />
         <Keyword name="$P13N"  value="YL2-W" />
         <Keyword name="$P12V"  value="420" />
         <Keyword name="$P12L"  value="488" />
         <Keyword name="$P12F"  value="530_30" />
         <Keyword name="$P12E"  value="0,0" />
         <Keyword name="$P12R"  value="1024" />
         <Keyword name="$P12B"  value="32" />
         <Keyword name="$P12S"  value="BL1-W" />
         <Keyword name="$P12N"  value="BL1-W" />
         <Keyword name="$P11V"  value="180" />
         <Keyword name="$P11L"  value="488" />
         <Keyword name="$P11F"  value="488_10" />
         <Keyword name="$P11E"  value="0,0" />
         <Keyword name="$P11R"  value="1024" />
         <Keyword name="$P11B"  value="32" />
         <Keyword name="$P11S"  value="SSC-W" />
         <Keyword name="$P11N"  value="SSC-W" />
         <Keyword name="$P10V"  value="240" />
         <Keyword name="$P10L"  value="488" />
         <Keyword name="$P10F"  value="NA" />
         <Keyword name="$P10E"  value="0,0" />
         <Keyword name="$P10R"  value="1024" />
         <Keyword name="$P10B"  value="32" />
         <Keyword name="$P10S"  value="FSC-W" />
         <Keyword name="$P10N"  value="FSC-W" />
         <Keyword name="$P9V"  value="440" />
         <Keyword name="$P9L"  value="561" />
         <Keyword name="$P9F"  value="620_15" />
         <Keyword name="$P9E"  value="0,0" />
         <Keyword name="$P9R"  value="1048576" />
         <Keyword name="$P9B"  value="32" />
         <Keyword name="$P9S"  value="YL2-H" />
         <Keyword name="$P9N"  value="YL2-H" />
         <Keyword name="$P8V"  value="420" />
         <Keyword name="$P8L"  value="488" />
         <Keyword name="$P8F"  value="530_30" />
         <Keyword name="$P8E"  value="0,0" />
         <Keyword name="$P8R"  value="1048576" />
         <Keyword name="$P8B"  value="32" />
         <Keyword name="$P8S"  value="BL1-H" />
         <Keyword name="$P8N"  value="BL1-H" />
         <Keyword name="$P7V"  value="180" />
         <Keyword name="$P7L"  value="488" />
         <Keyword name="$P7F"  value="488_10" />
         <Keyword name="$P7E"  value="0,0" />
         <Keyword name="$P7R"  value="1048576" />
         <Keyword name="$P7B"  value="32" />
         <Keyword name="$P7S"  value="SSC-H" />
         <Keyword name="$P7N"  value="SSC-H" />
         <Keyword name="$P6V"  value="240" />
         <Keyword name="$P6L"  value="488" />
         <Keyword name="$P6F"  value="NA" />
         <Keyword name="$P6E"  value="0,0" />
         <Keyword name="$P6R"  value="1048576" />
         <Keyword name="$P6B"  value="32" />
         <Keyword name="$P6S"  value="FSC-H" />
         <Keyword name="$P6N"  value="FSC-H" />
         <Keyword name="$P5V"  value="440" />
         <Keyword name="$P5L"  value="561" />
         <Keyword name="$P5F"  value="620_15" />
         <Keyword name="$P5E"  value="0,0" />
         <Keyword name="$P5R"  value="1048576" />
         <Keyword name="$P5B"  value="32" />
         <Keyword name="$P5S"  value="YL2-A" />
         <Keyword name="$P5N"  value="YL2-A" />
         <Keyword name="$P4V"  value="420" />
         <Keyword name="$P4L"  value="488" />
         <Keyword name="$P4F"  value="530_30" />
         <Keyword name="$P4E"  value="0,0" />
         <Keyword name="$P4R"  value="1048576" />
         <Keyword name="$P4B"  value="32" />
         <Keyword name="$P4S"  value="BL1-A" />
         <Keyword name="$P4N"  value="BL1-A" />
         <Keyword name="$P3V"  value="180" />
         <Keyword name="$P3L"  value="488" />
         <Keyword name="$P3F"  value="488_10" />
         <Keyword name="$P3E"  value="0,0" />
         <Keyword name="$P3R"  value="1048576" />
         <Keyword name="$P3B"  value="32" />
         <Keyword name="$P3S"  value="SSC-A" />
         <Keyword name="$P3N"  value="SSC-A" />
         <Keyword name="$P2V"  value="240" />
         <Keyword name="$P2L"  value="488" />
         <Keyword name="$P2F"  value="NA" />
         <Keyword name="$P2E"  value="0,0" />
         <Keyword name="$P2R"  value="1048576" />
         <Keyword name="$P2B"  value="32" />
         <Keyword name="$P2S"  value="FSC-A" />
         <Keyword name="$P2N"  value="FSC-A" />
         <Keyword name="$P1V"  value="NA" />
         <Keyword name="$P1L"  value="NA" />
         <Keyword name="$P1F"  value="NA" />
         <Keyword name="$P1E"  value="0,0" />
         <Keyword name="$P1R"  value="67108864" />
         <Keyword name="$P1B"  value="32" />
         <Keyword name="$P1S"  value="Time" />
         <Keyword name="$P1N"  value="Time" />
         <Keyword name="$BYTEORD"  value="1,2,3,4" />
         <Keyword name="$DATATYPE"  value="F" />
         <Keyword name="$MODE"  value="L" />
         <Keyword name="$TOT"  value="100179" />
         <Keyword name="$PAR"  value="13" />
         <Keyword name="FJ_FCS_VERSION"  value="3.1" />
       </Keywords>
       <SampleNode name="tube(2).fcs"  annotation=""  owningGroup=""  expanded="1"  sortPriority="10"  count="100179"  sampleID="14" >
         <Graph smoothing="0"  backColor="#ffffff"  foreColor="#000000"  type="Pseudocolor"  fast="1" >
           <Axis dimension="x"  name="FSC-A"  label=""  auto="auto" />
           <Axis dimension="y"  name="SSC-A"  label=""  auto="auto" />
           <GraphSettings level="5%"  smoothingHighResolution="1"  contourHighResolution="1"  histogramSmoothingCount="0"  graphResolution="256"  showOutliers="0"  drawLargeDots="0"  dotsToDraw="8000"  tint="le.chartfill.tinted.40"  lineWeight="le.lineweight.normal"  lineStyle="le.linestyle.solid" />
           <GraphEnvironment showGrid="0"  showAxes="tnlTNL"  showGates="1"  showFreqOnPlots="1"  showGateNameOnPlots="1"  showMedians="0"  showUncomped="0"  addEventParam="0"  lastYAxisName="" >
             <TextTraits font="SansSerif"  size="11"  name="Labels"  style="plain"  color="#000000"  background="#00ffffff"  just="left" />
             <TextTraits font="SansSerif"  size="11"  name="LayoutGates"  style="plain"  color="#000000"  background="#00ffffff"  just="left" />
             <TextTraits font="SansSerif"  size="9"  name="Numbers"  style="plain"  color="#000000"  background="#00ffffff"  just="left" />
             <TextTraits font="SansSerif"  size="9"  name="Legend"  style="plain"  color="#000000"  background="#00ffffff"  just="left" />
           </GraphEnvironment>
         </Graph>
         <Subpopulations>
           <Population name="All"  annotation=""  owningGroup="All Samples"  expanded="1"  sortPriority="10"  count="92645" >
             <Graph smoothing="0"  backColor="#ffffff"  foreColor="#000000"  heatMapStatParameter="BL1-A"  type="Pseudocolor"  fast="1" >
               <Axis dimension="x"  name="FSC-H"  label=""  auto="auto" />
               <Axis dimension="y"  name="FSC-A"  label=""  auto="auto" />
               <GraphSettings level="5%"  smoothingHighResolution="1"  contourHighResolution="1"  histogramSmoothingCount="0"  graphResolution="256"  showOutliers="0"  drawLargeDots="0"  dotsToDraw="8000"  tint="le.chartfill.tinted.40"  lineWeight="le.lineweight.normal"  lineStyle="le.linestyle.solid" />
               <GraphEnvironment showGrid="0"  showAxes="tnlTNL"  showGates="1"  showFreqOnPlots="1"  showGateNameOnPlots="1"  showMedians="0"  showUncomped="0"  addEventParam="0"  lastYAxisName="" >
                 <TextTraits font="SansSerif"  size="11"  name="Labels"  style="plain"  color="#000000"  background="#00ffffff"  just="left" />
                 <TextTraits font="SansSerif"  size="11"  name="LayoutGates"  style="plain"  color="#000000"  background="#00ffffff"  just="left" />
                 <TextTraits font="SansSerif"  size="9"  name="Numbers"  style="plain"  color="#000000"  background="#00ffffff"  just="left" />
                 <TextTraits font="SansSerif"  size="9"  name="Legend"  style="plain"  color="#000000"  background="#00ffffff"  just="left" />
                 <WindowPosition x="620"  y="23"  width="390"  height="622"  displayed="1"  panelState="---" />
               </GraphEnvironment>
             </Graph>
             <Gate gating:id="ID1354129687" >
               <gating:PolygonGate eventsInside="1"  annoOffsetX="0"  annoOffsetY="0"  tint="#000000"  isTinted="0"  lineWeight="Normal"  userDefined="1"  quadId="-1"  gateResolution="256" >
                 <gating:dimension>
                   <data-type:fcs-dimension data-type:name="SSC-H" />
                 </gating:dimension>
                 <gating:dimension>
                   <data-type:fcs-dimension data-type:name="FSC-H" />
                 </gating:dimension>
                 <gating:vertex>
                   <gating:coordinate data-type:value="152.5116935753" />
                   <gating:coordinate data-type:value="329665.9393939394" />
                 </gating:vertex>
                 <gating:vertex>
                   <gating:coordinate data-type:value="8.6327373722" />
                   <gating:coordinate data-type:value="182706.4242424243" />
                 </gating:vertex>
                 <gating:vertex>
                   <gating:coordinate data-type:value="-20.1430538684" />
                   <gating:coordinate data-type:value="83409.4545454545" />
                 </gating:vertex>
                 <gating:vertex>
                   <gating:coordinate data-type:value="181.2874848159" />
                   <gating:coordinate data-type:value="35746.9090909091" />
                 </gating:vertex>
                 <gating:vertex>
                   <gating:coordinate data-type:value="684.8638315269" />
                   <gating:coordinate data-type:value="35746.9090909091" />
                 </gating:vertex>
                 <gating:vertex>
                   <gating:coordinate data-type:value="2972.5392351567" />
                   <gating:coordinate data-type:value="190650.1818181818" />
                 </gating:vertex>
                 <gating:vertex>
                   <gating:coordinate data-type:value="3231.5213563224" />
                   <gating:coordinate data-type:value="595781.8181818182" />
                 </gating:vertex>
                 <gating:vertex>
                   <gating:coordinate data-type:value="2929.3755482958" />
                   <gating:coordinate data-type:value="1000913.4545454546" />
                 </gating:vertex>
                 <gating:vertex>
                   <gating:coordinate data-type:value="1548.1375687457" />
                   <gating:coordinate data-type:value="1020772.8484848485" />
                 </gating:vertex>
                 <gating:vertex>
                   <gating:coordinate data-type:value="627.3122490457" />
                   <gating:coordinate data-type:value="921475.8787878788" />
                 </gating:vertex>
               </gating:PolygonGate>
             </Gate>
             <Subpopulations>
               <Population name="Single Cells"  annotation=""  owningGroup="All Samples"  expanded="1"  sortPriority="10"  count="55511" >
                 <Graph smoothing="0"  backColor="#ffffff"  foreColor="#000000"  heatMapStatParameter="BL1-A"  type="Pseudocolor"  fast="1" >
                   <Axis dimension="x"  name="YL2-H"  label=""  auto="auto" />
                   <Axis dimension="y"  name="FSC-H"  label=""  auto="auto" />
                   <GraphSettings level="5%"  smoothingHighResolution="1"  contourHighResolution="1"  histogramSmoothingCount="0"  graphResolution="256"  showOutliers="0"  drawLargeDots="0"  dotsToDraw="8000"  tint="le.chartfill.tinted.40"  lineWeight="le.lineweight.normal"  lineStyle="le.linestyle.solid" />
                   <GraphEnvironment showGrid="0"  showAxes="tnlTNL"  showGates="1"  showFreqOnPlots="1"  showGateNameOnPlots="1"  showMedians="0"  showUncomped="0"  addEventParam="0"  lastYAxisName="" >
                     <TextTraits font="SansSerif"  size="11"  name="Labels"  style="plain"  color="#000000"  background="#00ffffff"  just="left" />
                     <TextTraits font="SansSerif"  size="11"  name="LayoutGates"  style="plain"  color="#000000"  background="#00ffffff"  just="left" />
                     <TextTraits font="SansSerif"  size="9"  name="Numbers"  style="plain"  color="#000000"  background="#00ffffff"  just="left" />
                     <TextTraits font="SansSerif"  size="9"  name="Legend"  style="plain"  color="#000000"  background="#00ffffff"  just="left" />
                     <WindowPosition x="620"  y="23"  width="390"  height="622"  displayed="0"  panelState="---" />
                   </GraphEnvironment>
                 </Graph>
                 <Gate gating:id="ID464261578"  gating:parent_id="ID1354129687" >
                   <gating:PolygonGate eventsInside="1"  annoOffsetX="0"  annoOffsetY="0"  tint="#000000"  isTinted="0"  lineWeight="Normal"  userDefined="1"  quadId="-1"  gateResolution="256" >
                     <gating:dimension>
                       <data-type:fcs-dimension data-type:name="FSC-H" />
                     </gating:dimension>
                     <gating:dimension>
                       <data-type:fcs-dimension data-type:name="FSC-A" />
                     </gating:dimension>
                     <gating:vertex>
                       <gating:coordinate data-type:value="4128.2519685039" />
                       <gating:coordinate data-type:value="67521.9393939394" />
                     </gating:vertex>
                     <gating:vertex>
                       <gating:coordinate data-type:value="82565.0393700787" />
                       <gating:coordinate data-type:value="19859.3939393939" />
                     </gating:vertex>
                     <gating:vertex>
                       <gating:coordinate data-type:value="982523.968503937" />
                       <gating:coordinate data-type:value="1012829.0909090909" />
                     </gating:vertex>
                     <gating:vertex>
                       <gating:coordinate data-type:value="677033.3228346456" />
                       <gating:coordinate data-type:value="1024744.7272727273" />
                     </gating:vertex>
                   </gating:PolygonGate>
                 </Gate>
                 <Subpopulations>
                   <Population name="Red +"  annotation=""  owningGroup="All Samples"  expanded="1"  sortPriority="10"  count="6677" >
                     <Graph smoothing="0"  backColor="#ffffff"  foreColor="#000000"  heatMapStatParameter="BL1-A"  type="Pseudocolor"  fast="1" >
                       <Axis dimension="x"  name="YL2-H"  label=""  auto="auto" />
                       <Axis dimension="y"  name="FSC-H"  label=""  auto="auto" />
                       <GraphSettings level="5%"  smoothingHighResolution="1"  contourHighResolution="1"  histogramSmoothingCount="0"  graphResolution="256"  showOutliers="0"  drawLargeDots="0"  dotsToDraw="8000"  tint="le.chartfill.tinted.40"  lineWeight="le.lineweight.normal"  lineStyle="le.linestyle.solid" />
                       <GraphEnvironment showGrid="0"  showAxes="tnlTNL"  showGates="1"  showFreqOnPlots="1"  showGateNameOnPlots="1"  showMedians="0"  showUncomped="0"  addEventParam="0"  lastYAxisName="" >
                         <TextTraits font="SansSerif"  size="11"  name="Labels"  style="plain"  color="#000000"  background="#00ffffff"  just="left" />
                         <TextTraits font="SansSerif"  size="11"  name="LayoutGates"  style="plain"  color="#000000"  background="#00ffffff"  just="left" />
                         <TextTraits font="SansSerif"  size="9"  name="Numbers"  style="plain"  color="#000000"  background="#00ffffff"  just="left" />
                         <TextTraits font="SansSerif"  size="9"  name="Legend"  style="plain"  color="#000000"  background="#00ffffff"  just="left" />
                         <WindowPosition x="620"  y="23"  width="390"  height="622"  displayed="1"  panelState="---" />
                       </GraphEnvironment>
                     </Graph>
                     <Gate gating:id="ID2029531419"  gating:parent_id="ID464261578" >
                       <gating:RectangleGate eventsInside="1"  annoOffsetX="0"  annoOffsetY="0"  tint="#000000"  isTinted="0"  lineWeight="Normal"  userDefined="1"  percentX="0"  percentY="0" >
                         <gating:dimension gating:min="1024.0000000000002"  gating:max="715133.3509055083" >
                           <data-type:fcs-dimension data-type:name="YL2-H" />
                         </gating:dimension>
                         <gating:dimension gating:min="0.0"  gating:max="1005822.9012875536" >
                           <data-type:fcs-dimension data-type:name="FSC-H" />
                         </gating:dimension>
                       </gating:RectangleGate>
                     </Gate>
                   </Population>
                 </Subpopulations>
               </Population>
             </Subpopulations>
           </Population>
         </Subpopulations>
       </SampleNode>
     </Sample>
     <Sample>
       <DataSet uri="file:/Users/Etienne/Desktop/190531_Repair/190531_wt%20sa%20se_Cinetique%20repair_sa_tube(6).fcs"  sampleID="25" />
       <Transformations>
         <transforms:linear transforms:minRange="0"  transforms:maxRange="7"  gain="0.0010772545" >
           <data-type:parameter data-type:name="Time" />
         </transforms:linear>
         <transforms:linear transforms:minRange="0"  transforms:maxRange="1153433.6"  gain="1" >
           <data-type:parameter data-type:name="FSC-A" />
         </transforms:linear>
         <transforms:linear transforms:minRange="0"  transforms:maxRange="1048576"  gain="1" >
           <data-type:parameter data-type:name="SSC-A" />
         </transforms:linear>
         <transforms:biex transforms:length="256"  transforms:maxRange="1048576"  transforms:neg="0"  transforms:width="-1000"  transforms:pos="5.0205999133" >
           <data-type:parameter data-type:name="BL1-A" />
         </transforms:biex>
         <transforms:biex transforms:length="256"  transforms:maxRange="1048576"  transforms:neg="0"  transforms:width="-1000"  transforms:pos="5.0205999133" >
           <data-type:parameter data-type:name="YL2-A" />
         </transforms:biex>
         <transforms:linear transforms:minRange="0"  transforms:maxRange="1048576"  gain="1" >
           <data-type:parameter data-type:name="FSC-H" />
         </transforms:linear>
         <transforms:linear transforms:minRange="-365.452548756"  transforms:maxRange="3289.0729388036"  gain="1" >
           <data-type:parameter data-type:name="SSC-H" />
         </transforms:linear>
         <transforms:biex transforms:length="256"  transforms:maxRange="1048576"  transforms:neg="0"  transforms:width="-1000"  transforms:pos="5.0205999133" >
           <data-type:parameter data-type:name="BL1-H" />
         </transforms:biex>
         <transforms:log transforms:offset="1"  transforms:decades="6.0205999133" >
           <data-type:parameter data-type:name="YL2-H" />
         </transforms:log>
         <transforms:linear transforms:minRange="0"  transforms:maxRange="1048576"  gain="1" >
           <data-type:parameter data-type:name="FSC-W" />
         </transforms:linear>
         <transforms:linear transforms:minRange="0"  transforms:maxRange="1048576"  gain="1" >
           <data-type:parameter data-type:name="SSC-W" />
         </transforms:linear>
         <transforms:biex transforms:length="256"  transforms:maxRange="1048576"  transforms:neg="0"  transforms:width="-1000"  transforms:pos="5.0205999133" >
           <data-type:parameter data-type:name="BL1-W" />
         </transforms:biex>
         <transforms:biex transforms:length="256"  transforms:maxRange="1048576"  transforms:neg="0"  transforms:width="-1000"  transforms:pos="5.0205999133" >
           <data-type:parameter data-type:name="YL2-W" />
         </transforms:biex>
       </Transformations>
       <Keywords>
         <Keyword name="$ENDANALYSIS"  value="000000000000" />
         <Keyword name="$BEGINANALYSIS"  value="000000000000" />
         <Keyword name="$ENDSTEXT"  value="000000000000" />
         <Keyword name="$BEGINSTEXT"  value="000000000000" />
         <Keyword name="$NEXTDATA"  value="000000000000" />
         <Keyword name="$ENDDATA"  value="000005208191" />
         <Keyword name="$BEGINDATA"  value="000000008192" />
         <Keyword name="#WINEXT"  value="0" />
         <Keyword name="#WIDTHTHRESHOLD"  value="1000" />
         <Keyword name="#TR1"  value="OR_FSC,20000" />
         <Keyword name="#PTRESULT"  value="Pass" />
         <Keyword name="#PTDATE"  value="13-May-2019" />
         <Keyword name="#P1Target"  value="NA" />
         <Keyword name="#P1Label"  value="NA" />
         <Keyword name="#LASERCONFIG"  value="BRVY" />
         <Keyword name="#LASER4DELAY"  value="338" />
         <Keyword name="#LASER4COLOR"  value="Yellow" />
         <Keyword name="#LASER4ASF"  value="1.09" />
         <Keyword name="#LASER3DELAY"  value="725" />
         <Keyword name="#LASER3COLOR"  value="Violet" />
         <Keyword name="#LASER3ASF"  value="1.13" />
         <Keyword name="#LASER2DELAY"  value="1472" />
         <Keyword name="#LASER2COLOR"  value="Red" />
         <Keyword name="#LASER2ASF"  value="1.08" />
         <Keyword name="#LASER1DELAY"  value="1100" />
         <Keyword name="#LASER1COLOR"  value="Blue" />
         <Keyword name="#LASER1ASF"  value="1.16" />
         <Keyword name="#FLOWRATE"  value="100" />
         <Keyword name="$WELLID"  value="B7" />
         <Keyword name="$VOL"  value="13000" />
         <Keyword name="$TIMESTEP"  value="0.001" />
         <Keyword name="$SRC"  value="NA" />
         <Keyword name="$SMNO"  value="sa" />
         <Keyword name="$PROJ"  value="Cinetique repair" />
         <Keyword name="$PLATENAME"  value="190531_wt sa se" />
         <Keyword name="$PLATEID"  value="mCherry R1 R4" />
         <Keyword name="$OP"  value="PFIUH PFIUH" />
         <Keyword name="$LOST"  value="0" />
         <Keyword name="$ORIGINALITY"  value="Original" />
         <Keyword name="$INST"  value="NA" />
         <Keyword name="$FIL"  value="tube(6).fcs" />
         <Keyword name="$EXP"  value="NA" />
         <Keyword name="$ETIM"  value="16:33:46" />
         <Keyword name="$DATE"  value="31-May-2019" />
         <Keyword name="$CYTSN"  value="2AFC218231017" />
         <Keyword name="$COM"  value="NA" />
         <Keyword name="$CELLS"  value="NA" />
         <Keyword name="$BTIM"  value="16:33:39" />
         <Keyword name="$SPILLOVER"  value="6,BL1-A,YL2-A,BL1-H,YL2-H,BL1-W,YL2-W,1.000000,0.000000,0.000000,0.000000,0.000000,0.000000,0.000000,1.000000,0.000000,0.000000,0.000000,0.000000,0.000000,0.000000,1.000000,0.000000,0.000000,0.000000,0.000000,0.000000,0.000000,1.000000,0.000000,0.000000,0.000000,0.000000,0.000000,0.000000,1.000000,0.000000,0.000000,0.000000,0.000000,0.000000,0.000000,1.000000" />
         <Keyword name="$SYS"  value="OPTIXE2 Microsoft Windows 7 Professional " />
         <Keyword name="$CYT"  value="4486521 Attune NxT Acoustic Focusing Cytometer (Lasers: BRVY)" />
         <Keyword name="$P13V"  value="440" />
         <Keyword name="$P13L"  value="561" />
         <Keyword name="$P13F"  value="620_15" />
         <Keyword name="$P13E"  value="0,0" />
         <Keyword name="$P13R"  value="1024" />
         <Keyword name="$P13B"  value="32" />
         <Keyword name="$P13S"  value="YL2-W" />
         <Keyword name="$P13N"  value="YL2-W" />
         <Keyword name="$P12V"  value="420" />
         <Keyword name="$P12L"  value="488" />
         <Keyword name="$P12F"  value="530_30" />
         <Keyword name="$P12E"  value="0,0" />
         <Keyword name="$P12R"  value="1024" />
         <Keyword name="$P12B"  value="32" />
         <Keyword name="$P12S"  value="BL1-W" />
         <Keyword name="$P12N"  value="BL1-W" />
         <Keyword name="$P11V"  value="180" />
         <Keyword name="$P11L"  value="488" />
         <Keyword name="$P11F"  value="488_10" />
         <Keyword name="$P11E"  value="0,0" />
         <Keyword name="$P11R"  value="1024" />
         <Keyword name="$P11B"  value="32" />
         <Keyword name="$P11S"  value="SSC-W" />
         <Keyword name="$P11N"  value="SSC-W" />
         <Keyword name="$P10V"  value="240" />
         <Keyword name="$P10L"  value="488" />
         <Keyword name="$P10F"  value="NA" />
         <Keyword name="$P10E"  value="0,0" />
         <Keyword name="$P10R"  value="1024" />
         <Keyword name="$P10B"  value="32" />
         <Keyword name="$P10S"  value="FSC-W" />
         <Keyword name="$P10N"  value="FSC-W" />
         <Keyword name="$P9V"  value="440" />
         <Keyword name="$P9L"  value="561" />
         <Keyword name="$P9F"  value="620_15" />
         <Keyword name="$P9E"  value="0,0" />
         <Keyword name="$P9R"  value="1048576" />
         <Keyword name="$P9B"  value="32" />
         <Keyword name="$P9S"  value="YL2-H" />
         <Keyword name="$P9N"  value="YL2-H" />
         <Keyword name="$P8V"  value="420" />
         <Keyword name="$P8L"  value="488" />
         <Keyword name="$P8F"  value="530_30" />
         <Keyword name="$P8E"  value="0,0" />
         <Keyword name="$P8R"  value="1048576" />
         <Keyword name="$P8B"  value="32" />
         <Keyword name="$P8S"  value="BL1-H" />
         <Keyword name="$P8N"  value="BL1-H" />
         <Keyword name="$P7V"  value="180" />
         <Keyword name="$P7L"  value="488" />
         <Keyword name="$P7F"  value="488_10" />
         <Keyword name="$P7E"  value="0,0" />
         <Keyword name="$P7R"  value="1048576" />
         <Keyword name="$P7B"  value="32" />
         <Keyword name="$P7S"  value="SSC-H" />
         <Keyword name="$P7N"  value="SSC-H" />
         <Keyword name="$P6V"  value="240" />
         <Keyword name="$P6L"  value="488" />
         <Keyword name="$P6F"  value="NA" />
         <Keyword name="$P6E"  value="0,0" />
         <Keyword name="$P6R"  value="1048576" />
         <Keyword name="$P6B"  value="32" />
         <Keyword name="$P6S"  value="FSC-H" />
         <Keyword name="$P6N"  value="FSC-H" />
         <Keyword name="$P5V"  value="440" />
         <Keyword name="$P5L"  value="561" />
         <Keyword name="$P5F"  value="620_15" />
         <Keyword name="$P5E"  value="0,0" />
         <Keyword name="$P5R"  value="1048576" />
         <Keyword name="$P5B"  value="32" />
         <Keyword name="$P5S"  value="YL2-A" />
         <Keyword name="$P5N"  value="YL2-A" />
         <Keyword name="$P4V"  value="420" />
         <Keyword name="$P4L"  value="488" />
         <Keyword name="$P4F"  value="530_30" />
         <Keyword name="$P4E"  value="0,0" />
         <Keyword name="$P4R"  value="1048576" />
         <Keyword name="$P4B"  value="32" />
         <Keyword name="$P4S"  value="BL1-A" />
         <Keyword name="$P4N"  value="BL1-A" />
         <Keyword name="$P3V"  value="180" />
         <Keyword name="$P3L"  value="488" />
         <Keyword name="$P3F"  value="488_10" />
         <Keyword name="$P3E"  value="0,0" />
         <Keyword name="$P3R"  value="1048576" />
         <Keyword name="$P3B"  value="32" />
         <Keyword name="$P3S"  value="SSC-A" />
         <Keyword name="$P3N"  value="SSC-A" />
         <Keyword name="$P2V"  value="240" />
         <Keyword name="$P2L"  value="488" />
         <Keyword name="$P2F"  value="NA" />
         <Keyword name="$P2E"  value="0,0" />
         <Keyword name="$P2R"  value="1048576" />
         <Keyword name="$P2B"  value="32" />
         <Keyword name="$P2S"  value="FSC-A" />
         <Keyword name="$P2N"  value="FSC-A" />
         <Keyword name="$P1V"  value="NA" />
         <Keyword name="$P1L"  value="NA" />
         <Keyword name="$P1F"  value="NA" />
         <Keyword name="$P1E"  value="0,0" />
         <Keyword name="$P1R"  value="67108864" />
         <Keyword name="$P1B"  value="32" />
         <Keyword name="$P1S"  value="Time" />
         <Keyword name="$P1N"  value="Time" />
         <Keyword name="$BYTEORD"  value="1,2,3,4" />
         <Keyword name="$DATATYPE"  value="F" />
         <Keyword name="$MODE"  value="L" />
         <Keyword name="$TOT"  value="100000" />
         <Keyword name="$PAR"  value="13" />
         <Keyword name="FJ_FCS_VERSION"  value="3.1" />
       </Keywords>
       <SampleNode name="tube(6).fcs"  annotation=""  owningGroup=""  expanded="1"  sortPriority="10"  count="100000"  sampleID="25" >
         <Graph smoothing="0"  backColor="#ffffff"  foreColor="#000000"  type="Pseudocolor"  fast="1" >
           <Axis dimension="x"  name="FSC-A"  label=""  auto="auto" />
           <Axis dimension="y"  name="SSC-A"  label=""  auto="auto" />
           <GraphSettings level="5%"  smoothingHighResolution="1"  contourHighResolution="1"  histogramSmoothingCount="0"  graphResolution="256"  showOutliers="0"  drawLargeDots="0"  dotsToDraw="8000"  tint="le.chartfill.tinted.40"  lineWeight="le.lineweight.normal"  lineStyle="le.linestyle.solid" />
           <GraphEnvironment showGrid="0"  showAxes="tnlTNL"  showGates="1"  showFreqOnPlots="1"  showGateNameOnPlots="1"  showMedians="0"  showUncomped="0"  addEventParam="0"  lastYAxisName="" >
             <TextTraits font="SansSerif"  size="11"  name="Labels"  style="plain"  color="#000000"  background="#00ffffff"  just="left" />
             <TextTraits font="SansSerif"  size="11"  name="LayoutGates"  style="plain"  color="#000000"  background="#00ffffff"  just="left" />
             <TextTraits font="SansSerif"  size="9"  name="Numbers"  style="plain"  color="#000000"  background="#00ffffff"  just="left" />
             <TextTraits font="SansSerif"  size="9"  name="Legend"  style="plain"  color="#000000"  background="#00ffffff"  just="left" />
           </GraphEnvironment>
         </Graph>
         <Subpopulations>
           <Population name="All"  annotation=""  owningGroup="All Samples"  expanded="1"  sortPriority="10"  count="97845" >
             <Graph smoothing="0"  backColor="#ffffff"  foreColor="#000000"  heatMapStatParameter="BL1-A"  type="Pseudocolor"  fast="1" >
               <Axis dimension="x"  name="FSC-H"  label=""  auto="auto" />
               <Axis dimension="y"  name="FSC-A"  label=""  auto="auto" />
               <GraphSettings level="5%"  smoothingHighResolution="1"  contourHighResolution="1"  histogramSmoothingCount="0"  graphResolution="256"  showOutliers="0"  drawLargeDots="0"  dotsToDraw="8000"  tint="le.chartfill.tinted.40"  lineWeight="le.lineweight.normal"  lineStyle="le.linestyle.solid" />
               <GraphEnvironment showGrid="0"  showAxes="tnlTNL"  showGates="1"  showFreqOnPlots="1"  showGateNameOnPlots="1"  showMedians="0"  showUncomped="0"  addEventParam="0"  lastYAxisName="" >
                 <TextTraits font="SansSerif"  size="11"  name="Labels"  style="plain"  color="#000000"  background="#00ffffff"  just="left" />
                 <TextTraits font="SansSerif"  size="11"  name="LayoutGates"  style="plain"  color="#000000"  background="#00ffffff"  just="left" />
                 <TextTraits font="SansSerif"  size="9"  name="Numbers"  style="plain"  color="#000000"  background="#00ffffff"  just="left" />
                 <TextTraits font="SansSerif"  size="9"  name="Legend"  style="plain"  color="#000000"  background="#00ffffff"  just="left" />
                 <WindowPosition x="620"  y="23"  width="390"  height="622"  displayed="1"  panelState="---" />
               </GraphEnvironment>
             </Graph>
             <Gate gating:id="ID112652299" >
               <gating:PolygonGate eventsInside="1"  annoOffsetX="0"  annoOffsetY="0"  tint="#000000"  isTinted="0"  lineWeight="Normal"  userDefined="1"  quadId="-1"  gateResolution="256" >
                 <gating:dimension>
                   <data-type:fcs-dimension data-type:name="SSC-H" />
                 </gating:dimension>
                 <gating:dimension>
                   <data-type:fcs-dimension data-type:name="FSC-H" />
                 </gating:dimension>
                 <gating:vertex>
                   <gating:coordinate data-type:value="152.5116935753" />
                   <gating:coordinate data-type:value="329665.9393939394" />
                 </gating:vertex>
                 <gating:vertex>
                   <gating:coordinate data-type:value="8.6327373722" />
                   <gating:coordinate data-type:value="182706.4242424243" />
                 </gating:vertex>
                 <gating:vertex>
                   <gating:coordinate data-type:value="-20.1430538684" />
                   <gating:coordinate data-type:value="83409.4545454545" />
                 </gating:vertex>
                 <gating:vertex>
                   <gating:coordinate data-type:value="181.2874848159" />
                   <gating:coordinate data-type:value="35746.9090909091" />
                 </gating:vertex>
                 <gating:vertex>
                   <gating:coordinate data-type:value="684.8638315269" />
                   <gating:coordinate data-type:value="35746.9090909091" />
                 </gating:vertex>
                 <gating:vertex>
                   <gating:coordinate data-type:value="2972.5392351567" />
                   <gating:coordinate data-type:value="190650.1818181818" />
                 </gating:vertex>
                 <gating:vertex>
                   <gating:coordinate data-type:value="3231.5213563224" />
                   <gating:coordinate data-type:value="595781.8181818182" />
                 </gating:vertex>
                 <gating:vertex>
                   <gating:coordinate data-type:value="2929.3755482958" />
                   <gating:coordinate data-type:value="1000913.4545454546" />
                 </gating:vertex>
                 <gating:vertex>
                   <gating:coordinate data-type:value="1548.1375687457" />
                   <gating:coordinate data-type:value="1020772.8484848485" />
                 </gating:vertex>
                 <gating:vertex>
                   <gating:coordinate data-type:value="627.3122490457" />
                   <gating:coordinate data-type:value="921475.8787878788" />
                 </gating:vertex>
               </gating:PolygonGate>
             </Gate>
             <Subpopulations>
               <Population name="Single Cells"  annotation=""  owningGroup="All Samples"  expanded="1"  sortPriority="10"  count="77136" >
                 <Graph smoothing="0"  backColor="#ffffff"  foreColor="#000000"  heatMapStatParameter="BL1-A"  type="Pseudocolor"  fast="1" >
                   <Axis dimension="x"  name="YL2-H"  label=""  auto="auto" />
                   <Axis dimension="y"  name="FSC-H"  label=""  auto="auto" />
                   <GraphSettings level="5%"  smoothingHighResolution="1"  contourHighResolution="1"  histogramSmoothingCount="0"  graphResolution="256"  showOutliers="0"  drawLargeDots="0"  dotsToDraw="8000"  tint="le.chartfill.tinted.40"  lineWeight="le.lineweight.normal"  lineStyle="le.linestyle.solid" />
                   <GraphEnvironment showGrid="0"  showAxes="tnlTNL"  showGates="1"  showFreqOnPlots="1"  showGateNameOnPlots="1"  showMedians="0"  showUncomped="0"  addEventParam="0"  lastYAxisName="" >
                     <TextTraits font="SansSerif"  size="11"  name="Labels"  style="plain"  color="#000000"  background="#00ffffff"  just="left" />
                     <TextTraits font="SansSerif"  size="11"  name="LayoutGates"  style="plain"  color="#000000"  background="#00ffffff"  just="left" />
                     <TextTraits font="SansSerif"  size="9"  name="Numbers"  style="plain"  color="#000000"  background="#00ffffff"  just="left" />
                     <TextTraits font="SansSerif"  size="9"  name="Legend"  style="plain"  color="#000000"  background="#00ffffff"  just="left" />
                     <WindowPosition x="620"  y="23"  width="390"  height="622"  displayed="1"  panelState="---" />
                   </GraphEnvironment>
                 </Graph>
                 <Gate gating:id="ID749496194"  gating:parent_id="ID112652299" >
                   <gating:PolygonGate eventsInside="1"  annoOffsetX="0"  annoOffsetY="0"  tint="#000000"  isTinted="0"  lineWeight="Normal"  userDefined="1"  quadId="-1"  gateResolution="256" >
                     <gating:dimension>
                       <data-type:fcs-dimension data-type:name="FSC-H" />
                     </gating:dimension>
                     <gating:dimension>
                       <data-type:fcs-dimension data-type:name="FSC-A" />
                     </gating:dimension>
                     <gating:vertex>
                       <gating:coordinate data-type:value="4128.2519685039" />
                       <gating:coordinate data-type:value="67521.9393939394" />
                     </gating:vertex>
                     <gating:vertex>
                       <gating:coordinate data-type:value="82565.0393700787" />
                       <gating:coordinate data-type:value="19859.3939393939" />
                     </gating:vertex>
                     <gating:vertex>
                       <gating:coordinate data-type:value="982523.968503937" />
                       <gating:coordinate data-type:value="1012829.0909090909" />
                     </gating:vertex>
                     <gating:vertex>
                       <gating:coordinate data-type:value="677033.3228346456" />
                       <gating:coordinate data-type:value="1024744.7272727273" />
                     </gating:vertex>
                   </gating:PolygonGate>
                 </Gate>
                 <Subpopulations>
                   <Population name="Red +"  annotation=""  owningGroup="All Samples"  expanded="1"  sortPriority="10"  count="76214" >
                     <Graph smoothing="0"  backColor="#ffffff"  foreColor="#000000"  heatMapStatParameter="BL1-A"  type="Pseudocolor"  fast="1" >
                       <Axis dimension="x"  name="YL2-H"  label=""  auto="auto" />
                       <Axis dimension="y"  name="FSC-H"  label=""  auto="auto" />
                       <GraphSettings level="5%"  smoothingHighResolution="1"  contourHighResolution="1"  histogramSmoothingCount="0"  graphResolution="256"  showOutliers="0"  drawLargeDots="0"  dotsToDraw="8000"  tint="le.chartfill.tinted.40"  lineWeight="le.lineweight.normal"  lineStyle="le.linestyle.solid" />
                       <GraphEnvironment showGrid="0"  showAxes="tnlTNL"  showGates="1"  showFreqOnPlots="1"  showGateNameOnPlots="1"  showMedians="0"  showUncomped="0"  addEventParam="0"  lastYAxisName="" >
                         <TextTraits font="SansSerif"  size="11"  name="Labels"  style="plain"  color="#000000"  background="#00ffffff"  just="left" />
                         <TextTraits font="SansSerif"  size="11"  name="LayoutGates"  style="plain"  color="#000000"  background="#00ffffff"  just="left" />
                         <TextTraits font="SansSerif"  size="9"  name="Numbers"  style="plain"  color="#000000"  background="#00ffffff"  just="left" />
                         <TextTraits font="SansSerif"  size="9"  name="Legend"  style="plain"  color="#000000"  background="#00ffffff"  just="left" />
                         <WindowPosition x="620"  y="23"  width="390"  height="622"  displayed="1"  panelState="---" />
                       </GraphEnvironment>
                     </Graph>
                     <Gate gating:id="ID1550344383"  gating:parent_id="ID749496194" >
                       <gating:RectangleGate eventsInside="1"  annoOffsetX="0"  annoOffsetY="0"  tint="#000000"  isTinted="0"  lineWeight="Normal"  userDefined="1"  percentX="0"  percentY="0" >
                         <gating:dimension gating:min="1024.0000000000002"  gating:max="715133.3509055083" >
                           <data-type:fcs-dimension data-type:name="YL2-H" />
                         </gating:dimension>
                         <gating:dimension gating:min="0.0"  gating:max="1005822.9012875536" >
                           <data-type:fcs-dimension data-type:name="FSC-H" />
                         </gating:dimension>
                       </gating:RectangleGate>
                     </Gate>
                   </Population>
                 </Subpopulations>
               </Population>
             </Subpopulations>
           </Population>
         </Subpopulations>
       </SampleNode>
     </Sample>
     <Sample>
       <DataSet uri="file:/Users/Etienne/Desktop/190531_Repair/190531_wt%20sa%20se_Cinetique%20repair_se_tube(3).fcs"  sampleID="15" />
       <Transformations>
         <transforms:linear transforms:minRange="0"  transforms:maxRange="14"  gain="0.0010655301" >
           <data-type:parameter data-type:name="Time" />
         </transforms:linear>
         <transforms:linear transforms:minRange="0"  transforms:maxRange="1153433.6"  gain="1" >
           <data-type:parameter data-type:name="FSC-A" />
         </transforms:linear>
         <transforms:linear transforms:minRange="0"  transforms:maxRange="1048576"  gain="1" >
           <data-type:parameter data-type:name="SSC-A" />
         </transforms:linear>
         <transforms:biex transforms:length="256"  transforms:maxRange="1048576"  transforms:neg="0"  transforms:width="-1000"  transforms:pos="5.0205999133" >
           <data-type:parameter data-type:name="BL1-A" />
         </transforms:biex>
         <transforms:biex transforms:length="256"  transforms:maxRange="1048576"  transforms:neg="0"  transforms:width="-1000"  transforms:pos="5.0205999133" >
           <data-type:parameter data-type:name="YL2-A" />
         </transforms:biex>
         <transforms:linear transforms:minRange="0"  transforms:maxRange="1048576"  gain="1" >
           <data-type:parameter data-type:name="FSC-H" />
         </transforms:linear>
         <transforms:linear transforms:minRange="-365.452548756"  transforms:maxRange="3289.0729388036"  gain="1" >
           <data-type:parameter data-type:name="SSC-H" />
         </transforms:linear>
         <transforms:biex transforms:length="256"  transforms:maxRange="1048576"  transforms:neg="0"  transforms:width="-1000"  transforms:pos="5.0205999133" >
           <data-type:parameter data-type:name="BL1-H" />
         </transforms:biex>
         <transforms:log transforms:offset="1"  transforms:decades="6.0205999133" >
           <data-type:parameter data-type:name="YL2-H" />
         </transforms:log>
         <transforms:linear transforms:minRange="0"  transforms:maxRange="1048576"  gain="1" >
           <data-type:parameter data-type:name="FSC-W" />
         </transforms:linear>
         <transforms:linear transforms:minRange="0"  transforms:maxRange="1048576"  gain="1" >
           <data-type:parameter data-type:name="SSC-W" />
         </transforms:linear>
         <transforms:biex transforms:length="256"  transforms:maxRange="1048576"  transforms:neg="0"  transforms:width="-1000"  transforms:pos="5.0205999133" >
           <data-type:parameter data-type:name="BL1-W" />
         </transforms:biex>
         <transforms:biex transforms:length="256"  transforms:maxRange="1048576"  transforms:neg="0"  transforms:width="-1000"  transforms:pos="5.0205999133" >
           <data-type:parameter data-type:name="YL2-W" />
         </transforms:biex>
       </Transformations>
       <Keywords>
         <Keyword name="$ENDANALYSIS"  value="000000000000" />
         <Keyword name="$BEGINANALYSIS"  value="000000000000" />
         <Keyword name="$ENDSTEXT"  value="000000000000" />
         <Keyword name="$BEGINSTEXT"  value="000000000000" />
         <Keyword name="$NEXTDATA"  value="000000000000" />
         <Keyword name="$ENDDATA"  value="000005228783" />
         <Keyword name="$BEGINDATA"  value="000000008192" />
         <Keyword name="#WINEXT"  value="0" />
         <Keyword name="#WIDTHTHRESHOLD"  value="1000" />
         <Keyword name="#TR1"  value="OR_FSC,20000" />
         <Keyword name="#PTRESULT"  value="Pass" />
         <Keyword name="#PTDATE"  value="13-May-2019" />
         <Keyword name="#P1Target"  value="NA" />
         <Keyword name="#P1Label"  value="NA" />
         <Keyword name="#LASERCONFIG"  value="BRVY" />
         <Keyword name="#LASER4DELAY"  value="338" />
         <Keyword name="#LASER4COLOR"  value="Yellow" />
         <Keyword name="#LASER4ASF"  value="1.09" />
         <Keyword name="#LASER3DELAY"  value="725" />
         <Keyword name="#LASER3COLOR"  value="Violet" />
         <Keyword name="#LASER3ASF"  value="1.13" />
         <Keyword name="#LASER2DELAY"  value="1472" />
         <Keyword name="#LASER2COLOR"  value="Red" />
         <Keyword name="#LASER2ASF"  value="1.08" />
         <Keyword name="#LASER1DELAY"  value="1100" />
         <Keyword name="#LASER1COLOR"  value="Blue" />
         <Keyword name="#LASER1ASF"  value="1.16" />
         <Keyword name="#FLOWRATE"  value="100" />
         <Keyword name="$WELLID"  value="C4" />
         <Keyword name="$VOL"  value="23000" />
         <Keyword name="$TIMESTEP"  value="0.001" />
         <Keyword name="$SRC"  value="NA" />
         <Keyword name="$SMNO"  value="se" />
         <Keyword name="$PROJ"  value="Cinetique repair" />
         <Keyword name="$PLATENAME"  value="190531_wt sa se" />
         <Keyword name="$PLATEID"  value="mCherry R1 R4" />
         <Keyword name="$OP"  value="PFIUH PFIUH" />
         <Keyword name="$LOST"  value="0" />
         <Keyword name="$ORIGINALITY"  value="Original" />
         <Keyword name="$INST"  value="NA" />
         <Keyword name="$FIL"  value="tube(3).fcs" />
         <Keyword name="$EXP"  value="NA" />
         <Keyword name="$ETIM"  value="16:36:06" />
         <Keyword name="$DATE"  value="31-May-2019" />
         <Keyword name="$CYTSN"  value="2AFC218231017" />
         <Keyword name="$COM"  value="NA" />
         <Keyword name="$CELLS"  value="NA" />
         <Keyword name="$BTIM"  value="16:35:52" />
         <Keyword name="$SPILLOVER"  value="6,BL1-A,YL2-A,BL1-H,YL2-H,BL1-W,YL2-W,1.000000,0.000000,0.000000,0.000000,0.000000,0.000000,0.000000,1.000000,0.000000,0.000000,0.000000,0.000000,0.000000,0.000000,1.000000,0.000000,0.000000,0.000000,0.000000,0.000000,0.000000,1.000000,0.000000,0.000000,0.000000,0.000000,0.000000,0.000000,1.000000,0.000000,0.000000,0.000000,0.000000,0.000000,0.000000,1.000000" />
         <Keyword name="$SYS"  value="OPTIXE2 Microsoft Windows 7 Professional " />
         <Keyword name="$CYT"  value="4486521 Attune NxT Acoustic Focusing Cytometer (Lasers: BRVY)" />
         <Keyword name="$P13V"  value="440" />
         <Keyword name="$P13L"  value="561" />
         <Keyword name="$P13F"  value="620_15" />
         <Keyword name="$P13E"  value="0,0" />
         <Keyword name="$P13R"  value="1024" />
         <Keyword name="$P13B"  value="32" />
         <Keyword name="$P13S"  value="YL2-W" />
         <Keyword name="$P13N"  value="YL2-W" />
         <Keyword name="$P12V"  value="420" />
         <Keyword name="$P12L"  value="488" />
         <Keyword name="$P12F"  value="530_30" />
         <Keyword name="$P12E"  value="0,0" />
         <Keyword name="$P12R"  value="1024" />
         <Keyword name="$P12B"  value="32" />
         <Keyword name="$P12S"  value="BL1-W" />
         <Keyword name="$P12N"  value="BL1-W" />
         <Keyword name="$P11V"  value="180" />
         <Keyword name="$P11L"  value="488" />
         <Keyword name="$P11F"  value="488_10" />
         <Keyword name="$P11E"  value="0,0" />
         <Keyword name="$P11R"  value="1024" />
         <Keyword name="$P11B"  value="32" />
         <Keyword name="$P11S"  value="SSC-W" />
         <Keyword name="$P11N"  value="SSC-W" />
         <Keyword name="$P10V"  value="240" />
         <Keyword name="$P10L"  value="488" />
         <Keyword name="$P10F"  value="NA" />
         <Keyword name="$P10E"  value="0,0" />
         <Keyword name="$P10R"  value="1024" />
         <Keyword name="$P10B"  value="32" />
         <Keyword name="$P10S"  value="FSC-W" />
         <Keyword name="$P10N"  value="FSC-W" />
         <Keyword name="$P9V"  value="440" />
         <Keyword name="$P9L"  value="561" />
         <Keyword name="$P9F"  value="620_15" />
         <Keyword name="$P9E"  value="0,0" />
         <Keyword name="$P9R"  value="1048576" />
         <Keyword name="$P9B"  value="32" />
         <Keyword name="$P9S"  value="YL2-H" />
         <Keyword name="$P9N"  value="YL2-H" />
         <Keyword name="$P8V"  value="420" />
         <Keyword name="$P8L"  value="488" />
         <Keyword name="$P8F"  value="530_30" />
         <Keyword name="$P8E"  value="0,0" />
         <Keyword name="$P8R"  value="1048576" />
         <Keyword name="$P8B"  value="32" />
         <Keyword name="$P8S"  value="BL1-H" />
         <Keyword name="$P8N"  value="BL1-H" />
         <Keyword name="$P7V"  value="180" />
         <Keyword name="$P7L"  value="488" />
         <Keyword name="$P7F"  value="488_10" />
         <Keyword name="$P7E"  value="0,0" />
         <Keyword name="$P7R"  value="1048576" />
         <Keyword name="$P7B"  value="32" />
         <Keyword name="$P7S"  value="SSC-H" />
         <Keyword name="$P7N"  value="SSC-H" />
         <Keyword name="$P6V"  value="240" />
         <Keyword name="$P6L"  value="488" />
         <Keyword name="$P6F"  value="NA" />
         <Keyword name="$P6E"  value="0,0" />
         <Keyword name="$P6R"  value="1048576" />
         <Keyword name="$P6B"  value="32" />
         <Keyword name="$P6S"  value="FSC-H" />
         <Keyword name="$P6N"  value="FSC-H" />
         <Keyword name="$P5V"  value="440" />
         <Keyword name="$P5L"  value="561" />
         <Keyword name="$P5F"  value="620_15" />
         <Keyword name="$P5E"  value="0,0" />
         <Keyword name="$P5R"  value="1048576" />
         <Keyword name="$P5B"  value="32" />
         <Keyword name="$P5S"  value="YL2-A" />
         <Keyword name="$P5N"  value="YL2-A" />
         <Keyword name="$P4V"  value="420" />
         <Keyword name="$P4L"  value="488" />
         <Keyword name="$P4F"  value="530_30" />
         <Keyword name="$P4E"  value="0,0" />
         <Keyword name="$P4R"  value="1048576" />
         <Keyword name="$P4B"  value="32" />
         <Keyword name="$P4S"  value="BL1-A" />
         <Keyword name="$P4N"  value="BL1-A" />
         <Keyword name="$P3V"  value="180" />
         <Keyword name="$P3L"  value="488" />
         <Keyword name="$P3F"  value="488_10" />
         <Keyword name="$P3E"  value="0,0" />
         <Keyword name="$P3R"  value="1048576" />
         <Keyword name="$P3B"  value="32" />
         <Keyword name="$P3S"  value="SSC-A" />
         <Keyword name="$P3N"  value="SSC-A" />
         <Keyword name="$P2V"  value="240" />
         <Keyword name="$P2L"  value="488" />
         <Keyword name="$P2F"  value="NA" />
         <Keyword name="$P2E"  value="0,0" />
         <Keyword name="$P2R"  value="1048576" />
         <Keyword name="$P2B"  value="32" />
         <Keyword name="$P2S"  value="FSC-A" />
         <Keyword name="$P2N"  value="FSC-A" />
         <Keyword name="$P1V"  value="NA" />
         <Keyword name="$P1L"  value="NA" />
         <Keyword name="$P1F"  value="NA" />
         <Keyword name="$P1E"  value="0,0" />
         <Keyword name="$P1R"  value="67108864" />
         <Keyword name="$P1B"  value="32" />
         <Keyword name="$P1S"  value="Time" />
         <Keyword name="$P1N"  value="Time" />
         <Keyword name="$BYTEORD"  value="1,2,3,4" />
         <Keyword name="$DATATYPE"  value="F" />
         <Keyword name="$MODE"  value="L" />
         <Keyword name="$TOT"  value="100396" />
         <Keyword name="$PAR"  value="13" />
         <Keyword name="FJ_FCS_VERSION"  value="3.1" />
       </Keywords>
       <SampleNode name="tube(3).fcs"  annotation=""  owningGroup=""  expanded="1"  sortPriority="10"  count="100396"  sampleID="15" >
         <Graph smoothing="0"  backColor="#ffffff"  foreColor="#000000"  type="Pseudocolor"  fast="1" >
           <Axis dimension="x"  name="FSC-A"  label=""  auto="auto" />
           <Axis dimension="y"  name="SSC-A"  label=""  auto="auto" />
           <GraphSettings level="5%"  smoothingHighResolution="1"  contourHighResolution="1"  histogramSmoothingCount="0"  graphResolution="256"  showOutliers="0"  drawLargeDots="0"  dotsToDraw="8000"  tint="le.chartfill.tinted.40"  lineWeight="le.lineweight.normal"  lineStyle="le.linestyle.solid" />
           <GraphEnvironment showGrid="0"  showAxes="tnlTNL"  showGates="1"  showFreqOnPlots="1"  showGateNameOnPlots="1"  showMedians="0"  showUncomped="0"  addEventParam="0"  lastYAxisName="" >
             <TextTraits font="SansSerif"  size="11"  name="Labels"  style="plain"  color="#000000"  background="#00ffffff"  just="left" />
             <TextTraits font="SansSerif"  size="11"  name="LayoutGates"  style="plain"  color="#000000"  background="#00ffffff"  just="left" />
             <TextTraits font="SansSerif"  size="9"  name="Numbers"  style="plain"  color="#000000"  background="#00ffffff"  just="left" />
             <TextTraits font="SansSerif"  size="9"  name="Legend"  style="plain"  color="#000000"  background="#00ffffff"  just="left" />
           </GraphEnvironment>
         </Graph>
         <Subpopulations>
           <Population name="All"  annotation=""  owningGroup="All Samples"  expanded="1"  sortPriority="10"  count="87853" >
             <Graph smoothing="0"  backColor="#ffffff"  foreColor="#000000"  heatMapStatParameter="BL1-A"  type="Pseudocolor"  fast="1" >
               <Axis dimension="x"  name="FSC-H"  label=""  auto="auto" />
               <Axis dimension="y"  name="FSC-A"  label=""  auto="auto" />
               <GraphSettings level="5%"  smoothingHighResolution="1"  contourHighResolution="1"  histogramSmoothingCount="0"  graphResolution="256"  showOutliers="0"  drawLargeDots="0"  dotsToDraw="8000"  tint="le.chartfill.tinted.40"  lineWeight="le.lineweight.normal"  lineStyle="le.linestyle.solid" />
               <GraphEnvironment showGrid="0"  showAxes="tnlTNL"  showGates="1"  showFreqOnPlots="1"  showGateNameOnPlots="1"  showMedians="0"  showUncomped="0"  addEventParam="0"  lastYAxisName="" >
                 <TextTraits font="SansSerif"  size="11"  name="Labels"  style="plain"  color="#000000"  background="#00ffffff"  just="left" />
                 <TextTraits font="SansSerif"  size="11"  name="LayoutGates"  style="plain"  color="#000000"  background="#00ffffff"  just="left" />
                 <TextTraits font="SansSerif"  size="9"  name="Numbers"  style="plain"  color="#000000"  background="#00ffffff"  just="left" />
                 <TextTraits font="SansSerif"  size="9"  name="Legend"  style="plain"  color="#000000"  background="#00ffffff"  just="left" />
                 <WindowPosition x="620"  y="23"  width="390"  height="622"  displayed="1"  panelState="---" />
               </GraphEnvironment>
             </Graph>
             <Gate gating:id="ID839473376" >
               <gating:PolygonGate eventsInside="1"  annoOffsetX="0"  annoOffsetY="0"  tint="#000000"  isTinted="0"  lineWeight="Normal"  userDefined="1"  quadId="-1"  gateResolution="256" >
                 <gating:dimension>
                   <data-type:fcs-dimension data-type:name="SSC-H" />
                 </gating:dimension>
                 <gating:dimension>
                   <data-type:fcs-dimension data-type:name="FSC-H" />
                 </gating:dimension>
                 <gating:vertex>
                   <gating:coordinate data-type:value="152.5116935753" />
                   <gating:coordinate data-type:value="329665.9393939394" />
                 </gating:vertex>
                 <gating:vertex>
                   <gating:coordinate data-type:value="8.6327373722" />
                   <gating:coordinate data-type:value="182706.4242424243" />
                 </gating:vertex>
                 <gating:vertex>
                   <gating:coordinate data-type:value="-20.1430538684" />
                   <gating:coordinate data-type:value="83409.4545454545" />
                 </gating:vertex>
                 <gating:vertex>
                   <gating:coordinate data-type:value="181.2874848159" />
                   <gating:coordinate data-type:value="35746.9090909091" />
                 </gating:vertex>
                 <gating:vertex>
                   <gating:coordinate data-type:value="684.8638315269" />
                   <gating:coordinate data-type:value="35746.9090909091" />
                 </gating:vertex>
                 <gating:vertex>
                   <gating:coordinate data-type:value="2972.5392351567" />
                   <gating:coordinate data-type:value="190650.1818181818" />
                 </gating:vertex>
                 <gating:vertex>
                   <gating:coordinate data-type:value="3231.5213563224" />
                   <gating:coordinate data-type:value="595781.8181818182" />
                 </gating:vertex>
                 <gating:vertex>
                   <gating:coordinate data-type:value="2929.3755482958" />
                   <gating:coordinate data-type:value="1000913.4545454546" />
                 </gating:vertex>
                 <gating:vertex>
                   <gating:coordinate data-type:value="1548.1375687457" />
                   <gating:coordinate data-type:value="1020772.8484848485" />
                 </gating:vertex>
                 <gating:vertex>
                   <gating:coordinate data-type:value="627.3122490457" />
                   <gating:coordinate data-type:value="921475.8787878788" />
                 </gating:vertex>
               </gating:PolygonGate>
             </Gate>
             <Subpopulations>
               <Population name="Single Cells"  annotation=""  owningGroup="All Samples"  expanded="1"  sortPriority="10"  count="54786" >
                 <Graph smoothing="0"  backColor="#ffffff"  foreColor="#000000"  heatMapStatParameter="BL1-A"  type="Pseudocolor"  fast="1" >
                   <Axis dimension="x"  name="YL2-H"  label=""  auto="auto" />
                   <Axis dimension="y"  name="FSC-H"  label=""  auto="auto" />
                   <GraphSettings level="5%"  smoothingHighResolution="1"  contourHighResolution="1"  histogramSmoothingCount="0"  graphResolution="256"  showOutliers="0"  drawLargeDots="0"  dotsToDraw="8000"  tint="le.chartfill.tinted.40"  lineWeight="le.lineweight.normal"  lineStyle="le.linestyle.solid" />
                   <GraphEnvironment showGrid="0"  showAxes="tnlTNL"  showGates="1"  showFreqOnPlots="1"  showGateNameOnPlots="1"  showMedians="0"  showUncomped="0"  addEventParam="0"  lastYAxisName="" >
                     <TextTraits font="SansSerif"  size="11"  name="Labels"  style="plain"  color="#000000"  background="#00ffffff"  just="left" />
                     <TextTraits font="SansSerif"  size="11"  name="LayoutGates"  style="plain"  color="#000000"  background="#00ffffff"  just="left" />
                     <TextTraits font="SansSerif"  size="9"  name="Numbers"  style="plain"  color="#000000"  background="#00ffffff"  just="left" />
                     <TextTraits font="SansSerif"  size="9"  name="Legend"  style="plain"  color="#000000"  background="#00ffffff"  just="left" />
                     <WindowPosition x="620"  y="23"  width="390"  height="622"  displayed="0"  panelState="---" />
                   </GraphEnvironment>
                 </Graph>
                 <Gate gating:id="ID1665319415"  gating:parent_id="ID839473376" >
                   <gating:PolygonGate eventsInside="1"  annoOffsetX="0"  annoOffsetY="0"  tint="#000000"  isTinted="0"  lineWeight="Normal"  userDefined="1"  quadId="-1"  gateResolution="256" >
                     <gating:dimension>
                       <data-type:fcs-dimension data-type:name="FSC-H" />
                     </gating:dimension>
                     <gating:dimension>
                       <data-type:fcs-dimension data-type:name="FSC-A" />
                     </gating:dimension>
                     <gating:vertex>
                       <gating:coordinate data-type:value="4128.2519685039" />
                       <gating:coordinate data-type:value="67521.9393939394" />
                     </gating:vertex>
                     <gating:vertex>
                       <gating:coordinate data-type:value="82565.0393700787" />
                       <gating:coordinate data-type:value="19859.3939393939" />
                     </gating:vertex>
                     <gating:vertex>
                       <gating:coordinate data-type:value="982523.968503937" />
                       <gating:coordinate data-type:value="1012829.0909090909" />
                     </gating:vertex>
                     <gating:vertex>
                       <gating:coordinate data-type:value="677033.3228346456" />
                       <gating:coordinate data-type:value="1024744.7272727273" />
                     </gating:vertex>
                   </gating:PolygonGate>
                 </Gate>
                 <Subpopulations>
                   <Population name="Red +"  annotation=""  owningGroup="All Samples"  expanded="1"  sortPriority="10"  count="8953" >
                     <Graph smoothing="0"  backColor="#ffffff"  foreColor="#000000"  heatMapStatParameter="BL1-A"  type="Pseudocolor"  fast="1" >
                       <Axis dimension="x"  name="YL2-H"  label=""  auto="auto" />
                       <Axis dimension="y"  name="FSC-H"  label=""  auto="auto" />
                       <GraphSettings level="5%"  smoothingHighResolution="1"  contourHighResolution="1"  histogramSmoothingCount="0"  graphResolution="256"  showOutliers="0"  drawLargeDots="0"  dotsToDraw="8000"  tint="le.chartfill.tinted.40"  lineWeight="le.lineweight.normal"  lineStyle="le.linestyle.solid" />
                       <GraphEnvironment showGrid="0"  showAxes="tnlTNL"  showGates="1"  showFreqOnPlots="1"  showGateNameOnPlots="1"  showMedians="0"  showUncomped="0"  addEventParam="0"  lastYAxisName="" >
                         <TextTraits font="SansSerif"  size="11"  name="Labels"  style="plain"  color="#000000"  background="#00ffffff"  just="left" />
                         <TextTraits font="SansSerif"  size="11"  name="LayoutGates"  style="plain"  color="#000000"  background="#00ffffff"  just="left" />
                         <TextTraits font="SansSerif"  size="9"  name="Numbers"  style="plain"  color="#000000"  background="#00ffffff"  just="left" />
                         <TextTraits font="SansSerif"  size="9"  name="Legend"  style="plain"  color="#000000"  background="#00ffffff"  just="left" />
                         <WindowPosition x="620"  y="23"  width="390"  height="622"  displayed="1"  panelState="---" />
                       </GraphEnvironment>
                     </Graph>
                     <Gate gating:id="ID1336463628"  gating:parent_id="ID1665319415" >
                       <gating:RectangleGate eventsInside="1"  annoOffsetX="0"  annoOffsetY="0"  tint="#000000"  isTinted="0"  lineWeight="Normal"  userDefined="1"  percentX="0"  percentY="0" >
                         <gating:dimension gating:min="1024.0000000000002"  gating:max="715133.3509055083" >
                           <data-type:fcs-dimension data-type:name="YL2-H" />
                         </gating:dimension>
                         <gating:dimension gating:min="0.0"  gating:max="1005822.9012875536" >
                           <data-type:fcs-dimension data-type:name="FSC-H" />
                         </gating:dimension>
                       </gating:RectangleGate>
                     </Gate>
                   </Population>
                 </Subpopulations>
               </Population>
             </Subpopulations>
           </Population>
         </Subpopulations>
       </SampleNode>
     </Sample>
     <Sample>
       <DataSet uri="file:/Users/Etienne/Desktop/190531_Repair/190531_wt%20sa%20se_Cinetique%20repair_se_tube(4).fcs"  sampleID="16" />
       <Transformations>
         <transforms:linear transforms:minRange="0"  transforms:maxRange="23"  gain="0.0010074463" >
           <data-type:parameter data-type:name="Time" />
         </transforms:linear>
         <transforms:linear transforms:minRange="0"  transforms:maxRange="1153433.6"  gain="1" >
           <data-type:parameter data-type:name="FSC-A" />
         </transforms:linear>
         <transforms:linear transforms:minRange="0"  transforms:maxRange="1048576"  gain="1" >
           <data-type:parameter data-type:name="SSC-A" />
         </transforms:linear>
         <transforms:biex transforms:length="256"  transforms:maxRange="1048576"  transforms:neg="0"  transforms:width="-1000"  transforms:pos="5.0205999133" >
           <data-type:parameter data-type:name="BL1-A" />
         </transforms:biex>
         <transforms:biex transforms:length="256"  transforms:maxRange="1048576"  transforms:neg="0"  transforms:width="-1000"  transforms:pos="5.0205999133" >
           <data-type:parameter data-type:name="YL2-A" />
         </transforms:biex>
         <transforms:linear transforms:minRange="0"  transforms:maxRange="1048576"  gain="1" >
           <data-type:parameter data-type:name="FSC-H" />
         </transforms:linear>
         <transforms:linear transforms:minRange="-365.452548756"  transforms:maxRange="3289.0729388036"  gain="1" >
           <data-type:parameter data-type:name="SSC-H" />
         </transforms:linear>
         <transforms:biex transforms:length="256"  transforms:maxRange="1048576"  transforms:neg="0"  transforms:width="-1000"  transforms:pos="5.0205999133" >
           <data-type:parameter data-type:name="BL1-H" />
         </transforms:biex>
         <transforms:log transforms:offset="1"  transforms:decades="6.0205999133" >
           <data-type:parameter data-type:name="YL2-H" />
         </transforms:log>
         <transforms:linear transforms:minRange="0"  transforms:maxRange="1048576"  gain="1" >
           <data-type:parameter data-type:name="FSC-W" />
         </transforms:linear>
         <transforms:linear transforms:minRange="0"  transforms:maxRange="1048576"  gain="1" >
           <data-type:parameter data-type:name="SSC-W" />
         </transforms:linear>
         <transforms:biex transforms:length="256"  transforms:maxRange="1048576"  transforms:neg="0"  transforms:width="-1000"  transforms:pos="5.0205999133" >
           <data-type:parameter data-type:name="BL1-W" />
         </transforms:biex>
         <transforms:biex transforms:length="256"  transforms:maxRange="1048576"  transforms:neg="0"  transforms:width="-1000"  transforms:pos="5.0205999133" >
           <data-type:parameter data-type:name="YL2-W" />
         </transforms:biex>
       </Transformations>
       <Keywords>
         <Keyword name="$ENDANALYSIS"  value="000000000000" />
         <Keyword name="$BEGINANALYSIS"  value="000000000000" />
         <Keyword name="$ENDSTEXT"  value="000000000000" />
         <Keyword name="$BEGINSTEXT"  value="000000000000" />
         <Keyword name="$NEXTDATA"  value="000000000000" />
         <Keyword name="$ENDDATA"  value="000005225715" />
         <Keyword name="$BEGINDATA"  value="000000008192" />
         <Keyword name="#WINEXT"  value="0" />
         <Keyword name="#WIDTHTHRESHOLD"  value="1000" />
         <Keyword name="#TR1"  value="OR_FSC,20000" />
         <Keyword name="#PTRESULT"  value="Pass" />
         <Keyword name="#PTDATE"  value="13-May-2019" />
         <Keyword name="#P1Target"  value="NA" />
         <Keyword name="#P1Label"  value="NA" />
         <Keyword name="#LASERCONFIG"  value="BRVY" />
         <Keyword name="#LASER4DELAY"  value="338" />
         <Keyword name="#LASER4COLOR"  value="Yellow" />
         <Keyword name="#LASER4ASF"  value="1.09" />
         <Keyword name="#LASER3DELAY"  value="725" />
         <Keyword name="#LASER3COLOR"  value="Violet" />
         <Keyword name="#LASER3ASF"  value="1.13" />
         <Keyword name="#LASER2DELAY"  value="1472" />
         <Keyword name="#LASER2COLOR"  value="Red" />
         <Keyword name="#LASER2ASF"  value="1.08" />
         <Keyword name="#LASER1DELAY"  value="1100" />
         <Keyword name="#LASER1COLOR"  value="Blue" />
         <Keyword name="#LASER1ASF"  value="1.16" />
         <Keyword name="#FLOWRATE"  value="100" />
         <Keyword name="$WELLID"  value="C5" />
         <Keyword name="$VOL"  value="40000" />
         <Keyword name="$TIMESTEP"  value="0.001" />
         <Keyword name="$SRC"  value="NA" />
         <Keyword name="$SMNO"  value="se" />
         <Keyword name="$PROJ"  value="Cinetique repair" />
         <Keyword name="$PLATENAME"  value="190531_wt sa se" />
         <Keyword name="$PLATEID"  value="mCherry R1 R4" />
         <Keyword name="$OP"  value="PFIUH PFIUH" />
         <Keyword name="$LOST"  value="0" />
         <Keyword name="$ORIGINALITY"  value="Original" />
         <Keyword name="$INST"  value="NA" />
         <Keyword name="$FIL"  value="tube(4).fcs" />
         <Keyword name="$EXP"  value="NA" />
         <Keyword name="$ETIM"  value="16:36:50" />
         <Keyword name="$DATE"  value="31-May-2019" />
         <Keyword name="$CYTSN"  value="2AFC218231017" />
         <Keyword name="$COM"  value="NA" />
         <Keyword name="$CELLS"  value="NA" />
         <Keyword name="$BTIM"  value="16:36:27" />
         <Keyword name="$SPILLOVER"  value="6,BL1-A,YL2-A,BL1-H,YL2-H,BL1-W,YL2-W,1.000000,0.000000,0.000000,0.000000,0.000000,0.000000,0.000000,1.000000,0.000000,0.000000,0.000000,0.000000,0.000000,0.000000,1.000000,0.000000,0.000000,0.000000,0.000000,0.000000,0.000000,1.000000,0.000000,0.000000,0.000000,0.000000,0.000000,0.000000,1.000000,0.000000,0.000000,0.000000,0.000000,0.000000,0.000000,1.000000" />
         <Keyword name="$SYS"  value="OPTIXE2 Microsoft Windows 7 Professional " />
         <Keyword name="$CYT"  value="4486521 Attune NxT Acoustic Focusing Cytometer (Lasers: BRVY)" />
         <Keyword name="$P13V"  value="440" />
         <Keyword name="$P13L"  value="561" />
         <Keyword name="$P13F"  value="620_15" />
         <Keyword name="$P13E"  value="0,0" />
         <Keyword name="$P13R"  value="1024" />
         <Keyword name="$P13B"  value="32" />
         <Keyword name="$P13S"  value="YL2-W" />
         <Keyword name="$P13N"  value="YL2-W" />
         <Keyword name="$P12V"  value="420" />
         <Keyword name="$P12L"  value="488" />
         <Keyword name="$P12F"  value="530_30" />
         <Keyword name="$P12E"  value="0,0" />
         <Keyword name="$P12R"  value="1024" />
         <Keyword name="$P12B"  value="32" />
         <Keyword name="$P12S"  value="BL1-W" />
         <Keyword name="$P12N"  value="BL1-W" />
         <Keyword name="$P11V"  value="180" />
         <Keyword name="$P11L"  value="488" />
         <Keyword name="$P11F"  value="488_10" />
         <Keyword name="$P11E"  value="0,0" />
         <Keyword name="$P11R"  value="1024" />
         <Keyword name="$P11B"  value="32" />
         <Keyword name="$P11S"  value="SSC-W" />
         <Keyword name="$P11N"  value="SSC-W" />
         <Keyword name="$P10V"  value="240" />
         <Keyword name="$P10L"  value="488" />
         <Keyword name="$P10F"  value="NA" />
         <Keyword name="$P10E"  value="0,0" />
         <Keyword name="$P10R"  value="1024" />
         <Keyword name="$P10B"  value="32" />
         <Keyword name="$P10S"  value="FSC-W" />
         <Keyword name="$P10N"  value="FSC-W" />
         <Keyword name="$P9V"  value="440" />
         <Keyword name="$P9L"  value="561" />
         <Keyword name="$P9F"  value="620_15" />
         <Keyword name="$P9E"  value="0,0" />
         <Keyword name="$P9R"  value="1048576" />
         <Keyword name="$P9B"  value="32" />
         <Keyword name="$P9S"  value="YL2-H" />
         <Keyword name="$P9N"  value="YL2-H" />
         <Keyword name="$P8V"  value="420" />
         <Keyword name="$P8L"  value="488" />
         <Keyword name="$P8F"  value="530_30" />
         <Keyword name="$P8E"  value="0,0" />
         <Keyword name="$P8R"  value="1048576" />
         <Keyword name="$P8B"  value="32" />
         <Keyword name="$P8S"  value="BL1-H" />
         <Keyword name="$P8N"  value="BL1-H" />
         <Keyword name="$P7V"  value="180" />
         <Keyword name="$P7L"  value="488" />
         <Keyword name="$P7F"  value="488_10" />
         <Keyword name="$P7E"  value="0,0" />
         <Keyword name="$P7R"  value="1048576" />
         <Keyword name="$P7B"  value="32" />
         <Keyword name="$P7S"  value="SSC-H" />
         <Keyword name="$P7N"  value="SSC-H" />
         <Keyword name="$P6V"  value="240" />
         <Keyword name="$P6L"  value="488" />
         <Keyword name="$P6F"  value="NA" />
         <Keyword name="$P6E"  value="0,0" />
         <Keyword name="$P6R"  value="1048576" />
         <Keyword name="$P6B"  value="32" />
         <Keyword name="$P6S"  value="FSC-H" />
         <Keyword name="$P6N"  value="FSC-H" />
         <Keyword name="$P5V"  value="440" />
         <Keyword name="$P5L"  value="561" />
         <Keyword name="$P5F"  value="620_15" />
         <Keyword name="$P5E"  value="0,0" />
         <Keyword name="$P5R"  value="1048576" />
         <Keyword name="$P5B"  value="32" />
         <Keyword name="$P5S"  value="YL2-A" />
         <Keyword name="$P5N"  value="YL2-A" />
         <Keyword name="$P4V"  value="420" />
         <Keyword name="$P4L"  value="488" />
         <Keyword name="$P4F"  value="530_30" />
         <Keyword name="$P4E"  value="0,0" />
         <Keyword name="$P4R"  value="1048576" />
         <Keyword name="$P4B"  value="32" />
         <Keyword name="$P4S"  value="BL1-A" />
         <Keyword name="$P4N"  value="BL1-A" />
         <Keyword name="$P3V"  value="180" />
         <Keyword name="$P3L"  value="488" />
         <Keyword name="$P3F"  value="488_10" />
         <Keyword name="$P3E"  value="0,0" />
         <Keyword name="$P3R"  value="1048576" />
         <Keyword name="$P3B"  value="32" />
         <Keyword name="$P3S"  value="SSC-A" />
         <Keyword name="$P3N"  value="SSC-A" />
         <Keyword name="$P2V"  value="240" />
         <Keyword name="$P2L"  value="488" />
         <Keyword name="$P2F"  value="NA" />
         <Keyword name="$P2E"  value="0,0" />
         <Keyword name="$P2R"  value="1048576" />
         <Keyword name="$P2B"  value="32" />
         <Keyword name="$P2S"  value="FSC-A" />
         <Keyword name="$P2N"  value="FSC-A" />
         <Keyword name="$P1V"  value="NA" />
         <Keyword name="$P1L"  value="NA" />
         <Keyword name="$P1F"  value="NA" />
         <Keyword name="$P1E"  value="0,0" />
         <Keyword name="$P1R"  value="67108864" />
         <Keyword name="$P1B"  value="32" />
         <Keyword name="$P1S"  value="Time" />
         <Keyword name="$P1N"  value="Time" />
         <Keyword name="$BYTEORD"  value="1,2,3,4" />
         <Keyword name="$DATATYPE"  value="F" />
         <Keyword name="$MODE"  value="L" />
         <Keyword name="$TOT"  value="100337" />
         <Keyword name="$PAR"  value="13" />
         <Keyword name="FJ_FCS_VERSION"  value="3.1" />
       </Keywords>
       <SampleNode name="tube(4).fcs"  annotation=""  owningGroup=""  expanded="1"  sortPriority="10"  count="100337"  sampleID="16" >
         <Graph smoothing="0"  backColor="#ffffff"  foreColor="#000000"  type="Pseudocolor"  fast="1" >
           <Axis dimension="x"  name="FSC-A"  label=""  auto="auto" />
           <Axis dimension="y"  name="SSC-A"  label=""  auto="auto" />
           <GraphSettings level="5%"  smoothingHighResolution="1"  contourHighResolution="1"  histogramSmoothingCount="0"  graphResolution="256"  showOutliers="0"  drawLargeDots="0"  dotsToDraw="8000"  tint="le.chartfill.tinted.40"  lineWeight="le.lineweight.normal"  lineStyle="le.linestyle.solid" />
           <GraphEnvironment showGrid="0"  showAxes="tnlTNL"  showGates="1"  showFreqOnPlots="1"  showGateNameOnPlots="1"  showMedians="0"  showUncomped="0"  addEventParam="0"  lastYAxisName="" >
             <TextTraits font="SansSerif"  size="11"  name="Labels"  style="plain"  color="#000000"  background="#00ffffff"  just="left" />
             <TextTraits font="SansSerif"  size="11"  name="LayoutGates"  style="plain"  color="#000000"  background="#00ffffff"  just="left" />
             <TextTraits font="SansSerif"  size="9"  name="Numbers"  style="plain"  color="#000000"  background="#00ffffff"  just="left" />
             <TextTraits font="SansSerif"  size="9"  name="Legend"  style="plain"  color="#000000"  background="#00ffffff"  just="left" />
           </GraphEnvironment>
         </Graph>
         <Subpopulations>
           <Population name="All"  annotation=""  owningGroup="All Samples"  expanded="1"  sortPriority="10"  count="88467" >
             <Graph smoothing="0"  backColor="#ffffff"  foreColor="#000000"  heatMapStatParameter="BL1-A"  type="Pseudocolor"  fast="1" >
               <Axis dimension="x"  name="FSC-H"  label=""  auto="auto" />
               <Axis dimension="y"  name="FSC-A"  label=""  auto="auto" />
               <GraphSettings level="5%"  smoothingHighResolution="1"  contourHighResolution="1"  histogramSmoothingCount="0"  graphResolution="256"  showOutliers="0"  drawLargeDots="0"  dotsToDraw="8000"  tint="le.chartfill.tinted.40"  lineWeight="le.lineweight.normal"  lineStyle="le.linestyle.solid" />
               <GraphEnvironment showGrid="0"  showAxes="tnlTNL"  showGates="1"  showFreqOnPlots="1"  showGateNameOnPlots="1"  showMedians="0"  showUncomped="0"  addEventParam="0"  lastYAxisName="" >
                 <TextTraits font="SansSerif"  size="11"  name="Labels"  style="plain"  color="#000000"  background="#00ffffff"  just="left" />
                 <TextTraits font="SansSerif"  size="11"  name="LayoutGates"  style="plain"  color="#000000"  background="#00ffffff"  just="left" />
                 <TextTraits font="SansSerif"  size="9"  name="Numbers"  style="plain"  color="#000000"  background="#00ffffff"  just="left" />
                 <TextTraits font="SansSerif"  size="9"  name="Legend"  style="plain"  color="#000000"  background="#00ffffff"  just="left" />
                 <WindowPosition x="620"  y="23"  width="390"  height="622"  displayed="1"  panelState="---" />
               </GraphEnvironment>
             </Graph>
             <Gate gating:id="ID30325437" >
               <gating:PolygonGate eventsInside="1"  annoOffsetX="0"  annoOffsetY="0"  tint="#000000"  isTinted="0"  lineWeight="Normal"  userDefined="1"  quadId="-1"  gateResolution="256" >
                 <gating:dimension>
                   <data-type:fcs-dimension data-type:name="SSC-H" />
                 </gating:dimension>
                 <gating:dimension>
                   <data-type:fcs-dimension data-type:name="FSC-H" />
                 </gating:dimension>
                 <gating:vertex>
                   <gating:coordinate data-type:value="152.5116935753" />
                   <gating:coordinate data-type:value="329665.9393939394" />
                 </gating:vertex>
                 <gating:vertex>
                   <gating:coordinate data-type:value="8.6327373722" />
                   <gating:coordinate data-type:value="182706.4242424243" />
                 </gating:vertex>
                 <gating:vertex>
                   <gating:coordinate data-type:value="-20.1430538684" />
                   <gating:coordinate data-type:value="83409.4545454545" />
                 </gating:vertex>
                 <gating:vertex>
                   <gating:coordinate data-type:value="181.2874848159" />
                   <gating:coordinate data-type:value="35746.9090909091" />
                 </gating:vertex>
                 <gating:vertex>
                   <gating:coordinate data-type:value="684.8638315269" />
                   <gating:coordinate data-type:value="35746.9090909091" />
                 </gating:vertex>
                 <gating:vertex>
                   <gating:coordinate data-type:value="2972.5392351567" />
                   <gating:coordinate data-type:value="190650.1818181818" />
                 </gating:vertex>
                 <gating:vertex>
                   <gating:coordinate data-type:value="3231.5213563224" />
                   <gating:coordinate data-type:value="595781.8181818182" />
                 </gating:vertex>
                 <gating:vertex>
                   <gating:coordinate data-type:value="2929.3755482958" />
                   <gating:coordinate data-type:value="1000913.4545454546" />
                 </gating:vertex>
                 <gating:vertex>
                   <gating:coordinate data-type:value="1548.1375687457" />
                   <gating:coordinate data-type:value="1020772.8484848485" />
                 </gating:vertex>
                 <gating:vertex>
                   <gating:coordinate data-type:value="627.3122490457" />
                   <gating:coordinate data-type:value="921475.8787878788" />
                 </gating:vertex>
               </gating:PolygonGate>
             </Gate>
             <Subpopulations>
               <Population name="Single Cells"  annotation=""  owningGroup="All Samples"  expanded="1"  sortPriority="10"  count="56047" >
                 <Graph smoothing="0"  backColor="#ffffff"  foreColor="#000000"  heatMapStatParameter="BL1-A"  type="Pseudocolor"  fast="1" >
                   <Axis dimension="x"  name="YL2-H"  label=""  auto="auto" />
                   <Axis dimension="y"  name="FSC-H"  label=""  auto="auto" />
                   <GraphSettings level="5%"  smoothingHighResolution="1"  contourHighResolution="1"  histogramSmoothingCount="0"  graphResolution="256"  showOutliers="0"  drawLargeDots="0"  dotsToDraw="8000"  tint="le.chartfill.tinted.40"  lineWeight="le.lineweight.normal"  lineStyle="le.linestyle.solid" />
                   <GraphEnvironment showGrid="0"  showAxes="tnlTNL"  showGates="1"  showFreqOnPlots="1"  showGateNameOnPlots="1"  showMedians="0"  showUncomped="0"  addEventParam="0"  lastYAxisName="" >
                     <TextTraits font="SansSerif"  size="11"  name="Labels"  style="plain"  color="#000000"  background="#00ffffff"  just="left" />
                     <TextTraits font="SansSerif"  size="11"  name="LayoutGates"  style="plain"  color="#000000"  background="#00ffffff"  just="left" />
                     <TextTraits font="SansSerif"  size="9"  name="Numbers"  style="plain"  color="#000000"  background="#00ffffff"  just="left" />
                     <TextTraits font="SansSerif"  size="9"  name="Legend"  style="plain"  color="#000000"  background="#00ffffff"  just="left" />
                     <WindowPosition x="620"  y="23"  width="390"  height="622"  displayed="0"  panelState="---" />
                   </GraphEnvironment>
                 </Graph>
                 <Gate gating:id="ID1614612426"  gating:parent_id="ID30325437" >
                   <gating:PolygonGate eventsInside="1"  annoOffsetX="0"  annoOffsetY="0"  tint="#000000"  isTinted="0"  lineWeight="Normal"  userDefined="1"  quadId="-1"  gateResolution="256" >
                     <gating:dimension>
                       <data-type:fcs-dimension data-type:name="FSC-H" />
                     </gating:dimension>
                     <gating:dimension>
                       <data-type:fcs-dimension data-type:name="FSC-A" />
                     </gating:dimension>
                     <gating:vertex>
                       <gating:coordinate data-type:value="4128.2519685039" />
                       <gating:coordinate data-type:value="67521.9393939394" />
                     </gating:vertex>
                     <gating:vertex>
                       <gating:coordinate data-type:value="82565.0393700787" />
                       <gating:coordinate data-type:value="19859.3939393939" />
                     </gating:vertex>
                     <gating:vertex>
                       <gating:coordinate data-type:value="982523.968503937" />
                       <gating:coordinate data-type:value="1012829.0909090909" />
                     </gating:vertex>
                     <gating:vertex>
                       <gating:coordinate data-type:value="677033.3228346456" />
                       <gating:coordinate data-type:value="1024744.7272727273" />
                     </gating:vertex>
                   </gating:PolygonGate>
                 </Gate>
                 <Subpopulations>
                   <Population name="Red +"  annotation=""  owningGroup="All Samples"  expanded="1"  sortPriority="10"  count="8491" >
                     <Graph smoothing="0"  backColor="#ffffff"  foreColor="#000000"  heatMapStatParameter="BL1-A"  type="Pseudocolor"  fast="1" >
                       <Axis dimension="x"  name="YL2-H"  label=""  auto="auto" />
                       <Axis dimension="y"  name="FSC-H"  label=""  auto="auto" />
                       <GraphSettings level="5%"  smoothingHighResolution="1"  contourHighResolution="1"  histogramSmoothingCount="0"  graphResolution="256"  showOutliers="0"  drawLargeDots="0"  dotsToDraw="8000"  tint="le.chartfill.tinted.40"  lineWeight="le.lineweight.normal"  lineStyle="le.linestyle.solid" />
                       <GraphEnvironment showGrid="0"  showAxes="tnlTNL"  showGates="1"  showFreqOnPlots="1"  showGateNameOnPlots="1"  showMedians="0"  showUncomped="0"  addEventParam="0"  lastYAxisName="" >
                         <TextTraits font="SansSerif"  size="11"  name="Labels"  style="plain"  color="#000000"  background="#00ffffff"  just="left" />
                         <TextTraits font="SansSerif"  size="11"  name="LayoutGates"  style="plain"  color="#000000"  background="#00ffffff"  just="left" />
                         <TextTraits font="SansSerif"  size="9"  name="Numbers"  style="plain"  color="#000000"  background="#00ffffff"  just="left" />
                         <TextTraits font="SansSerif"  size="9"  name="Legend"  style="plain"  color="#000000"  background="#00ffffff"  just="left" />
                         <WindowPosition x="620"  y="23"  width="390"  height="622"  displayed="1"  panelState="---" />
                       </GraphEnvironment>
                     </Graph>
                     <Gate gating:id="ID1895035560"  gating:parent_id="ID1614612426" >
                       <gating:RectangleGate eventsInside="1"  annoOffsetX="0"  annoOffsetY="0"  tint="#000000"  isTinted="0"  lineWeight="Normal"  userDefined="1"  percentX="0"  percentY="0" >
                         <gating:dimension gating:min="1024.0000000000002"  gating:max="715133.3509055083" >
                           <data-type:fcs-dimension data-type:name="YL2-H" />
                         </gating:dimension>
                         <gating:dimension gating:min="0.0"  gating:max="1005822.9012875536" >
                           <data-type:fcs-dimension data-type:name="FSC-H" />
                         </gating:dimension>
                       </gating:RectangleGate>
                     </Gate>
                   </Population>
                 </Subpopulations>
               </Population>
             </Subpopulations>
           </Population>
         </Subpopulations>
       </SampleNode>
     </Sample>
     <Sample>
       <DataSet uri="file:/Users/Etienne/Desktop/190531_Repair/190531_wt%20sa%20se_Cinetique%20repair_se_tube(5).fcs"  sampleID="17" />
       <Transformations>
         <transforms:linear transforms:minRange="0"  transforms:maxRange="21"  gain="0.001008694" >
           <data-type:parameter data-type:name="Time" />
         </transforms:linear>
         <transforms:linear transforms:minRange="0"  transforms:maxRange="1153433.6"  gain="1" >
           <data-type:parameter data-type:name="FSC-A" />
         </transforms:linear>
         <transforms:linear transforms:minRange="0"  transforms:maxRange="1048576"  gain="1" >
           <data-type:parameter data-type:name="SSC-A" />
         </transforms:linear>
         <transforms:biex transforms:length="256"  transforms:maxRange="1048576"  transforms:neg="0"  transforms:width="-1000"  transforms:pos="5.0205999133" >
           <data-type:parameter data-type:name="BL1-A" />
         </transforms:biex>
         <transforms:biex transforms:length="256"  transforms:maxRange="1048576"  transforms:neg="0"  transforms:width="-1000"  transforms:pos="5.0205999133" >
           <data-type:parameter data-type:name="YL2-A" />
         </transforms:biex>
         <transforms:linear transforms:minRange="0"  transforms:maxRange="1048576"  gain="1" >
           <data-type:parameter data-type:name="FSC-H" />
         </transforms:linear>
         <transforms:linear transforms:minRange="-365.452548756"  transforms:maxRange="3289.0729388036"  gain="1" >
           <data-type:parameter data-type:name="SSC-H" />
         </transforms:linear>
         <transforms:biex transforms:length="256"  transforms:maxRange="1048576"  transforms:neg="0"  transforms:width="-1000"  transforms:pos="5.0205999133" >
           <data-type:parameter data-type:name="BL1-H" />
         </transforms:biex>
         <transforms:log transforms:offset="1"  transforms:decades="6.0205999133" >
           <data-type:parameter data-type:name="YL2-H" />
         </transforms:log>
         <transforms:linear transforms:minRange="0"  transforms:maxRange="1048576"  gain="1" >
           <data-type:parameter data-type:name="FSC-W" />
         </transforms:linear>
         <transforms:linear transforms:minRange="0"  transforms:maxRange="1048576"  gain="1" >
           <data-type:parameter data-type:name="SSC-W" />
         </transforms:linear>
         <transforms:biex transforms:length="256"  transforms:maxRange="1048576"  transforms:neg="0"  transforms:width="-1000"  transforms:pos="5.0205999133" >
           <data-type:parameter data-type:name="BL1-W" />
         </transforms:biex>
         <transforms:biex transforms:length="256"  transforms:maxRange="1048576"  transforms:neg="0"  transforms:width="-1000"  transforms:pos="5.0205999133" >
           <data-type:parameter data-type:name="YL2-W" />
         </transforms:biex>
       </Transformations>
       <Keywords>
         <Keyword name="$ENDANALYSIS"  value="000000000000" />
         <Keyword name="$BEGINANALYSIS"  value="000000000000" />
         <Keyword name="$ENDSTEXT"  value="000000000000" />
         <Keyword name="$BEGINSTEXT"  value="000000000000" />
         <Keyword name="$NEXTDATA"  value="000000000000" />
         <Keyword name="$ENDDATA"  value="000005228627" />
         <Keyword name="$BEGINDATA"  value="000000008192" />
         <Keyword name="#WINEXT"  value="0" />
         <Keyword name="#WIDTHTHRESHOLD"  value="1000" />
         <Keyword name="#TR1"  value="OR_FSC,20000" />
         <Keyword name="#PTRESULT"  value="Pass" />
         <Keyword name="#PTDATE"  value="13-May-2019" />
         <Keyword name="#P1Target"  value="NA" />
         <Keyword name="#P1Label"  value="NA" />
         <Keyword name="#LASERCONFIG"  value="BRVY" />
         <Keyword name="#LASER4DELAY"  value="338" />
         <Keyword name="#LASER4COLOR"  value="Yellow" />
         <Keyword name="#LASER4ASF"  value="1.09" />
         <Keyword name="#LASER3DELAY"  value="725" />
         <Keyword name="#LASER3COLOR"  value="Violet" />
         <Keyword name="#LASER3ASF"  value="1.13" />
         <Keyword name="#LASER2DELAY"  value="1472" />
         <Keyword name="#LASER2COLOR"  value="Red" />
         <Keyword name="#LASER2ASF"  value="1.08" />
         <Keyword name="#LASER1DELAY"  value="1100" />
         <Keyword name="#LASER1COLOR"  value="Blue" />
         <Keyword name="#LASER1ASF"  value="1.16" />
         <Keyword name="#FLOWRATE"  value="100" />
         <Keyword name="$WELLID"  value="C6" />
         <Keyword name="$VOL"  value="37000" />
         <Keyword name="$TIMESTEP"  value="0.001" />
         <Keyword name="$SRC"  value="NA" />
         <Keyword name="$SMNO"  value="se" />
         <Keyword name="$PROJ"  value="Cinetique repair" />
         <Keyword name="$PLATENAME"  value="190531_wt sa se" />
         <Keyword name="$PLATEID"  value="mCherry R1 R4" />
         <Keyword name="$OP"  value="PFIUH PFIUH" />
         <Keyword name="$LOST"  value="0" />
         <Keyword name="$ORIGINALITY"  value="Original" />
         <Keyword name="$INST"  value="NA" />
         <Keyword name="$FIL"  value="tube(5).fcs" />
         <Keyword name="$EXP"  value="NA" />
         <Keyword name="$ETIM"  value="16:37:33" />
         <Keyword name="$DATE"  value="31-May-2019" />
         <Keyword name="$CYTSN"  value="2AFC218231017" />
         <Keyword name="$COM"  value="NA" />
         <Keyword name="$CELLS"  value="NA" />
         <Keyword name="$BTIM"  value="16:37:12" />
         <Keyword name="$SPILLOVER"  value="6,BL1-A,YL2-A,BL1-H,YL2-H,BL1-W,YL2-W,1.000000,0.000000,0.000000,0.000000,0.000000,0.000000,0.000000,1.000000,0.000000,0.000000,0.000000,0.000000,0.000000,0.000000,1.000000,0.000000,0.000000,0.000000,0.000000,0.000000,0.000000,1.000000,0.000000,0.000000,0.000000,0.000000,0.000000,0.000000,1.000000,0.000000,0.000000,0.000000,0.000000,0.000000,0.000000,1.000000" />
         <Keyword name="$SYS"  value="OPTIXE2 Microsoft Windows 7 Professional " />
         <Keyword name="$CYT"  value="4486521 Attune NxT Acoustic Focusing Cytometer (Lasers: BRVY)" />
         <Keyword name="$P13V"  value="440" />
         <Keyword name="$P13L"  value="561" />
         <Keyword name="$P13F"  value="620_15" />
         <Keyword name="$P13E"  value="0,0" />
         <Keyword name="$P13R"  value="1024" />
         <Keyword name="$P13B"  value="32" />
         <Keyword name="$P13S"  value="YL2-W" />
         <Keyword name="$P13N"  value="YL2-W" />
         <Keyword name="$P12V"  value="420" />
         <Keyword name="$P12L"  value="488" />
         <Keyword name="$P12F"  value="530_30" />
         <Keyword name="$P12E"  value="0,0" />
         <Keyword name="$P12R"  value="1024" />
         <Keyword name="$P12B"  value="32" />
         <Keyword name="$P12S"  value="BL1-W" />
         <Keyword name="$P12N"  value="BL1-W" />
         <Keyword name="$P11V"  value="180" />
         <Keyword name="$P11L"  value="488" />
         <Keyword name="$P11F"  value="488_10" />
         <Keyword name="$P11E"  value="0,0" />
         <Keyword name="$P11R"  value="1024" />
         <Keyword name="$P11B"  value="32" />
         <Keyword name="$P11S"  value="SSC-W" />
         <Keyword name="$P11N"  value="SSC-W" />
         <Keyword name="$P10V"  value="240" />
         <Keyword name="$P10L"  value="488" />
         <Keyword name="$P10F"  value="NA" />
         <Keyword name="$P10E"  value="0,0" />
         <Keyword name="$P10R"  value="1024" />
         <Keyword name="$P10B"  value="32" />
         <Keyword name="$P10S"  value="FSC-W" />
         <Keyword name="$P10N"  value="FSC-W" />
         <Keyword name="$P9V"  value="440" />
         <Keyword name="$P9L"  value="561" />
         <Keyword name="$P9F"  value="620_15" />
         <Keyword name="$P9E"  value="0,0" />
         <Keyword name="$P9R"  value="1048576" />
         <Keyword name="$P9B"  value="32" />
         <Keyword name="$P9S"  value="YL2-H" />
         <Keyword name="$P9N"  value="YL2-H" />
         <Keyword name="$P8V"  value="420" />
         <Keyword name="$P8L"  value="488" />
         <Keyword name="$P8F"  value="530_30" />
         <Keyword name="$P8E"  value="0,0" />
         <Keyword name="$P8R"  value="1048576" />
         <Keyword name="$P8B"  value="32" />
         <Keyword name="$P8S"  value="BL1-H" />
         <Keyword name="$P8N"  value="BL1-H" />
         <Keyword name="$P7V"  value="180" />
         <Keyword name="$P7L"  value="488" />
         <Keyword name="$P7F"  value="488_10" />
         <Keyword name="$P7E"  value="0,0" />
         <Keyword name="$P7R"  value="1048576" />
         <Keyword name="$P7B"  value="32" />
         <Keyword name="$P7S"  value="SSC-H" />
         <Keyword name="$P7N"  value="SSC-H" />
         <Keyword name="$P6V"  value="240" />
         <Keyword name="$P6L"  value="488" />
         <Keyword name="$P6F"  value="NA" />
         <Keyword name="$P6E"  value="0,0" />
         <Keyword name="$P6R"  value="1048576" />
         <Keyword name="$P6B"  value="32" />
         <Keyword name="$P6S"  value="FSC-H" />
         <Keyword name="$P6N"  value="FSC-H" />
         <Keyword name="$P5V"  value="440" />
         <Keyword name="$P5L"  value="561" />
         <Keyword name="$P5F"  value="620_15" />
         <Keyword name="$P5E"  value="0,0" />
         <Keyword name="$P5R"  value="1048576" />
         <Keyword name="$P5B"  value="32" />
         <Keyword name="$P5S"  value="YL2-A" />
         <Keyword name="$P5N"  value="YL2-A" />
         <Keyword name="$P4V"  value="420" />
         <Keyword name="$P4L"  value="488" />
         <Keyword name="$P4F"  value="530_30" />
         <Keyword name="$P4E"  value="0,0" />
         <Keyword name="$P4R"  value="1048576" />
         <Keyword name="$P4B"  value="32" />
         <Keyword name="$P4S"  value="BL1-A" />
         <Keyword name="$P4N"  value="BL1-A" />
         <Keyword name="$P3V"  value="180" />
         <Keyword name="$P3L"  value="488" />
         <Keyword name="$P3F"  value="488_10" />
         <Keyword name="$P3E"  value="0,0" />
         <Keyword name="$P3R"  value="1048576" />
         <Keyword name="$P3B"  value="32" />
         <Keyword name="$P3S"  value="SSC-A" />
         <Keyword name="$P3N"  value="SSC-A" />
         <Keyword name="$P2V"  value="240" />
         <Keyword name="$P2L"  value="488" />
         <Keyword name="$P2F"  value="NA" />
         <Keyword name="$P2E"  value="0,0" />
         <Keyword name="$P2R"  value="1048576" />
         <Keyword name="$P2B"  value="32" />
         <Keyword name="$P2S"  value="FSC-A" />
         <Keyword name="$P2N"  value="FSC-A" />
         <Keyword name="$P1V"  value="NA" />
         <Keyword name="$P1L"  value="NA" />
         <Keyword name="$P1F"  value="NA" />
         <Keyword name="$P1E"  value="0,0" />
         <Keyword name="$P1R"  value="67108864" />
         <Keyword name="$P1B"  value="32" />
         <Keyword name="$P1S"  value="Time" />
         <Keyword name="$P1N"  value="Time" />
         <Keyword name="$BYTEORD"  value="1,2,3,4" />
         <Keyword name="$DATATYPE"  value="F" />
         <Keyword name="$MODE"  value="L" />
         <Keyword name="$TOT"  value="100393" />
         <Keyword name="$PAR"  value="13" />
         <Keyword name="FJ_FCS_VERSION"  value="3.1" />
       </Keywords>
       <SampleNode name="tube(5).fcs"  annotation=""  owningGroup=""  expanded="1"  sortPriority="10"  count="100393"  sampleID="17" >
         <Graph smoothing="0"  backColor="#ffffff"  foreColor="#000000"  type="Pseudocolor"  fast="1" >
           <Axis dimension="x"  name="FSC-A"  label=""  auto="auto" />
           <Axis dimension="y"  name="SSC-A"  label=""  auto="auto" />
           <GraphSettings level="5%"  smoothingHighResolution="1"  contourHighResolution="1"  histogramSmoothingCount="0"  graphResolution="256"  showOutliers="0"  drawLargeDots="0"  dotsToDraw="8000"  tint="le.chartfill.tinted.40"  lineWeight="le.lineweight.normal"  lineStyle="le.linestyle.solid" />
           <GraphEnvironment showGrid="0"  showAxes="tnlTNL"  showGates="1"  showFreqOnPlots="1"  showGateNameOnPlots="1"  showMedians="0"  showUncomped="0"  addEventParam="0"  lastYAxisName="" >
             <TextTraits font="SansSerif"  size="11"  name="Labels"  style="plain"  color="#000000"  background="#00ffffff"  just="left" />
             <TextTraits font="SansSerif"  size="11"  name="LayoutGates"  style="plain"  color="#000000"  background="#00ffffff"  just="left" />
             <TextTraits font="SansSerif"  size="9"  name="Numbers"  style="plain"  color="#000000"  background="#00ffffff"  just="left" />
             <TextTraits font="SansSerif"  size="9"  name="Legend"  style="plain"  color="#000000"  background="#00ffffff"  just="left" />
           </GraphEnvironment>
         </Graph>
         <Subpopulations>
           <Population name="All"  annotation=""  owningGroup="All Samples"  expanded="1"  sortPriority="10"  count="87495" >
             <Graph smoothing="0"  backColor="#ffffff"  foreColor="#000000"  heatMapStatParameter="BL1-A"  type="Pseudocolor"  fast="1" >
               <Axis dimension="x"  name="FSC-H"  label=""  auto="auto" />
               <Axis dimension="y"  name="FSC-A"  label=""  auto="auto" />
               <GraphSettings level="5%"  smoothingHighResolution="1"  contourHighResolution="1"  histogramSmoothingCount="0"  graphResolution="256"  showOutliers="0"  drawLargeDots="0"  dotsToDraw="8000"  tint="le.chartfill.tinted.40"  lineWeight="le.lineweight.normal"  lineStyle="le.linestyle.solid" />
               <GraphEnvironment showGrid="0"  showAxes="tnlTNL"  showGates="1"  showFreqOnPlots="1"  showGateNameOnPlots="1"  showMedians="0"  showUncomped="0"  addEventParam="0"  lastYAxisName="" >
                 <TextTraits font="SansSerif"  size="11"  name="Labels"  style="plain"  color="#000000"  background="#00ffffff"  just="left" />
                 <TextTraits font="SansSerif"  size="11"  name="LayoutGates"  style="plain"  color="#000000"  background="#00ffffff"  just="left" />
                 <TextTraits font="SansSerif"  size="9"  name="Numbers"  style="plain"  color="#000000"  background="#00ffffff"  just="left" />
                 <TextTraits font="SansSerif"  size="9"  name="Legend"  style="plain"  color="#000000"  background="#00ffffff"  just="left" />
                 <WindowPosition x="620"  y="23"  width="390"  height="622"  displayed="1"  panelState="---" />
               </GraphEnvironment>
             </Graph>
             <Gate gating:id="ID741496267" >
               <gating:PolygonGate eventsInside="1"  annoOffsetX="0"  annoOffsetY="0"  tint="#000000"  isTinted="0"  lineWeight="Normal"  userDefined="1"  quadId="-1"  gateResolution="256" >
                 <gating:dimension>
                   <data-type:fcs-dimension data-type:name="SSC-H" />
                 </gating:dimension>
                 <gating:dimension>
                   <data-type:fcs-dimension data-type:name="FSC-H" />
                 </gating:dimension>
                 <gating:vertex>
                   <gating:coordinate data-type:value="152.5116935753" />
                   <gating:coordinate data-type:value="329665.9393939394" />
                 </gating:vertex>
                 <gating:vertex>
                   <gating:coordinate data-type:value="8.6327373722" />
                   <gating:coordinate data-type:value="182706.4242424243" />
                 </gating:vertex>
                 <gating:vertex>
                   <gating:coordinate data-type:value="-20.1430538684" />
                   <gating:coordinate data-type:value="83409.4545454545" />
                 </gating:vertex>
                 <gating:vertex>
                   <gating:coordinate data-type:value="181.2874848159" />
                   <gating:coordinate data-type:value="35746.9090909091" />
                 </gating:vertex>
                 <gating:vertex>
                   <gating:coordinate data-type:value="684.8638315269" />
                   <gating:coordinate data-type:value="35746.9090909091" />
                 </gating:vertex>
                 <gating:vertex>
                   <gating:coordinate data-type:value="2972.5392351567" />
                   <gating:coordinate data-type:value="190650.1818181818" />
                 </gating:vertex>
                 <gating:vertex>
                   <gating:coordinate data-type:value="3231.5213563224" />
                   <gating:coordinate data-type:value="595781.8181818182" />
                 </gating:vertex>
                 <gating:vertex>
                   <gating:coordinate data-type:value="2929.3755482958" />
                   <gating:coordinate data-type:value="1000913.4545454546" />
                 </gating:vertex>
                 <gating:vertex>
                   <gating:coordinate data-type:value="1548.1375687457" />
                   <gating:coordinate data-type:value="1020772.8484848485" />
                 </gating:vertex>
                 <gating:vertex>
                   <gating:coordinate data-type:value="627.3122490457" />
                   <gating:coordinate data-type:value="921475.8787878788" />
                 </gating:vertex>
               </gating:PolygonGate>
             </Gate>
             <Subpopulations>
               <Population name="Single Cells"  annotation=""  owningGroup="All Samples"  expanded="1"  sortPriority="10"  count="60198" >
                 <Graph smoothing="0"  backColor="#ffffff"  foreColor="#000000"  heatMapStatParameter="BL1-A"  type="Pseudocolor"  fast="1" >
                   <Axis dimension="x"  name="YL2-H"  label=""  auto="auto" />
                   <Axis dimension="y"  name="FSC-H"  label=""  auto="auto" />
                   <GraphSettings level="5%"  smoothingHighResolution="1"  contourHighResolution="1"  histogramSmoothingCount="0"  graphResolution="256"  showOutliers="0"  drawLargeDots="0"  dotsToDraw="8000"  tint="le.chartfill.tinted.40"  lineWeight="le.lineweight.normal"  lineStyle="le.linestyle.solid" />
                   <GraphEnvironment showGrid="0"  showAxes="tnlTNL"  showGates="1"  showFreqOnPlots="1"  showGateNameOnPlots="1"  showMedians="0"  showUncomped="0"  addEventParam="0"  lastYAxisName="" >
                     <TextTraits font="SansSerif"  size="11"  name="Labels"  style="plain"  color="#000000"  background="#00ffffff"  just="left" />
                     <TextTraits font="SansSerif"  size="11"  name="LayoutGates"  style="plain"  color="#000000"  background="#00ffffff"  just="left" />
                     <TextTraits font="SansSerif"  size="9"  name="Numbers"  style="plain"  color="#000000"  background="#00ffffff"  just="left" />
                     <TextTraits font="SansSerif"  size="9"  name="Legend"  style="plain"  color="#000000"  background="#00ffffff"  just="left" />
                     <WindowPosition x="620"  y="23"  width="390"  height="622"  displayed="0"  panelState="---" />
                   </GraphEnvironment>
                 </Graph>
                 <Gate gating:id="ID615897214"  gating:parent_id="ID741496267" >
                   <gating:PolygonGate eventsInside="1"  annoOffsetX="0"  annoOffsetY="0"  tint="#000000"  isTinted="0"  lineWeight="Normal"  userDefined="1"  quadId="-1"  gateResolution="256" >
                     <gating:dimension>
                       <data-type:fcs-dimension data-type:name="FSC-H" />
                     </gating:dimension>
                     <gating:dimension>
                       <data-type:fcs-dimension data-type:name="FSC-A" />
                     </gating:dimension>
                     <gating:vertex>
                       <gating:coordinate data-type:value="4128.2519685039" />
                       <gating:coordinate data-type:value="67521.9393939394" />
                     </gating:vertex>
                     <gating:vertex>
                       <gating:coordinate data-type:value="82565.0393700787" />
                       <gating:coordinate data-type:value="19859.3939393939" />
                     </gating:vertex>
                     <gating:vertex>
                       <gating:coordinate data-type:value="982523.968503937" />
                       <gating:coordinate data-type:value="1012829.0909090909" />
                     </gating:vertex>
                     <gating:vertex>
                       <gating:coordinate data-type:value="677033.3228346456" />
                       <gating:coordinate data-type:value="1024744.7272727273" />
                     </gating:vertex>
                   </gating:PolygonGate>
                 </Gate>
                 <Subpopulations>
                   <Population name="Red +"  annotation=""  owningGroup="All Samples"  expanded="1"  sortPriority="10"  count="18989" >
                     <Graph smoothing="0"  backColor="#ffffff"  foreColor="#000000"  heatMapStatParameter="BL1-A"  type="Pseudocolor"  fast="1" >
                       <Axis dimension="x"  name="YL2-H"  label=""  auto="auto" />
                       <Axis dimension="y"  name="FSC-H"  label=""  auto="auto" />
                       <GraphSettings level="5%"  smoothingHighResolution="1"  contourHighResolution="1"  histogramSmoothingCount="0"  graphResolution="256"  showOutliers="0"  drawLargeDots="0"  dotsToDraw="8000"  tint="le.chartfill.tinted.40"  lineWeight="le.lineweight.normal"  lineStyle="le.linestyle.solid" />
                       <GraphEnvironment showGrid="0"  showAxes="tnlTNL"  showGates="1"  showFreqOnPlots="1"  showGateNameOnPlots="1"  showMedians="0"  showUncomped="0"  addEventParam="0"  lastYAxisName="" >
                         <TextTraits font="SansSerif"  size="11"  name="Labels"  style="plain"  color="#000000"  background="#00ffffff"  just="left" />
                         <TextTraits font="SansSerif"  size="11"  name="LayoutGates"  style="plain"  color="#000000"  background="#00ffffff"  just="left" />
                         <TextTraits font="SansSerif"  size="9"  name="Numbers"  style="plain"  color="#000000"  background="#00ffffff"  just="left" />
                         <TextTraits font="SansSerif"  size="9"  name="Legend"  style="plain"  color="#000000"  background="#00ffffff"  just="left" />
                         <WindowPosition x="620"  y="23"  width="390"  height="622"  displayed="1"  panelState="---" />
                       </GraphEnvironment>
                     </Graph>
                     <Gate gating:id="ID631410453"  gating:parent_id="ID615897214" >
                       <gating:RectangleGate eventsInside="1"  annoOffsetX="0"  annoOffsetY="0"  tint="#000000"  isTinted="0"  lineWeight="Normal"  userDefined="1"  percentX="0"  percentY="0" >
                         <gating:dimension gating:min="1024.0000000000002"  gating:max="715133.3509055083" >
                           <data-type:fcs-dimension data-type:name="YL2-H" />
                         </gating:dimension>
                         <gating:dimension gating:min="0.0"  gating:max="1005822.9012875536" >
                           <data-type:fcs-dimension data-type:name="FSC-H" />
                         </gating:dimension>
                       </gating:RectangleGate>
                     </Gate>
                   </Population>
                 </Subpopulations>
               </Population>
             </Subpopulations>
           </Population>
         </Subpopulations>
       </SampleNode>
     </Sample>
     <Sample>
       <DataSet uri="file:/Users/Etienne/Desktop/190531_Repair/190531_wt%20sa%20se_Cinetique%20repair_se_tube(6).fcs"  sampleID="18" />
       <Transformations>
         <transforms:linear transforms:minRange="0"  transforms:maxRange="8"  gain="0.0011254924" >
           <data-type:parameter data-type:name="Time" />
         </transforms:linear>
         <transforms:linear transforms:minRange="0"  transforms:maxRange="1153433.6"  gain="1" >
           <data-type:parameter data-type:name="FSC-A" />
         </transforms:linear>
         <transforms:linear transforms:minRange="0"  transforms:maxRange="1048576"  gain="1" >
           <data-type:parameter data-type:name="SSC-A" />
         </transforms:linear>
         <transforms:biex transforms:length="256"  transforms:maxRange="1048576"  transforms:neg="0"  transforms:width="-1000"  transforms:pos="5.0205999133" >
           <data-type:parameter data-type:name="BL1-A" />
         </transforms:biex>
         <transforms:biex transforms:length="256"  transforms:maxRange="1048576"  transforms:neg="0"  transforms:width="-1000"  transforms:pos="5.0205999133" >
           <data-type:parameter data-type:name="YL2-A" />
         </transforms:biex>
         <transforms:linear transforms:minRange="0"  transforms:maxRange="1048576"  gain="1" >
           <data-type:parameter data-type:name="FSC-H" />
         </transforms:linear>
         <transforms:linear transforms:minRange="-365.452548756"  transforms:maxRange="3289.0729388036"  gain="1" >
           <data-type:parameter data-type:name="SSC-H" />
         </transforms:linear>
         <transforms:biex transforms:length="256"  transforms:maxRange="1048576"  transforms:neg="0"  transforms:width="-1000"  transforms:pos="5.0205999133" >
           <data-type:parameter data-type:name="BL1-H" />
         </transforms:biex>
         <transforms:log transforms:offset="1"  transforms:decades="6.0205999133" >
           <data-type:parameter data-type:name="YL2-H" />
         </transforms:log>
         <transforms:linear transforms:minRange="0"  transforms:maxRange="1048576"  gain="1" >
           <data-type:parameter data-type:name="FSC-W" />
         </transforms:linear>
         <transforms:linear transforms:minRange="0"  transforms:maxRange="1048576"  gain="1" >
           <data-type:parameter data-type:name="SSC-W" />
         </transforms:linear>
         <transforms:biex transforms:length="256"  transforms:maxRange="1048576"  transforms:neg="0"  transforms:width="-1000"  transforms:pos="5.0205999133" >
           <data-type:parameter data-type:name="BL1-W" />
         </transforms:biex>
         <transforms:biex transforms:length="256"  transforms:maxRange="1048576"  transforms:neg="0"  transforms:width="-1000"  transforms:pos="5.0205999133" >
           <data-type:parameter data-type:name="YL2-W" />
         </transforms:biex>
       </Transformations>
       <Keywords>
         <Keyword name="$ENDANALYSIS"  value="000000000000" />
         <Keyword name="$BEGINANALYSIS"  value="000000000000" />
         <Keyword name="$ENDSTEXT"  value="000000000000" />
         <Keyword name="$BEGINSTEXT"  value="000000000000" />
         <Keyword name="$NEXTDATA"  value="000000000000" />
         <Keyword name="$ENDDATA"  value="000005208295" />
         <Keyword name="$BEGINDATA"  value="000000008192" />
         <Keyword name="#WINEXT"  value="0" />
         <Keyword name="#WIDTHTHRESHOLD"  value="1000" />
         <Keyword name="#TR1"  value="OR_FSC,20000" />
         <Keyword name="#PTRESULT"  value="Pass" />
         <Keyword name="#PTDATE"  value="13-May-2019" />
         <Keyword name="#P1Target"  value="NA" />
         <Keyword name="#P1Label"  value="NA" />
         <Keyword name="#LASERCONFIG"  value="BRVY" />
         <Keyword name="#LASER4DELAY"  value="338" />
         <Keyword name="#LASER4COLOR"  value="Yellow" />
         <Keyword name="#LASER4ASF"  value="1.09" />
         <Keyword name="#LASER3DELAY"  value="725" />
         <Keyword name="#LASER3COLOR"  value="Violet" />
         <Keyword name="#LASER3ASF"  value="1.13" />
         <Keyword name="#LASER2DELAY"  value="1472" />
         <Keyword name="#LASER2COLOR"  value="Red" />
         <Keyword name="#LASER2ASF"  value="1.08" />
         <Keyword name="#LASER1DELAY"  value="1100" />
         <Keyword name="#LASER1COLOR"  value="Blue" />
         <Keyword name="#LASER1ASF"  value="1.16" />
         <Keyword name="#FLOWRATE"  value="100" />
         <Keyword name="$WELLID"  value="C7" />
         <Keyword name="$VOL"  value="14000" />
         <Keyword name="$TIMESTEP"  value="0.001" />
         <Keyword name="$SRC"  value="NA" />
         <Keyword name="$SMNO"  value="se" />
         <Keyword name="$PROJ"  value="Cinetique repair" />
         <Keyword name="$PLATENAME"  value="190531_wt sa se" />
         <Keyword name="$PLATEID"  value="mCherry R1 R4" />
         <Keyword name="$OP"  value="PFIUH PFIUH" />
         <Keyword name="$LOST"  value="0" />
         <Keyword name="$ORIGINALITY"  value="Original" />
         <Keyword name="$INST"  value="NA" />
         <Keyword name="$FIL"  value="tube(6).fcs" />
         <Keyword name="$EXP"  value="NA" />
         <Keyword name="$ETIM"  value="16:38:03" />
         <Keyword name="$DATE"  value="31-May-2019" />
         <Keyword name="$CYTSN"  value="2AFC218231017" />
         <Keyword name="$COM"  value="NA" />
         <Keyword name="$CELLS"  value="NA" />
         <Keyword name="$BTIM"  value="16:37:55" />
         <Keyword name="$SPILLOVER"  value="6,BL1-A,YL2-A,BL1-H,YL2-H,BL1-W,YL2-W,1.000000,0.000000,0.000000,0.000000,0.000000,0.000000,0.000000,1.000000,0.000000,0.000000,0.000000,0.000000,0.000000,0.000000,1.000000,0.000000,0.000000,0.000000,0.000000,0.000000,0.000000,1.000000,0.000000,0.000000,0.000000,0.000000,0.000000,0.000000,1.000000,0.000000,0.000000,0.000000,0.000000,0.000000,0.000000,1.000000" />
         <Keyword name="$SYS"  value="OPTIXE2 Microsoft Windows 7 Professional " />
         <Keyword name="$CYT"  value="4486521 Attune NxT Acoustic Focusing Cytometer (Lasers: BRVY)" />
         <Keyword name="$P13V"  value="440" />
         <Keyword name="$P13L"  value="561" />
         <Keyword name="$P13F"  value="620_15" />
         <Keyword name="$P13E"  value="0,0" />
         <Keyword name="$P13R"  value="1024" />
         <Keyword name="$P13B"  value="32" />
         <Keyword name="$P13S"  value="YL2-W" />
         <Keyword name="$P13N"  value="YL2-W" />
         <Keyword name="$P12V"  value="420" />
         <Keyword name="$P12L"  value="488" />
         <Keyword name="$P12F"  value="530_30" />
         <Keyword name="$P12E"  value="0,0" />
         <Keyword name="$P12R"  value="1024" />
         <Keyword name="$P12B"  value="32" />
         <Keyword name="$P12S"  value="BL1-W" />
         <Keyword name="$P12N"  value="BL1-W" />
         <Keyword name="$P11V"  value="180" />
         <Keyword name="$P11L"  value="488" />
         <Keyword name="$P11F"  value="488_10" />
         <Keyword name="$P11E"  value="0,0" />
         <Keyword name="$P11R"  value="1024" />
         <Keyword name="$P11B"  value="32" />
         <Keyword name="$P11S"  value="SSC-W" />
         <Keyword name="$P11N"  value="SSC-W" />
         <Keyword name="$P10V"  value="240" />
         <Keyword name="$P10L"  value="488" />
         <Keyword name="$P10F"  value="NA" />
         <Keyword name="$P10E"  value="0,0" />
         <Keyword name="$P10R"  value="1024" />
         <Keyword name="$P10B"  value="32" />
         <Keyword name="$P10S"  value="FSC-W" />
         <Keyword name="$P10N"  value="FSC-W" />
         <Keyword name="$P9V"  value="440" />
         <Keyword name="$P9L"  value="561" />
         <Keyword name="$P9F"  value="620_15" />
         <Keyword name="$P9E"  value="0,0" />
         <Keyword name="$P9R"  value="1048576" />
         <Keyword name="$P9B"  value="32" />
         <Keyword name="$P9S"  value="YL2-H" />
         <Keyword name="$P9N"  value="YL2-H" />
         <Keyword name="$P8V"  value="420" />
         <Keyword name="$P8L"  value="488" />
         <Keyword name="$P8F"  value="530_30" />
         <Keyword name="$P8E"  value="0,0" />
         <Keyword name="$P8R"  value="1048576" />
         <Keyword name="$P8B"  value="32" />
         <Keyword name="$P8S"  value="BL1-H" />
         <Keyword name="$P8N"  value="BL1-H" />
         <Keyword name="$P7V"  value="180" />
         <Keyword name="$P7L"  value="488" />
         <Keyword name="$P7F"  value="488_10" />
         <Keyword name="$P7E"  value="0,0" />
         <Keyword name="$P7R"  value="1048576" />
         <Keyword name="$P7B"  value="32" />
         <Keyword name="$P7S"  value="SSC-H" />
         <Keyword name="$P7N"  value="SSC-H" />
         <Keyword name="$P6V"  value="240" />
         <Keyword name="$P6L"  value="488" />
         <Keyword name="$P6F"  value="NA" />
         <Keyword name="$P6E"  value="0,0" />
         <Keyword name="$P6R"  value="1048576" />
         <Keyword name="$P6B"  value="32" />
         <Keyword name="$P6S"  value="FSC-H" />
         <Keyword name="$P6N"  value="FSC-H" />
         <Keyword name="$P5V"  value="440" />
         <Keyword name="$P5L"  value="561" />
         <Keyword name="$P5F"  value="620_15" />
         <Keyword name="$P5E"  value="0,0" />
         <Keyword name="$P5R"  value="1048576" />
         <Keyword name="$P5B"  value="32" />
         <Keyword name="$P5S"  value="YL2-A" />
         <Keyword name="$P5N"  value="YL2-A" />
         <Keyword name="$P4V"  value="420" />
         <Keyword name="$P4L"  value="488" />
         <Keyword name="$P4F"  value="530_30" />
         <Keyword name="$P4E"  value="0,0" />
         <Keyword name="$P4R"  value="1048576" />
         <Keyword name="$P4B"  value="32" />
         <Keyword name="$P4S"  value="BL1-A" />
         <Keyword name="$P4N"  value="BL1-A" />
         <Keyword name="$P3V"  value="180" />
         <Keyword name="$P3L"  value="488" />
         <Keyword name="$P3F"  value="488_10" />
         <Keyword name="$P3E"  value="0,0" />
         <Keyword name="$P3R"  value="1048576" />
         <Keyword name="$P3B"  value="32" />
         <Keyword name="$P3S"  value="SSC-A" />
         <Keyword name="$P3N"  value="SSC-A" />
         <Keyword name="$P2V"  value="240" />
         <Keyword name="$P2L"  value="488" />
         <Keyword name="$P2F"  value="NA" />
         <Keyword name="$P2E"  value="0,0" />
         <Keyword name="$P2R"  value="1048576" />
         <Keyword name="$P2B"  value="32" />
         <Keyword name="$P2S"  value="FSC-A" />
         <Keyword name="$P2N"  value="FSC-A" />
         <Keyword name="$P1V"  value="NA" />
         <Keyword name="$P1L"  value="NA" />
         <Keyword name="$P1F"  value="NA" />
         <Keyword name="$P1E"  value="0,0" />
         <Keyword name="$P1R"  value="67108864" />
         <Keyword name="$P1B"  value="32" />
         <Keyword name="$P1S"  value="Time" />
         <Keyword name="$P1N"  value="Time" />
         <Keyword name="$BYTEORD"  value="1,2,3,4" />
         <Keyword name="$DATATYPE"  value="F" />
         <Keyword name="$MODE"  value="L" />
         <Keyword name="$TOT"  value="100002" />
         <Keyword name="$PAR"  value="13" />
         <Keyword name="FJ_FCS_VERSION"  value="3.1" />
       </Keywords>
       <SampleNode name="tube(6).fcs"  annotation=""  owningGroup=""  expanded="1"  sortPriority="10"  count="100002"  sampleID="18" >
         <Graph smoothing="0"  backColor="#ffffff"  foreColor="#000000"  type="Pseudocolor"  fast="1" >
           <Axis dimension="x"  name="FSC-A"  label=""  auto="auto" />
           <Axis dimension="y"  name="SSC-A"  label=""  auto="auto" />
           <GraphSettings level="5%"  smoothingHighResolution="1"  contourHighResolution="1"  histogramSmoothingCount="0"  graphResolution="256"  showOutliers="0"  drawLargeDots="0"  dotsToDraw="8000"  tint="le.chartfill.tinted.40"  lineWeight="le.lineweight.normal"  lineStyle="le.linestyle.solid" />
           <GraphEnvironment showGrid="0"  showAxes="tnlTNL"  showGates="1"  showFreqOnPlots="1"  showGateNameOnPlots="1"  showMedians="0"  showUncomped="0"  addEventParam="0"  lastYAxisName="" >
             <TextTraits font="SansSerif"  size="11"  name="Labels"  style="plain"  color="#000000"  background="#00ffffff"  just="left" />
             <TextTraits font="SansSerif"  size="11"  name="LayoutGates"  style="plain"  color="#000000"  background="#00ffffff"  just="left" />
             <TextTraits font="SansSerif"  size="9"  name="Numbers"  style="plain"  color="#000000"  background="#00ffffff"  just="left" />
             <TextTraits font="SansSerif"  size="9"  name="Legend"  style="plain"  color="#000000"  background="#00ffffff"  just="left" />
           </GraphEnvironment>
         </Graph>
         <Subpopulations>
           <Population name="All"  annotation=""  owningGroup="All Samples"  expanded="1"  sortPriority="10"  count="96647" >
             <Graph smoothing="0"  backColor="#ffffff"  foreColor="#000000"  heatMapStatParameter="BL1-A"  type="Pseudocolor"  fast="1" >
               <Axis dimension="x"  name="FSC-H"  label=""  auto="auto" />
               <Axis dimension="y"  name="FSC-A"  label=""  auto="auto" />
               <GraphSettings level="5%"  smoothingHighResolution="1"  contourHighResolution="1"  histogramSmoothingCount="0"  graphResolution="256"  showOutliers="0"  drawLargeDots="0"  dotsToDraw="8000"  tint="le.chartfill.tinted.40"  lineWeight="le.lineweight.normal"  lineStyle="le.linestyle.solid" />
               <GraphEnvironment showGrid="0"  showAxes="tnlTNL"  showGates="1"  showFreqOnPlots="1"  showGateNameOnPlots="1"  showMedians="0"  showUncomped="0"  addEventParam="0"  lastYAxisName="" >
                 <TextTraits font="SansSerif"  size="11"  name="Labels"  style="plain"  color="#000000"  background="#00ffffff"  just="left" />
                 <TextTraits font="SansSerif"  size="11"  name="LayoutGates"  style="plain"  color="#000000"  background="#00ffffff"  just="left" />
                 <TextTraits font="SansSerif"  size="9"  name="Numbers"  style="plain"  color="#000000"  background="#00ffffff"  just="left" />
                 <TextTraits font="SansSerif"  size="9"  name="Legend"  style="plain"  color="#000000"  background="#00ffffff"  just="left" />
                 <WindowPosition x="620"  y="23"  width="390"  height="622"  displayed="1"  panelState="---" />
               </GraphEnvironment>
             </Graph>
             <Gate gating:id="ID869749409" >
               <gating:PolygonGate eventsInside="1"  annoOffsetX="0"  annoOffsetY="0"  tint="#000000"  isTinted="0"  lineWeight="Normal"  userDefined="1"  quadId="-1"  gateResolution="256" >
                 <gating:dimension>
                   <data-type:fcs-dimension data-type:name="SSC-H" />
                 </gating:dimension>
                 <gating:dimension>
                   <data-type:fcs-dimension data-type:name="FSC-H" />
                 </gating:dimension>
                 <gating:vertex>
                   <gating:coordinate data-type:value="152.5116935753" />
                   <gating:coordinate data-type:value="329665.9393939394" />
                 </gating:vertex>
                 <gating:vertex>
                   <gating:coordinate data-type:value="8.6327373722" />
                   <gating:coordinate data-type:value="182706.4242424243" />
                 </gating:vertex>
                 <gating:vertex>
                   <gating:coordinate data-type:value="-20.1430538684" />
                   <gating:coordinate data-type:value="83409.4545454545" />
                 </gating:vertex>
                 <gating:vertex>
                   <gating:coordinate data-type:value="181.2874848159" />
                   <gating:coordinate data-type:value="35746.9090909091" />
                 </gating:vertex>
                 <gating:vertex>
                   <gating:coordinate data-type:value="684.8638315269" />
                   <gating:coordinate data-type:value="35746.9090909091" />
                 </gating:vertex>
                 <gating:vertex>
                   <gating:coordinate data-type:value="2972.5392351567" />
                   <gating:coordinate data-type:value="190650.1818181818" />
                 </gating:vertex>
                 <gating:vertex>
                   <gating:coordinate data-type:value="3231.5213563224" />
                   <gating:coordinate data-type:value="595781.8181818182" />
                 </gating:vertex>
                 <gating:vertex>
                   <gating:coordinate data-type:value="2929.3755482958" />
                   <gating:coordinate data-type:value="1000913.4545454546" />
                 </gating:vertex>
                 <gating:vertex>
                   <gating:coordinate data-type:value="1548.1375687457" />
                   <gating:coordinate data-type:value="1020772.8484848485" />
                 </gating:vertex>
                 <gating:vertex>
                   <gating:coordinate data-type:value="627.3122490457" />
                   <gating:coordinate data-type:value="921475.8787878788" />
                 </gating:vertex>
               </gating:PolygonGate>
             </Gate>
             <Subpopulations>
               <Population name="Single Cells"  annotation=""  owningGroup="All Samples"  expanded="1"  sortPriority="10"  count="76559" >
                 <Graph smoothing="0"  backColor="#ffffff"  foreColor="#000000"  heatMapStatParameter="BL1-A"  type="Pseudocolor"  fast="1" >
                   <Axis dimension="x"  name="YL2-H"  label=""  auto="auto" />
                   <Axis dimension="y"  name="FSC-H"  label=""  auto="auto" />
                   <GraphSettings level="5%"  smoothingHighResolution="1"  contourHighResolution="1"  histogramSmoothingCount="0"  graphResolution="256"  showOutliers="0"  drawLargeDots="0"  dotsToDraw="8000"  tint="le.chartfill.tinted.40"  lineWeight="le.lineweight.normal"  lineStyle="le.linestyle.solid" />
                   <GraphEnvironment showGrid="0"  showAxes="tnlTNL"  showGates="1"  showFreqOnPlots="1"  showGateNameOnPlots="1"  showMedians="0"  showUncomped="0"  addEventParam="0"  lastYAxisName="" >
                     <TextTraits font="SansSerif"  size="11"  name="Labels"  style="plain"  color="#000000"  background="#00ffffff"  just="left" />
                     <TextTraits font="SansSerif"  size="11"  name="LayoutGates"  style="plain"  color="#000000"  background="#00ffffff"  just="left" />
                     <TextTraits font="SansSerif"  size="9"  name="Numbers"  style="plain"  color="#000000"  background="#00ffffff"  just="left" />
                     <TextTraits font="SansSerif"  size="9"  name="Legend"  style="plain"  color="#000000"  background="#00ffffff"  just="left" />
                     <WindowPosition x="620"  y="23"  width="390"  height="622"  displayed="1"  panelState="---" />
                   </GraphEnvironment>
                 </Graph>
                 <Gate gating:id="ID1068289333"  gating:parent_id="ID869749409" >
                   <gating:PolygonGate eventsInside="1"  annoOffsetX="0"  annoOffsetY="0"  tint="#000000"  isTinted="0"  lineWeight="Normal"  userDefined="1"  quadId="-1"  gateResolution="256" >
                     <gating:dimension>
                       <data-type:fcs-dimension data-type:name="FSC-H" />
                     </gating:dimension>
                     <gating:dimension>
                       <data-type:fcs-dimension data-type:name="FSC-A" />
                     </gating:dimension>
                     <gating:vertex>
                       <gating:coordinate data-type:value="4128.2519685039" />
                       <gating:coordinate data-type:value="67521.9393939394" />
                     </gating:vertex>
                     <gating:vertex>
                       <gating:coordinate data-type:value="82565.0393700787" />
                       <gating:coordinate data-type:value="19859.3939393939" />
                     </gating:vertex>
                     <gating:vertex>
                       <gating:coordinate data-type:value="982523.968503937" />
                       <gating:coordinate data-type:value="1012829.0909090909" />
                     </gating:vertex>
                     <gating:vertex>
                       <gating:coordinate data-type:value="677033.3228346456" />
                       <gating:coordinate data-type:value="1024744.7272727273" />
                     </gating:vertex>
                   </gating:PolygonGate>
                 </Gate>
                 <Subpopulations>
                   <Population name="Red +"  annotation=""  owningGroup="All Samples"  expanded="1"  sortPriority="10"  count="75522" >
                     <Graph smoothing="0"  backColor="#ffffff"  foreColor="#000000"  heatMapStatParameter="BL1-A"  type="Pseudocolor"  fast="1" >
                       <Axis dimension="x"  name="YL2-H"  label=""  auto="auto" />
                       <Axis dimension="y"  name="FSC-H"  label=""  auto="auto" />
                       <GraphSettings level="5%"  smoothingHighResolution="1"  contourHighResolution="1"  histogramSmoothingCount="0"  graphResolution="256"  showOutliers="0"  drawLargeDots="0"  dotsToDraw="8000"  tint="le.chartfill.tinted.40"  lineWeight="le.lineweight.normal"  lineStyle="le.linestyle.solid" />
                       <GraphEnvironment showGrid="0"  showAxes="tnlTNL"  showGates="1"  showFreqOnPlots="1"  showGateNameOnPlots="1"  showMedians="0"  showUncomped="0"  addEventParam="0"  lastYAxisName="" >
                         <TextTraits font="SansSerif"  size="11"  name="Labels"  style="plain"  color="#000000"  background="#00ffffff"  just="left" />
                         <TextTraits font="SansSerif"  size="11"  name="LayoutGates"  style="plain"  color="#000000"  background="#00ffffff"  just="left" />
                         <TextTraits font="SansSerif"  size="9"  name="Numbers"  style="plain"  color="#000000"  background="#00ffffff"  just="left" />
                         <TextTraits font="SansSerif"  size="9"  name="Legend"  style="plain"  color="#000000"  background="#00ffffff"  just="left" />
                         <WindowPosition x="620"  y="23"  width="390"  height="622"  displayed="1"  panelState="---" />
                       </GraphEnvironment>
                     </Graph>
                     <Gate gating:id="ID241667694"  gating:parent_id="ID1068289333" >
                       <gating:RectangleGate eventsInside="1"  annoOffsetX="0"  annoOffsetY="0"  tint="#000000"  isTinted="0"  lineWeight="Normal"  userDefined="1"  percentX="0"  percentY="0" >
                         <gating:dimension gating:min="1024.0000000000002"  gating:max="715133.3509055083" >
                           <data-type:fcs-dimension data-type:name="YL2-H" />
                         </gating:dimension>
                         <gating:dimension gating:min="0.0"  gating:max="1005822.9012875536" >
                           <data-type:fcs-dimension data-type:name="FSC-H" />
                         </gating:dimension>
                       </gating:RectangleGate>
                     </Gate>
                   </Population>
                 </Subpopulations>
               </Population>
             </Subpopulations>
           </Population>
         </Subpopulations>
       </SampleNode>
     </Sample>
     <Sample>
       <DataSet uri="file:/Users/Etienne/Desktop/190531_Repair/190531_wt%20sa%20se_Cinetique%20repair_sa_tube.fcs"  sampleID="19" />
       <Transformations>
         <transforms:linear transforms:minRange="0"  transforms:maxRange="10"  gain="0.0012105072" >
           <data-type:parameter data-type:name="Time" />
         </transforms:linear>
         <transforms:linear transforms:minRange="0"  transforms:maxRange="1153433.6"  gain="1" >
           <data-type:parameter data-type:name="FSC-A" />
         </transforms:linear>
         <transforms:linear transforms:minRange="0"  transforms:maxRange="1048576"  gain="1" >
           <data-type:parameter data-type:name="SSC-A" />
         </transforms:linear>
         <transforms:biex transforms:length="256"  transforms:maxRange="1048576"  transforms:neg="0"  transforms:width="-1000"  transforms:pos="5.0205999133" >
           <data-type:parameter data-type:name="BL1-A" />
         </transforms:biex>
         <transforms:biex transforms:length="256"  transforms:maxRange="1048576"  transforms:neg="0"  transforms:width="-1000"  transforms:pos="5.0205999133" >
           <data-type:parameter data-type:name="YL2-A" />
         </transforms:biex>
         <transforms:linear transforms:minRange="0"  transforms:maxRange="1048576"  gain="1" >
           <data-type:parameter data-type:name="FSC-H" />
         </transforms:linear>
         <transforms:linear transforms:minRange="-365.452548756"  transforms:maxRange="3289.0729388036"  gain="1" >
           <data-type:parameter data-type:name="SSC-H" />
         </transforms:linear>
         <transforms:biex transforms:length="256"  transforms:maxRange="1048576"  transforms:neg="0"  transforms:width="-1000"  transforms:pos="5.0205999133" >
           <data-type:parameter data-type:name="BL1-H" />
         </transforms:biex>
         <transforms:log transforms:offset="1"  transforms:decades="6.0205999133" >
           <data-type:parameter data-type:name="YL2-H" />
         </transforms:log>
         <transforms:linear transforms:minRange="0"  transforms:maxRange="1048576"  gain="1" >
           <data-type:parameter data-type:name="FSC-W" />
         </transforms:linear>
         <transforms:linear transforms:minRange="0"  transforms:maxRange="1048576"  gain="1" >
           <data-type:parameter data-type:name="SSC-W" />
         </transforms:linear>
         <transforms:biex transforms:length="256"  transforms:maxRange="1048576"  transforms:neg="0"  transforms:width="-1000"  transforms:pos="5.0205999133" >
           <data-type:parameter data-type:name="BL1-W" />
         </transforms:biex>
         <transforms:biex transforms:length="256"  transforms:maxRange="1048576"  transforms:neg="0"  transforms:width="-1000"  transforms:pos="5.0205999133" >
           <data-type:parameter data-type:name="YL2-W" />
         </transforms:biex>
       </Transformations>
       <Keywords>
         <Keyword name="$ENDANALYSIS"  value="000000000000" />
         <Keyword name="$BEGINANALYSIS"  value="000000000000" />
         <Keyword name="$ENDSTEXT"  value="000000000000" />
         <Keyword name="$BEGINSTEXT"  value="000000000000" />
         <Keyword name="$NEXTDATA"  value="000000000000" />
         <Keyword name="$ENDDATA"  value="000005208295" />
         <Keyword name="$BEGINDATA"  value="000000008192" />
         <Keyword name="#WINEXT"  value="0" />
         <Keyword name="#WIDTHTHRESHOLD"  value="1000" />
         <Keyword name="#TR1"  value="OR_FSC,20000" />
         <Keyword name="#PTRESULT"  value="Pass" />
         <Keyword name="#PTDATE"  value="13-May-2019" />
         <Keyword name="#P1Target"  value="NA" />
         <Keyword name="#P1Label"  value="NA" />
         <Keyword name="#LASERCONFIG"  value="BRVY" />
         <Keyword name="#LASER4DELAY"  value="338" />
         <Keyword name="#LASER4COLOR"  value="Yellow" />
         <Keyword name="#LASER4ASF"  value="1.09" />
         <Keyword name="#LASER3DELAY"  value="725" />
         <Keyword name="#LASER3COLOR"  value="Violet" />
         <Keyword name="#LASER3ASF"  value="1.13" />
         <Keyword name="#LASER2DELAY"  value="1472" />
         <Keyword name="#LASER2COLOR"  value="Red" />
         <Keyword name="#LASER2ASF"  value="1.08" />
         <Keyword name="#LASER1DELAY"  value="1100" />
         <Keyword name="#LASER1COLOR"  value="Blue" />
         <Keyword name="#LASER1ASF"  value="1.16" />
         <Keyword name="#FLOWRATE"  value="100" />
         <Keyword name="$WELLID"  value="B1" />
         <Keyword name="$VOL"  value="16000" />
         <Keyword name="$TIMESTEP"  value="0.001" />
         <Keyword name="$SRC"  value="NA" />
         <Keyword name="$SMNO"  value="sa" />
         <Keyword name="$PROJ"  value="Cinetique repair" />
         <Keyword name="$PLATENAME"  value="190531_wt sa se" />
         <Keyword name="$PLATEID"  value="mCherry R1 R4" />
         <Keyword name="$OP"  value="PFIUH PFIUH" />
         <Keyword name="$LOST"  value="0" />
         <Keyword name="$ORIGINALITY"  value="Original" />
         <Keyword name="$INST"  value="NA" />
         <Keyword name="$FIL"  value="tube.fcs" />
         <Keyword name="$EXP"  value="NA" />
         <Keyword name="$ETIM"  value="16:30:17" />
         <Keyword name="$DATE"  value="31-May-2019" />
         <Keyword name="$CYTSN"  value="2AFC218231017" />
         <Keyword name="$COM"  value="NA" />
         <Keyword name="$CELLS"  value="NA" />
         <Keyword name="$BTIM"  value="16:30:07" />
         <Keyword name="$SPILLOVER"  value="6,BL1-A,YL2-A,BL1-H,YL2-H,BL1-W,YL2-W,1.000000,0.000000,0.000000,0.000000,0.000000,0.000000,0.000000,1.000000,0.000000,0.000000,0.000000,0.000000,0.000000,0.000000,1.000000,0.000000,0.000000,0.000000,0.000000,0.000000,0.000000,1.000000,0.000000,0.000000,0.000000,0.000000,0.000000,0.000000,1.000000,0.000000,0.000000,0.000000,0.000000,0.000000,0.000000,1.000000" />
         <Keyword name="$SYS"  value="OPTIXE2 Microsoft Windows 7 Professional " />
         <Keyword name="$CYT"  value="4486521 Attune NxT Acoustic Focusing Cytometer (Lasers: BRVY)" />
         <Keyword name="$P13V"  value="440" />
         <Keyword name="$P13L"  value="561" />
         <Keyword name="$P13F"  value="620_15" />
         <Keyword name="$P13E"  value="0,0" />
         <Keyword name="$P13R"  value="1024" />
         <Keyword name="$P13B"  value="32" />
         <Keyword name="$P13S"  value="YL2-W" />
         <Keyword name="$P13N"  value="YL2-W" />
         <Keyword name="$P12V"  value="420" />
         <Keyword name="$P12L"  value="488" />
         <Keyword name="$P12F"  value="530_30" />
         <Keyword name="$P12E"  value="0,0" />
         <Keyword name="$P12R"  value="1024" />
         <Keyword name="$P12B"  value="32" />
         <Keyword name="$P12S"  value="BL1-W" />
         <Keyword name="$P12N"  value="BL1-W" />
         <Keyword name="$P11V"  value="180" />
         <Keyword name="$P11L"  value="488" />
         <Keyword name="$P11F"  value="488_10" />
         <Keyword name="$P11E"  value="0,0" />
         <Keyword name="$P11R"  value="1024" />
         <Keyword name="$P11B"  value="32" />
         <Keyword name="$P11S"  value="SSC-W" />
         <Keyword name="$P11N"  value="SSC-W" />
         <Keyword name="$P10V"  value="240" />
         <Keyword name="$P10L"  value="488" />
         <Keyword name="$P10F"  value="NA" />
         <Keyword name="$P10E"  value="0,0" />
         <Keyword name="$P10R"  value="1024" />
         <Keyword name="$P10B"  value="32" />
         <Keyword name="$P10S"  value="FSC-W" />
         <Keyword name="$P10N"  value="FSC-W" />
         <Keyword name="$P9V"  value="440" />
         <Keyword name="$P9L"  value="561" />
         <Keyword name="$P9F"  value="620_15" />
         <Keyword name="$P9E"  value="0,0" />
         <Keyword name="$P9R"  value="1048576" />
         <Keyword name="$P9B"  value="32" />
         <Keyword name="$P9S"  value="YL2-H" />
         <Keyword name="$P9N"  value="YL2-H" />
         <Keyword name="$P8V"  value="420" />
         <Keyword name="$P8L"  value="488" />
         <Keyword name="$P8F"  value="530_30" />
         <Keyword name="$P8E"  value="0,0" />
         <Keyword name="$P8R"  value="1048576" />
         <Keyword name="$P8B"  value="32" />
         <Keyword name="$P8S"  value="BL1-H" />
         <Keyword name="$P8N"  value="BL1-H" />
         <Keyword name="$P7V"  value="180" />
         <Keyword name="$P7L"  value="488" />
         <Keyword name="$P7F"  value="488_10" />
         <Keyword name="$P7E"  value="0,0" />
         <Keyword name="$P7R"  value="1048576" />
         <Keyword name="$P7B"  value="32" />
         <Keyword name="$P7S"  value="SSC-H" />
         <Keyword name="$P7N"  value="SSC-H" />
         <Keyword name="$P6V"  value="240" />
         <Keyword name="$P6L"  value="488" />
         <Keyword name="$P6F"  value="NA" />
         <Keyword name="$P6E"  value="0,0" />
         <Keyword name="$P6R"  value="1048576" />
         <Keyword name="$P6B"  value="32" />
         <Keyword name="$P6S"  value="FSC-H" />
         <Keyword name="$P6N"  value="FSC-H" />
         <Keyword name="$P5V"  value="440" />
         <Keyword name="$P5L"  value="561" />
         <Keyword name="$P5F"  value="620_15" />
         <Keyword name="$P5E"  value="0,0" />
         <Keyword name="$P5R"  value="1048576" />
         <Keyword name="$P5B"  value="32" />
         <Keyword name="$P5S"  value="YL2-A" />
         <Keyword name="$P5N"  value="YL2-A" />
         <Keyword name="$P4V"  value="420" />
         <Keyword name="$P4L"  value="488" />
         <Keyword name="$P4F"  value="530_30" />
         <Keyword name="$P4E"  value="0,0" />
         <Keyword name="$P4R"  value="1048576" />
         <Keyword name="$P4B"  value="32" />
         <Keyword name="$P4S"  value="BL1-A" />
         <Keyword name="$P4N"  value="BL1-A" />
         <Keyword name="$P3V"  value="180" />
         <Keyword name="$P3L"  value="488" />
         <Keyword name="$P3F"  value="488_10" />
         <Keyword name="$P3E"  value="0,0" />
         <Keyword name="$P3R"  value="1048576" />
         <Keyword name="$P3B"  value="32" />
         <Keyword name="$P3S"  value="SSC-A" />
         <Keyword name="$P3N"  value="SSC-A" />
         <Keyword name="$P2V"  value="240" />
         <Keyword name="$P2L"  value="488" />
         <Keyword name="$P2F"  value="NA" />
         <Keyword name="$P2E"  value="0,0" />
         <Keyword name="$P2R"  value="1048576" />
         <Keyword name="$P2B"  value="32" />
         <Keyword name="$P2S"  value="FSC-A" />
         <Keyword name="$P2N"  value="FSC-A" />
         <Keyword name="$P1V"  value="NA" />
         <Keyword name="$P1L"  value="NA" />
         <Keyword name="$P1F"  value="NA" />
         <Keyword name="$P1E"  value="0,0" />
         <Keyword name="$P1R"  value="67108864" />
         <Keyword name="$P1B"  value="32" />
         <Keyword name="$P1S"  value="Time" />
         <Keyword name="$P1N"  value="Time" />
         <Keyword name="$BYTEORD"  value="1,2,3,4" />
         <Keyword name="$DATATYPE"  value="F" />
         <Keyword name="$MODE"  value="L" />
         <Keyword name="$TOT"  value="100002" />
         <Keyword name="$PAR"  value="13" />
         <Keyword name="FJ_FCS_VERSION"  value="3.1" />
       </Keywords>
       <SampleNode name="tube.fcs"  annotation=""  owningGroup=""  expanded="1"  sortPriority="10"  count="100002"  sampleID="19" >
         <Graph smoothing="0"  backColor="#ffffff"  foreColor="#000000"  type="Pseudocolor"  fast="1" >
           <Axis dimension="x"  name="FSC-A"  label=""  auto="auto" />
           <Axis dimension="y"  name="SSC-A"  label=""  auto="auto" />
           <GraphSettings level="5%"  smoothingHighResolution="1"  contourHighResolution="1"  histogramSmoothingCount="0"  graphResolution="256"  showOutliers="0"  drawLargeDots="0"  dotsToDraw="8000"  tint="le.chartfill.tinted.40"  lineWeight="le.lineweight.normal"  lineStyle="le.linestyle.solid" />
           <GraphEnvironment showGrid="0"  showAxes="tnlTNL"  showGates="1"  showFreqOnPlots="1"  showGateNameOnPlots="1"  showMedians="0"  showUncomped="0"  addEventParam="0"  lastYAxisName="" >
             <TextTraits font="SansSerif"  size="11"  name="Labels"  style="plain"  color="#000000"  background="#00ffffff"  just="left" />
             <TextTraits font="SansSerif"  size="11"  name="LayoutGates"  style="plain"  color="#000000"  background="#00ffffff"  just="left" />
             <TextTraits font="SansSerif"  size="9"  name="Numbers"  style="plain"  color="#000000"  background="#00ffffff"  just="left" />
             <TextTraits font="SansSerif"  size="9"  name="Legend"  style="plain"  color="#000000"  background="#00ffffff"  just="left" />
           </GraphEnvironment>
         </Graph>
         <Subpopulations>
           <Population name="All"  annotation=""  owningGroup="All Samples"  expanded="1"  sortPriority="10"  count="99631" >
             <Graph smoothing="0"  backColor="#ffffff"  foreColor="#000000"  heatMapStatParameter="BL1-A"  type="Pseudocolor"  fast="1" >
               <Axis dimension="x"  name="FSC-H"  label=""  auto="auto" />
               <Axis dimension="y"  name="FSC-A"  label=""  auto="auto" />
               <GraphSettings level="5%"  smoothingHighResolution="1"  contourHighResolution="1"  histogramSmoothingCount="0"  graphResolution="256"  showOutliers="0"  drawLargeDots="0"  dotsToDraw="8000"  tint="le.chartfill.tinted.40"  lineWeight="le.lineweight.normal"  lineStyle="le.linestyle.solid" />
               <GraphEnvironment showGrid="0"  showAxes="tnlTNL"  showGates="1"  showFreqOnPlots="1"  showGateNameOnPlots="1"  showMedians="0"  showUncomped="0"  addEventParam="0"  lastYAxisName="" >
                 <TextTraits font="SansSerif"  size="11"  name="Labels"  style="plain"  color="#000000"  background="#00ffffff"  just="left" />
                 <TextTraits font="SansSerif"  size="11"  name="LayoutGates"  style="plain"  color="#000000"  background="#00ffffff"  just="left" />
                 <TextTraits font="SansSerif"  size="9"  name="Numbers"  style="plain"  color="#000000"  background="#00ffffff"  just="left" />
                 <TextTraits font="SansSerif"  size="9"  name="Legend"  style="plain"  color="#000000"  background="#00ffffff"  just="left" />
                 <WindowPosition x="620"  y="23"  width="390"  height="622"  displayed="1"  panelState="---" />
               </GraphEnvironment>
             </Graph>
             <Gate gating:id="ID10467921" >
               <gating:PolygonGate eventsInside="1"  annoOffsetX="0"  annoOffsetY="0"  tint="#000000"  isTinted="0"  lineWeight="Normal"  userDefined="1"  quadId="-1"  gateResolution="256" >
                 <gating:dimension>
                   <data-type:fcs-dimension data-type:name="SSC-H" />
                 </gating:dimension>
                 <gating:dimension>
                   <data-type:fcs-dimension data-type:name="FSC-H" />
                 </gating:dimension>
                 <gating:vertex>
                   <gating:coordinate data-type:value="152.5116935753" />
                   <gating:coordinate data-type:value="329665.9393939394" />
                 </gating:vertex>
                 <gating:vertex>
                   <gating:coordinate data-type:value="8.6327373722" />
                   <gating:coordinate data-type:value="182706.4242424243" />
                 </gating:vertex>
                 <gating:vertex>
                   <gating:coordinate data-type:value="-20.1430538684" />
                   <gating:coordinate data-type:value="83409.4545454545" />
                 </gating:vertex>
                 <gating:vertex>
                   <gating:coordinate data-type:value="181.2874848159" />
                   <gating:coordinate data-type:value="35746.9090909091" />
                 </gating:vertex>
                 <gating:vertex>
                   <gating:coordinate data-type:value="684.8638315269" />
                   <gating:coordinate data-type:value="35746.9090909091" />
                 </gating:vertex>
                 <gating:vertex>
                   <gating:coordinate data-type:value="2972.5392351567" />
                   <gating:coordinate data-type:value="190650.1818181818" />
                 </gating:vertex>
                 <gating:vertex>
                   <gating:coordinate data-type:value="3231.5213563224" />
                   <gating:coordinate data-type:value="595781.8181818182" />
                 </gating:vertex>
                 <gating:vertex>
                   <gating:coordinate data-type:value="2929.3755482958" />
                   <gating:coordinate data-type:value="1000913.4545454546" />
                 </gating:vertex>
                 <gating:vertex>
                   <gating:coordinate data-type:value="1548.1375687457" />
                   <gating:coordinate data-type:value="1020772.8484848485" />
                 </gating:vertex>
                 <gating:vertex>
                   <gating:coordinate data-type:value="627.3122490457" />
                   <gating:coordinate data-type:value="921475.8787878788" />
                 </gating:vertex>
               </gating:PolygonGate>
             </Gate>
             <Subpopulations>
               <Population name="Single Cells"  annotation=""  owningGroup="All Samples"  expanded="1"  sortPriority="10"  count="82031" >
                 <Graph smoothing="0"  backColor="#ffffff"  foreColor="#000000"  heatMapStatParameter="BL1-A"  type="Pseudocolor"  fast="1" >
                   <Axis dimension="x"  name="YL2-H"  label=""  auto="auto" />
                   <Axis dimension="y"  name="FSC-H"  label=""  auto="auto" />
                   <GraphSettings level="5%"  smoothingHighResolution="1"  contourHighResolution="1"  histogramSmoothingCount="0"  graphResolution="256"  showOutliers="0"  drawLargeDots="0"  dotsToDraw="8000"  tint="le.chartfill.tinted.40"  lineWeight="le.lineweight.normal"  lineStyle="le.linestyle.solid" />
                   <GraphEnvironment showGrid="0"  showAxes="tnlTNL"  showGates="1"  showFreqOnPlots="1"  showGateNameOnPlots="1"  showMedians="0"  showUncomped="0"  addEventParam="0"  lastYAxisName="" >
                     <TextTraits font="SansSerif"  size="11"  name="Labels"  style="plain"  color="#000000"  background="#00ffffff"  just="left" />
                     <TextTraits font="SansSerif"  size="11"  name="LayoutGates"  style="plain"  color="#000000"  background="#00ffffff"  just="left" />
                     <TextTraits font="SansSerif"  size="9"  name="Numbers"  style="plain"  color="#000000"  background="#00ffffff"  just="left" />
                     <TextTraits font="SansSerif"  size="9"  name="Legend"  style="plain"  color="#000000"  background="#00ffffff"  just="left" />
                     <WindowPosition x="620"  y="23"  width="390"  height="622"  displayed="1"  panelState="---" />
                   </GraphEnvironment>
                 </Graph>
                 <Gate gating:id="ID694842317"  gating:parent_id="ID10467921" >
                   <gating:PolygonGate eventsInside="1"  annoOffsetX="0"  annoOffsetY="0"  tint="#000000"  isTinted="0"  lineWeight="Normal"  userDefined="1"  quadId="-1"  gateResolution="256" >
                     <gating:dimension>
                       <data-type:fcs-dimension data-type:name="FSC-H" />
                     </gating:dimension>
                     <gating:dimension>
                       <data-type:fcs-dimension data-type:name="FSC-A" />
                     </gating:dimension>
                     <gating:vertex>
                       <gating:coordinate data-type:value="4128.2519685039" />
                       <gating:coordinate data-type:value="67521.9393939394" />
                     </gating:vertex>
                     <gating:vertex>
                       <gating:coordinate data-type:value="82565.0393700787" />
                       <gating:coordinate data-type:value="19859.3939393939" />
                     </gating:vertex>
                     <gating:vertex>
                       <gating:coordinate data-type:value="982523.968503937" />
                       <gating:coordinate data-type:value="1012829.0909090909" />
                     </gating:vertex>
                     <gating:vertex>
                       <gating:coordinate data-type:value="677033.3228346456" />
                       <gating:coordinate data-type:value="1024744.7272727273" />
                     </gating:vertex>
                   </gating:PolygonGate>
                 </Gate>
                 <Subpopulations>
                   <Population name="Red +"  annotation=""  owningGroup="All Samples"  expanded="1"  sortPriority="10"  count="4842" >
                     <Graph smoothing="0"  backColor="#ffffff"  foreColor="#000000"  heatMapStatParameter="BL1-A"  type="Pseudocolor"  fast="1" >
                       <Axis dimension="x"  name="YL2-H"  label=""  auto="auto" />
                       <Axis dimension="y"  name="FSC-H"  label=""  auto="auto" />
                       <GraphSettings level="5%"  smoothingHighResolution="1"  contourHighResolution="1"  histogramSmoothingCount="0"  graphResolution="256"  showOutliers="0"  drawLargeDots="0"  dotsToDraw="8000"  tint="le.chartfill.tinted.40"  lineWeight="le.lineweight.normal"  lineStyle="le.linestyle.solid" />
                       <GraphEnvironment showGrid="0"  showAxes="tnlTNL"  showGates="1"  showFreqOnPlots="1"  showGateNameOnPlots="1"  showMedians="0"  showUncomped="0"  addEventParam="0"  lastYAxisName="" >
                         <TextTraits font="SansSerif"  size="11"  name="Labels"  style="plain"  color="#000000"  background="#00ffffff"  just="left" />
                         <TextTraits font="SansSerif"  size="11"  name="LayoutGates"  style="plain"  color="#000000"  background="#00ffffff"  just="left" />
                         <TextTraits font="SansSerif"  size="9"  name="Numbers"  style="plain"  color="#000000"  background="#00ffffff"  just="left" />
                         <TextTraits font="SansSerif"  size="9"  name="Legend"  style="plain"  color="#000000"  background="#00ffffff"  just="left" />
                         <WindowPosition x="620"  y="23"  width="390"  height="622"  displayed="1"  panelState="---" />
                       </GraphEnvironment>
                     </Graph>
                     <Gate gating:id="ID1165557742"  gating:parent_id="ID694842317" >
                       <gating:RectangleGate eventsInside="1"  annoOffsetX="0"  annoOffsetY="0"  tint="#000000"  isTinted="0"  lineWeight="Normal"  userDefined="1"  percentX="0"  percentY="0" >
                         <gating:dimension gating:min="1024.0000000000002"  gating:max="715133.3509055083" >
                           <data-type:fcs-dimension data-type:name="YL2-H" />
                         </gating:dimension>
                         <gating:dimension gating:min="0.0"  gating:max="1005822.9012875536" >
                           <data-type:fcs-dimension data-type:name="FSC-H" />
                         </gating:dimension>
                       </gating:RectangleGate>
                     </Gate>
                   </Population>
                 </Subpopulations>
               </Population>
             </Subpopulations>
           </Population>
         </Subpopulations>
       </SampleNode>
     </Sample>
     <Sample>
       <DataSet uri="file:/Users/Etienne/Desktop/190531_Repair/190531_wt%20sa%20se_Cinetique%20repair_Temoin_t-.fcs"  sampleID="3" />
       <Transformations>
         <transforms:linear transforms:minRange="0"  transforms:maxRange="10"  gain="0.0010741139" >
           <data-type:parameter data-type:name="Time" />
         </transforms:linear>
         <transforms:linear transforms:minRange="0"  transforms:maxRange="1153433.6"  gain="1" >
           <data-type:parameter data-type:name="FSC-A" />
         </transforms:linear>
         <transforms:linear transforms:minRange="0"  transforms:maxRange="1048576"  gain="1" >
           <data-type:parameter data-type:name="SSC-A" />
         </transforms:linear>
         <transforms:biex transforms:length="256"  transforms:maxRange="1048576"  transforms:neg="0"  transforms:width="-1000"  transforms:pos="5.0205999133" >
           <data-type:parameter data-type:name="BL1-A" />
         </transforms:biex>
         <transforms:biex transforms:length="256"  transforms:maxRange="1048576"  transforms:neg="0"  transforms:width="-1000"  transforms:pos="5.0205999133" >
           <data-type:parameter data-type:name="YL2-A" />
         </transforms:biex>
         <transforms:linear transforms:minRange="0"  transforms:maxRange="1048576"  gain="1" >
           <data-type:parameter data-type:name="FSC-H" />
         </transforms:linear>
         <transforms:linear transforms:minRange="-365.452548756"  transforms:maxRange="3289.0729388036"  gain="1" >
           <data-type:parameter data-type:name="SSC-H" />
         </transforms:linear>
         <transforms:biex transforms:length="256"  transforms:maxRange="1048576"  transforms:neg="0"  transforms:width="-1000"  transforms:pos="5.0205999133" >
           <data-type:parameter data-type:name="BL1-H" />
         </transforms:biex>
         <transforms:log transforms:offset="1"  transforms:decades="6.0205999133" >
           <data-type:parameter data-type:name="YL2-H" />
         </transforms:log>
         <transforms:linear transforms:minRange="0"  transforms:maxRange="1048576"  gain="1" >
           <data-type:parameter data-type:name="FSC-W" />
         </transforms:linear>
         <transforms:linear transforms:minRange="0"  transforms:maxRange="1048576"  gain="1" >
           <data-type:parameter data-type:name="SSC-W" />
         </transforms:linear>
         <transforms:biex transforms:length="256"  transforms:maxRange="1048576"  transforms:neg="0"  transforms:width="-1000"  transforms:pos="5.0205999133" >
           <data-type:parameter data-type:name="BL1-W" />
         </transforms:biex>
         <transforms:biex transforms:length="256"  transforms:maxRange="1048576"  transforms:neg="0"  transforms:width="-1000"  transforms:pos="5.0205999133" >
           <data-type:parameter data-type:name="YL2-W" />
         </transforms:biex>
       </Transformations>
       <Keywords>
         <Keyword name="$ENDANALYSIS"  value="000000000000" />
         <Keyword name="$BEGINANALYSIS"  value="000000000000" />
         <Keyword name="$ENDSTEXT"  value="000000000000" />
         <Keyword name="$BEGINSTEXT"  value="000000000000" />
         <Keyword name="$NEXTDATA"  value="000000000000" />
         <Keyword name="$ENDDATA"  value="000002608347" />
         <Keyword name="$BEGINDATA"  value="000000008192" />
         <Keyword name="#WINEXT"  value="0" />
         <Keyword name="#WIDTHTHRESHOLD"  value="1000" />
         <Keyword name="#TR1"  value="OR_FSC,20000" />
         <Keyword name="#PTRESULT"  value="Pass" />
         <Keyword name="#PTDATE"  value="13-May-2019" />
         <Keyword name="#P1Target"  value="NA" />
         <Keyword name="#P1Label"  value="NA" />
         <Keyword name="#LASERCONFIG"  value="BRVY" />
         <Keyword name="#LASER4DELAY"  value="338" />
         <Keyword name="#LASER4COLOR"  value="Yellow" />
         <Keyword name="#LASER4ASF"  value="1.09" />
         <Keyword name="#LASER3DELAY"  value="725" />
         <Keyword name="#LASER3COLOR"  value="Violet" />
         <Keyword name="#LASER3ASF"  value="1.13" />
         <Keyword name="#LASER2DELAY"  value="1472" />
         <Keyword name="#LASER2COLOR"  value="Red" />
         <Keyword name="#LASER2ASF"  value="1.08" />
         <Keyword name="#LASER1DELAY"  value="1100" />
         <Keyword name="#LASER1COLOR"  value="Blue" />
         <Keyword name="#LASER1ASF"  value="1.16" />
         <Keyword name="#FLOWRATE"  value="100" />
         <Keyword name="$VOL"  value="18000" />
         <Keyword name="$TIMESTEP"  value="0.001" />
         <Keyword name="$SRC"  value="NA" />
         <Keyword name="$SMNO"  value="Temoin" />
         <Keyword name="$PROJ"  value="Cinetique repair" />
         <Keyword name="$PLATENAME"  value="NA" />
         <Keyword name="$PLATEID"  value="NA" />
         <Keyword name="$OP"  value="PFIUH PFIUH" />
         <Keyword name="$LOST"  value="0" />
         <Keyword name="$ORIGINALITY"  value="Original" />
         <Keyword name="$INST"  value="NA" />
         <Keyword name="$FIL"  value="t-.fcs" />
         <Keyword name="$EXP"  value="NA" />
         <Keyword name="$ETIM"  value="16:17:19" />
         <Keyword name="$DATE"  value="31-May-2019" />
         <Keyword name="$CYTSN"  value="2AFC218231017" />
         <Keyword name="$COM"  value="NA" />
         <Keyword name="$CELLS"  value="NA" />
         <Keyword name="$BTIM"  value="16:17:09" />
         <Keyword name="$SPILLOVER"  value="6,BL1-A,YL2-A,BL1-H,YL2-H,BL1-W,YL2-W,1.000000,0.000000,0.000000,0.000000,0.000000,0.000000,0.000000,1.000000,0.000000,0.000000,0.000000,0.000000,0.000000,0.000000,1.000000,0.000000,0.000000,0.000000,0.000000,0.000000,0.000000,1.000000,0.000000,0.000000,0.000000,0.000000,0.000000,0.000000,1.000000,0.000000,0.000000,0.000000,0.000000,0.000000,0.000000,1.000000" />
         <Keyword name="$SYS"  value="OPTIXE2 Microsoft Windows 7 Professional " />
         <Keyword name="$CYT"  value="4486521 Attune NxT Acoustic Focusing Cytometer (Lasers: BRVY)" />
         <Keyword name="$P13V"  value="440" />
         <Keyword name="$P13L"  value="561" />
         <Keyword name="$P13F"  value="620_15" />
         <Keyword name="$P13E"  value="0,0" />
         <Keyword name="$P13R"  value="1024" />
         <Keyword name="$P13B"  value="32" />
         <Keyword name="$P13S"  value="YL2-W" />
         <Keyword name="$P13N"  value="YL2-W" />
         <Keyword name="$P12V"  value="420" />
         <Keyword name="$P12L"  value="488" />
         <Keyword name="$P12F"  value="530_30" />
         <Keyword name="$P12E"  value="0,0" />
         <Keyword name="$P12R"  value="1024" />
         <Keyword name="$P12B"  value="32" />
         <Keyword name="$P12S"  value="BL1-W" />
         <Keyword name="$P12N"  value="BL1-W" />
         <Keyword name="$P11V"  value="180" />
         <Keyword name="$P11L"  value="488" />
         <Keyword name="$P11F"  value="488_10" />
         <Keyword name="$P11E"  value="0,0" />
         <Keyword name="$P11R"  value="1024" />
         <Keyword name="$P11B"  value="32" />
         <Keyword name="$P11S"  value="SSC-W" />
         <Keyword name="$P11N"  value="SSC-W" />
         <Keyword name="$P10V"  value="240" />
         <Keyword name="$P10L"  value="488" />
         <Keyword name="$P10F"  value="NA" />
         <Keyword name="$P10E"  value="0,0" />
         <Keyword name="$P10R"  value="1024" />
         <Keyword name="$P10B"  value="32" />
         <Keyword name="$P10S"  value="FSC-W" />
         <Keyword name="$P10N"  value="FSC-W" />
         <Keyword name="$P9V"  value="440" />
         <Keyword name="$P9L"  value="561" />
         <Keyword name="$P9F"  value="620_15" />
         <Keyword name="$P9E"  value="0,0" />
         <Keyword name="$P9R"  value="1048576" />
         <Keyword name="$P9B"  value="32" />
         <Keyword name="$P9S"  value="YL2-H" />
         <Keyword name="$P9N"  value="YL2-H" />
         <Keyword name="$P8V"  value="420" />
         <Keyword name="$P8L"  value="488" />
         <Keyword name="$P8F"  value="530_30" />
         <Keyword name="$P8E"  value="0,0" />
         <Keyword name="$P8R"  value="1048576" />
         <Keyword name="$P8B"  value="32" />
         <Keyword name="$P8S"  value="BL1-H" />
         <Keyword name="$P8N"  value="BL1-H" />
         <Keyword name="$P7V"  value="180" />
         <Keyword name="$P7L"  value="488" />
         <Keyword name="$P7F"  value="488_10" />
         <Keyword name="$P7E"  value="0,0" />
         <Keyword name="$P7R"  value="1048576" />
         <Keyword name="$P7B"  value="32" />
         <Keyword name="$P7S"  value="SSC-H" />
         <Keyword name="$P7N"  value="SSC-H" />
         <Keyword name="$P6V"  value="240" />
         <Keyword name="$P6L"  value="488" />
         <Keyword name="$P6F"  value="NA" />
         <Keyword name="$P6E"  value="0,0" />
         <Keyword name="$P6R"  value="1048576" />
         <Keyword name="$P6B"  value="32" />
         <Keyword name="$P6S"  value="FSC-H" />
         <Keyword name="$P6N"  value="FSC-H" />
         <Keyword name="$P5V"  value="440" />
         <Keyword name="$P5L"  value="561" />
         <Keyword name="$P5F"  value="620_15" />
         <Keyword name="$P5E"  value="0,0" />
         <Keyword name="$P5R"  value="1048576" />
         <Keyword name="$P5B"  value="32" />
         <Keyword name="$P5S"  value="YL2-A" />
         <Keyword name="$P5N"  value="YL2-A" />
         <Keyword name="$P4V"  value="420" />
         <Keyword name="$P4L"  value="488" />
         <Keyword name="$P4F"  value="530_30" />
         <Keyword name="$P4E"  value="0,0" />
         <Keyword name="$P4R"  value="1048576" />
         <Keyword name="$P4B"  value="32" />
         <Keyword name="$P4S"  value="BL1-A" />
         <Keyword name="$P4N"  value="BL1-A" />
         <Keyword name="$P3V"  value="180" />
         <Keyword name="$P3L"  value="488" />
         <Keyword name="$P3F"  value="488_10" />
         <Keyword name="$P3E"  value="0,0" />
         <Keyword name="$P3R"  value="1048576" />
         <Keyword name="$P3B"  value="32" />
         <Keyword name="$P3S"  value="SSC-A" />
         <Keyword name="$P3N"  value="SSC-A" />
         <Keyword name="$P2V"  value="240" />
         <Keyword name="$P2L"  value="488" />
         <Keyword name="$P2F"  value="NA" />
         <Keyword name="$P2E"  value="0,0" />
         <Keyword name="$P2R"  value="1048576" />
         <Keyword name="$P2B"  value="32" />
         <Keyword name="$P2S"  value="FSC-A" />
         <Keyword name="$P2N"  value="FSC-A" />
         <Keyword name="$P1V"  value="NA" />
         <Keyword name="$P1L"  value="NA" />
         <Keyword name="$P1F"  value="NA" />
         <Keyword name="$P1E"  value="0,0" />
         <Keyword name="$P1R"  value="67108864" />
         <Keyword name="$P1B"  value="32" />
         <Keyword name="$P1S"  value="Time" />
         <Keyword name="$P1N"  value="Time" />
         <Keyword name="$BYTEORD"  value="1,2,3,4" />
         <Keyword name="$DATATYPE"  value="F" />
         <Keyword name="$MODE"  value="L" />
         <Keyword name="$TOT"  value="50003" />
         <Keyword name="$PAR"  value="13" />
         <Keyword name="FJ_FCS_VERSION"  value="3.1" />
       </Keywords>
       <SampleNode name="t-.fcs"  annotation=""  owningGroup=""  expanded="1"  sortPriority="10"  count="50003"  sampleID="3" >
         <Graph smoothing="0"  backColor="#ffffff"  foreColor="#000000"  heatMapStatParameter="BL1-A"  type="Pseudocolor"  fast="1" >
           <Axis dimension="x"  name="SSC-H"  label=""  auto="auto" />
           <Axis dimension="y"  name="FSC-H"  label=""  auto="auto" />
           <GraphSettings level="5%"  smoothingHighResolution="1"  contourHighResolution="1"  histogramSmoothingCount="0"  graphResolution="256"  showOutliers="0"  drawLargeDots="0"  dotsToDraw="8000"  tint="le.chartfill.tinted.40"  lineWeight="le.lineweight.normal"  lineStyle="le.linestyle.solid" />
           <GraphEnvironment showGrid="0"  showAxes="tnlTNL"  showGates="1"  showFreqOnPlots="1"  showGateNameOnPlots="1"  showMedians="0"  showUncomped="0"  addEventParam="0"  lastYAxisName="" >
             <TextTraits font="SansSerif"  size="11"  name="Labels"  style="plain"  color="#000000"  background="#00ffffff"  just="left" />
             <TextTraits font="SansSerif"  size="11"  name="LayoutGates"  style="plain"  color="#000000"  background="#00ffffff"  just="left" />
             <TextTraits font="SansSerif"  size="9"  name="Numbers"  style="plain"  color="#000000"  background="#00ffffff"  just="left" />
             <TextTraits font="SansSerif"  size="9"  name="Legend"  style="plain"  color="#000000"  background="#00ffffff"  just="left" />
             <WindowPosition x="620"  y="23"  width="390"  height="622"  displayed="0"  panelState="---" />
           </GraphEnvironment>
         </Graph>
         <Subpopulations>
           <Population name="All"  annotation=""  owningGroup="All Samples"  expanded="1"  sortPriority="10"  count="49875" >
             <Graph smoothing="0"  backColor="#ffffff"  foreColor="#000000"  heatMapStatParameter="BL1-A"  type="Pseudocolor"  fast="1" >
               <Axis dimension="x"  name="FSC-H"  label=""  auto="auto" />
               <Axis dimension="y"  name="FSC-A"  label=""  auto="auto" />
               <GraphSettings level="5%"  smoothingHighResolution="1"  contourHighResolution="1"  histogramSmoothingCount="0"  graphResolution="256"  showOutliers="0"  drawLargeDots="0"  dotsToDraw="8000"  tint="le.chartfill.tinted.40"  lineWeight="le.lineweight.normal"  lineStyle="le.linestyle.solid" />
               <GraphEnvironment showGrid="0"  showAxes="tnlTNL"  showGates="1"  showFreqOnPlots="1"  showGateNameOnPlots="1"  showMedians="0"  showUncomped="0"  addEventParam="0"  lastYAxisName="" >
                 <TextTraits font="SansSerif"  size="11"  name="Labels"  style="plain"  color="#000000"  background="#00ffffff"  just="left" />
                 <TextTraits font="SansSerif"  size="11"  name="LayoutGates"  style="plain"  color="#000000"  background="#00ffffff"  just="left" />
                 <TextTraits font="SansSerif"  size="9"  name="Numbers"  style="plain"  color="#000000"  background="#00ffffff"  just="left" />
                 <TextTraits font="SansSerif"  size="9"  name="Legend"  style="plain"  color="#000000"  background="#00ffffff"  just="left" />
                 <WindowPosition x="620"  y="23"  width="390"  height="622"  displayed="0"  panelState="---" />
               </GraphEnvironment>
             </Graph>
             <Gate gating:id="ID1238785610" >
               <gating:PolygonGate eventsInside="1"  annoOffsetX="0"  annoOffsetY="0"  tint="#000000"  isTinted="0"  lineWeight="Normal"  userDefined="1"  quadId="-1"  gateResolution="256" >
                 <gating:dimension>
                   <data-type:fcs-dimension data-type:name="SSC-H" />
                 </gating:dimension>
                 <gating:dimension>
                   <data-type:fcs-dimension data-type:name="FSC-H" />
                 </gating:dimension>
                 <gating:vertex>
                   <gating:coordinate data-type:value="152.5116935753" />
                   <gating:coordinate data-type:value="329665.9393939394" />
                 </gating:vertex>
                 <gating:vertex>
                   <gating:coordinate data-type:value="8.6327373722" />
                   <gating:coordinate data-type:value="182706.4242424243" />
                 </gating:vertex>
                 <gating:vertex>
                   <gating:coordinate data-type:value="-20.1430538684" />
                   <gating:coordinate data-type:value="83409.4545454545" />
                 </gating:vertex>
                 <gating:vertex>
                   <gating:coordinate data-type:value="181.2874848159" />
                   <gating:coordinate data-type:value="35746.9090909091" />
                 </gating:vertex>
                 <gating:vertex>
                   <gating:coordinate data-type:value="684.8638315269" />
                   <gating:coordinate data-type:value="35746.9090909091" />
                 </gating:vertex>
                 <gating:vertex>
                   <gating:coordinate data-type:value="2972.5392351567" />
                   <gating:coordinate data-type:value="190650.1818181818" />
                 </gating:vertex>
                 <gating:vertex>
                   <gating:coordinate data-type:value="3231.5213563224" />
                   <gating:coordinate data-type:value="595781.8181818182" />
                 </gating:vertex>
                 <gating:vertex>
                   <gating:coordinate data-type:value="2929.3755482958" />
                   <gating:coordinate data-type:value="1000913.4545454546" />
                 </gating:vertex>
                 <gating:vertex>
                   <gating:coordinate data-type:value="1548.1375687457" />
                   <gating:coordinate data-type:value="1020772.8484848485" />
                 </gating:vertex>
                 <gating:vertex>
                   <gating:coordinate data-type:value="627.3122490457" />
                   <gating:coordinate data-type:value="921475.8787878788" />
                 </gating:vertex>
               </gating:PolygonGate>
             </Gate>
             <Subpopulations>
               <Population name="Single Cells"  annotation=""  owningGroup="All Samples"  expanded="1"  sortPriority="10"  count="45799" >
                 <Graph smoothing="0"  backColor="#ffffff"  foreColor="#000000"  heatMapStatParameter="BL1-A"  type="Pseudocolor"  fast="1" >
                   <Axis dimension="x"  name="YL2-H"  label=""  auto="auto" />
                   <Axis dimension="y"  name="FSC-H"  label=""  auto="auto" />
                   <GraphSettings level="5%"  smoothingHighResolution="1"  contourHighResolution="1"  histogramSmoothingCount="0"  graphResolution="256"  showOutliers="0"  drawLargeDots="0"  dotsToDraw="8000"  tint="le.chartfill.tinted.40"  lineWeight="le.lineweight.normal"  lineStyle="le.linestyle.solid" />
                   <GraphEnvironment showGrid="0"  showAxes="tnlTNL"  showGates="1"  showFreqOnPlots="1"  showGateNameOnPlots="1"  showMedians="0"  showUncomped="0"  addEventParam="0"  lastYAxisName="" >
                     <TextTraits font="SansSerif"  size="11"  name="Labels"  style="plain"  color="#000000"  background="#00ffffff"  just="left" />
                     <TextTraits font="SansSerif"  size="11"  name="LayoutGates"  style="plain"  color="#000000"  background="#00ffffff"  just="left" />
                     <TextTraits font="SansSerif"  size="9"  name="Numbers"  style="plain"  color="#000000"  background="#00ffffff"  just="left" />
                     <TextTraits font="SansSerif"  size="9"  name="Legend"  style="plain"  color="#000000"  background="#00ffffff"  just="left" />
                     <WindowPosition x="620"  y="23"  width="390"  height="622"  displayed="0"  panelState="---" />
                   </GraphEnvironment>
                 </Graph>
                 <Gate gating:id="ID247320622"  gating:parent_id="ID1238785610" >
                   <gating:PolygonGate eventsInside="1"  annoOffsetX="0"  annoOffsetY="0"  tint="#000000"  isTinted="0"  lineWeight="Normal"  userDefined="1"  quadId="-1"  gateResolution="256" >
                     <gating:dimension>
                       <data-type:fcs-dimension data-type:name="FSC-H" />
                     </gating:dimension>
                     <gating:dimension>
                       <data-type:fcs-dimension data-type:name="FSC-A" />
                     </gating:dimension>
                     <gating:vertex>
                       <gating:coordinate data-type:value="4128.2519685039" />
                       <gating:coordinate data-type:value="67521.9393939394" />
                     </gating:vertex>
                     <gating:vertex>
                       <gating:coordinate data-type:value="82565.0393700787" />
                       <gating:coordinate data-type:value="19859.3939393939" />
                     </gating:vertex>
                     <gating:vertex>
                       <gating:coordinate data-type:value="982523.968503937" />
                       <gating:coordinate data-type:value="1012829.0909090909" />
                     </gating:vertex>
                     <gating:vertex>
                       <gating:coordinate data-type:value="677033.3228346456" />
                       <gating:coordinate data-type:value="1024744.7272727273" />
                     </gating:vertex>
                   </gating:PolygonGate>
                 </Gate>
                 <Subpopulations>
                   <Population name="Red +"  annotation=""  owningGroup="All Samples"  expanded="1"  sortPriority="10"  count="2652" >
                     <Graph smoothing="0"  backColor="#ffffff"  foreColor="#000000"  heatMapStatParameter="BL1-A"  type="Pseudocolor"  fast="1" >
                       <Axis dimension="x"  name="YL2-H"  label=""  auto="auto" />
                       <Axis dimension="y"  name="FSC-H"  label=""  auto="auto" />
                       <GraphSettings level="5%"  smoothingHighResolution="1"  contourHighResolution="1"  histogramSmoothingCount="0"  graphResolution="256"  showOutliers="0"  drawLargeDots="0"  dotsToDraw="8000"  tint="le.chartfill.tinted.40"  lineWeight="le.lineweight.normal"  lineStyle="le.linestyle.solid" />
                       <GraphEnvironment showGrid="0"  showAxes="tnlTNL"  showGates="1"  showFreqOnPlots="1"  showGateNameOnPlots="1"  showMedians="0"  showUncomped="0"  addEventParam="0"  lastYAxisName="" >
                         <TextTraits font="SansSerif"  size="11"  name="Labels"  style="plain"  color="#000000"  background="#00ffffff"  just="left" />
                         <TextTraits font="SansSerif"  size="11"  name="LayoutGates"  style="plain"  color="#000000"  background="#00ffffff"  just="left" />
                         <TextTraits font="SansSerif"  size="9"  name="Numbers"  style="plain"  color="#000000"  background="#00ffffff"  just="left" />
                         <TextTraits font="SansSerif"  size="9"  name="Legend"  style="plain"  color="#000000"  background="#00ffffff"  just="left" />
                         <WindowPosition x="620"  y="23"  width="390"  height="622"  displayed="1"  panelState="---" />
                       </GraphEnvironment>
                     </Graph>
                     <Gate gating:id="ID1565970324"  gating:parent_id="ID247320622" >
                       <gating:RectangleGate eventsInside="1"  annoOffsetX="0"  annoOffsetY="0"  tint="#000000"  isTinted="0"  lineWeight="Normal"  userDefined="1"  percentX="0"  percentY="0" >
                         <gating:dimension gating:min="1024.0000000000002"  gating:max="715133.3509055083" >
                           <data-type:fcs-dimension data-type:name="YL2-H" />
                         </gating:dimension>
                         <gating:dimension gating:min="0.0"  gating:max="1005822.9012875536" >
                           <data-type:fcs-dimension data-type:name="FSC-H" />
                         </gating:dimension>
                       </gating:RectangleGate>
                     </Gate>
                   </Population>
                 </Subpopulations>
               </Population>
             </Subpopulations>
           </Population>
         </Subpopulations>
       </SampleNode>
     </Sample>
     <Sample>
       <DataSet uri="file:/Users/Etienne/Desktop/190531_Repair/190531_wt%20sa%20se_Cinetique%20repair_Temoin_tube.fcs"  sampleID="4" />
       <Transformations>
         <transforms:linear transforms:minRange="0"  transforms:maxRange="7"  gain="0.0010429082" >
           <data-type:parameter data-type:name="Time" />
         </transforms:linear>
         <transforms:linear transforms:minRange="0"  transforms:maxRange="1153433.6"  gain="1" >
           <data-type:parameter data-type:name="FSC-A" />
         </transforms:linear>
         <transforms:linear transforms:minRange="0"  transforms:maxRange="1048576"  gain="1" >
           <data-type:parameter data-type:name="SSC-A" />
         </transforms:linear>
         <transforms:biex transforms:length="256"  transforms:maxRange="1048576"  transforms:neg="0"  transforms:width="-1000"  transforms:pos="5.0205999133" >
           <data-type:parameter data-type:name="BL1-A" />
         </transforms:biex>
         <transforms:biex transforms:length="256"  transforms:maxRange="1048576"  transforms:neg="0"  transforms:width="-1000"  transforms:pos="5.0205999133" >
           <data-type:parameter data-type:name="YL2-A" />
         </transforms:biex>
         <transforms:linear transforms:minRange="0"  transforms:maxRange="1048576"  gain="1" >
           <data-type:parameter data-type:name="FSC-H" />
         </transforms:linear>
         <transforms:linear transforms:minRange="-365.452548756"  transforms:maxRange="3289.0729388036"  gain="1" >
           <data-type:parameter data-type:name="SSC-H" />
         </transforms:linear>
         <transforms:biex transforms:length="256"  transforms:maxRange="1048576"  transforms:neg="0"  transforms:width="-1000"  transforms:pos="5.0205999133" >
           <data-type:parameter data-type:name="BL1-H" />
         </transforms:biex>
         <transforms:log transforms:offset="1"  transforms:decades="6.0205999133" >
           <data-type:parameter data-type:name="YL2-H" />
         </transforms:log>
         <transforms:linear transforms:minRange="0"  transforms:maxRange="1048576"  gain="1" >
           <data-type:parameter data-type:name="FSC-W" />
         </transforms:linear>
         <transforms:linear transforms:minRange="0"  transforms:maxRange="1048576"  gain="1" >
           <data-type:parameter data-type:name="SSC-W" />
         </transforms:linear>
         <transforms:biex transforms:length="256"  transforms:maxRange="1048576"  transforms:neg="0"  transforms:width="-1000"  transforms:pos="5.0205999133" >
           <data-type:parameter data-type:name="BL1-W" />
         </transforms:biex>
         <transforms:biex transforms:length="256"  transforms:maxRange="1048576"  transforms:neg="0"  transforms:width="-1000"  transforms:pos="5.0205999133" >
           <data-type:parameter data-type:name="YL2-W" />
         </transforms:biex>
       </Transformations>
       <Keywords>
         <Keyword name="$ENDANALYSIS"  value="000000000000" />
         <Keyword name="$BEGINANALYSIS"  value="000000000000" />
         <Keyword name="$ENDSTEXT"  value="000000000000" />
         <Keyword name="$BEGINSTEXT"  value="000000000000" />
         <Keyword name="$NEXTDATA"  value="000000000000" />
         <Keyword name="$ENDDATA"  value="000002608191" />
         <Keyword name="$BEGINDATA"  value="000000008192" />
         <Keyword name="#WINEXT"  value="0" />
         <Keyword name="#WIDTHTHRESHOLD"  value="1000" />
         <Keyword name="#TR1"  value="OR_FSC,20000" />
         <Keyword name="#PTRESULT"  value="Pass" />
         <Keyword name="#PTDATE"  value="13-May-2019" />
         <Keyword name="#P1Target"  value="NA" />
         <Keyword name="#P1Label"  value="NA" />
         <Keyword name="#LASERCONFIG"  value="BRVY" />
         <Keyword name="#LASER4DELAY"  value="338" />
         <Keyword name="#LASER4COLOR"  value="Yellow" />
         <Keyword name="#LASER4ASF"  value="1.09" />
         <Keyword name="#LASER3DELAY"  value="725" />
         <Keyword name="#LASER3COLOR"  value="Violet" />
         <Keyword name="#LASER3ASF"  value="1.13" />
         <Keyword name="#LASER2DELAY"  value="1472" />
         <Keyword name="#LASER2COLOR"  value="Red" />
         <Keyword name="#LASER2ASF"  value="1.08" />
         <Keyword name="#LASER1DELAY"  value="1100" />
         <Keyword name="#LASER1COLOR"  value="Blue" />
         <Keyword name="#LASER1ASF"  value="1.16" />
         <Keyword name="#FLOWRATE"  value="100" />
         <Keyword name="$VOL"  value="14000" />
         <Keyword name="$TIMESTEP"  value="0.001" />
         <Keyword name="$SRC"  value="NA" />
         <Keyword name="$SMNO"  value="Temoin" />
         <Keyword name="$PROJ"  value="Cinetique repair" />
         <Keyword name="$PLATENAME"  value="NA" />
         <Keyword name="$PLATEID"  value="NA" />
         <Keyword name="$OP"  value="PFIUH PFIUH" />
         <Keyword name="$LOST"  value="0" />
         <Keyword name="$ORIGINALITY"  value="Original" />
         <Keyword name="$INST"  value="NA" />
         <Keyword name="$FIL"  value="tube.fcs" />
         <Keyword name="$EXP"  value="NA" />
         <Keyword name="$ETIM"  value="16:23:40" />
         <Keyword name="$DATE"  value="31-May-2019" />
         <Keyword name="$CYTSN"  value="2AFC218231017" />
         <Keyword name="$COM"  value="NA" />
         <Keyword name="$CELLS"  value="NA" />
         <Keyword name="$BTIM"  value="16:23:33" />
         <Keyword name="$SPILLOVER"  value="6,BL1-A,YL2-A,BL1-H,YL2-H,BL1-W,YL2-W,1.000000,0.000000,0.000000,0.000000,0.000000,0.000000,0.000000,1.000000,0.000000,0.000000,0.000000,0.000000,0.000000,0.000000,1.000000,0.000000,0.000000,0.000000,0.000000,0.000000,0.000000,1.000000,0.000000,0.000000,0.000000,0.000000,0.000000,0.000000,1.000000,0.000000,0.000000,0.000000,0.000000,0.000000,0.000000,1.000000" />
         <Keyword name="$SYS"  value="OPTIXE2 Microsoft Windows 7 Professional " />
         <Keyword name="$CYT"  value="4486521 Attune NxT Acoustic Focusing Cytometer (Lasers: BRVY)" />
         <Keyword name="$P13V"  value="440" />
         <Keyword name="$P13L"  value="561" />
         <Keyword name="$P13F"  value="620_15" />
         <Keyword name="$P13E"  value="0,0" />
         <Keyword name="$P13R"  value="1024" />
         <Keyword name="$P13B"  value="32" />
         <Keyword name="$P13S"  value="YL2-W" />
         <Keyword name="$P13N"  value="YL2-W" />
         <Keyword name="$P12V"  value="420" />
         <Keyword name="$P12L"  value="488" />
         <Keyword name="$P12F"  value="530_30" />
         <Keyword name="$P12E"  value="0,0" />
         <Keyword name="$P12R"  value="1024" />
         <Keyword name="$P12B"  value="32" />
         <Keyword name="$P12S"  value="BL1-W" />
         <Keyword name="$P12N"  value="BL1-W" />
         <Keyword name="$P11V"  value="180" />
         <Keyword name="$P11L"  value="488" />
         <Keyword name="$P11F"  value="488_10" />
         <Keyword name="$P11E"  value="0,0" />
         <Keyword name="$P11R"  value="1024" />
         <Keyword name="$P11B"  value="32" />
         <Keyword name="$P11S"  value="SSC-W" />
         <Keyword name="$P11N"  value="SSC-W" />
         <Keyword name="$P10V"  value="240" />
         <Keyword name="$P10L"  value="488" />
         <Keyword name="$P10F"  value="NA" />
         <Keyword name="$P10E"  value="0,0" />
         <Keyword name="$P10R"  value="1024" />
         <Keyword name="$P10B"  value="32" />
         <Keyword name="$P10S"  value="FSC-W" />
         <Keyword name="$P10N"  value="FSC-W" />
         <Keyword name="$P9V"  value="440" />
         <Keyword name="$P9L"  value="561" />
         <Keyword name="$P9F"  value="620_15" />
         <Keyword name="$P9E"  value="0,0" />
         <Keyword name="$P9R"  value="1048576" />
         <Keyword name="$P9B"  value="32" />
         <Keyword name="$P9S"  value="YL2-H" />
         <Keyword name="$P9N"  value="YL2-H" />
         <Keyword name="$P8V"  value="420" />
         <Keyword name="$P8L"  value="488" />
         <Keyword name="$P8F"  value="530_30" />
         <Keyword name="$P8E"  value="0,0" />
         <Keyword name="$P8R"  value="1048576" />
         <Keyword name="$P8B"  value="32" />
         <Keyword name="$P8S"  value="BL1-H" />
         <Keyword name="$P8N"  value="BL1-H" />
         <Keyword name="$P7V"  value="180" />
         <Keyword name="$P7L"  value="488" />
         <Keyword name="$P7F"  value="488_10" />
         <Keyword name="$P7E"  value="0,0" />
         <Keyword name="$P7R"  value="1048576" />
         <Keyword name="$P7B"  value="32" />
         <Keyword name="$P7S"  value="SSC-H" />
         <Keyword name="$P7N"  value="SSC-H" />
         <Keyword name="$P6V"  value="240" />
         <Keyword name="$P6L"  value="488" />
         <Keyword name="$P6F"  value="NA" />
         <Keyword name="$P6E"  value="0,0" />
         <Keyword name="$P6R"  value="1048576" />
         <Keyword name="$P6B"  value="32" />
         <Keyword name="$P6S"  value="FSC-H" />
         <Keyword name="$P6N"  value="FSC-H" />
         <Keyword name="$P5V"  value="440" />
         <Keyword name="$P5L"  value="561" />
         <Keyword name="$P5F"  value="620_15" />
         <Keyword name="$P5E"  value="0,0" />
         <Keyword name="$P5R"  value="1048576" />
         <Keyword name="$P5B"  value="32" />
         <Keyword name="$P5S"  value="YL2-A" />
         <Keyword name="$P5N"  value="YL2-A" />
         <Keyword name="$P4V"  value="420" />
         <Keyword name="$P4L"  value="488" />
         <Keyword name="$P4F"  value="530_30" />
         <Keyword name="$P4E"  value="0,0" />
         <Keyword name="$P4R"  value="1048576" />
         <Keyword name="$P4B"  value="32" />
         <Keyword name="$P4S"  value="BL1-A" />
         <Keyword name="$P4N"  value="BL1-A" />
         <Keyword name="$P3V"  value="180" />
         <Keyword name="$P3L"  value="488" />
         <Keyword name="$P3F"  value="488_10" />
         <Keyword name="$P3E"  value="0,0" />
         <Keyword name="$P3R"  value="1048576" />
         <Keyword name="$P3B"  value="32" />
         <Keyword name="$P3S"  value="SSC-A" />
         <Keyword name="$P3N"  value="SSC-A" />
         <Keyword name="$P2V"  value="240" />
         <Keyword name="$P2L"  value="488" />
         <Keyword name="$P2F"  value="NA" />
         <Keyword name="$P2E"  value="0,0" />
         <Keyword name="$P2R"  value="1048576" />
         <Keyword name="$P2B"  value="32" />
         <Keyword name="$P2S"  value="FSC-A" />
         <Keyword name="$P2N"  value="FSC-A" />
         <Keyword name="$P1V"  value="NA" />
         <Keyword name="$P1L"  value="NA" />
         <Keyword name="$P1F"  value="NA" />
         <Keyword name="$P1E"  value="0,0" />
         <Keyword name="$P1R"  value="67108864" />
         <Keyword name="$P1B"  value="32" />
         <Keyword name="$P1S"  value="Time" />
         <Keyword name="$P1N"  value="Time" />
         <Keyword name="$BYTEORD"  value="1,2,3,4" />
         <Keyword name="$DATATYPE"  value="F" />
         <Keyword name="$MODE"  value="L" />
         <Keyword name="$TOT"  value="50000" />
         <Keyword name="$PAR"  value="13" />
         <Keyword name="FJ_FCS_VERSION"  value="3.1" />
       </Keywords>
       <SampleNode name="tube.fcs"  annotation=""  owningGroup=""  expanded="1"  sortPriority="10"  count="50000"  sampleID="4" >
         <Graph smoothing="0"  backColor="#ffffff"  foreColor="#000000"  type="Pseudocolor"  fast="1" >
           <Axis dimension="x"  name="FSC-A"  label=""  auto="auto" />
           <Axis dimension="y"  name="SSC-A"  label=""  auto="auto" />
           <GraphSettings level="5%"  smoothingHighResolution="1"  contourHighResolution="1"  histogramSmoothingCount="0"  graphResolution="256"  showOutliers="0"  drawLargeDots="0"  dotsToDraw="8000"  tint="le.chartfill.tinted.40"  lineWeight="le.lineweight.normal"  lineStyle="le.linestyle.solid" />
           <GraphEnvironment showGrid="0"  showAxes="tnlTNL"  showGates="1"  showFreqOnPlots="1"  showGateNameOnPlots="1"  showMedians="0"  showUncomped="0"  addEventParam="0"  lastYAxisName="" >
             <TextTraits font="SansSerif"  size="11"  name="Labels"  style="plain"  color="#000000"  background="#00ffffff"  just="left" />
             <TextTraits font="SansSerif"  size="11"  name="LayoutGates"  style="plain"  color="#000000"  background="#00ffffff"  just="left" />
             <TextTraits font="SansSerif"  size="9"  name="Numbers"  style="plain"  color="#000000"  background="#00ffffff"  just="left" />
             <TextTraits font="SansSerif"  size="9"  name="Legend"  style="plain"  color="#000000"  background="#00ffffff"  just="left" />
           </GraphEnvironment>
         </Graph>
         <Subpopulations>
           <Population name="All"  annotation=""  owningGroup="All Samples"  expanded="1"  sortPriority="10"  count="49506" >
             <Graph smoothing="0"  backColor="#ffffff"  foreColor="#000000"  heatMapStatParameter="BL1-A"  type="Pseudocolor"  fast="1" >
               <Axis dimension="x"  name="FSC-H"  label=""  auto="auto" />
               <Axis dimension="y"  name="FSC-A"  label=""  auto="auto" />
               <GraphSettings level="5%"  smoothingHighResolution="1"  contourHighResolution="1"  histogramSmoothingCount="0"  graphResolution="256"  showOutliers="0"  drawLargeDots="0"  dotsToDraw="8000"  tint="le.chartfill.tinted.40"  lineWeight="le.lineweight.normal"  lineStyle="le.linestyle.solid" />
               <GraphEnvironment showGrid="0"  showAxes="tnlTNL"  showGates="1"  showFreqOnPlots="1"  showGateNameOnPlots="1"  showMedians="0"  showUncomped="0"  addEventParam="0"  lastYAxisName="" >
                 <TextTraits font="SansSerif"  size="11"  name="Labels"  style="plain"  color="#000000"  background="#00ffffff"  just="left" />
                 <TextTraits font="SansSerif"  size="11"  name="LayoutGates"  style="plain"  color="#000000"  background="#00ffffff"  just="left" />
                 <TextTraits font="SansSerif"  size="9"  name="Numbers"  style="plain"  color="#000000"  background="#00ffffff"  just="left" />
                 <TextTraits font="SansSerif"  size="9"  name="Legend"  style="plain"  color="#000000"  background="#00ffffff"  just="left" />
                 <WindowPosition x="620"  y="23"  width="390"  height="622"  displayed="1"  panelState="---" />
               </GraphEnvironment>
             </Graph>
             <Gate gating:id="ID701485465" >
               <gating:PolygonGate eventsInside="1"  annoOffsetX="0"  annoOffsetY="0"  tint="#000000"  isTinted="0"  lineWeight="Normal"  userDefined="1"  quadId="-1"  gateResolution="256" >
                 <gating:dimension>
                   <data-type:fcs-dimension data-type:name="SSC-H" />
                 </gating:dimension>
                 <gating:dimension>
                   <data-type:fcs-dimension data-type:name="FSC-H" />
                 </gating:dimension>
                 <gating:vertex>
                   <gating:coordinate data-type:value="152.5116935753" />
                   <gating:coordinate data-type:value="329665.9393939394" />
                 </gating:vertex>
                 <gating:vertex>
                   <gating:coordinate data-type:value="8.6327373722" />
                   <gating:coordinate data-type:value="182706.4242424243" />
                 </gating:vertex>
                 <gating:vertex>
                   <gating:coordinate data-type:value="-20.1430538684" />
                   <gating:coordinate data-type:value="83409.4545454545" />
                 </gating:vertex>
                 <gating:vertex>
                   <gating:coordinate data-type:value="181.2874848159" />
                   <gating:coordinate data-type:value="35746.9090909091" />
                 </gating:vertex>
                 <gating:vertex>
                   <gating:coordinate data-type:value="684.8638315269" />
                   <gating:coordinate data-type:value="35746.9090909091" />
                 </gating:vertex>
                 <gating:vertex>
                   <gating:coordinate data-type:value="2972.5392351567" />
                   <gating:coordinate data-type:value="190650.1818181818" />
                 </gating:vertex>
                 <gating:vertex>
                   <gating:coordinate data-type:value="3231.5213563224" />
                   <gating:coordinate data-type:value="595781.8181818182" />
                 </gating:vertex>
                 <gating:vertex>
                   <gating:coordinate data-type:value="2929.3755482958" />
                   <gating:coordinate data-type:value="1000913.4545454546" />
                 </gating:vertex>
                 <gating:vertex>
                   <gating:coordinate data-type:value="1548.1375687457" />
                   <gating:coordinate data-type:value="1020772.8484848485" />
                 </gating:vertex>
                 <gating:vertex>
                   <gating:coordinate data-type:value="627.3122490457" />
                   <gating:coordinate data-type:value="921475.8787878788" />
                 </gating:vertex>
               </gating:PolygonGate>
             </Gate>
             <Subpopulations>
               <Population name="Single Cells"  annotation=""  owningGroup="All Samples"  expanded="1"  sortPriority="10"  count="44361" >
                 <Graph smoothing="0"  backColor="#ffffff"  foreColor="#000000"  heatMapStatParameter="BL1-A"  type="Pseudocolor"  fast="1" >
                   <Axis dimension="x"  name="YL2-H"  label=""  auto="auto" />
                   <Axis dimension="y"  name="FSC-H"  label=""  auto="auto" />
                   <GraphSettings level="5%"  smoothingHighResolution="1"  contourHighResolution="1"  histogramSmoothingCount="0"  graphResolution="256"  showOutliers="0"  drawLargeDots="0"  dotsToDraw="8000"  tint="le.chartfill.tinted.40"  lineWeight="le.lineweight.normal"  lineStyle="le.linestyle.solid" />
                   <GraphEnvironment showGrid="0"  showAxes="tnlTNL"  showGates="1"  showFreqOnPlots="1"  showGateNameOnPlots="1"  showMedians="0"  showUncomped="0"  addEventParam="0"  lastYAxisName="" >
                     <TextTraits font="SansSerif"  size="11"  name="Labels"  style="plain"  color="#000000"  background="#00ffffff"  just="left" />
                     <TextTraits font="SansSerif"  size="11"  name="LayoutGates"  style="plain"  color="#000000"  background="#00ffffff"  just="left" />
                     <TextTraits font="SansSerif"  size="9"  name="Numbers"  style="plain"  color="#000000"  background="#00ffffff"  just="left" />
                     <TextTraits font="SansSerif"  size="9"  name="Legend"  style="plain"  color="#000000"  background="#00ffffff"  just="left" />
                     <WindowPosition x="620"  y="23"  width="390"  height="622"  displayed="0"  panelState="---" />
                   </GraphEnvironment>
                 </Graph>
                 <Gate gating:id="ID1865704299"  gating:parent_id="ID701485465" >
                   <gating:PolygonGate eventsInside="1"  annoOffsetX="0"  annoOffsetY="0"  tint="#000000"  isTinted="0"  lineWeight="Normal"  userDefined="1"  quadId="-1"  gateResolution="256" >
                     <gating:dimension>
                       <data-type:fcs-dimension data-type:name="FSC-H" />
                     </gating:dimension>
                     <gating:dimension>
                       <data-type:fcs-dimension data-type:name="FSC-A" />
                     </gating:dimension>
                     <gating:vertex>
                       <gating:coordinate data-type:value="4128.2519685039" />
                       <gating:coordinate data-type:value="67521.9393939394" />
                     </gating:vertex>
                     <gating:vertex>
                       <gating:coordinate data-type:value="82565.0393700787" />
                       <gating:coordinate data-type:value="19859.3939393939" />
                     </gating:vertex>
                     <gating:vertex>
                       <gating:coordinate data-type:value="982523.968503937" />
                       <gating:coordinate data-type:value="1012829.0909090909" />
                     </gating:vertex>
                     <gating:vertex>
                       <gating:coordinate data-type:value="677033.3228346456" />
                       <gating:coordinate data-type:value="1024744.7272727273" />
                     </gating:vertex>
                   </gating:PolygonGate>
                 </Gate>
                 <Subpopulations>
                   <Population name="Red +"  annotation=""  owningGroup="All Samples"  expanded="1"  sortPriority="10"  count="43808" >
                     <Graph smoothing="0"  backColor="#ffffff"  foreColor="#000000"  heatMapStatParameter="BL1-A"  type="Pseudocolor"  fast="1" >
                       <Axis dimension="x"  name="YL2-H"  label=""  auto="auto" />
                       <Axis dimension="y"  name="FSC-H"  label=""  auto="auto" />
                       <GraphSettings level="5%"  smoothingHighResolution="1"  contourHighResolution="1"  histogramSmoothingCount="0"  graphResolution="256"  showOutliers="0"  drawLargeDots="0"  dotsToDraw="8000"  tint="le.chartfill.tinted.40"  lineWeight="le.lineweight.normal"  lineStyle="le.linestyle.solid" />
                       <GraphEnvironment showGrid="0"  showAxes="tnlTNL"  showGates="1"  showFreqOnPlots="1"  showGateNameOnPlots="1"  showMedians="0"  showUncomped="0"  addEventParam="0"  lastYAxisName="" >
                         <TextTraits font="SansSerif"  size="11"  name="Labels"  style="plain"  color="#000000"  background="#00ffffff"  just="left" />
                         <TextTraits font="SansSerif"  size="11"  name="LayoutGates"  style="plain"  color="#000000"  background="#00ffffff"  just="left" />
                         <TextTraits font="SansSerif"  size="9"  name="Numbers"  style="plain"  color="#000000"  background="#00ffffff"  just="left" />
                         <TextTraits font="SansSerif"  size="9"  name="Legend"  style="plain"  color="#000000"  background="#00ffffff"  just="left" />
                         <WindowPosition x="620"  y="23"  width="390"  height="622"  displayed="1"  panelState="---" />
                       </GraphEnvironment>
                     </Graph>
                     <Gate gating:id="ID1310000480"  gating:parent_id="ID1865704299" >
                       <gating:RectangleGate eventsInside="1"  annoOffsetX="0"  annoOffsetY="0"  tint="#000000"  isTinted="0"  lineWeight="Normal"  userDefined="1"  percentX="0"  percentY="0" >
                         <gating:dimension gating:min="1024.0000000000002"  gating:max="715133.3509055083" >
                           <data-type:fcs-dimension data-type:name="YL2-H" />
                         </gating:dimension>
                         <gating:dimension gating:min="0.0"  gating:max="1005822.9012875536" >
                           <data-type:fcs-dimension data-type:name="FSC-H" />
                         </gating:dimension>
                       </gating:RectangleGate>
                     </Gate>
                   </Population>
                 </Subpopulations>
               </Population>
             </Subpopulations>
           </Population>
         </Subpopulations>
       </SampleNode>
     </Sample>
     <Sample>
       <DataSet uri="file:/Users/Etienne/Desktop/190531_Repair/190531_wt%20sa%20se_Cinetique%20repair_wt_tube.fcs"  sampleID="5" />
       <Transformations>
         <transforms:linear transforms:minRange="0"  transforms:maxRange="9"  gain="0.0010759115" >
           <data-type:parameter data-type:name="Time" />
         </transforms:linear>
         <transforms:linear transforms:minRange="0"  transforms:maxRange="1153433.6"  gain="1" >
           <data-type:parameter data-type:name="FSC-A" />
         </transforms:linear>
         <transforms:linear transforms:minRange="0"  transforms:maxRange="1048576"  gain="1" >
           <data-type:parameter data-type:name="SSC-A" />
         </transforms:linear>
         <transforms:biex transforms:length="256"  transforms:maxRange="1048576"  transforms:neg="0"  transforms:width="-1000"  transforms:pos="5.0205999133" >
           <data-type:parameter data-type:name="BL1-A" />
         </transforms:biex>
         <transforms:biex transforms:length="256"  transforms:maxRange="1048576"  transforms:neg="0"  transforms:width="-1000"  transforms:pos="5.0205999133" >
           <data-type:parameter data-type:name="YL2-A" />
         </transforms:biex>
         <transforms:linear transforms:minRange="0"  transforms:maxRange="1048576"  gain="1" >
           <data-type:parameter data-type:name="FSC-H" />
         </transforms:linear>
         <transforms:linear transforms:minRange="-365.452548756"  transforms:maxRange="3289.0729388036"  gain="1" >
           <data-type:parameter data-type:name="SSC-H" />
         </transforms:linear>
         <transforms:biex transforms:length="256"  transforms:maxRange="1048576"  transforms:neg="0"  transforms:width="-1000"  transforms:pos="5.0205999133" >
           <data-type:parameter data-type:name="BL1-H" />
         </transforms:biex>
         <transforms:log transforms:offset="1"  transforms:decades="6.0205999133" >
           <data-type:parameter data-type:name="YL2-H" />
         </transforms:log>
         <transforms:linear transforms:minRange="0"  transforms:maxRange="1048576"  gain="1" >
           <data-type:parameter data-type:name="FSC-W" />
         </transforms:linear>
         <transforms:linear transforms:minRange="0"  transforms:maxRange="1048576"  gain="1" >
           <data-type:parameter data-type:name="SSC-W" />
         </transforms:linear>
         <transforms:biex transforms:length="256"  transforms:maxRange="1048576"  transforms:neg="0"  transforms:width="-1000"  transforms:pos="5.0205999133" >
           <data-type:parameter data-type:name="BL1-W" />
         </transforms:biex>
         <transforms:biex transforms:length="256"  transforms:maxRange="1048576"  transforms:neg="0"  transforms:width="-1000"  transforms:pos="5.0205999133" >
           <data-type:parameter data-type:name="YL2-W" />
         </transforms:biex>
       </Transformations>
       <Keywords>
         <Keyword name="$ENDANALYSIS"  value="000000000000" />
         <Keyword name="$BEGINANALYSIS"  value="000000000000" />
         <Keyword name="$ENDSTEXT"  value="000000000000" />
         <Keyword name="$BEGINSTEXT"  value="000000000000" />
         <Keyword name="$NEXTDATA"  value="000000000000" />
         <Keyword name="$ENDDATA"  value="000005208399" />
         <Keyword name="$BEGINDATA"  value="000000008192" />
         <Keyword name="#WINEXT"  value="0" />
         <Keyword name="#WIDTHTHRESHOLD"  value="1000" />
         <Keyword name="#TR1"  value="OR_FSC,20000" />
         <Keyword name="#PTRESULT"  value="Pass" />
         <Keyword name="#PTDATE"  value="13-May-2019" />
         <Keyword name="#P1Target"  value="NA" />
         <Keyword name="#P1Label"  value="NA" />
         <Keyword name="#LASERCONFIG"  value="BRVY" />
         <Keyword name="#LASER4DELAY"  value="338" />
         <Keyword name="#LASER4COLOR"  value="Yellow" />
         <Keyword name="#LASER4ASF"  value="1.09" />
         <Keyword name="#LASER3DELAY"  value="725" />
         <Keyword name="#LASER3COLOR"  value="Violet" />
         <Keyword name="#LASER3ASF"  value="1.13" />
         <Keyword name="#LASER2DELAY"  value="1472" />
         <Keyword name="#LASER2COLOR"  value="Red" />
         <Keyword name="#LASER2ASF"  value="1.08" />
         <Keyword name="#LASER1DELAY"  value="1100" />
         <Keyword name="#LASER1COLOR"  value="Blue" />
         <Keyword name="#LASER1ASF"  value="1.16" />
         <Keyword name="#FLOWRATE"  value="100" />
         <Keyword name="$WELLID"  value="A1" />
         <Keyword name="$VOL"  value="16000" />
         <Keyword name="$TIMESTEP"  value="0.001" />
         <Keyword name="$SRC"  value="NA" />
         <Keyword name="$SMNO"  value="wt" />
         <Keyword name="$PROJ"  value="Cinetique repair" />
         <Keyword name="$PLATENAME"  value="190531_wt sa se" />
         <Keyword name="$PLATEID"  value="mCherry R1 R4" />
         <Keyword name="$OP"  value="PFIUH PFIUH" />
         <Keyword name="$LOST"  value="0" />
         <Keyword name="$ORIGINALITY"  value="Original" />
         <Keyword name="$INST"  value="NA" />
         <Keyword name="$FIL"  value="tube.fcs" />
         <Keyword name="$EXP"  value="NA" />
         <Keyword name="$ETIM"  value="16:26:21" />
         <Keyword name="$DATE"  value="31-May-2019" />
         <Keyword name="$CYTSN"  value="2AFC218231017" />
         <Keyword name="$COM"  value="NA" />
         <Keyword name="$CELLS"  value="NA" />
         <Keyword name="$BTIM"  value="16:26:12" />
         <Keyword name="$SPILLOVER"  value="6,BL1-A,YL2-A,BL1-H,YL2-H,BL1-W,YL2-W,1.000000,0.000000,0.000000,0.000000,0.000000,0.000000,0.000000,1.000000,0.000000,0.000000,0.000000,0.000000,0.000000,0.000000,1.000000,0.000000,0.000000,0.000000,0.000000,0.000000,0.000000,1.000000,0.000000,0.000000,0.000000,0.000000,0.000000,0.000000,1.000000,0.000000,0.000000,0.000000,0.000000,0.000000,0.000000,1.000000" />
         <Keyword name="$SYS"  value="OPTIXE2 Microsoft Windows 7 Professional " />
         <Keyword name="$CYT"  value="4486521 Attune NxT Acoustic Focusing Cytometer (Lasers: BRVY)" />
         <Keyword name="$P13V"  value="440" />
         <Keyword name="$P13L"  value="561" />
         <Keyword name="$P13F"  value="620_15" />
         <Keyword name="$P13E"  value="0,0" />
         <Keyword name="$P13R"  value="1024" />
         <Keyword name="$P13B"  value="32" />
         <Keyword name="$P13S"  value="YL2-W" />
         <Keyword name="$P13N"  value="YL2-W" />
         <Keyword name="$P12V"  value="420" />
         <Keyword name="$P12L"  value="488" />
         <Keyword name="$P12F"  value="530_30" />
         <Keyword name="$P12E"  value="0,0" />
         <Keyword name="$P12R"  value="1024" />
         <Keyword name="$P12B"  value="32" />
         <Keyword name="$P12S"  value="BL1-W" />
         <Keyword name="$P12N"  value="BL1-W" />
         <Keyword name="$P11V"  value="180" />
         <Keyword name="$P11L"  value="488" />
         <Keyword name="$P11F"  value="488_10" />
         <Keyword name="$P11E"  value="0,0" />
         <Keyword name="$P11R"  value="1024" />
         <Keyword name="$P11B"  value="32" />
         <Keyword name="$P11S"  value="SSC-W" />
         <Keyword name="$P11N"  value="SSC-W" />
         <Keyword name="$P10V"  value="240" />
         <Keyword name="$P10L"  value="488" />
         <Keyword name="$P10F"  value="NA" />
         <Keyword name="$P10E"  value="0,0" />
         <Keyword name="$P10R"  value="1024" />
         <Keyword name="$P10B"  value="32" />
         <Keyword name="$P10S"  value="FSC-W" />
         <Keyword name="$P10N"  value="FSC-W" />
         <Keyword name="$P9V"  value="440" />
         <Keyword name="$P9L"  value="561" />
         <Keyword name="$P9F"  value="620_15" />
         <Keyword name="$P9E"  value="0,0" />
         <Keyword name="$P9R"  value="1048576" />
         <Keyword name="$P9B"  value="32" />
         <Keyword name="$P9S"  value="YL2-H" />
         <Keyword name="$P9N"  value="YL2-H" />
         <Keyword name="$P8V"  value="420" />
         <Keyword name="$P8L"  value="488" />
         <Keyword name="$P8F"  value="530_30" />
         <Keyword name="$P8E"  value="0,0" />
         <Keyword name="$P8R"  value="1048576" />
         <Keyword name="$P8B"  value="32" />
         <Keyword name="$P8S"  value="BL1-H" />
         <Keyword name="$P8N"  value="BL1-H" />
         <Keyword name="$P7V"  value="180" />
         <Keyword name="$P7L"  value="488" />
         <Keyword name="$P7F"  value="488_10" />
         <Keyword name="$P7E"  value="0,0" />
         <Keyword name="$P7R"  value="1048576" />
         <Keyword name="$P7B"  value="32" />
         <Keyword name="$P7S"  value="SSC-H" />
         <Keyword name="$P7N"  value="SSC-H" />
         <Keyword name="$P6V"  value="240" />
         <Keyword name="$P6L"  value="488" />
         <Keyword name="$P6F"  value="NA" />
         <Keyword name="$P6E"  value="0,0" />
         <Keyword name="$P6R"  value="1048576" />
         <Keyword name="$P6B"  value="32" />
         <Keyword name="$P6S"  value="FSC-H" />
         <Keyword name="$P6N"  value="FSC-H" />
         <Keyword name="$P5V"  value="440" />
         <Keyword name="$P5L"  value="561" />
         <Keyword name="$P5F"  value="620_15" />
         <Keyword name="$P5E"  value="0,0" />
         <Keyword name="$P5R"  value="1048576" />
         <Keyword name="$P5B"  value="32" />
         <Keyword name="$P5S"  value="YL2-A" />
         <Keyword name="$P5N"  value="YL2-A" />
         <Keyword name="$P4V"  value="420" />
         <Keyword name="$P4L"  value="488" />
         <Keyword name="$P4F"  value="530_30" />
         <Keyword name="$P4E"  value="0,0" />
         <Keyword name="$P4R"  value="1048576" />
         <Keyword name="$P4B"  value="32" />
         <Keyword name="$P4S"  value="BL1-A" />
         <Keyword name="$P4N"  value="BL1-A" />
         <Keyword name="$P3V"  value="180" />
         <Keyword name="$P3L"  value="488" />
         <Keyword name="$P3F"  value="488_10" />
         <Keyword name="$P3E"  value="0,0" />
         <Keyword name="$P3R"  value="1048576" />
         <Keyword name="$P3B"  value="32" />
         <Keyword name="$P3S"  value="SSC-A" />
         <Keyword name="$P3N"  value="SSC-A" />
         <Keyword name="$P2V"  value="240" />
         <Keyword name="$P2L"  value="488" />
         <Keyword name="$P2F"  value="NA" />
         <Keyword name="$P2E"  value="0,0" />
         <Keyword name="$P2R"  value="1048576" />
         <Keyword name="$P2B"  value="32" />
         <Keyword name="$P2S"  value="FSC-A" />
         <Keyword name="$P2N"  value="FSC-A" />
         <Keyword name="$P1V"  value="NA" />
         <Keyword name="$P1L"  value="NA" />
         <Keyword name="$P1F"  value="NA" />
         <Keyword name="$P1E"  value="0,0" />
         <Keyword name="$P1R"  value="67108864" />
         <Keyword name="$P1B"  value="32" />
         <Keyword name="$P1S"  value="Time" />
         <Keyword name="$P1N"  value="Time" />
         <Keyword name="$BYTEORD"  value="1,2,3,4" />
         <Keyword name="$DATATYPE"  value="F" />
         <Keyword name="$MODE"  value="L" />
         <Keyword name="$TOT"  value="100004" />
         <Keyword name="$PAR"  value="13" />
         <Keyword name="FJ_FCS_VERSION"  value="3.1" />
       </Keywords>
       <SampleNode name="tube.fcs"  annotation=""  owningGroup=""  expanded="1"  sortPriority="10"  count="100004"  sampleID="5" >
         <Graph smoothing="0"  backColor="#ffffff"  foreColor="#000000"  type="Pseudocolor"  fast="1" >
           <Axis dimension="x"  name="FSC-A"  label=""  auto="auto" />
           <Axis dimension="y"  name="SSC-A"  label=""  auto="auto" />
           <GraphSettings level="5%"  smoothingHighResolution="1"  contourHighResolution="1"  histogramSmoothingCount="0"  graphResolution="256"  showOutliers="0"  drawLargeDots="0"  dotsToDraw="8000"  tint="le.chartfill.tinted.40"  lineWeight="le.lineweight.normal"  lineStyle="le.linestyle.solid" />
           <GraphEnvironment showGrid="0"  showAxes="tnlTNL"  showGates="1"  showFreqOnPlots="1"  showGateNameOnPlots="1"  showMedians="0"  showUncomped="0"  addEventParam="0"  lastYAxisName="" >
             <TextTraits font="SansSerif"  size="11"  name="Labels"  style="plain"  color="#000000"  background="#00ffffff"  just="left" />
             <TextTraits font="SansSerif"  size="11"  name="LayoutGates"  style="plain"  color="#000000"  background="#00ffffff"  just="left" />
[truncated: 179,409 more chars]
