# Supplementary material for: Global chromatin mobility induced by a DSB is dictated by chromosomal conformation and defines the HR outcome
Source: eLife. 2022 Sep 20;11:e78015. doi: 10.7554/eLife.78015 (PMC9489209; doi:10.7554/eLife.78015)
Supplement: Figure 1—figure supplement 1—source data 5. [file elife-78015-fig1-figsupp1-data5.zip]

Archive with 3 entries (3 files):
- 86dfbbfa-07b7-4d2c-a108-446dd0da091c.fig
- 8d8ee659-3844-4116-8c84-091c07076958.tif
- fddff1ba-1d6b-4cb6-a760-2b0babf7065a.xlsx
