# Supplementary material for: Global chromatin mobility induced by a DSB is dictated by chromosomal conformation and defines the HR outcome
Source: eLife. 2022 Sep 20;11:e78015. doi: 10.7554/eLife.78015 (PMC9489209; doi:10.7554/eLife.78015)
Supplement: Figure 2—figure supplement 1—source data 3. [file elife-78015-fig2-figsupp1-data3.zip]

Archive with 8 entries (8 files):
- 0f11ef19-50ca-45ac-9812-826c1108e110.fig
- 1e27f3f9-9fe9-4ac0-88b0-a469c4768816.jpg
- 27be947b-eb7b-47a3-a62f-9cf820359061.jpg
- 8860edc2-4926-4f55-9ee4-c8ce7472b2b0.jpg
- 926cc4b2-a23f-4498-ba92-b64b25500c65.fig
- a560bf10-1411-48a5-aecf-be1ff5b7b37e.jpg
- d056777d-3176-40fa-b915-2579146d3af3.fig
- d907b977-0bac-40a3-adb7-c5fe0ba71457.fig
