# Supplementary material for: Global chromatin mobility induced by a DSB is dictated by chromosomal conformation and defines the HR outcome
Source: eLife. 2022 Sep 20;11:e78015. doi: 10.7554/eLife.78015 (PMC9489209; doi:10.7554/eLife.78015)
Supplement: Figure 3—source data 2. [file elife-78015-fig3-data2.zip]

Archive with 2 entries (2 files):
- 9f0498b2-3f53-427e-a3e3-746c0b4f95ae.fig
- aed0a45b-449c-421a-8530-5d90fe60d8e3.xlsx
