# Supplementary material for: Global chromatin mobility induced by a DSB is dictated by chromosomal conformation and defines the HR outcome
Source: eLife. 2022 Sep 20;11:e78015. doi: 10.7554/eLife.78015 (PMC9489209; doi:10.7554/eLife.78015)
Supplement: Figure 3—source data 2. [file elife-78015-fig3-data2.zip › aed0a45b-449c-421a-8530-5d90fe60d8e3.xlsx]

## Sheet: Feuil1
MSD at 10s (median) @10s . Fig provided as source data
	MSD at 10s
-DSB	0.0494
+DSB + dCen (white cells)	0.0822
+DSB + dCen (red cells)	0.0641
