# Supplementary material for: Global chromatin mobility induced by a DSB is dictated by chromosomal conformation and defines the HR outcome
Source: eLife. 2022 Sep 20;11:e78015. doi: 10.7554/eLife.78015 (PMC9489209; doi:10.7554/eLife.78015)
Supplement: Figure 3—source data 3. [file elife-78015-fig3-data3.zip]

Archive with 4 entries (4 files):
- 2c07ce7e-7810-4f20-942a-52a0a1c45362.jpg
- 387ccc5e-992d-4a15-b5cc-729f7cfcf213.fig
- 6434d32a-2fc2-4fc1-b955-bc828165e9c3.fig
- 9169068e-6f4b-412a-80d6-e7fb74b4a1c3.jpg
