# Supplementary material for: Global chromatin mobility induced by a DSB is dictated by chromosomal conformation and defines the HR outcome
Source: eLife. 2022 Sep 20;11:e78015. doi: 10.7554/eLife.78015 (PMC9489209; doi:10.7554/eLife.78015)
Supplement: Figure 3—figure supplement 1—source data 3. [file elife-78015-fig3-figsupp1-data3.zip]

Archive with 2 entries (2 files):
- dd4c474d-f6c7-41e5-91d2-2e974086a029.zip
- e714a79d-604b-443d-a8f1-296c790e3c78.zip
