# Supplementary material for: Global chromatin mobility induced by a DSB is dictated by chromosomal conformation and defines the HR outcome
Source: eLife. 2022 Sep 20;11:e78015. doi: 10.7554/eLife.78015 (PMC9489209; doi:10.7554/eLife.78015)
Supplement: Figure 3—figure supplement 1—source data 4. [file elife-78015-fig3-figsupp1-data4.zip]

Archive with 4 entries (4 files):
- 54494980-3cf3-4f16-b1ed-de1ba11aff07.fig
- 60de0e39-7d85-45c7-95e4-f483c48fafb8.jpg
- cd1113d8-dab8-4c4d-bfb7-f4a0f3fc90ab.fig
- e9d20845-29f4-4abe-a964-d85900e418db.jpg
