# Supplementary material for: Global chromatin mobility induced by a DSB is dictated by chromosomal conformation and defines the HR outcome
Source: eLife. 2022 Sep 20;11:e78015. doi: 10.7554/eLife.78015 (PMC9489209; doi:10.7554/eLife.78015)
Supplement: Figure 4—source data 1. [file elife-78015-fig4-data1.zip]

Archive with 2 entries (2 files):
- 06371b2f-0d6d-4cf5-9853-1722c3dc5c6f.xlsx
- 68beab3c-915d-4997-b04b-843649bb5dd1.xlsx
