# Supplementary material for: Global chromatin mobility induced by a DSB is dictated by chromosomal conformation and defines the HR outcome
Source: eLife. 2022 Sep 20;11:e78015. doi: 10.7554/eLife.78015 (PMC9489209; doi:10.7554/eLife.78015)
Supplement: Figure 4—source data 2. [file elife-78015-fig4-data2.zip]

Archive with 2 entries (2 files):
- 79f52631-d692-40c2-afd5-9d757b260651.xlsx
- d2cce070-a691-425c-8c6c-60f2ed72b44d.xlsx
