# Supplementary material for: Global chromatin mobility induced by a DSB is dictated by chromosomal conformation and defines the HR outcome
Source: eLife. 2022 Sep 20;11:e78015. doi: 10.7554/eLife.78015 (PMC9489209; doi:10.7554/eLife.78015)
Supplement: Figure 4—source data 2. [file elife-78015-fig4-data2.zip › 79f52631-d692-40c2-afd5-9d757b260651.xlsx]

## Sheet: Feuil1
concatenation_in cis_S
20210311		Rel to Act
	5 kb	50 kb	100 kb
PRS	0.890862	0.118491	0.191418
PB	0.624604	1.08495	1.16458		soucis avec la DO de cette tube
CEN	1.38077	10.3041	1.8137
20210318_cis	5 kb	50 KB	100 KB
PRS	0.881389	2.05915	0.902509
PB	5.0658	23.9404	8.53731
CEN	7.28925	28.7086	7.79182
20210325
	5	50	100
PRS	0.0601308	0.378683	1.1532
PB	2.28833	13.2552	6.32056
CEN	0.151607	25.003	2.19855
CONCATENATION 3 MANIPS
	5	50	100	DESVEST
- DSB	0.610794	0.852107	0.749043	0.476912	1.05339	0.49892
+ DSB	3.67707	18.5978	7.42894	1.96397	5.55555	1.56748
+ DSB + dCen	2.94054	21.3386	3.93469	3.81591	2.6203	3.34591
