# Supplementary material for: Global chromatin mobility induced by a DSB is dictated by chromosomal conformation and defines the HR outcome
Source: eLife. 2022 Sep 20;11:e78015. doi: 10.7554/eLife.78015 (PMC9489209; doi:10.7554/eLife.78015)
Supplement: Figure 4—source data 2. [file elife-78015-fig4-data2.zip › d2cce070-a691-425c-8c6c-60f2ed72b44d.xlsx]

## Sheet: Feuil1
concatenation_in_trans_S
20200205_transmanip
	5 kb	50 kb	100 kb
IP PRS YH2A	0.0297259	0.422266	0.463455
IP PB YH2A	0.088504	0.898067	0.940445
IP CEN YH2A	0.132925	1.88391	2.53794
20210311_trans
	5 kb	50 kb	100 kb
IP PRS YH2A	0	1.0822	1.11576
IP PB YH2A	0.420174	0.499777	0.676471
IP CEN YH2A	1.29217	1.52997	4.41304
20210318_trans
	15 kb	50 kb	100 kb
IP PRS YH2A	0.00373998	0.198223	1.42494
IP PB YH2A	0	0	0
IP CEN YH2A	8.77163	5.16816	3.9925
20210325
	15 KB	50 KB	100 KB
PRS	131.306	1.79617	0.679837
PB	1.85009	2.02281	1.12104
CEN	1.48398	3.85929	2.11898
20210325_19
	15 kb	50	100
PRS	1.02558	0.768263	0.889936
PB	1.65834	0.788573	0.787771
CEN	4.39567	1.35731	1.49038
Concatenation 5 manips
	15	50	100
- DSB	0.514662	0.853425	0.914786	0.722553	0.62521	0.374222
+ DSB	1.30954	0.728806	0.881433	0.911226	0.205761	0.192941
+ DSB + dCen	4.3891	2.75973	2.91057	1.73908	1.15543	1.25793
