# Supplementary material for: Global chromatin mobility induced by a DSB is dictated by chromosomal conformation and defines the HR outcome
Source: eLife. 2022 Sep 20;11:e78015. doi: 10.7554/eLife.78015 (PMC9489209; doi:10.7554/eLife.78015)
Supplement: Figure 4—source data 3. [file elife-78015-fig4-data3.zip]

Archive with 4 entries (4 files):
- 1e5da985-d20a-4a54-9f7c-e6bc190fd44c.fig
- a5a51ea5-00f3-437c-9219-0f588640aea8.fig
- ec9f9c97-11de-4dfb-a29e-6621597dc373.jpg
- f9ea1a2c-ce3b-4f4b-9b3e-e071f5ae8a25.jpg
