# Supplementary material for: Global chromatin mobility induced by a DSB is dictated by chromosomal conformation and defines the HR outcome
Source: eLife. 2022 Sep 20;11:e78015. doi: 10.7554/eLife.78015 (PMC9489209; doi:10.7554/eLife.78015)
Supplement: Figure 4—figure supplement 1—source data 3. [file elife-78015-fig4-figsupp1-data3.zip]

Archive with 4 entries (4 files):
- 1ed77dec-81dd-4eac-8ab3-4e9581a0fe15.jpg
- 5cd7dc97-6526-4ad6-8a86-42550705ea0d.fig
- a6855402-c457-4acb-96cf-b3d5be6ba773.fig
- ffea2136-ebfc-4143-af54-765449e71fd7.jpg
