# Supplementary material for: Global chromatin mobility induced by a DSB is dictated by chromosomal conformation and defines the HR outcome
Source: eLife. 2022 Sep 20;11:e78015. doi: 10.7554/eLife.78015 (PMC9489209; doi:10.7554/eLife.78015)
Supplement: Figure 4—figure supplement 1—source data 4. [file elife-78015-fig4-figsupp1-data4.zip › e1261da7-7c95-4c07-a8c1-86fd97da0c20.xlsx]

## Sheet: Feuil1
MEAN (all exps)
	C			L			S			desvest C			desvest L			desvest S
	WT	H2AS129A	H2AS129E	WT	H2AS129A	H2AS129E	WT	H2AS129A	H2AS129E	DS WT	DS SA	DS SE	ds wt	ds sa		DS WT	DS SA	DS SE
0	4.97986	5.89529	7.50117	5.24735	6.31758		5.71237	5.16052	4.175	1.614	1.46121	2.77107	2.25477	3.56195		2.79942	1.91652	0.685894
4	6.81909	6.83992	8.28802	7.24006	8.88872		7.41783	5.10349	9.575	2.45266	2.23369	3.57456	3.14894	3.17514		3.43674	2.02464	1.87383
6	12.1364	9.39718	10.9006	10.633	10.083		9.62691	5.99079	14.05	1.76868	3.70618	4.02122	1.46599	3.311		4.56671	2.33975	1.90919
8	21.2552	11.3475	14.3132	24.5784	11.8098		21.7852	6.4148	17.85	4.30405	4.03346	5.99404	5.23021	4.29755		2.42613	1.56005	2.89914
10	27.4643	16.0322	19.075	37.7613	14.4329		33.1764	7.43347	25.1	7.79048	7.02185	8.10266	10.274	5.44715		5.84943	1.51703	4.52548
12	40.9358	23.7716	24.4327	51.7601	19.9414		42.6424	7.55907	33.1	6.27735	8.48041	6.03582	10.5549	7.287		7.94723	1.66962	3.53553
24	83.85	77.8293	82.5151	86.8613	80.5166		78.863	22.4253	87.25	6.52853	4.19	5.96115	5.82094	3.56075		5.40014	14.5779	6.15183
