# Supplementary material for: Global chromatin mobility induced by a DSB is dictated by chromosomal conformation and defines the HR outcome
Source: eLife. 2022 Sep 20;11:e78015. doi: 10.7554/eLife.78015 (PMC9489209; doi:10.7554/eLife.78015)
Supplement: Figure 4—figure supplement 2—source data 1. [file elife-78015-fig4-figsupp2-data1.zip]

Archive with 22 entries (19 files):
- Figure 4- figure supplement 2/
- Figure 4- figure supplement 2/.DS_Store
- __MACOSX/
- __MACOSX/Figure 4- figure supplement 2/
- __MACOSX/Figure 4- figure supplement 2/._.DS_Store
- Figure 4- figure supplement 2/Figure 4- figure supplement 2 - source data 1.1.fig
- __MACOSX/Figure 4- figure supplement 2/._Figure 4- figure supplement 2 - source data 1.1.fig
- Figure 4- figure supplement 2/Figure 4- figure supplement 2 - source data 1.2.png
- __MACOSX/Figure 4- figure supplement 2/._Figure 4- figure supplement 2 - source data 1.2.png
- Figure 4- figure supplement 2/Figure 4- figure supplement 2 - source data 1.3.fig
- __MACOSX/Figure 4- figure supplement 2/._Figure 4- figure supplement 2 - source data 1.3.fig
- Figure 4- figure supplement 2/Figure 4- figure supplement 2 - source data 1.4.png
- __MACOSX/Figure 4- figure supplement 2/._Figure 4- figure supplement 2 - source data 1.4.png
- Figure 4- figure supplement 2/Figure 4- figure supplement 2 - source data 1.5.fig
- __MACOSX/Figure 4- figure supplement 2/._Figure 4- figure supplement 2 - source data 1.5.fig
- Figure 4- figure supplement 2/Figure 4- figure supplement 2 - source data 1.6.png
- __MACOSX/Figure 4- figure supplement 2/._Figure 4- figure supplement 2 - source data 1.6.png
- Figure 4- figure supplement 2/Figure 4- figure supplement 2 - source data 1.7.fig
- __MACOSX/Figure 4- figure supplement 2/._Figure 4- figure supplement 2 - source data 1.7.fig
- Figure 4- figure supplement 2/Figure 4- figure supplement 2 - source data 1.8.png
- __MACOSX/Figure 4- figure supplement 2/._Figure 4- figure supplement 2 - source data 1.8.png
- __MACOSX/._Figure 4- figure supplement 2
