# Supplementary material for: Global chromatin mobility induced by a DSB is dictated by chromosomal conformation and defines the HR outcome
Source: eLife. 2022 Sep 20;11:e78015. doi: 10.7554/eLife.78015 (PMC9489209; doi:10.7554/eLife.78015)
Supplement: Figure 5—source data 1. [file elife-78015-fig5-data1.zip]

Archive with 1 entries (1 files):
- F5SD1.xlsx
