# Supplementary material for: Global chromatin mobility induced by a DSB is dictated by chromosomal conformation and defines the HR outcome
Source: eLife. 2022 Sep 20;11:e78015. doi: 10.7554/eLife.78015 (PMC9489209; doi:10.7554/eLife.78015)
Supplement: Figure 5—source data 2. [file elife-78015-fig5-data2.zip]

Archive with 4 entries (4 files):
- 885277c5-de3b-41b2-81cc-88f89b3c3aaf.fig
- a1a103d6-9dbb-4b08-ad11-3fa074752e23.fig
- ac75e8f2-ab60-4155-a706-492659bbe94a.jpg
- ebf6c43b-718f-48bc-b13b-7996acf3425e.jpg
