# Supplementary material for: Global chromatin mobility induced by a DSB is dictated by chromosomal conformation and defines the HR outcome
Source: eLife. 2022 Sep 20;11:e78015. doi: 10.7554/eLife.78015 (PMC9489209; doi:10.7554/eLife.78015)
Supplement: Figure 5—source data 3. [file elife-78015-fig5-data3.zip]

Archive with 3 entries (3 files):
- 07f4f397-26f1-42b3-a2d3-3fd29dd33b63.jpg
- 1f6235a6-4619-439d-a653-81f99aa8418e.fig
- 41440aa0-5a82-4078-b3fc-6127642015f8.jpg
