# Supplementary material for: Global chromatin mobility induced by a DSB is dictated by chromosomal conformation and defines the HR outcome
Source: eLife. 2022 Sep 20;11:e78015. doi: 10.7554/eLife.78015 (PMC9489209; doi:10.7554/eLife.78015)
Supplement: Supplementary file 2. [file elife-78015-supp2.xlsx]

## Sheet: Feuil1
Common name	Strain	Genotype	Reference
DSB strains
C	YEF1202	Mat alpha, ura3∆0, trp1∆63, leu2∆0, ade2-661, can1::HPHMX, lys2:TetR-GFP-LYS2, yel053c :: kanMX:: TetO-URA3, ChrmIV 453880+453959 :: kanMX:: mCherry*-ISceI(cs)	This study
L	YEF1203	Mat alpha, ura3∆0, trp1∆63, leu2∆0, ade2-661, can1::HPHMX, lys2:TetR-GFP-LYS2, yel053c :: kanMX:: TetO-URA3, Chrm IV853996+854075:: kanMX:: mCherry*-ISceI(cs)	This study
S	YEF1205	Mat alpha, ura3∆0, trp1∆63, leu2∆0, ade2-661, can1::HPHMX, lys2:TetR-GFP-LYS2, yel053c :: kanMX:: TetO-URA3, ChrmIV 1511840+1511919: kanMX:: mCherry*-ISceI(cs)	This study
C cen II	YEF1360	Mat alpha, ura3∆0, trp1∆63, leu2∆0, ade2-661, can1::HPHMX, lys2:TetR-GFP-LYS2, yel053c :: kanMX:: TetO-URA3,3, ybr005W::kanMX:: mCherry*-ISceI(cs)	This study
C visChrmXIII-340kb	YEF1391	Mat alpha, ura3∆0, trp1∆63, leu2∆0, ade2-661, can1::HPHMX, yel053C :: NATMX, ChrmIV 453880+453959 :: mCherry*-ISceI(cs), ymr175w-a :: kanMX:TetO-URA3	This study
C visChrmXIII-650kb	YEF1387	Mat alpha, ura3∆0, trp1∆63, leu2∆0, ade2-661, can1::HPHMX, yel053C :: NATMX, ChrmIV 453880+453959 :: mCherry*-ISceI(cs), , ymr320w:: kanMX::TetO-URA3	This study
DSB + donor strains
S + dChrmVII-5kb	YEF1335	Mat alpha, ura3∆0, trp1∆63, leu2∆0, ade2-661, can1::HPHMX, lys2:TetR-GFP-LYS2, yel053c :: kanMX:: TetO-URA3, Chrm IV853996+854075:: kanMX:: mCherry*-ISceI(cs), ygr502460::mCherry*-ADE2	This study
S + dChrmVII-300kb	YEF1339	Mat alpha, ura3∆0, trp1∆63, leu2∆0, ade2-661, can1::HPHMX, lys2:TetR-GFP-LYS2, yel053c :: kanMX:: TetO-URA3, Chrm IV853996+854075:: kanMX:: mCherry*-ISceI(cs), ygr800186::mCherry*-ADE2	This study
H2A mutants
C S129A	YEF1271	Mat alpha, ura3∆0, trp1∆63, leu2∆0, ade2-661, can1::HPHMX, lys2:TetR-GFP-LYS2, yel053c :: kanMX:: TetO-URA3, Chrm IV853996+854075:: kanMX:: mCherry*-ISceI(cs) HTA1::H2AS129A, HTA2::H2AS129A	This study
S S129A	YEF1586	Mat alpha, ura3∆0, trp1∆63, leu2∆0, ade2-661, can1::HPHMX, lys2:TetR-GFP-LYS2, yel053c :: kanMX:: TetO-URA3, ChrmIV 1511840+1511919: kanMX:: mCherry*-ISceI(cs) HTA1::H2AS129A, HTA2::H2AS129A	This study
C S129E	YEF1223	Mat alpha, ura3∆0, trp1∆63, leu2∆0, ade2-661, can1::HPHMX, lys2:TetR-GFP-LYS2, yel053c :: kanMX:: TetO-URA3, Chrm IV853996+854075:: kanMX:: mCherry*-ISceI(cs) HTA1::H2AS129E, HTA2::H2AS129E	This study
S S129E	YEF1590	Mat alpha, ura3∆0, trp1∆63, leu2∆0, ade2-661, can1::HPHMX, lys2:TetR-GFP-LYS2, yel053c :: kanMX:: TetO-URA3, ChrmIV 1511840+1511919: kanMX:: mCherry*-ISceI(cs) HTA1::H2AS129E, HTA2::H2AS129E	This study
rad51 mutants
C rad51	YEF1316	Mat alpha, ura3∆0, trp1∆63, leu2∆0, ade2-661, can1::HPHMX, lys2:TetR-GFP-LYS2, yel053c :: kanMX:: TetO-URA3, Chrm IV853996+854075:: kanMX:: mCherry*-ISceI(cs) yer095W::KANMX	This study
S rad51	YEF1684	Mat alpha, ura3∆0, trp1∆63, leu2∆0, ade2-661, can1::HPHMX, lys2:TetR-GFP-LYS2, yel053c :: kanMX:: TetO-URA3, ChrmIV 1511840+1511919: kanMX:: mCherry*-ISceI(cs), yer095W::KANMX	This study
rad9 mutants
C rad9	YEF1185	Mat alpha, ura3∆0, trp1∆63, leu2∆0, ade2-661, can1::HPHMX, lys2:TetR-GFP-LYS2, yel053c :: kanMX:: TetO-URA3, Chrm IV853996+854075:: kanMX:: mCherry*-ISceI(cs), ydr217C::KANMX	This study
S rad9	YEF1362	Mat alpha, ura3∆0, trp1∆63, leu2∆0, ade2-661, can1::HPHMX, lys2:TetR-GFP-LYS2, yel053c :: kanMX:: TetO-URA3, ChrmIV 1511840+1511919: kanMX:: mCherry*-ISceI(cs), ydr217C::KANMX	This study
SPB-dCen strains
WT	YEF 1019	spc42::SPC42::mCherry-HIS3, CENIV-tetO, tetR-GFP	Garcia-Fernandez, 2021
WT	YAS002	spc42::SPC42::mCherry-HIS3, TELIV-tetO, tetR-GFP	Garcia-Fernandez, 2022
WT	YEF1248	spc42::SPC42::mCherry-HIS3, dCen-tetO, tetR-GFP	This study
		Mat alpha, ura3∆0, trp1∆63, leu2∆0, ade2-661, can1::HPHMX, lys2:TetR-GFP-LYS2, ChrmIV 453880+453959 :: kanMX:: mCherry*-ISceI(cs) pEF577 (ARS-CEN-ADE2-donor sequence-TetO), NIP29-mCherry-HIS5MX
